# Supplementary material for: Alternative polyadenylation diversifies post‐transcriptional regulation by selective RNA–protein interactions
Source: Mol Syst Biol. 2014 Feb 25;10(2):719. doi: 10.1002/msb.135068 (PMC4023391; doi:10.1002/msb.135068)
Supplement: Supplementary file 6 — Supplementary Table 1 [file MSB-10-2-719-s06.txt]

#GO_Category : Name of GO category 
#Frequency : Number of genes in the GO category
#CodingIsoforms : Half-lives of all the coding isoforms of the genes in the GO category
#noncodingIsoforms : Half-lives of all the noncoding isoforms of the genes in the GO category
#All_Isoforms : Half-lives of all the isoforms of the genes in the GO category
#log2fc : Fold change in the Half lives of between coding isoforms and noncoding isoforms in a category


id	GO_Category	Frequency	CodingIsoforms	noncodingIsoforms	All_Isoforms	log2fc
1	amino acid transport	47	11.9250567590034	10.433524312209	13.334216429054	0.192769568686634
2	ATPase activity	240	19.4426240681672	18.7902954470468	19.3604377318565	0.0492351940202921
3	biological_process	1917	19.4930006008162	18.6585808841384	18.7552394742121	0.0631169216454462
4	carbohydrate metabolic process	268	26.9893122059288	27.030492147036	24.1662907810355	-0.00219956769703672
5	carbohydrate transport	33	13.8244125436349	14.1419904267779	15.5197622030312	-0.0327670121161721
6	cell budding	59	21.6490410124256	17.2675384582248	18.6941435433146	0.326240682484422
7	cell cortex	137	18.9784396596754	16.9923892351395	17.3620539156018	0.159472665300279
8	cell morphogenesis	28	12.3719434546179	13.7823430927733	18.3289604257191	-0.15574903215116
9	cellular amino acid metabolic process	241	27.7306871022972	26.8769032300402	26.4810120912793	0.0451164438041909
10	cellular bud	202	20.9702908412052	17.8336278852359	18.2560008479214	0.233746651115018
11	cellular_component	1427	17.7203493003564	17.4810225127808	17.3529014574766	0.019617467837535
12	cellular ion homeostasis	125	22.5451124887447	23.4518021860832	20.4087776467538	-0.0568840845765636
13	cellular respiration	92	20.7111283411517	22.1988392444416	20.1050595044342	-0.100078087789837
14	cell wall	95	21.0154624849587	19.6076382793452	19.3737473576638	0.100035431266973
15	cell wall organization or biogenesis	189	19.7345750516514	18.523666195983	18.3728338405715	0.0913557893038029
16	chromatin organization	230	21.8642412411498	16.4736587289392	19.0766969695698	0.408412276141023
17	chromosome	354	15.0325343237947	13.4376313827578	14.8904475324466	0.161809392317808
18	chromosome segregation	133	13.8560886212138	11.6413021863125	13.1635787065929	0.251267616510099
19	cofactor metabolic process	131	20.0986462698576	21.3318452621426	20.155514938321	-0.0859104351184222
20	conjugation	105	19.1347651900177	18.382437879947	18.3678614753323	0.0578680876426309
21	cytokinesis	112	16.8309021039246	15.179264482094	15.1259682594943	0.149010618387563
22	cytoplasm	3989	22.9419300933701	22.2239455802484	21.7760507694396	0.0458717979780184
23	cytoplasmic membrane-bounded vesicle	105	15.328946011387	15.9011372239261	15.5258275636318	-0.0528714449510406
24	cytoplasmic translation	169	32.904466602124	32.6622312333259	33.2746572664346	0.0106600871128511
25	cytoskeletal protein binding	65	20.5105590141955	18.6719855630127	19.2117058274708	0.135491462248899
26	cytoskeleton	211	17.8734320216248	15.8640545828608	16.8800171818876	0.172055137958054
27	cytoskeleton organization	226	17.696956672963	16.2986144842488	16.9458861754316	0.118751954117163
28	DNA binding	369	18.2518737695622	14.0507590580045	16.8757659330533	0.377396510579963
29	DNA-dependent transcription, elongation	81	14.4807985986435	12.830650595501	14.3610228873575	0.174546841426488
30	DNA-dependent transcription, initiation	66	11.4079952783533	11.3756067168076	12.8129616316079	0.00410179642444941
31	DNA-dependent transcription, termination	34	13.1773062635173	12.1549159058887	13.5948134802331	0.116515569236059
32	DNA recombination	160	16.1909588337497	18.2417308927859	17.2393373036807	-0.172054203153622
33	DNA repair	238	14.6243588256025	13.6231974191585	14.9729560438161	0.102308024724988
34	DNA replication	144	18.1168972267778	17.4170022185196	18.1322982930182	0.0568395633796809
35	endocytosis	97	18.8435857930883	17.0108332287644	17.6492053476145	0.147619715953024
36	endomembrane system	371	13.8801173006587	14.0068119637443	14.3082017248648	-0.0131088667366671
37	endoplasmic reticulum	406	16.4204248850263	15.953696123689	16.1633199496412	0.041600754194355
38	endosomal transport	84	13.5388267816835	14.1966621345583	13.8964013654584	-0.0684490422162523
39	enzyme binding	55	22.528958503161	19.049062818294	20.5703565583105	0.242060599100158
40	enzyme regulator activity	229	19.7909982559988	20.80179793917	18.7150283104208	-0.0718638450301735
41	exocytosis	48	19.4320860623896	19.0501667136034	18.2704777131681	0.0286371614028627
42	extracellular region	27	21.2830638370578	20.2519725348906	22.6054982937809	0.0716434184092803
43	generation of precursor metabolites and energy	161	33.7843251453267	34.6334021145126	30.6565901924554	-0.0358100765435136
44	Golgi apparatus	159	14.4819907717907	14.7239660378591	14.9339171023668	-0.0239063905153501
45	Golgi vesicle transport	193	17.573699315757	17.5619654537006	17.3350897757259	0.000963601249019094
46	GTPase activity	59	17.9912422018407	18.9784922878176	18.8186417287225	-0.0770705839702573
47	helicase activity	85	18.8379169076284	15.0478127472683	17.3456227783817	0.324085639491997
48	histone binding	40	13.1369726429841	11.398386321561	14.2626681755967	0.204803255910907
49	histone modification	105	16.3063371238941	16.7544754806421	15.6998901090534	-0.0391137746092432
50	hydrolase activity, acting on carbon-nitrogen (but not peptide) bonds	63	NA	NA	13.334216429054	NA
51	hydrolase activity, acting on glycosyl bonds	45	16.9999497245015	15.9591030402309	18.0004354344918	0.091150910637717
52	invasive growth in response to glucose limitation	53	12.7456147383409	10.2901321625993	13.0386132189003	0.308739446397956
53	ion binding	171	22.3318202069949	24.3333254220788	21.5249779789285	-0.12383264805153
54	ion transport	228	13.6286109496163	14.3992570604616	14.5517626331756	-0.0793558489573752
55	isomerase activity	58	36.906613982205	33.3847358724353	31.8753776707246	0.14469075658565
56	kinase activity	200	20.7396889316651	19.0024853713703	17.8695412069443	0.126206132027859
57	ligase activity	184	20.8840708061106	20.1705725691639	20.3256299648402	0.0501509177772713
58	lipid binding	95	25.0793536551133	23.1071376933327	20.5203588060979	0.118161604849983
59	lipid metabolic process	267	14.2541908013444	14.7894729117994	15.0864236888623	-0.0531844955493226
60	lipid transport	54	13.7425805256802	12.596051514669	14.0727463364675	0.125681370123791
61	lyase activity	85	32.4056745452783	31.9092155782176	28.9871445597466	0.0222733216160221
62	meiotic cell cycle	165	19.7161854116825	19.922271041945	19.8294747603193	-0.0150016636550567
63	membrane	1634	16.7950729781233	16.6497608611588	16.6393319610908	0.0125366082377875
64	membrane fusion	74	22.9236889987573	22.6044159124625	21.8304367092938	0.0202345891620527
65	membrane invagination	43	16.5804365603952	12.6909709881194	17.6456166567192	0.385679539057959
66	methyltransferase activity	92	16.3196011971325	16.9186532365411	15.6103339545864	-0.0520089286733411
67	microtubule organizing center	74	20.8623530409713	13.5952465738993	18.5210766073591	0.617799569528492
68	mitochondrial envelope	352	17.2494209078088	18.5898473310438	16.9702760330886	-0.107966993191022
69	mitochondrial translation	136	13.8576056311795	15.7126320985581	13.6685050407498	-0.181246868885556
70	mitochondrion	1147	22.7631837663308	22.2800232488089	21.589449954238	0.0309516157898925
71	mitochondrion organization	339	14.3426261649384	14.1814827204145	14.8374415538706	0.0163008297656315
72	mitotic cell cycle	324	14.8555269426099	14.5531735110421	15.2305859014351	0.0296659940486658
73	molecular_function	2731	16.1825639667274	15.7442604075037	16.3181843620997	0.0396142186672757
74	mRNA binding	69	22.8085227366514	20.5990339553516	21.5984747386866	0.146996329041046
75	mRNA processing	193	19.3481526815614	18.4141511574375	18.3812796900762	0.0713809332110443
76	not_yet_annotated	2	12.5690906350751	12.4256386403827	12.4256386403827	0.0165602716850716
77	nuclear transport	170	29.1573649774681	26.7473038901958	26.3074660789869	0.124466869492877
78	nuclease activity	91	18.4092728949625	20.751945060509	18.8817803550906	-0.172813919103059
79	nucleic acid binding transcription factor activity	159	11.5129025745625	12.9484546545352	14.1808696321127	-0.169528324113472
80	nucleobase-containing compound transport	120	30.5104021993416	27.3667895259723	26.8675686240408	0.156875000108017
81	nucleobase-containing small molecule metabolic process	183	19.6543122080241	20.563520470117	19.4867674392957	-0.065241396429256
82	nucleolus	326	13.6162034410973	14.4448885589903	15.5449497952961	-0.085234575930948
83	nucleotidyltransferase activity	76	12.850741060452	13.0724824421825	13.5377947038794	-0.0246815751339326
84	nucleus	2064	20.3146218569028	18.7741931702957	18.7996407591955	0.113767601436014
85	nucleus organization	55	31.636151676531	24.7709289251197	25.2898637891583	0.352926144855392
86	oligosaccharide metabolic process	37	18.6102018397386	18.529548661255	21.1474435798656	0.00626596150873787
87	organelle assembly	111	28.2592970560611	27.8775838578995	25.9958486832919	0.0196200507250769
88	organelle fission	159	12.7104471628988	12.2261219091155	13.0731714994585	0.0560479286215601
89	organelle fusion	63	18.0874838880369	14.8728104234011	18.2943615284557	0.282314441285198
90	organelle inheritance	56	22.0651266949097	20.4233384668174	20.445966808836	0.111549317872296
91	other	725	17.7450369618373	17.1062609416456	17.666660778699	0.0528911270695318
92	oxidoreductase activity	281	23.5915719414801	23.1449166633093	22.9392792103165	0.027576182691012
93	peptidase activity	92	17.6320334561126	17.5729058743042	18.4570313410652	0.00484608983199939
94	peptidyl-amino acid modification	88	15.5954117248235	16.459038305826	14.9260008271094	-0.0777584012878229
95	peroxisome	69	13.1323432761145	13.2151559487951	14.4400448017582	-0.00906908277018412
96	peroxisome organization	68	10.1232308982283	11.0949830788873	12.5118537724485	-0.132237657769137
97	phosphatase activity	95	12.5742439540233	12.2665638473246	13.5482762986914	0.0357404855311922
98	plasma membrane	376	23.0192929029187	21.1090631885644	21.1145704835065	0.124980964143034
99	protein acylation	65	16.1591661527734	16.5186682760236	14.7727772610985	-0.0317446284490491
100	protein alkylation	44	9.17885997203966	8.31087741203393	12.6809528288995	0.143314183882497
101	protein binding, bridging	48	11.8746092663365	12.8383886892399	14.0049328129475	-0.11258410275857
102	protein binding transcription factor activity	128	18.2889639410814	15.7209696688567	16.3284117834802	0.218283143865962
103	protein complex biogenesis	276	15.6059677208593	16.5313083629318	16.3499651509385	-0.0831030895262921
104	protein dephosphorylation	39	14.0770584095347	14.007400745092	15.5382446644466	0.00715662513385054
105	protein folding	90	24.8935547098871	24.0326543096205	26.0662223305345	0.0507762595719847
106	protein glycosylation	64	17.0616316289516	16.1644620498281	17.2502674758847	0.0779301246535214
107	protein lipidation	44	13.8410259510482	13.5743810299784	13.9775537001466	0.0280644701970106
108	protein maturation	46	14.2535124575458	13.5884418757904	14.8045374268763	0.0689374444564353
109	protein modification by small protein conjugation or removal	152	16.8377663150043	16.7319420229232	17.022108849018	0.00909586020717545
110	protein phosphorylation	176	12.5939935037623	13.2231560922119	13.9501767965022	-0.0703307309397294
111	protein targeting	276	17.9949917058273	16.7096990320934	17.4297164040195	0.106909688871101
112	protein transporter activity	53	13.5797314804737	13.3216183664263	14.0505139181505	0.027685594920496
113	proteolysis involved in cellular protein catabolic process	195	12.4399664121244	12.6156318691967	15.0077127572447	-0.0202298770506824
114	pseudohyphal growth	69	16.9305455837957	15.1476690199839	16.7642199675513	0.160532661107331
115	regulation of cell cycle	177	14.9676433380929	16.398542688442	16.4118790291565	-0.131720524281005
116	regulation of DNA metabolic process	85	21.7583807615525	20.3842589474528	19.5593623017407	0.0941156867427048
117	regulation of organelle organization	190	20.4050651412986	18.9926623551792	17.9189806622369	0.103485162372996
118	regulation of protein modification process	75	13.9085329241338	13.0901992660034	15.1745103000762	0.0874831931122781
119	regulation of translation	90	27.5429759254548	25.9982234621295	27.6046364463537	0.0832714033461495
120	regulation of transport	72	12.747148460184	11.7858740212409	13.5857783066486	0.113115801517265
121	response to chemical stimulus	365	22.9650401852158	20.9398604208435	20.8456841134229	0.133187482345171
122	response to DNA damage stimulus	289	15.3423901048892	15.0015832342742	15.5032122229902	0.0324084820817561
123	response to heat	49	22.505917427777	19.3643027081079	20.4534325860206	0.21690482362871
124	response to osmotic stress	76	13.9520390650642	15.3801883398912	16.2735136731582	-0.140597185385859
125	response to oxidative stress	88	27.7219238586454	26.6227342106306	26.1793779075536	0.0583686350893
126	response to starvation	90	18.8238602043095	16.6309396473463	18.6124471721828	0.178692828384206
127	ribosomal large subunit biogenesis	88	25.666721678398	25.6463339820085	23.4851893331723	0.00114642286043727
128	ribosomal small subunit biogenesis	128	28.5473233310527	26.1389712034551	25.7689595348999	0.127153121592853
129	ribosomal subunit export from nucleus	45	21.4601316509681	20.9250273390743	22.0605513259107	0.0364294188949413
130	ribosome	356	31.2645475823475	30.3567780332935	30.6071226450511	0.0425089646351022
131	ribosome assembly	55	30.6763038147569	31.6273628291733	29.6622369095942	-0.0440486021392607
132	RNA binding	674	25.6736353670906	25.556352546833	24.418064300408	0.00660564820178326
133	RNA catabolic process	107	11.252207022175	12.6891362118881	13.3985744211101	-0.173385862645697
134	RNA modification	164	11.3485859731898	10.7183379178416	13.827497157892	0.0824313439688655
135	RNA modification guide activity	71	29.0911606795243	36.9601558903951	30.0013482237469	-0.345389983507191
136	RNA splicing	139	21.0561958179037	21.3833904948223	21.065230314695	-0.0222458101826616
137	rRNA binding	99	25.3952528972384	27.5308129803537	25.8791146281056	-0.116488372082455
138	rRNA processing	296	27.4347013593601	24.9285601307554	24.7160068231835	0.138202316001672
139	signaling	225	20.9498080962695	16.9401467773109	18.8372995262558	0.306490653753227
140	signal transducer activity	40	10.1110228971854	10.6011181132183	11.4202959617766	-0.0682874785808279
141	site of polarized growth	237	19.8109286964288	17.3573617484712	17.8655323911466	0.190748832043414
142	small conjugating protein binding	43	13.5241716394887	13.8674430108694	14.7114362062328	-0.0361615654755651
143	snoRNA processing	40	8.12797690822122	8.12407250606141	11.6749431916046	0.000693187867987454
144	sporulation	128	16.7445033611701	16.4703155276478	16.1259824526657	0.0238193930676912
145	structural constituent of ribosome	224	32.3959715377199	32.0855317264874	32.631251932632	0.0138915321091148
146	structural molecule activity	356	30.8181066935316	30.2334518286468	30.2695941918904	0.0276325283260133
147	telomere organization	67	30.5373066991895	30.2234443806186	28.8690354474087	0.0149047412989333
148	transcription factor binding	68	12.2901709856698	12.5263877187703	12.7278141548079	-0.0274654520873311
149	transcription from RNA polymerase III promoter	39	10.1635057770259	9.58198330293051	10.5461610712305	0.0850019233493109
150	transcription from RNA polymerase II promoter	457	15.2656043262114	14.2596960592073	14.8879702734015	0.0983414717470558
151	transcription from RNA polymerase I promoter	64	9.45891382208117	10.0136850101552	10.9990667577689	-0.0822265480609196
152	transferase activity, transferring acyl groups	119	12.7559169681627	15.1439146384992	14.0228955362374	-0.247571572330206
153	transferase activity, transferring alkyl or aryl (other than methyl) groups	39	NA	NA	13.334216429054	NA
154	transferase activity, transferring glycosyl groups	100	17.2300051546634	17.7166990964431	16.7586034156624	-0.0401866986678101
155	translational elongation	333	35.2896090841789	32.8562533010884	35.797513031948	0.103075474203397
156	translational initiation	59	21.4869388629941	16.5748390820406	21.0961357887971	0.37446509993614
157	translation factor activity, nucleic acid binding	44	24.5673111308319	23.0862293744973	23.7292180171982	0.0897074047285522
158	transmembrane transport	224	15.2190222430867	15.1100927756198	15.5761906293749	0.0103631562051469
159	transmembrane transporter activity	312	15.8183461582863	16.0798748034709	16.088948794866	-0.0236574029981928
160	transposition	20	8.34343665104726	9.71721076337828	9.96834301981956	-0.219900510457125
161	triplet codon-amino acid adaptor activity	299	NA	NA	33.654268403173	NA
162	tRNA aminoacylation for protein translation	36	30.7828979194466	29.590726775906	30.1028082483192	0.0569839232821901
163	tRNA processing	104	12.5057505402856	11.3267381718484	13.0998546369488	0.142859184846785
164	unfolded protein binding	65	25.2469419546011	27.2718703939877	27.1403547237169	-0.111304996922585
165	vacuole	259	20.7276939809005	20.6465341985308	19.6134221995145	0.00565999516502658
166	vacuole organization	74	26.2462938599077	23.9828392697453	23.6749209731809	0.13011125363496
167	vesicle organization	73	14.5882764273941	14.1278500030467	14.4754924125278	0.046267511168101
168	vitamin metabolic process	44	19.0956542086319	19.1670402422209	19.0061355722257	-0.00538322758597256
