# Supplementary material for: Alternative polyadenylation diversifies post‐transcriptional regulation by selective RNA–protein interactions
Source: Mol Syst Biol. 2014 Feb 25;10(2):719. doi: 10.1002/msb.135068 (PMC4023391; doi:10.1002/msb.135068)
Supplement: Supplementary file 7 — Supplementary Table 2 [file MSB-10-2-719-s07.txt]

x	coding_1ORF	coding_2ORF	noncoding_2overlap	noncoding_3p	noncoding_5p	noncoding_intergenic	noncoding_internal
coding_2ORF	0.00239988710898379	NA	NA	NA	NA	NA	NA
noncoding_2overlap	7.87029422564587e-05	2.94912655111567e-07	NA	NA	NA	NA	NA
noncoding_3p	3.49809649806875e-23	7.15711895886732e-10	0.0458103851152046	NA	NA	NA	NA
noncoding_5p	0.79223471930219	0.00936390668189088	0.000997291487193125	0.00267134457942355	NA	NA	NA
noncoding_intergenic	0.000708061170589645	0.861690345394076	1.15986897800941e-07	9.31942830383764e-11	0.00449360572873831	NA	NA
noncoding_internal	0.975719650398079	0.259801103160121	0.0220733574596031	0.203919605150445	0.893865678021944	0.203919605150445	NA
noncoding_sut	0.203919605150445	0.00889086869782918	0.159721596937486	0.861690345394076	0.296886375327012	0.00532578485035905	0.399872169256516
