# Supplementary material for: Alternative polyadenylation diversifies post‐transcriptional regulation by selective RNA–protein interactions
Source: Mol Syst Biol. 2014 Feb 25;10(2):719. doi: 10.1002/msb.135068 (PMC4023391; doi:10.1002/msb.135068)
Supplement: Supplementary file 8 — Supplementary Table 3 [file MSB-10-2-719-s08.txt]

isoform1	isoform2	dist	pval	id	strand	dir	decayDiff	hlDiff	fc	isoform1pos	isoform2pos	isoform1halflive	isoform2halflive	geneName
13	22	16	0.0726224768669626	16	-	-1	0.0401712455556807	58.7724896598736	2.3824939614208	57848	57864	13.9457235667726	72.7182132266462	YAL044C
13	26	22	0.0306454471035884	16	-	-1	0.0360522831502805	36.8308542751391	1.86434037601651	57848	57870	13.9457235667726	50.7765778419117	YAL044C
14	15	1	0.0726224768669626	16	-	-1	0.018959210070102	15.231706654893	0.915755638705733	57853	57854	17.1807428159962	32.4124494708892	YAL044C
14	22	11	0.0644078640802485	16	-	-1	0.0308124633401568	55.53747041065	2.08152433792971	57853	57864	17.1807428159962	72.7182132266462	YAL044C
14	23	12	0.0861317215698243	16	-	-1	0.0242848463188593	25.9802402955593	1.32893531329888	57853	57865	17.1807428159962	43.1609831115555	YAL044C
14	26	17	0.000103365110052304	16	-	-1	0.0266935009347566	33.5958350259155	1.56337075252542	57853	57870	17.1807428159962	50.7765778419117	YAL044C
15	18	5	0.0541880538292664	16	-	-1	-0.0199794265569006	-15.6554520731716	0.951784389093636	57854	57859	32.4124494708892	16.7569973977176	YAL044C
16	26	13	0.0209830203396561	16	-	-1	0.0181930827984816	29.0096188198811	1.22202329758395	57857	57870	21.7669590220306	50.7765778419117	YAL044C
18	22	5	0.0541880538292664	16	-	-1	0.0318326798269555	55.9612158289286	2.11755308831761	57859	57864	16.7569973977176	72.7182132266462	YAL044C
18	23	6	0.0726224768669626	16	-	-1	0.025305062805658	26.4039857138379	1.36496406368678	57859	57865	16.7569973977176	43.1609831115555	YAL044C
18	25	10	0.0541880538292664	16	-	-1	0.0130525859952819	7.72540707472278	0.546981592429581	57859	57869	16.7569973977176	24.4824044724403	YAL044C
18	26	11	3.75287115410572e-05	16	-	-1	0.0277137174215552	34.0195804441941	1.59939950291332	57859	57870	16.7569973977176	50.7765778419117	YAL044C
19	22	4	0.0861317215698243	16	-	-1	0.0272420303201179	53.8693705098431	1.94784080375361	57860	57864	18.8488427168031	72.7182132266462	YAL044C
19	26	10	4.57873129189323e-05	16	-	-1	0.0231230679147176	31.9277351251086	1.42968721834932	57860	57870	18.8488427168031	50.7765778419117	YAL044C
21	26	7	0.000205430224271996	16	-	-1	0.0199558792107622	30.1513732908869	1.29975473842637	57863	57870	20.6252045510248	50.7765778419117	YAL044C
25	26	1	0.0120128680826109	16	-	-1	0.0146611314262733	26.2941733694713	1.05241791048374	57869	57870	24.4824044724403	50.7765778419117	YAL044C
86	87	2	0.0830483074842008	36	-	-1	0.0243610404154799	10.0970647585685	0.847198142947943	137521	137523	12.6370690513396	22.734133809908	YAL007C
86	88	3	0.0637713119547423	36	-	-1	-0.0328963162785533	-4.73765235632723	0.677843862725964	137521	137524	12.6370690513396	7.89941669501236	YAL007C
86	91	30	0.0110545949831005	36	-	-1	-0.0315043202265967	-4.61031747497363	0.654773741482773	137521	137551	12.6370690513396	8.02675157636596	YAL007C
87	88	1	0.00705443217260415	36	-	-1	-0.0572573566940332	-14.8347171148957	1.52504200567391	137523	137524	22.734133809908	7.89941669501236	YAL007C
87	89	8	0.02273293314576	36	-	-1	-0.0407615565674605	-13.0058654053835	1.22460509856853	137523	137531	22.734133809908	9.72826840452449	YAL007C
87	91	28	0.000621283008819917	36	-	-1	-0.0558653606420766	-14.7073822335421	1.50197188443072	137523	137551	22.734133809908	8.02675157636596	YAL007C
125	126	150	0.0628819974836243	43	-	-1	-0.0305045374824193	-2.64491117262862	0.489852560578368	170181	170331	9.18684123270513	6.54193006007651	YAR018C
144	145	12	9.64864267372079e-07	57	+	1	0.0498264571999527	12.4474299545727	1.31833291221747	48309	48321	20.7802824895871	8.33285253501435	YAL053W
144	146	14	9.64864267372079e-07	57	+	1	0.0542856903312344	12.8714077484021	1.39367091588183	48309	48323	20.7802824895871	7.90887474118496	YAL053W
144	147	16	2.33481029177085e-06	57	+	1	0.04118355917748	11.4812317120283	1.16005990417481	48309	48325	20.7802824895871	9.29905077755877	YAL053W
160	167	25	0.028198546373505	60	+	1	-0.0414011378613586	-13.6925028030535	1.26388932997674	62645	62670	9.77043075922457	23.4629335622781	YAL042W
164	167	19	0.0970771898438587	60	+	1	-0.0292438670512605	-11.6719265820587	0.992696471105112	62651	62670	11.7910069802194	23.4629335622781	YAL042W
165	167	17	0.0181266389912125	60	+	1	-0.0398284655496038	-13.4710016679147	1.23154785570223	62653	62670	9.99193189436332	23.4629335622781	YAL042W
165	169	24	0.0874935828151926	60	+	1	-0.0221681276057288	-4.69259344889339	0.555461084725224	62653	62677	9.99193189436332	14.6845253432567	YAL042W
165	170	25	0.0899925707625808	60	+	1	-0.0227899667239548	-4.88862760691658	0.574593223455384	62653	62678	9.99193189436332	14.8805595012799	YAL042W
264	267	9	6.50307007554899e-06	65	+	1	0.0439421825235198	15.5795955228215	1.38049970180496	79527	79536	25.2950718570945	9.71547633427307	YAL035W
264	269	31	2.76334111977609e-05	65	+	1	0.0614327121026844	17.49245079458	1.69682559575287	79527	79558	25.2950718570945	7.80262106251454	YAL035W
264	270	33	1.71244907143375e-10	65	+	1	0.0920759567263623	19.4936291964967	2.12437272860899	79527	79560	25.2950718570945	5.80144266059783	YAL035W
267	270	24	0.000697516256786404	65	+	1	0.0481337742028425	3.91403367367524	0.743873026804023	79536	79560	9.71547633427307	5.80144266059783	YAL035W
274	282	56	0.00927220768197268	68	+	1	-0.0260557237980826	-51.3460632512541	1.87052167522743	87855	87911	19.3273881852571	70.6734514365112	YAL030W
275	282	50	3.78137840952864e-05	68	+	1	-0.0401968672154655	-56.8117864481543	2.35006781012417	87861	87911	13.8616649883569	70.6734514365112	YAL030W
280	282	18	3.78137840952864e-05	68	+	1	-0.0316276778397582	-53.945079061374	2.07887128482192	87893	87911	16.7283723751372	70.6734514365112	YAL030W
291	293	5	0.0945102458093106	73	+	1	-0.0258367721129623	-5.910575628587	0.671100032490084	126869	126874	9.97924930886339	15.8898249374504	YAL016W
382	384	12	0.0498961287646882	86	+	1	-0.0335559877669847	-6.76908291982894	0.814990092241336	170400	170412	8.91506269990304	15.684145619732	YAR015W
456	457	4	0.00150792145073186	107	-	-1	-0.0482132775401967	-7.93040077445886	1.04828748379863	61150	61154	15.3553584440751	7.42495766961622	YBL086C
472	478	14	0.00124185876878493	112	-	-1	-0.0274066101096476	-8.40360144328831	0.820511532141516	80932	80946	19.3739013822303	10.970299938942	YBL076C
472	482	20	0.0535364682858955	112	-	-1	-0.0188854153162248	-6.69347878378878	0.611511676394878	80932	80952	19.3739013822303	12.6804225984415	YBL076C
472	486	30	0.0993072746128723	112	-	-1	-0.0186382571981595	-6.63588375607121	0.604973729743724	80932	80962	19.3739013822303	12.7380176261591	YBL076C
473	475	4	0.032473641648638	112	-	-1	-0.0283612845425597	-18.3240333291565	1.21314994188448	80933	80937	32.2223773568675	13.898344027711	YBL076C
473	478	13	2.80108431116588e-07	112	-	-1	-0.0416726164825756	-21.2520774179255	1.55445996855599	80933	80946	32.2223773568675	10.970299938942	YBL076C
473	479	14	0.0202183847431607	112	-	-1	-0.0243679382937047	-17.1143178091439	1.09274456433943	80933	80947	32.2223773568675	15.1080595477236	YBL076C
473	480	15	0.034503786891138	112	-	-1	-0.0260561474651584	-17.6505150096712	1.14487766768958	80933	80948	32.2223773568675	14.5718623471963	YBL076C
473	482	19	0.00025401193471648	112	-	-1	-0.0331514216891527	-19.541954758426	1.34546011280935	80933	80952	32.2223773568675	12.6804225984415	YBL076C
473	484	23	0.055621734477374	112	-	-1	-0.0219227452662683	-16.263785236212	1.01372955805633	80933	80956	32.2223773568675	15.9585921206555	YBL076C
473	486	29	0.000999300732260075	112	-	-1	-0.0329042635710874	-19.4843597307084	1.3389221661582	80933	80962	32.2223773568675	12.7380176261591	YBL076C
478	487	17	0.000417604227232982	112	-	-1	0.0379994629114986	16.5524536974291	1.32702184710515	80946	80963	10.970299938942	27.5227536363711	YBL076C
482	487	11	0.0122095526098862	112	-	-1	0.0294782681180757	14.8423310379296	1.11802199135852	80952	80963	12.6804225984415	27.5227536363711	YBL076C
486	487	1	0.0202183847431607	112	-	-1	0.0292311100000104	14.784736010212	1.11148404470736	80962	80963	12.7380176261591	27.5227536363711	YBL076C
548	550	7	0.0744004427962529	120	-	-1	-0.0335734718215089	-6.16453891170112	0.778841705626118	112718	112725	14.7772037129851	8.61266480128402	YBL057C
548	553	15	0.0744004427962529	120	-	-1	-0.0246346200758186	-5.08841215110065	0.608984653144441	112718	112733	14.7772037129851	9.68879156188449	YBL057C
549	550	6	0.00528213254092413	120	-	-1	-0.0557797941887553	-19.4497511617517	1.70410763068251	112719	112725	28.0624159630357	8.61266480128402	YBL057C
549	553	14	0.00228397298435379	120	-	-1	-0.046840942443065	-18.3736244011512	1.53425057820083	112719	112733	28.0624159630357	9.68879156188449	YBL057C
550	551	2	0.0711185449861906	120	-	-1	0.0350391001206045	6.64115562867553	0.824639032550201	112725	112727	8.61266480128402	15.2538204299595	YBL057C
550	552	6	0.0711185449861906	120	-	-1	0.0533417068403271	16.9286403050036	1.56830065674903	112725	112731	8.61266480128402	25.5413051062876	YBL057C
551	553	6	0.0711185449861906	120	-	-1	-0.0261002483749142	-5.56502886807506	0.654781980068525	112727	112733	15.2538204299595	9.68879156188449	YBL057C
552	553	2	0.0711185449861906	120	-	-1	-0.0444028550946368	-15.8525135444032	1.39844360426735	112731	112733	25.5413051062876	9.68879156188449	YBL057C
557	558	297	0.0907576651924078	123	-	-1	0.0455056624443258	21.1530727258687	1.61454394056939	122305	122602	10.2577866877116	31.4108594135803	YBL051C
573	574	27	0.021747747211259	128	-	-1	-0.0338983870659891	-7.65379818753651	0.869435925130225	142017	142044	16.9092701667005	9.25547197916403	YBL040C
581	582	254	0.0050657157625198	135	-	-1	0.0468157979376423	26.6877720516855	1.81487336807789	162740	162994	10.5975875777492	37.2853596294348	YBL030C
587	588	4	0.0416438098155547	142	-	-1	0.046002286606499	2.51781830445889	0.585713456244054	177793	177797	5.02778333906485	7.54560164352374	YBL022C
596	599	82	0.0937614346278459	148	-	-1	0.0366645715446946	9.79649107851357	1.01732436670157	212466	212548	9.56537767510868	19.3618687536222	YBL007C
598	599	1	0.0456139682654006	148	-	-1	0.0153808212059677	5.818659309653	0.515648537687014	212547	212548	13.5432094439692	19.3618687536222	YBL007C
632	640	2788	3.3891069385561e-05	158	-	-1	-0.0608931740246886	-11.6015182333993	1.40079868729295	252398	255186	18.6735569010257	7.07203866762643	YBR008C
632	641	2789	0.00348698271571515	158	-	-1	-0.0516725382915791	-10.8671176461411	1.25826020721032	252398	255187	18.6735569010257	7.80643925488465	YBR008C
632	642	2790	2.49288090170552e-07	158	-	-1	-0.0805020827264114	-12.7805138802834	1.66391205195911	252398	255188	18.6735569010257	5.89304302074234	YBR008C
632	644	2792	0.00147660191987441	158	-	-1	-0.0534777188671442	-11.0226641623878	1.28729675282697	252398	255190	18.6735569010257	7.65089273863792	YBR008C
632	645	2797	1.17512012374199e-05	158	-	-1	-0.0687901746541065	-12.1288360730511	1.51259319644289	252398	255195	18.6735569010257	6.54472082797458	YBR008C
632	646	2800	1.17512012374199e-05	158	-	-1	-0.0678448097886709	-12.0698906295169	1.49965763740435	252398	255198	18.6735569010257	6.60366627150877	YBR008C
633	635	100	0.0763618784955245	158	-	-1	0.0203538158416197	9.12733042684247	0.738791013144193	252402	252502	13.6477974670103	22.7751278938528	YBR008C
633	640	2784	0.00052307914768643	158	-	-1	-0.0472241489780941	-6.57575879938387	0.94847007431291	252402	255186	13.6477974670103	7.07203866762643	YBR008C
633	641	2785	0.027312968151839	158	-	-1	-0.0380035132449846	-5.84135821212565	0.805931594230288	252402	255187	13.6477974670103	7.80643925488465	YBR008C
633	642	2786	2.19592447114891e-06	158	-	-1	-0.0668330576798169	-7.75475444626796	1.21158343897907	252402	255188	13.6477974670103	5.89304302074234	YBR008C
633	644	2788	0.0142225519312731	158	-	-1	-0.0398086938205497	-5.99690472837238	0.834968139846931	252402	255190	13.6477974670103	7.65089273863792	YBR008C
633	645	2793	0.000160944298899679	158	-	-1	-0.055121149607512	-7.10307663903571	1.06026458346285	252402	255195	13.6477974670103	6.54472082797458	YBR008C
633	646	2796	0.000160573195427987	158	-	-1	-0.0541757847420764	-7.04413119550153	1.04732902442432	252402	255198	13.6477974670103	6.60366627150877	YBR008C
635	640	2684	1.17512012374199e-05	158	-	-1	-0.0675779648197138	-15.7030892262263	1.6872610874571	252502	255186	22.7751278938528	7.07203866762643	YBR008C
635	641	2685	0.00133351996514668	158	-	-1	-0.0583573290866042	-14.9686886389681	1.54472260737448	252502	255187	22.7751278938528	7.80643925488465	YBR008C
635	642	2686	9.16538667183886e-08	158	-	-1	-0.0871868735214366	-16.8820848731104	1.95037445212326	252502	255188	22.7751278938528	5.89304302074234	YBR008C
635	643	2687	0.051586822565615	158	-	-1	-0.0390953877060674	-12.8060588281511	1.19192846162348	252502	255189	22.7751278938528	9.96906906570166	YBR008C
635	644	2688	0.000578893578623	158	-	-1	-0.0601625096621694	-15.1242351552149	1.57375915299112	252502	255190	22.7751278938528	7.65089273863792	YBR008C
635	645	2693	4.30308849885819e-06	158	-	-1	-0.0754749654491317	-16.2304070658782	1.79905559660705	252502	255195	22.7751278938528	6.54472082797458	YBR008C
635	646	2696	4.29650952530177e-06	158	-	-1	-0.0745296005836961	-16.171461622344	1.78612003756851	252502	255198	22.7751278938528	6.60366627150877	YBR008C
639	640	8	0.0056224458181986	158	-	-1	-0.0500856530075023	-7.39061198072809	1.03213391900508	255178	255186	14.4626506483545	7.07203866762643	YBR008C
639	641	9	0.0507206009313328	158	-	-1	-0.0408650172743928	-6.65621139346986	0.889595438922457	255178	255187	14.4626506483545	7.80643925488465	YBR008C
639	642	10	0.000134116742074943	158	-	-1	-0.0696945617092251	-8.56960762761218	1.29524728367124	255178	255188	14.4626506483545	5.89304302074234	YBR008C
639	644	12	0.0357998147728955	158	-	-1	-0.0426701978499579	-6.8117579097166	0.918631984539101	255178	255190	14.4626506483545	7.65089273863792	YBR008C
639	645	17	0.00196649493103203	158	-	-1	-0.0579826536369202	-7.91792982037993	1.14392842815502	255178	255195	14.4626506483545	6.54472082797458	YBR008C
639	646	20	0.00203624258403856	158	-	-1	-0.0570372887714846	-7.85898437684574	1.13099286911649	255178	255198	14.4626506483545	6.60366627150877	YBR008C
642	643	1	0.0299239362865545	158	-	-1	0.0480914858153691	4.07602604495932	0.758445990499782	255188	255189	5.89304302074234	9.96906906570166	YBR008C
639	640	8	0.0083533480727522	159	-	-1	-0.0500856530075023	-7.39061198072809	1.03213391900508	255178	255186	14.4626506483545	7.07203866762643	YBR009C
639	641	9	0.0725304593318059	159	-	-1	-0.0408650172743928	-6.65621139346986	0.889595438922457	255178	255187	14.4626506483545	7.80643925488465	YBR009C
639	642	10	0.000203410392146997	159	-	-1	-0.0696945617092251	-8.56960762761218	1.29524728367124	255178	255188	14.4626506483545	5.89304302074234	YBR009C
639	644	12	0.0508489961681683	159	-	-1	-0.0426701978499579	-6.8117579097166	0.918631984539101	255178	255190	14.4626506483545	7.65089273863792	YBR009C
639	645	17	0.00296009236986927	159	-	-1	-0.0579826536369202	-7.91792982037993	1.14392842815502	255178	255195	14.4626506483545	6.54472082797458	YBR009C
639	646	20	0.0029780047791564	159	-	-1	-0.0570372887714846	-7.85898437684574	1.13099286911649	255178	255198	14.4626506483545	6.60366627150877	YBR009C
639	647	26	0.0145022876025793	159	-	-1	-0.070411485311252	-8.60530921848778	1.30401408901605	255178	255204	14.4626506483545	5.85734142986674	YBR009C
639	648	30	1.91723849571573e-05	159	-	-1	-0.0761871323438902	-8.87788105714792	1.37276232075164	255178	255208	14.4626506483545	5.5847695912066	YBR009C
642	643	1	0.0426416092083401	159	-	-1	0.0480914858153691	4.07602604495932	0.758445990499782	255188	255189	5.89304302074234	9.96906906570166	YBR009C
643	648	19	0.0127620304746814	159	-	-1	-0.0545840564500342	-4.38429947449506	0.835961027580183	255189	255208	9.96906906570166	5.5847695912066	YBR009C
648	649	16	0.0540033844983326	159	-	-1	0.0555051998452075	4.51814475343685	0.855201854795421	255208	255224	5.5847695912066	10.1029143446434	YBR009C
687	709	201	0.0711153783439344	168	-	-1	0.0288433367055321	29.2714919120591	1.52083177374845	290378	290579	15.6568510000128	44.9283429120719	YBR025C
687	710	206	0.081704149445493	168	-	-1	0.0325112220416812	43.2844747605665	1.91248543289736	290378	290584	15.6568510000128	58.9413257605792	YBR025C
687	711	217	0.0440707619711175	168	-	-1	0.0315753391602926	38.9395713402526	1.80201233728843	290378	290595	15.6568510000128	54.5964223402654	YBR025C
691	698	18	0.0847582407816864	168	-	-1	0.0294162523959259	48.1579721196241	1.91806222224414	290448	290466	17.3283025943272	65.4862747139513	YBR025C
691	709	131	0.000497875603182063	168	-	-1	0.0245730324120539	27.6000403177447	1.37449551080979	290448	290579	17.3283025943272	44.9283429120719	YBR025C
691	710	136	0.0177502912261866	168	-	-1	0.0282409177482031	41.6130231662521	1.7661491699587	290448	290584	17.3283025943272	58.9413257605792	YBR025C
691	711	147	0.000199789496435621	168	-	-1	0.0273050348668144	37.2681197459382	1.65567607434977	290448	290595	17.3283025943272	54.5964223402654	YBR025C
691	712	148	0.0847582407816864	168	-	-1	0.0240796711112527	26.2078144079157	1.32908239766817	290448	290596	17.3283025943272	43.5361170022429	YBR025C
692	694	9	0.0847582407816864	168	-	-1	-0.0416563237060738	-42.728258665399	2.11679648201595	290450	290459	55.531509082784	12.803250417385	YBR025C
693	694	5	0.0694612614661786	168	-	-1	-0.0279122344444399	-13.6263785275281	1.04564605055748	290454	290459	26.4296289449131	12.803250417385	YBR025C
694	698	7	0.0199213238141279	168	-	-1	0.0435537579727254	52.6830242965664	2.35468244344031	290459	290466	12.803250417385	65.4862747139513	YBR025C
694	709	120	0.000497875603182063	168	-	-1	0.0387105379888535	32.125092494687	1.81111573200596	290459	290579	12.803250417385	44.9283429120719	YBR025C
694	710	125	0.00255014269748738	168	-	-1	0.0423784233250027	46.1380753431943	2.20276939115487	290459	290584	12.803250417385	58.9413257605792	YBR025C
694	711	136	0.000215303035982532	168	-	-1	0.041442540443614	41.7931719228805	2.09229629554594	290459	290595	12.803250417385	54.5964223402654	YBR025C
694	712	137	0.0186145552043734	168	-	-1	0.0382171766880522	30.7328665848579	1.76570261886434	290459	290596	12.803250417385	43.5361170022429	YBR025C
694	713	138	0.0847582407816864	168	-	-1	0.0362067033248697	25.8516596337208	1.59414156076309	290459	290597	12.803250417385	38.6549100511057	YBR025C
694	714	139	0.0233979951762113	168	-	-1	0.0464484935786666	77.3343062675513	2.8156182240995	290459	290598	12.803250417385	90.1375566849363	YBR025C
695	698	3	0.052067191126142	168	-	-1	0.0347690153156925	50.2031069738963	2.09924896192044	290463	290466	15.283167740055	65.4862747139513	YBR025C
695	709	116	0.000497875603182063	168	-	-1	0.0299257953318206	29.6451751720169	1.55568225048609	290463	290579	15.283167740055	44.9283429120719	YBR025C
695	710	121	0.00702498515441332	168	-	-1	0.0335936806679698	43.6581580205242	1.947335909635	290463	290584	15.283167740055	58.9413257605792	YBR025C
695	711	132	0.000199789496435621	168	-	-1	0.0326577977865811	39.3132546002104	1.83686281402607	290463	290595	15.283167740055	54.5964223402654	YBR025C
695	712	133	0.049099988663076	168	-	-1	0.0294324340310193	28.2529492621878	1.51026913734447	290463	290596	15.283167740055	43.5361170022429	YBR025C
695	714	135	0.0641078698162924	168	-	-1	0.0376637509216337	74.8543889448812	2.56018474257963	290463	290598	15.283167740055	90.1375566849363	YBR025C
697	711	130	0.081704149445493	168	-	-1	0.0198838251833259	33.3209648186901	1.35961625867684	290465	290595	21.2754575215753	54.5964223402654	YBR025C
698	699	3	0.081704149445493	168	-	-1	-0.0319973913857195	-49.2083395974326	2.0082748605736	290466	290469	65.4862747139513	16.2779351165187	YBR025C
698	703	10	0.055293910952449	168	-	-1	-0.034314382005746	-50.0483543694704	2.08471414448271	290466	290476	65.4862747139513	15.437920344481	YBR025C
699	709	110	0.00221119814156543	168	-	-1	0.0271541714018476	28.6504077955532	1.46470814913925	290469	290579	16.2779351165187	44.9283429120719	YBR025C
699	710	115	0.0186145552043734	168	-	-1	0.0308220567379968	42.6633906440605	1.85636180828816	290469	290584	16.2779351165187	58.9413257605792	YBR025C
699	711	126	0.000583329857442435	168	-	-1	0.0298861738566081	38.3184872237467	1.74588871267923	290469	290595	16.2779351165187	54.5964223402654	YBR025C
699	712	127	0.081704149445493	168	-	-1	0.0266608101010463	27.2581818857242	1.41929503599763	290469	290596	16.2779351165187	43.5361170022429	YBR025C
699	714	129	0.0847582407816864	168	-	-1	0.0348921269916607	73.8596215684176	2.46921064123279	290469	290598	16.2779351165187	90.1375566849363	YBR025C
700	711	124	0.0711153783439344	168	-	-1	0.0243230673603605	35.8722805474757	1.54390682025677	290471	290595	18.7241417927897	54.5964223402654	YBR025C
703	709	103	0.000500297693528218	168	-	-1	0.029471162021874	29.490422567591	1.54114743304835	290476	290579	15.437920344481	44.9283429120719	YBR025C
703	710	108	0.00771287053094251	168	-	-1	0.0331390473580232	43.5034054160983	1.93280109219727	290476	290584	15.437920344481	58.9413257605792	YBR025C
703	711	119	0.000199789496435621	168	-	-1	0.0322031644766345	39.1585019957845	1.82232799658833	290476	290595	15.437920344481	54.5964223402654	YBR025C
703	712	120	0.052067191126142	168	-	-1	0.0289778007210728	28.0981966577619	1.49573431990674	290476	290596	15.437920344481	43.5361170022429	YBR025C
703	714	122	0.0682901003715382	168	-	-1	0.0372091176116871	74.6996363404553	2.5456499251419	290476	290598	15.437920344481	90.1375566849363	YBR025C
728	736	31	0.0726627219252993	175	-	-1	-0.0289419341760054	-7.71704227675766	0.808323505963878	306138	306169	17.9903331283801	10.2732908516225	YBR035C
733	739	51	0.0698088759419286	175	-	-1	0.0341572477733139	22.3407008044117	1.45171455647953	306154	306205	12.8740407169683	35.21474152138	YBR035C
733	740	52	0.0626911825032711	175	-	-1	0.0461955490216399	77.7910716667872	2.8160825767535	306154	306206	12.8740407169683	90.6651123837556	YBR035C
736	739	36	0.0231332467997394	175	-	-1	0.047787364766379	24.9414506697575	1.77728109791776	306169	306205	10.2732908516225	35.21474152138	YBR035C
736	740	37	0.0231332467997394	175	-	-1	0.059825666014705	80.3918215321331	3.14164911819172	306169	306206	10.2732908516225	90.6651123837556	YBR035C
738	739	34	0.0505166044479162	175	-	-1	0.0422036083201844	24.0145433854401	1.65265523893032	306171	306205	11.20019813594	35.21474152138	YBR035C
738	740	35	0.0477372355355647	175	-	-1	0.0542419095685104	79.4649142478156	3.01702325920428	306171	306206	11.20019813594	90.6651123837556	YBR035C
759	760	1	0.0974694579350778	186	-	-1	0.018294905816573	11.3892159118287	0.781408489911843	338662	338663	15.8445845898715	27.2338005017003	YBR052C
760	762	3	0.0974694579350778	186	-	-1	-0.0243486551860006	-13.3152884651378	0.968393338231672	338663	338666	27.2338005017003	13.9185120365624	YBR052C
760	763	7	0.0495025776780774	186	-	-1	-0.0255617557493907	-13.6462706838453	1.00311512458719	338663	338670	27.2338005017003	13.587529817855	YBR052C
781	788	57	0.0137134880116008	194	-	-1	-0.0346868294423208	-10.0631508076397	1.00344157478945	356125	356182	20.0784611723142	10.0153103646745	YBR058C-A
781	789	62	0.0939267834439247	194	-	-1	-0.0278242396711625	-8.96074195716957	0.852787852835285	356125	356187	20.0784611723142	11.1177192151447	YBR058C-A
782	788	52	0.015187887499406	194	-	-1	-0.0254361890653801	-5.81988538574472	0.660927572131441	356130	356182	15.8351957504192	10.0153103646745	YBR058C-A
786	788	30	0.00251642073419278	194	-	-1	-0.0222746659686856	-4.7532121832759	0.560318375673311	356152	356182	14.7685225479504	10.0153103646745	YBR058C-A
792	795	31	0.00838948838908316	195	-	-1	0.0429063665517545	5.93031237487319	0.86125466025637	356750	356781	7.26204445152459	13.1923568263978	YBR059C
804	805	6	0.0948868985837101	198	-	-1	0.0185528279113563	3.53116778376341	0.44180472518342	365871	365877	9.85527192908909	13.3864397128525	YBR062C
845	847	19	0.00966629331133573	203	-	-1	0.0549437616164523	7.48904597446264	1.0857578954864	373641	373660	6.67181410198559	14.1608600764482	YBR068C
846	847	17	0.00966629331133573	203	-	-1	0.0756500751460828	8.59779957847188	1.34795819183911	373643	373660	5.56306049797636	14.1608600764482	YBR068C
864	866	13	0.0801422253172046	209	-	-1	-0.0455769214470983	-9.69366075172857	1.12321901202871	398467	398480	17.9203072945568	8.22664654282826	YBR080C
865	866	3	0.0334826516886468	209	-	-1	-0.0529113881769176	-13.8868677370008	1.42655195179691	398477	398480	22.1135142798291	8.22664654282826	YBR080C
866	867	1	0.0801422253172046	209	-	-1	0.0374273179059312	6.57500968031662	0.847382249768703	398480	398481	8.22664654282826	14.8016562231449	YBR080C
903	920	45	0.00501032121900653	214	-	-1	0.0324943996751206	1018.52814153717	5.63598621512935	414057	414102	20.9023220628581	1039.43046360002	YBR084C-A
903	921	47	0.0103108633101435	214	-	-1	0.0306540687050119	255.562120393075	3.725358812841	414057	414104	20.9023220628581	276.464442455933	YBR084C-A
903	922	51	0.0231257422775781	214	-	-1	0.0284318203112515	125.658014845947	2.80975959801486	414057	414108	20.9023220628581	146.560336908805	YBR084C-A
903	933	75	0.0791548913031297	214	-	-1	0.0271289964706851	94.0044678361563	2.45872892310247	414057	414132	20.9023220628581	114.906789899014	YBR084C-A
906	920	40	5.85317623986725e-05	214	-	-1	0.0367751982036266	1020.91793127838	5.81114718261468	414062	414102	18.512532321645	1039.43046360002	YBR084C-A
906	921	42	0.000273878125511828	214	-	-1	0.0349348672335179	257.951910134288	3.90051978032633	414062	414104	18.512532321645	276.464442455933	YBR084C-A
906	922	46	0.000812768109690332	214	-	-1	0.0327126188397576	128.04780458716	2.98492056550019	414062	414108	18.512532321645	146.560336908805	YBR084C-A
906	933	70	0.00874984432828858	214	-	-1	0.0314097949991912	96.3942575773693	2.6338898905878	414062	414132	18.512532321645	114.906789899014	YBR084C-A
908	920	38	0.00287701770782868	214	-	-1	0.0310860967619674	1017.601084322	5.57337832933778	414064	414102	21.8293792780286	1039.43046360002	YBR084C-A
908	921	40	0.00694299859088948	214	-	-1	0.0292457657918587	254.635063177904	3.66275092704943	414064	414104	21.8293792780286	276.464442455933	YBR084C-A
908	922	44	0.0152097943492941	214	-	-1	0.0270235173980984	124.730957630777	2.74715171222329	414064	414108	21.8293792780286	146.560336908805	YBR084C-A
908	933	68	0.0737006149981536	214	-	-1	0.025720693557532	93.0774106209858	2.3961210373109	414064	414132	21.8293792780286	114.906789899014	YBR084C-A
910	920	34	0.000749703201809856	214	-	-1	0.0338044485032161	1019.32251428892	5.69188347963129	414068	414102	20.1079493111016	1039.43046360002	YBR084C-A
910	921	36	0.00179185975787683	214	-	-1	0.0319641175331074	256.356493144831	3.78125607734294	414068	414104	20.1079493111016	276.464442455933	YBR084C-A
910	922	40	0.00434766968817731	214	-	-1	0.0297418691393471	126.452387597704	2.8656568625168	414068	414108	20.1079493111016	146.560336908805	YBR084C-A
910	933	64	0.0284947662486985	214	-	-1	0.0284390452987807	94.7988405879128	2.51462618760441	414068	414132	20.1079493111016	114.906789899014	YBR084C-A
913	920	31	0.00179185975787683	214	-	-1	0.0246377541797485	1012.03832985187	5.24588778583353	414071	414102	27.3921337481541	1039.43046360002	YBR084C-A
913	921	33	0.00686968245751984	214	-	-1	0.0227974232096398	249.072308707779	3.33526038354518	414071	414104	27.3921337481541	276.464442455933	YBR084C-A
913	922	37	0.0193700882473447	214	-	-1	0.0205751748158794	119.168203160651	2.41966116871904	414071	414108	27.3921337481541	146.560336908805	YBR084C-A
915	920	16	0.000836442229761047	214	-	-1	0.0236567320170244	1010.93354655517	5.18884358804278	414086	414102	28.4969170448503	1039.43046360002	YBR084C-A
915	921	18	0.00434766968817731	214	-	-1	0.0218164010469156	247.967525411082	3.27821618575443	414086	414104	28.4969170448503	276.464442455933	YBR084C-A
915	922	22	0.014353339224825	214	-	-1	0.0195941526531553	118.063419863955	2.36261697092828	414086	414108	28.4969170448503	146.560336908805	YBR084C-A
918	920	8	0.0264641565332496	214	-	-1	0.0217797326090361	1008.55061412702	5.07298371692214	414094	414102	30.8798494730036	1039.43046360002	YBR084C-A
918	921	10	0.0613486335133943	214	-	-1	0.0199394016389274	245.584592982929	3.16235631463379	414094	414104	30.8798494730036	276.464442455933	YBR084C-A
920	923	7	0.088620277631716	214	-	-1	-0.017517491843162	-1001.31266547424	4.7691846525894	414102	414109	1039.43046360002	38.1177981257895	YBR084C-A
920	924	10	0.00417577630266948	214	-	-1	-0.0205738394375492	-1006.79747919671	4.99331850388781	414102	414112	1039.43046360002	32.6329844033112	YBR084C-A
920	925	11	0.027396484519566	214	-	-1	-0.0209084640165164	-1007.30360379861	5.01586946365057	414102	414113	1039.43046360002	32.1268598014167	YBR084C-A
920	929	19	0.00738378500610704	214	-	-1	-0.0200598785694088	-1005.98827891115	4.95798033905739	414102	414121	1039.43046360002	33.4421846888756	YBR084C-A
920	930	20	0.0361624976168378	214	-	-1	-0.021608613887476	-1008.31339708358	5.06194337670943	414102	414122	1039.43046360002	31.1170665164432	YBR084C-A
920	932	29	0.00727997703033489	214	-	-1	-0.0201997446539014	-1006.21243751801	4.96768309054015	414102	414131	1039.43046360002	33.2180260820152	YBR084C-A
921	924	8	0.0152097943492941	214	-	-1	-0.0187335084674404	-243.831458052622	3.08269110159946	414104	414112	276.464442455933	32.6329844033112	YBR084C-A
921	925	9	0.0712861458676473	214	-	-1	-0.0190681330464077	-244.337582654516	3.10524206136222	414104	414113	276.464442455933	32.1268598014167	YBR084C-A
921	929	17	0.0270613366776319	214	-	-1	-0.0182195475993001	-243.022257767057	3.04735293676904	414104	414121	276.464442455933	33.4421846888756	YBR084C-A
921	930	18	0.079922142090712	214	-	-1	-0.0197682829173673	-245.34737593949	3.15131597442108	414104	414122	276.464442455933	31.1170665164432	YBR084C-A
921	932	27	0.0264641565332496	214	-	-1	-0.0183594136837927	-243.246416373918	3.0570556882518	414104	414131	276.464442455933	33.2180260820152	YBR084C-A
922	924	4	0.0472394203357046	214	-	-1	-0.0165112600736801	-113.927352505494	2.16709188677332	414108	414112	146.560336908805	32.6329844033112	YBR084C-A
922	929	13	0.0763705436772611	214	-	-1	-0.0159972992055398	-113.11815221993	2.1317537219429	414108	414121	146.560336908805	33.4421846888756	YBR084C-A
922	932	23	0.0737006149981536	214	-	-1	-0.0161371652900323	-113.34231082679	2.14145647342566	414108	414131	146.560336908805	33.2180260820152	YBR084C-A
954	956	10	0.0225612955163581	220	-	-1	-0.0390997878872099	-69.3516783341052	2.52049271766362	427636	427646	83.9896890818213	14.6380107477161	YBR092C
954	958	12	0.0779810783684008	220	-	-1	-0.0323833427233917	-66.9322685629678	2.29981273371102	427636	427648	83.9896890818213	17.0574205188535	YBR092C
954	959	16	0.00415448978095323	220	-	-1	-0.0549289457426558	-73.0189956554336	2.93655751032963	427636	427652	83.9896890818213	10.9706934263877	YBR092C
955	959	12	0.0225612955163581	220	-	-1	-0.0278466573686474	-8.64572457982446	0.838406909573525	427640	427652	19.6164180062122	10.9706934263877	YBR092C
957	959	5	0.0336117637313627	220	-	-1	-0.0273954613769559	-8.39839916039734	0.820101650123668	427647	427652	19.3690925867851	10.9706934263877	YBR092C
958	959	4	0.0655134180472486	220	-	-1	-0.0225456030192641	-6.08672709246584	0.636744776618615	427648	427652	17.0574205188535	10.9706934263877	YBR092C
973	979	87	0.0249922889377407	228	-	-1	0.0206671378368267	16.3691747809422	0.988448320004075	457584	457671	16.6344964521086	33.0036712330509	YBR109C
973	983	101	0.0192172448370029	228	-	-1	0.0206029201435064	16.2685678642469	0.984043756151065	457584	457685	16.6344964521086	32.9030643163556	YBR109C
973	994	137	0.00125906644655838	228	-	-1	0.0271235388659574	31.018494313389	1.51838856782667	457584	457721	16.6344964521086	47.6529907654977	YBR109C
976	994	80	0.0378989723848233	228	-	-1	0.0265753612166325	30.7967428823491	1.49928332716545	457641	457721	16.8562478831486	47.6529907654977	YBR109C
977	994	58	0.0378989723848233	228	-	-1	0.0232321555648787	29.305025876035	1.37694671064494	457663	457721	18.3479648894626	47.6529907654977	YBR109C
1068	1069	1	0.00107627075622929	238	-	-1	0.0267503086213399	37.5111530605683	1.64521867398546	488773	488774	17.6278137818534	55.1389668424217	YBR126C
1074	1076	25	0.0801516173791068	239	-	-1	0.0289834318869145	59.2776536182116	2.08507334966745	491076	491101	18.2788352277511	77.5564888459627	YBR127C
1074	1077	26	0.0368786376301555	239	-	-1	0.025561900554169	37.8062447063996	1.61744288683567	491076	491102	18.2788352277511	56.0850799341507	YBR127C
1074	1078	27	0.0213650499233955	239	-	-1	0.0296536915413432	65.5656183218636	2.19754120900835	491076	491103	18.2788352277511	83.8444535496147	YBR127C
1075	1076	21	0.0801516173791068	239	-	-1	0.0386641685769899	62.9950287485376	2.41309246713773	491080	491101	14.5614600974251	77.5564888459627	YBR127C
1075	1077	22	0.0699579190403181	239	-	-1	0.0352426372442443	41.5236198367256	1.94546200430595	491080	491102	14.5614600974251	56.0850799341507	YBR127C
1075	1078	23	0.0368786376301555	239	-	-1	0.0393344282314186	69.2829934521896	2.52556032647863	491080	491103	14.5614600974251	83.8444535496147	YBR127C
1107	1108	2	0.039433415071942	253	-	-1	0.0486424168267005	4.61524092110257	0.810349539881117	548265	548267	6.12396340925616	10.7392043303587	YBR154C
1256	1258	4	0.000757244367907139	291	-	-1	0.0595281860138074	30.7798531738046	2.14306929045942	679384	679388	9.00783885955773	39.7876920333623	YBR230C
1257	1258	1	0.00197947827325962	291	-	-1	0.0624893503028877	31.1136477575209	2.19754550254221	679387	679388	8.67404427584144	39.7876920333623	YBR230C
1258	1261	125	0.000757244367907139	291	-	-1	-0.0488612508796762	-29.3302068461107	1.9277862605311	679388	679513	39.7876920333623	10.4574851872516	YBR230C
1294	1305	90	0.00272774764079639	305	-	-1	-0.0246573586205354	-16.081129648394	1.06670749363848	716674	716764	30.7718217053171	14.6906920569231	YBR249C
1294	1309	96	0.0360658577470804	305	-	-1	-0.0230975512801934	-15.5788680588181	1.01820748441124	716674	716770	30.7718217053171	15.192953646499	YBR249C
1294	1310	103	0.00207147927464095	305	-	-1	-0.0395625284628814	-19.6078588026637	1.46276061886384	716674	716777	30.7718217053171	11.1639629026535	YBR249C
1295	1305	81	0.0304253213984293	305	-	-1	-0.0199637323094545	-10.7748596369605	0.793644611843107	716683	716764	25.4655516938836	14.6906920569231	YBR249C
1295	1310	94	0.0064806898739096	305	-	-1	-0.0348689021518005	-14.3015887912301	1.18969773706847	716683	716777	25.4655516938836	11.1639629026535	YBR249C
1298	1305	26	0.0102736515627375	305	-	-1	-0.0459207159923595	-534.541576435048	5.22444212333629	716738	716764	549.232268491971	14.6906920569231	YBR249C
1298	1309	32	0.0222922643346389	305	-	-1	-0.0443609086520175	-534.039314845472	5.17594211410905	716738	716770	549.232268491971	15.192953646499	YBR249C
1298	1310	39	0.0025759676432738	305	-	-1	-0.0608258858347055	-538.068305589318	5.62049524856165	716738	716777	549.232268491971	11.1639629026535	YBR249C
1298	1311	41	0.0533162677504749	305	-	-1	-0.0507883517027192	-535.915417240352	5.36609148430054	716738	716779	549.232268491971	13.3168512516187	YBR249C
1298	1312	45	0.0763539835450669	305	-	-1	-0.0508093027227079	-535.920775306034	5.36667207277158	716738	716783	549.232268491971	13.3114931859372	YBR249C
1298	1315	99	0.0366747496515905	305	-	-1	-0.0440437875613872	-533.932970751694	5.16587905141062	716738	716837	549.232268491971	15.2992977402772	YBR249C
1298	1316	102	0.0978183153311058	305	-	-1	-0.0468787018491585	-534.833916723608	5.25344081349866	716738	716840	549.232268491971	14.3983517683631	YBR249C
1299	1305	22	0.00413764111194159	305	-	-1	-0.0202825609659964	-11.0766846190969	0.810643306099599	716742	716764	25.76737667602	14.6906920569231	YBR249C
1299	1309	28	0.0746426322533732	305	-	-1	-0.0187227536256543	-10.574423029521	0.76214329687236	716742	716770	25.76737667602	15.192953646499	YBR249C
1299	1310	35	0.0025759676432738	305	-	-1	-0.0351877308083423	-14.6034137733666	1.20669643132496	716742	716777	25.76737667602	11.1639629026535	YBR249C
1300	1305	21	0.0126035491936853	305	-	-1	-0.0291266272498872	-23.6978021565399	1.38577161092325	716743	716764	38.3884942134631	14.6906920569231	YBR249C
1300	1309	27	0.0500067312970395	305	-	-1	-0.0275668199095452	-23.1955405669641	1.33727160169601	716743	716770	38.3884942134631	15.192953646499	YBR249C
1300	1310	34	0.00261845761805184	305	-	-1	-0.0440317970922332	-27.2245313108096	1.7818247361486	716743	716777	38.3884942134631	11.1639629026535	YBR249C
1301	1305	20	0.0903408102842258	305	-	-1	-0.0289507855328029	-23.3275567824141	1.37178972072154	716744	716764	38.0182488393373	14.6906920569231	YBR249C
1301	1310	33	0.015243505614825	305	-	-1	-0.0438559553751489	-26.8542859366838	1.7678428459469	716744	716777	38.0182488393373	11.1639629026535	YBR249C
1302	1305	18	0.00198469460368567	305	-	-1	-0.0286706063632733	-22.7521548008269	1.34978776946566	716746	716764	37.4428468577501	14.6906920569231	YBR249C
1302	1309	24	0.0131050175357578	305	-	-1	-0.0271107990229313	-22.2498932112511	1.30128776023842	716746	716770	37.4428468577501	15.192953646499	YBR249C
1302	1310	31	0.00149949693704787	305	-	-1	-0.0435757762056193	-26.2788839550966	1.74584089469102	716746	716777	37.4428468577501	11.1639629026535	YBR249C
1302	1315	91	0.0500067312970395	305	-	-1	-0.026793677932301	-22.1435491174728	1.29122469754	716746	716837	37.4428468577501	15.2992977402772	YBR249C
1305	1306	1	0.0214418888608961	305	-	-1	0.0159855004277131	7.5275257688599	0.596840738750147	716764	716765	14.6906920569231	22.218217825783	YBR249C
1306	1310	12	0.00690459237059549	305	-	-1	-0.0308906702700591	-11.0542549231296	0.992893863975506	716765	716777	22.218217825783	11.1639629026535	YBR249C
1318	1319	32	0.082769449996527	309	-	-1	0.0300113942919038	4.97468688266174	0.663689425341808	727289	727321	8.51642462508844	13.4911115077502	YBR256C
1318	1320	33	0.082769449996527	309	-	-1	0.0378084532162824	7.38837589632488	0.901142488837392	727289	727322	8.51642462508844	15.9048005214133	YBR256C
1318	1327	54	0.000472726266581569	309	-	-1	0.0645803819746597	32.7200596282989	2.2756015476103	727289	727343	8.51642462508844	41.2364842533874	YBR256C
1319	1327	22	0.082769449996527	309	-	-1	0.0345689876827559	27.7453727456372	1.61191212226849	727321	727343	13.4911115077502	41.2364842533874	YBR256C
1321	1327	13	0.082769449996527	309	-	-1	0.0388739626036568	28.7883994659479	1.72799754435441	727330	727343	12.4480847874395	41.2364842533874	YBR256C
1322	1327	12	0.082769449996527	309	-	-1	0.0426704562989279	29.5829429655193	1.82315290755026	727331	727343	11.6535412878681	41.2364842533874	YBR256C
1323	1327	10	0.0466805242008403	309	-	-1	0.0459131217188817	30.1854176392424	1.8997357157116	727333	727343	11.0510666141449	41.2364842533874	YBR256C
1324	1327	5	0.00747304184820163	309	-	-1	0.0473719089074385	30.4366003614271	1.93290553417041	727338	727343	10.7998838919603	41.2364842533874	YBR256C
1325	1327	4	0.00417895383943823	309	-	-1	0.0616515044750742	32.4021475705099	2.22272761575379	727339	727343	8.83433668287752	41.2364842533874	YBR256C
1345	1354	25	4.4094543100337e-05	323	-	-1	0.0527327851635084	382.157459443235	4.95611721796369	768761	768786	12.7210679912941	394.878527434529	YBR283C
1346	1354	23	0.0199590514277071	323	-	-1	0.0445734845225547	379.91706131079	4.72208545782588	768763	768786	14.9614661237397	394.878527434529	YBR283C
1347	1354	19	0.0150361246924809	323	-	-1	0.0429738554080752	379.382001489356	4.67139219014532	768767	768786	15.4965259451733	394.878527434529	YBR283C
1348	1354	13	0.00610391537764324	323	-	-1	0.0436778710634219	379.622129711439	4.69392265520148	768773	768786	15.2563977230901	394.878527434529	YBR283C
1349	1354	12	0.0778295759164359	323	-	-1	0.0371520231599453	377.06320729056	4.47021860530583	768774	768786	17.8153201439691	394.878527434529	YBR283C
1350	1354	8	1.68887356739589e-05	323	-	-1	0.0549722526609386	382.659656267672	5.01422600566582	768778	768786	12.2188711668577	394.878527434529	YBR283C
1350	1356	13	0.0942288512666884	323	-	-1	0.0322839358056125	16.1380602539736	1.21459041435621	768778	768791	12.2188711668577	28.3569314208313	YBR283C
1353	1354	1	0.00764590168729562	323	-	-1	0.0378658736376116	377.38418367487	4.49644846662234	768785	768786	17.4943437596593	394.878527434529	YBR283C
1354	1355	4	0.0364714814853673	323	-	-1	-0.0408560148651416	-378.611803759959	4.60141331135128	768786	768790	394.878527434529	16.2667236745707	YBR283C
1354	1357	11	0.00651070008124965	323	-	-1	-0.0370738129341063	-377.027323424804	4.4673156315022	768786	768797	394.878527434529	17.8512040097256	YBR283C
1354	1359	22	0.000812153868117171	323	-	-1	-0.0743466304708812	-385.770390670717	5.43810915482592	768786	768808	394.878527434529	9.10813676381246	YBR283C
1354	1362	150	4.4094543100337e-05	323	-	-1	-0.0514275947937755	-381.845265040561	4.92113876013658	768786	768936	394.878527434529	13.0332623939678	YBR283C
1354	1363	154	0.000152802608979874	323	-	-1	-0.0477407625886501	-380.874452263409	4.81749030345283	768786	768940	394.878527434529	14.0040751711199	YBR283C
1356	1359	17	0.0778295759164359	323	-	-1	-0.0516583136155551	-19.2487946570188	1.63847356351632	768791	768808	28.3569314208313	9.10813676381246	YBR283C
1376	1377	9	0.099813512548157	333	+	1	-0.0269012574582463	-5.99938214491798	0.689564932058096	24874	24883	9.79016111413327	15.7895432590513	YBL102W
1376	1380	63	0.000309857013582326	333	+	1	0.0592164263086404	4.45894916430419	0.876869062482784	24874	24937	9.79016111413327	5.33121194982908	YBL102W
1377	1380	54	4.68727495483989e-06	333	+	1	0.0861176837668868	10.4583313092222	1.56643399454088	24883	24937	15.7895432590513	5.33121194982908	YBL102W
1378	1380	45	0.0241923838748821	333	+	1	0.0634760355995277	5.08566654940616	0.966387582584725	24892	24937	10.4168784992352	5.33121194982908	YBL102W
1384	1386	72	1.3811539689712e-08	334	+	1	0.0545193720510671	50.5886380034245	2.53775069748501	38697	38769	61.1129632412048	10.5243252377803	YBL099W
1384	1387	87	0.000663830961130513	334	+	1	0.069138632312818	52.5003740534376	2.82695951316781	38697	38784	61.1129632412048	8.61258918776726	YBL099W
1384	1388	104	0.000246100726226846	334	+	1	0.0616009176106519	51.6103742464003	2.68508589945341	38697	38801	61.1129632412048	9.50258899480453	YBL099W
1386	1389	46	7.46300438281278e-06	334	+	1	-0.0585973212665618	-84.896402308412	3.18057494782166	38769	38815	10.5243252377803	95.4207275461923	YBL099W
1387	1389	31	0.00086196847615584	334	+	1	-0.0732165815283127	-86.808138358425	3.46978376350446	38784	38815	8.61258918776726	95.4207275461923	YBL099W
1388	1389	14	0.00051711003596609	334	+	1	-0.0656788668261466	-85.9181385513878	3.32791014979005	38801	38815	9.50258899480453	95.4207275461923	YBL099W
1396	1398	11	0.0321406729179521	338	+	1	0.0142018530158239	47.5765011377777	1.37209541308533	46421	46432	77.5277913791757	29.951290241398	YBL092W
1396	1401	16	0.00134827387701436	338	+	1	0.0215456915489625	54.791456537227	1.76971385917138	46421	46437	77.5277913791757	22.7363348419487	YBL092W
1396	1403	18	2.29066362522623e-06	338	+	1	0.0366285086257164	62.3169003157173	2.34960889633071	46421	46439	77.5277913791757	15.2108910634584	YBL092W
1396	1409	35	0.0429227551581541	338	+	1	0.0186658012811704	52.419612369996	1.62655616605281	46421	46456	77.5277913791757	25.1081790091797	YBL092W
1396	1429	95	0.00907697971353347	338	+	1	0.0328739909891781	60.9511206082077	2.2255592782177	46421	46516	77.5277913791757	16.5766707709679	YBL092W
1397	1403	9	0.0282615800011058	338	+	1	0.0232617098234494	15.8615930649411	1.03053291460958	46430	46439	31.0724841283995	15.2108910634584	YBL092W
1398	1403	7	0.0215172857697716	338	+	1	0.0224266556098924	14.7403991779396	0.977513483245375	46432	46439	29.951290241398	15.2108910634584	YBL092W
1399	1403	4	0.0429227551581541	338	+	1	0.0229795107205289	15.4734225395769	1.01239664176097	46435	46439	30.6843136030353	15.2108910634584	YBL092W
1403	1405	4	0.00241441926466455	338	+	1	-0.0331831285622765	-40.7512195255394	1.87934570469428	46439	46443	15.2108910634584	55.9621105889977	YBL092W
1403	1406	5	0.00610398683446859	338	+	1	-0.0266620276566942	-21.4497725865341	1.26912823300343	46439	46444	15.2108910634584	36.6606636499925	YBL092W
1403	1407	11	0.00134827387701436	338	+	1	-0.0285863715790746	-25.6038501496366	1.42398564038246	46439	46450	15.2108910634584	40.814741213095	YBL092W
1403	1411	20	0.0454365218659047	338	+	1	-0.0238106451924128	-16.6455070235855	1.06647848512018	46439	46459	15.2108910634584	31.8563980870438	YBL092W
1403	1413	23	0.0402787691230428	338	+	1	-0.0305842278270138	-31.0454570460395	1.60454670168855	46439	46462	15.2108910634584	46.2563481094978	YBL092W
1403	1419	55	0.0587735822941798	338	+	1	-0.0315338159221605	-34.1750240061671	1.6989949723679	46439	46494	15.2108910634584	49.3859150696255	YBL092W
1403	1421	62	0.0299216517042514	338	+	1	-0.0394776579106266	-98.5787414619394	2.90319254378083	46439	46501	15.2108910634584	113.789632525398	YBL092W
1403	1423	69	0.0176899946981205	338	+	1	-0.0354727551558159	-53.4421356490778	2.17421865649766	46439	46508	15.2108910634584	68.6530267125362	YBL092W
1403	1425	73	0.0282615800011058	338	+	1	-0.0316719224696658	-34.6658071161769	1.7132612928996	46439	46512	15.2108910634584	49.8766981796352	YBL092W
1405	1429	73	0.072589991145493	338	+	1	0.0294286109257383	39.3854398180298	1.75529608658128	46443	46516	55.9621105889977	16.5766707709679	YBL092W
1446	1449	32	0.0700657152778903	354	+	1	0.0478801436104528	7.86449400864225	1.04063952841438	115380	115412	15.3039048785226	7.4394108698804	YBL056W
1447	1451	54	0.0662954831774876	354	+	1	-0.0347907127266864	-5.82446849206356	0.770846304746588	115382	115436	8.24679668804391	14.0712651801075	YBL056W
1448	1451	32	0.0724577496566855	354	+	1	-0.0227995181499738	-4.45214083548825	0.548774577882989	115404	115436	9.61912434461922	14.0712651801075	YBL056W
1449	1451	24	0.00146182376566717	354	+	1	-0.0439125589156404	-6.63185431022707	0.919491767131729	115412	115436	7.4394108698804	14.0712651801075	YBL056W
1464	1466	34	0.0754565070079021	362	+	1	0.0260327332975495	1.66070027251749	0.359372690570883	146942	146976	7.53163828143498	5.87093800891749	YBL038W
1464	1467	65	0.000196134697195482	362	+	1	-0.0572664483834976	-12.4064672065811	1.40449271278756	146942	147007	7.53163828143498	19.938105488016	YBL038W
1465	1466	26	0.0753246550672242	362	+	1	0.0346986565252115	2.44362151602553	0.502048813425608	146950	146976	8.31455952494302	5.87093800891749	YBL038W
1465	1467	57	0.0138434302334534	362	+	1	-0.0486005251558356	-11.623545963073	1.26181658993283	146950	147007	8.31455952494302	19.938105488016	YBL038W
1466	1467	31	2.27324026269571e-09	362	+	1	-0.0832991816810471	-14.0671674790985	1.76386540335844	146976	147007	5.87093800891749	19.938105488016	YBL038W
1472	1484	36	0.0711757634830512	368	+	1	0.0335098202909404	28.7410173405462	1.61494083861097	169423	169459	42.6727436041466	13.9317262636004	YBL027W
1472	1487	39	0.0925494642966603	368	+	1	0.0317566146772435	28.2321587544169	1.56318569708835	169423	169462	42.6727436041466	14.4405848497297	YBL027W
1472	1489	42	0.0332137136044752	368	+	1	0.0402111372192038	30.3947558016025	1.79724072852833	169423	169465	42.6727436041466	12.2779878025441	YBL027W
1472	1493	48	0.0186305941633828	368	+	1	0.0425628673792627	30.8857672711491	1.85612119339543	169423	169471	42.6727436041466	11.7869763329974	YBL027W
1472	1495	52	0.0759958352723692	368	+	1	0.0336224945240442	28.7724967513653	1.61820436642878	169423	169475	42.6727436041466	13.9002468527813	YBL027W
1472	1496	53	0.0422518751308813	368	+	1	0.0356552933589874	29.3169506751483	1.67584923940762	169423	169476	42.6727436041466	13.3557929289983	YBL027W
1474	1482	23	0.0346980048866569	368	+	1	0.0177465291310491	14.7312477050433	0.872645242037998	169434	169457	32.4580167611025	17.7267690560591	YBL027W
1474	1484	25	0.00165315674649286	368	+	1	0.0283979518064428	18.5262904975021	1.22020081986978	169434	169459	32.4580167611025	13.9317262636004	YBL027W
1474	1487	28	0.00556626309126474	368	+	1	0.0266447461927459	18.0174319113728	1.16844567834716	169434	169462	32.4580167611025	14.4405848497297	YBL027W
1474	1489	31	0.000877302884347703	368	+	1	0.0350992687347061	20.1800289585584	1.40250070978714	169434	169465	32.4580167611025	12.2779878025441	YBL027W
1474	1493	37	5.24365102459674e-05	368	+	1	0.0374509988947651	20.671040428105	1.46138117465425	169434	169471	32.4580167611025	11.7869763329974	YBL027W
1474	1495	41	0.00463078606901219	368	+	1	0.0285106260395466	18.5577699083212	1.2234643476876	169434	169475	32.4580167611025	13.9002468527813	YBL027W
1474	1496	42	0.000136201186220913	368	+	1	0.0305434248744898	19.1022238321042	1.28110922066644	169434	169476	32.4580167611025	13.3557929289983	YBL027W
1474	1502	49	0.0630734945872335	368	+	1	-0.0132767619330645	-53.3441964164141	1.40244000949203	169434	169483	32.4580167611025	85.8022131775165	YBL027W
1474	1504	58	0.0264389225555246	368	+	1	-0.0209452979555858	-1658.58178777744	5.70319195728949	169434	169492	32.4580167611025	1691.03980453855	YBL027W
1475	1484	19	0.0480304193074788	368	+	1	0.0213426359700319	10.465837624889	0.808363069368583	169440	169459	24.3975638884894	13.9317262636004	YBL027W
1475	1487	22	0.0875413904223765	368	+	1	0.019589430356335	9.95697903875972	0.756607927845962	169440	169462	24.3975638884894	14.4405848497297	YBL027W
1475	1489	25	0.0209907998933185	368	+	1	0.0280439528982953	12.1195760859453	0.990662959285943	169440	169465	24.3975638884894	12.2779878025441	YBL027W
1475	1493	31	0.00502256612897747	368	+	1	0.0303956830583542	12.610587555492	1.04954342415305	169440	169471	24.3975638884894	11.7869763329974	YBL027W
1475	1495	35	0.071517686714283	368	+	1	0.0214553102031357	10.4973170357081	0.811626597186402	169440	169475	24.3975638884894	13.9002468527813	YBL027W
1475	1496	36	0.0173214261139905	368	+	1	0.0234881090380789	11.0417709594911	0.869271470165234	169440	169476	24.3975638884894	13.3557929289983	YBL027W
1475	1502	43	0.0137438153164528	368	+	1	-0.0203320777694754	-61.4046492890271	1.81427775999323	169440	169483	24.3975638884894	85.8022131775165	YBL027W
1475	1504	52	0.0059458687745476	368	+	1	-0.0280006137919966	-1666.64224065006	6.1150297077907	169440	169492	24.3975638884894	1691.03980453855	YBL027W
1475	1506	93	0.0717799907125594	368	+	1	-0.0165109111001189	-33.8520721863503	1.25551193528908	169440	169533	24.3975638884894	58.2496360748397	YBL027W
1475	1508	103	0.0395735041720822	368	+	1	-0.0215054076943646	-75.9843515327527	2.04069037390435	169440	169543	24.3975638884894	100.381915421242	YBL027W
1475	1509	104	0.0315086614117125	368	+	1	-0.0176660958837228	-40.1147781778735	1.40283809262296	169440	169544	24.3975638884894	64.5123420663629	YBL027W
1476	1482	15	0.0466904544377021	368	+	1	0.0218474161414568	22.4456505300844	1.1802757480993	169442	169457	40.1724195861435	17.7267690560591	YBL027W
1476	1484	17	0.00423430197886684	368	+	1	0.0324988388168505	26.2406933225432	1.52783132593109	169442	169459	40.1724195861435	13.9317262636004	YBL027W
1476	1487	20	0.00946929494481607	368	+	1	0.0307456332031537	25.7318347364139	1.47607618440847	169442	169462	40.1724195861435	14.4405848497297	YBL027W
1476	1489	23	0.00165315674649286	368	+	1	0.0392001557451139	27.8944317835994	1.71013121584845	169442	169465	40.1724195861435	12.2779878025441	YBL027W
1476	1493	29	0.000262505037580851	368	+	1	0.0415518859051729	28.3854432531461	1.76901168071556	169442	169471	40.1724195861435	11.7869763329974	YBL027W
1476	1495	33	0.00742950549635809	368	+	1	0.0326115130499543	26.2721727333623	1.53109485374891	169442	169475	40.1724195861435	13.9002468527813	YBL027W
1476	1496	34	0.000955015209571778	368	+	1	0.0346443118848975	26.8166266571453	1.58873972672774	169442	169476	40.1724195861435	13.3557929289983	YBL027W
1477	1484	16	0.00773450145213897	368	+	1	0.0232276807022114	12.1996621793774	0.907409749987629	169443	169459	26.1313884429778	13.9317262636004	YBL027W
1477	1487	19	0.0220191406897654	368	+	1	0.0214744750885145	11.6908035932481	0.855654608465008	169443	169462	26.1313884429778	14.4405848497297	YBL027W
1477	1489	22	0.00371456696823327	368	+	1	0.0299289976304748	13.8534006404337	1.08970963990499	169443	169465	26.1313884429778	12.2779878025441	YBL027W
1477	1493	28	0.000293688235094667	368	+	1	0.0322807277905337	14.3444121099803	1.1485901047721	169443	169471	26.1313884429778	11.7869763329974	YBL027W
1477	1495	32	0.0178018878153403	368	+	1	0.0233403549353152	12.2311415901965	0.910673277805447	169443	169475	26.1313884429778	13.9002468527813	YBL027W
1477	1496	33	0.000861456118480577	368	+	1	0.0253731537702584	12.7755955139795	0.96831815078428	169443	169476	26.1313884429778	13.3557929289983	YBL027W
1477	1502	40	0.00128487261447553	368	+	1	-0.0184470330372959	-59.6708247345388	1.71523107937419	169443	169483	26.1313884429778	85.8022131775165	YBL027W
1477	1504	49	0.00173209991523993	368	+	1	-0.0261155690598171	-1664.90841609557	6.01598302717165	169443	169492	26.1313884429778	1691.03980453855	YBL027W
1477	1506	90	0.0293866871037649	368	+	1	-0.0146258663679394	-32.1182476318619	1.15646525467004	169443	169533	26.1313884429778	58.2496360748397	YBL027W
1477	1508	100	0.0222403742037278	368	+	1	-0.0196203629621851	-74.2505269782643	1.9416436932853	169443	169543	26.1313884429778	100.381915421242	YBL027W
1477	1509	101	0.00482191700253398	368	+	1	-0.0157810511515433	-38.3809536233851	1.30379141200392	169443	169544	26.1313884429778	64.5123420663629	YBL027W
1479	1502	33	0.0710438156319362	368	+	1	-0.0292561008549724	-67.2363664117808	2.20836374473755	169450	169483	18.5658467657357	85.8022131775165	YBL027W
1479	1504	42	0.0286240859695559	368	+	1	-0.0369246368774937	-1672.47395777281	6.50911569253501	169450	169492	18.5658467657357	1691.03980453855	YBL027W
1479	1508	93	0.0788823851658211	368	+	1	-0.0304294307798617	-81.8160686555063	2.43477635864867	169450	169543	18.5658467657357	100.381915421242	YBL027W
1480	1493	19	0.0695529857450362	368	+	1	0.0253998606412833	8.96200072796807	0.815846535487319	169452	169471	20.7489770609655	11.7869763329974	YBL027W
1480	1502	31	0.0228435248535503	368	+	1	-0.0253279001865463	-65.053236116551	2.04797464865897	169452	169483	20.7489770609655	85.8022131775165	YBL027W
1480	1504	40	0.0086890222911398	368	+	1	-0.0329964362090676	-1670.29082747758	6.34872659645643	169452	169492	20.7489770609655	1691.03980453855	YBL027W
1480	1506	81	0.0721071931350056	368	+	1	-0.0215067335171898	-37.5006590138742	1.48920882395481	169452	169533	20.7489770609655	58.2496360748397	YBL027W
1480	1508	91	0.0391378652558668	368	+	1	-0.0265012301114355	-79.6329383602766	2.27438726257008	169452	169543	20.7489770609655	100.381915421242	YBL027W
1480	1509	92	0.0418212587004633	368	+	1	-0.0226619183007938	-43.7633650053974	1.6365349812887	169452	169544	20.7489770609655	64.5123420663629	YBL027W
1481	1484	6	0.0137438153164528	368	+	1	0.0223268196613673	11.3413353526126	0.859226413450442	169453	169459	25.273061616213	13.9317262636004	YBL027W
1481	1487	9	0.0328795496417042	368	+	1	0.0205736140476705	10.8324767664833	0.807471271927821	169453	169462	25.273061616213	14.4405848497297	YBL027W
1481	1489	12	0.00587106233855161	368	+	1	0.0290281365896307	12.9950738136689	1.0415263033678	169453	169465	25.273061616213	12.2779878025441	YBL027W
1481	1493	18	0.000680123292780147	368	+	1	0.0313798667496896	13.4860852832156	1.10040676823491	169453	169471	25.273061616213	11.7869763329974	YBL027W
1481	1495	22	0.0264389225555246	368	+	1	0.0224394938944711	11.3728147634317	0.86248994126826	169453	169475	25.273061616213	13.9002468527813	YBL027W
1481	1496	23	0.00187852928910054	368	+	1	0.0244722927294143	11.9172686872147	0.920134814247092	169453	169476	25.273061616213	13.3557929289983	YBL027W
1481	1502	30	0.00131102656853475	368	+	1	-0.0193478940781399	-60.5291515613036	1.76341441591138	169453	169483	25.273061616213	85.8022131775165	YBL027W
1481	1504	39	0.00159849616956683	368	+	1	-0.0270164301006612	-1665.76674292233	6.06416636370884	169453	169492	25.273061616213	1691.03980453855	YBL027W
1481	1506	80	0.0264350071091833	368	+	1	-0.0155267274087835	-32.9765744586267	1.20464859120722	169453	169533	25.273061616213	58.2496360748397	YBL027W
1481	1508	90	0.0197164202124056	368	+	1	-0.0205212240030292	-75.1088538050291	1.98982702982249	169453	169543	25.273061616213	100.381915421242	YBL027W
1481	1509	91	0.00482191700253398	368	+	1	-0.0166819121923874	-39.2392804501499	1.35197474854111	169453	169544	25.273061616213	64.5123420663629	YBL027W
1482	1493	14	0.072812626357602	368	+	1	0.019704469763716	5.93979272306171	0.588735932616254	169457	169471	17.7267690560591	11.7869763329974	YBL027W
1482	1500	23	0.0726878449778536	368	+	1	-0.0242222314816241	-28.8573004184066	1.3939070660205	169457	169480	17.7267690560591	46.5840694744657	YBL027W
1482	1502	26	3.75185230488345e-06	368	+	1	-0.0310232910641136	-68.0754441214574	2.27508525153003	169457	169483	17.7267690560591	85.8022131775165	YBL027W
1482	1503	30	0.0107768485237179	368	+	1	-0.0303860427683267	-61.802000826083	2.16554724662305	169457	169487	17.7267690560591	79.5287698821422	YBL027W
1482	1504	35	1.27596381052333e-05	368	+	1	-0.0386918270866348	-1673.31303548249	6.57583719932749	169457	169492	17.7267690560591	1691.03980453855	YBL027W
1482	1506	76	0.000218499276592475	368	+	1	-0.0272021243947571	-40.5228670187805	1.71631942682588	169457	169533	17.7267690560591	58.2496360748397	YBL027W
1482	1508	86	0.000304433521242289	368	+	1	-0.0321966209890028	-82.6551463651829	2.50149786544114	169457	169543	17.7267690560591	100.381915421242	YBL027W
1482	1509	87	1.46231389831887e-05	368	+	1	-0.0283573091783611	-46.7855730103038	1.86364558415976	169457	169544	17.7267690560591	64.5123420663629	YBL027W
1483	1484	1	0.0744426672967212	368	+	1	0.0246431218455225	13.6726773109613	0.986524398713556	169458	169459	27.6044035745617	13.9317262636004	YBL027W
1483	1489	7	0.0328795496417042	368	+	1	0.0313444387737859	15.3264157720176	1.16882428863092	169458	169465	27.6044035745617	12.2779878025441	YBL027W
1483	1493	13	0.0137438153164528	368	+	1	0.0336961689338448	15.8174272415643	1.22770475349802	169458	169471	27.6044035745617	11.7869763329974	YBL027W
1483	1495	17	0.0909449833826722	368	+	1	0.0247557960786263	13.7041567217804	0.989787926531374	169458	169475	27.6044035745617	13.9002468527813	YBL027W
1483	1496	18	0.0377945216521723	368	+	1	0.0267885949135695	14.2486106455634	1.04743279951021	169458	169476	27.6044035745617	13.3557929289983	YBL027W
1483	1504	34	0.072812626357602	368	+	1	-0.024700127916506	-1663.43540096398	5.93686837844572	169458	169492	27.6044035745617	1691.03980453855	YBL027W
1484	1498	19	0.0832589054317621	368	+	1	-0.0182542985954494	-8.07375284050369	0.659488750845507	169459	169478	13.9317262636004	22.0054791041041	YBL027W
1484	1499	20	0.0789938928892183	368	+	1	-0.0167896936032685	-7.09602343621354	0.59392043561481	169459	169479	13.9317262636004	21.0277496998139	YBL027W
1484	1500	21	0.00979029829760971	368	+	1	-0.0348736541570178	-32.6523432108653	1.74146264385229	169459	169480	13.9317262636004	46.5840694744657	YBL027W
1484	1501	22	0.0225072247076756	368	+	1	-0.023790292208566	-12.7659258560628	0.938338840451795	169459	169481	13.9317262636004	26.6976521196631	YBL027W
1484	1502	24	1.20676199941918e-07	368	+	1	-0.0416747137395073	-71.8704869139162	2.62264082936182	169459	169483	13.9317262636004	85.8022131775165	YBL027W
1484	1503	28	0.000774122463037923	368	+	1	-0.0410374654437204	-65.5970436185418	2.51310282445484	169459	169487	13.9317262636004	79.5287698821422	YBL027W
1484	1504	33	3.68501474519907e-07	368	+	1	-0.0493432497620285	-1677.10807827494	6.92339277715928	169459	169492	13.9317262636004	1691.03980453855	YBL027W
1484	1506	74	5.02216302138961e-06	368	+	1	-0.0378535470701508	-44.3179098112393	2.06387500465767	169459	169533	13.9317262636004	58.2496360748397	YBL027W
1484	1508	84	8.5747307912695e-06	368	+	1	-0.0428480436643965	-86.4501891576417	2.84905344327293	169459	169543	13.9317262636004	100.381915421242	YBL027W
1484	1509	85	3.68501474519907e-07	368	+	1	-0.0390087318537548	-50.5806158027625	2.21120116199155	169459	169544	13.9317262636004	64.5123420663629	YBL027W
1484	1510	96	0.0759958352723692	368	+	1	-0.041376488267218	-68.815758763306	2.57034143261539	169459	169555	13.9317262636004	82.7474850269063	YBL027W
1485	1502	23	0.0137438153164528	368	+	1	-0.0394473949645997	-71.2175704113752	2.55656481146837	169460	169483	14.5846427661413	85.8022131775165	YBL027W
1485	1503	27	0.0416410790332328	368	+	1	-0.0388101466688128	-64.9441271160009	2.44702680656139	169460	169487	14.5846427661413	79.5287698821422	YBL027W
1485	1504	32	0.00508612729287551	368	+	1	-0.047115930987121	-1676.4551617724	6.85731675926583	169460	169492	14.5846427661413	1691.03980453855	YBL027W
1485	1506	73	0.0314879911005981	368	+	1	-0.0356262282952432	-43.6649933086983	1.99779898676422	169460	169533	14.5846427661413	58.2496360748397	YBL027W
1485	1508	83	0.0186305941633828	368	+	1	-0.0406207248894889	-85.7972726551007	2.78297742537948	169460	169543	14.5846427661413	100.381915421242	YBL027W
1485	1509	84	0.0222403742037278	368	+	1	-0.0367814130788472	-49.9276993002216	2.1451251440981	169460	169544	14.5846427661413	64.5123420663629	YBL027W
1487	1500	18	0.0179625669054985	368	+	1	-0.033120448543321	-32.143484624736	1.68970750232967	169462	169480	14.4405848497297	46.5840694744657	YBL027W
1487	1501	19	0.0437919902525064	368	+	1	-0.0220370865948692	-12.2570672699334	0.886583698929175	169462	169481	14.4405848497297	26.6976521196631	YBL027W
1487	1502	21	1.39012617607546e-06	368	+	1	-0.0399215081258104	-71.3616283277869	2.5708856878392	169462	169483	14.4405848497297	85.8022131775165	YBL027W
1487	1503	25	0.00173209991523993	368	+	1	-0.0392842598300235	-65.0881850324125	2.46134768293221	169462	169487	14.4405848497297	79.5287698821422	YBL027W
1487	1504	30	2.3477793087423e-06	368	+	1	-0.0475900441483317	-1676.59921968882	6.87163763563666	169462	169492	14.4405848497297	1691.03980453855	YBL027W
1487	1506	71	3.73346632957331e-05	368	+	1	-0.0361003414564539	-43.80905122511	2.01211986313504	169462	169533	14.4405848497297	58.2496360748397	YBL027W
1487	1508	81	4.09301618766733e-05	368	+	1	-0.0410948380506996	-85.9413305715124	2.79729830175031	169462	169543	14.4405848497297	100.381915421242	YBL027W
1487	1509	82	4.72859874668861e-06	368	+	1	-0.0372555262400579	-50.0717572166332	2.15944602046893	169462	169544	14.4405848497297	64.5123420663629	YBL027W
1487	1510	93	0.0958094718181919	368	+	1	-0.0396232826535212	-68.3069001771766	2.51858629109277	169462	169555	14.4405848497297	82.7474850269063	YBL027W
1488	1489	1	0.0973425154779828	368	+	1	0.0480202184398995	69.9045194804532	2.74275720423292	169464	169465	82.1825072829973	12.2779878025441	YBL027W
1488	1493	7	0.0741807043974412	368	+	1	0.0503719485999584	70.3955309499999	2.80163766910003	169464	169471	82.1825072829973	11.7869763329974	YBL027W
1489	1494	7	0.051164891307668	368	+	1	-0.0380743310617962	-25.433779856142	1.61894063359661	169465	169472	12.2779878025441	37.7117676586861	YBL027W
1489	1498	13	0.0346504979703583	368	+	1	-0.0249556155237128	-9.72749130155996	0.841788640762866	169465	169478	12.2779878025441	22.0054791041041	YBL027W
1489	1499	14	0.0328795496417042	368	+	1	-0.0234910105315319	-8.7497618972698	0.77622032553217	169465	169479	12.2779878025441	21.0277496998139	YBL027W
1489	1500	15	0.00403832529241863	368	+	1	-0.0415749710852812	-34.3060816719216	1.92376253376965	169465	169480	12.2779878025441	46.5840694744657	YBL027W
1489	1501	16	0.00946929494481607	368	+	1	-0.0304916091368294	-14.419664317119	1.12063873036915	169465	169481	12.2779878025441	26.6976521196631	YBL027W
1489	1502	18	3.22230882273307e-07	368	+	1	-0.0483760306677707	-73.5242253749724	2.80494071927918	169465	169483	12.2779878025441	85.8022131775165	YBL027W
1489	1503	22	0.000293688235094667	368	+	1	-0.0477387823719838	-67.2507820795981	2.69540271437219	169465	169487	12.2779878025441	79.5287698821422	YBL027W
1489	1504	27	3.68501474519907e-07	368	+	1	-0.0560445666902919	-1678.761816736	7.10569266707664	169465	169492	12.2779878025441	1691.03980453855	YBL027W
1489	1506	68	5.89300622321603e-06	368	+	1	-0.0445548639984142	-45.9716482722956	2.24617489457502	169465	169533	12.2779878025441	58.2496360748397	YBL027W
1489	1508	78	6.23918674239055e-06	368	+	1	-0.0495493605926599	-88.103927618698	3.03135333319029	169465	169543	12.2779878025441	100.381915421242	YBL027W
1489	1509	79	1.00830131399832e-06	368	+	1	-0.0457100487820181	-52.2343542638188	2.39350105190891	169465	169544	12.2779878025441	64.5123420663629	YBL027W
1489	1510	90	0.0415720865853235	368	+	1	-0.0480778051954814	-70.4694972243622	2.75264132253275	169465	169555	12.2779878025441	82.7474850269063	YBL027W
1491	1502	14	0.0286033710058498	368	+	1	-0.0331683296489869	-68.9973251092671	2.35213392763267	169469	169483	16.8048880682495	85.8022131775165	YBL027W
1491	1503	18	0.0788823851658211	368	+	1	-0.0325310813532	-62.7238818138927	2.24259592272568	169469	169487	16.8048880682495	79.5287698821422	YBL027W
1491	1504	23	0.0112834169378782	368	+	1	-0.0408368656715081	-1674.2349164703	6.65288587543013	169469	169492	16.8048880682495	1691.03980453855	YBL027W
1491	1506	64	0.0647257073497699	368	+	1	-0.0293471629796304	-41.4447480065902	1.79336810292851	169469	169533	16.8048880682495	58.2496360748397	YBL027W
1491	1508	74	0.036339458558764	368	+	1	-0.0343416595738761	-83.5770273529926	2.57854654154378	169469	169543	16.8048880682495	100.381915421242	YBL027W
1491	1509	75	0.0437919902525064	368	+	1	-0.0305023477632344	-47.7074539981134	1.9406942602624	169469	169544	16.8048880682495	64.5123420663629	YBL027W
1492	1504	22	0.0871787749983687	368	+	1	-0.035799649103642	-1671.89713882414	6.46497506229868	169470	169492	19.1426657144046	1691.03980453855	YBL027W
1493	1494	1	0.0304662074733536	368	+	1	-0.0404260612218552	-25.9247913256886	1.67782109846371	169471	169472	11.7869763329974	37.7117676586861	YBL027W
1493	1497	6	0.083694754381569	368	+	1	-0.0292773052482516	-11.686553564487	0.993841130608634	169471	169477	11.7869763329974	23.4735298974844	YBL027W
1493	1498	7	0.00946929494481607	368	+	1	-0.0273073456837718	-10.2185027711066	0.900669105629974	169471	169478	11.7869763329974	22.0054791041041	YBL027W
1493	1499	8	0.00732545317097264	368	+	1	-0.0258427406915908	-9.24077336681647	0.835100790399277	169471	169479	11.7869763329974	21.0277496998139	YBL027W
1493	1500	9	0.00106696322820958	368	+	1	-0.0439267012453401	-34.7970931414683	1.98264299863675	169471	169480	11.7869763329974	46.5840694744657	YBL027W
1493	1501	10	0.00165892856161069	368	+	1	-0.0328433392968884	-14.9106757866657	1.17951919523626	169471	169481	11.7869763329974	26.6976521196631	YBL027W
1493	1502	12	2.84816318677864e-09	368	+	1	-0.0507277608278296	-74.0152368445191	2.86382118414628	169471	169483	11.7869763329974	85.8022131775165	YBL027W
1493	1503	16	4.09301618766733e-05	368	+	1	-0.0500905125320427	-67.7417935491447	2.7542831792393	169471	169487	11.7869763329974	79.5287698821422	YBL027W
1493	1504	21	1.39243061525463e-08	368	+	1	-0.0583962968503509	-1679.25282820555	7.16457313194375	169471	169492	11.7869763329974	1691.03980453855	YBL027W
1493	1506	62	1.20676199941918e-07	368	+	1	-0.0469065941584731	-46.4626597418422	2.30505535944213	169471	169533	11.7869763329974	58.2496360748397	YBL027W
1493	1508	72	3.22230882273307e-07	368	+	1	-0.0519010907527188	-88.5949390882446	3.0902337980574	169471	169543	11.7869763329974	100.381915421242	YBL027W
1493	1509	73	1.09670184045285e-08	368	+	1	-0.0480617789420771	-52.7253657333655	2.45238151677602	169471	169544	11.7869763329974	64.5123420663629	YBL027W
1493	1510	84	0.0277818575221084	368	+	1	-0.0504295353555404	-70.9605086939089	2.81152178739986	169471	169555	11.7869763329974	82.7474850269063	YBL027W
1494	1496	4	0.0711757634830512	368	+	1	0.0335184872015799	24.3559747296878	1.4975491444759	169472	169476	37.7117676586861	13.3557929289983	YBL027W
1495	1500	5	0.0137965389570071	368	+	1	-0.0349863283901216	-32.6838226216844	1.7447261716701	169475	169480	13.9002468527813	46.5840694744657	YBL027W
1495	1501	6	0.0351258307052904	368	+	1	-0.0239029664416698	-12.7974052668818	0.941602368269614	169475	169481	13.9002468527813	26.6976521196631	YBL027W
1495	1502	8	1.80750524749549e-06	368	+	1	-0.0417873879726111	-71.9019663247353	2.62590435717964	169475	169483	13.9002468527813	85.8022131775165	YBL027W
1495	1503	12	0.0014240334472116	368	+	1	-0.0411501396768242	-65.6285230293609	2.51636635227265	169475	169487	13.9002468527813	79.5287698821422	YBL027W
1495	1504	17	2.3477793087423e-06	368	+	1	-0.0494559239951323	-1677.13955768576	6.9266563049771	169475	169492	13.9002468527813	1691.03980453855	YBL027W
1495	1506	58	3.73346632957331e-05	368	+	1	-0.0379662213032546	-44.3493892220584	2.06713853247548	169475	169533	13.9002468527813	58.2496360748397	YBL027W
1495	1508	68	3.80297299683404e-05	368	+	1	-0.0429607178975003	-86.4816685684608	2.85231697109075	169475	169543	13.9002468527813	100.381915421242	YBL027W
1495	1509	69	5.64534188551846e-06	368	+	1	-0.0391214060868586	-50.6120952135816	2.21446468980937	169475	169544	13.9002468527813	64.5123420663629	YBL027W
1495	1510	80	0.0815329938358671	368	+	1	-0.0414891625003218	-68.8472381741251	2.57360496043321	169475	169555	13.9002468527813	82.7474850269063	YBL027W
1496	1498	2	0.0304505998182883	368	+	1	-0.0203997716634965	-8.64968617510577	0.720397151642157	169476	169478	13.3557929289983	22.0054791041041	YBL027W
1496	1499	3	0.0237276701360076	368	+	1	-0.0189351666713155	-7.67195677081562	0.654828836411461	169476	169479	13.3557929289983	21.0277496998139	YBL027W
1496	1500	4	0.00371456696823327	368	+	1	-0.0370191272250648	-33.2282765454674	1.80237104464894	169476	169480	13.3557929289983	46.5840694744657	YBL027W
1496	1501	5	0.00581682528495579	368	+	1	-0.0259357652766131	-13.3418591906648	0.999247241248446	169476	169481	13.3557929289983	26.6976521196631	YBL027W
1496	1502	7	1.36102240588798e-09	368	+	1	-0.0438201868075543	-72.4464202485183	2.68354923015847	169476	169483	13.3557929289983	85.8022131775165	YBL027W
1496	1503	11	0.000144688500532261	368	+	1	-0.0431829385117674	-66.1729769531439	2.57401122525149	169476	169487	13.3557929289983	79.5287698821422	YBL027W
1496	1504	16	1.60957210522857e-08	368	+	1	-0.0514887228300756	-1677.68401160955	6.98430117795593	169476	169492	13.3557929289983	1691.03980453855	YBL027W
1496	1506	57	1.16771959509284e-07	368	+	1	-0.0399990201381978	-44.8938431458414	2.12478340545432	169476	169533	13.3557929289983	58.2496360748397	YBL027W
1496	1508	67	4.19435654161909e-07	368	+	1	-0.0449935167324435	-87.0261224922438	2.90996184406958	169476	169543	13.3557929289983	100.381915421242	YBL027W
1496	1509	68	2.84816318677864e-09	368	+	1	-0.0411542049218018	-51.1565491373646	2.2721095627882	169476	169544	13.3557929289983	64.5123420663629	YBL027W
1496	1510	79	0.055939592434661	368	+	1	-0.043521961335265	-69.391692097908	2.63124983341204	169476	169555	13.3557929289983	82.7474850269063	YBL027W
1497	1504	15	0.0749934263349575	368	+	1	-0.0291189916020992	-1667.56627464106	6.17073200133511	169477	169492	23.4735298974844	1691.03980453855	YBL027W
1498	1502	5	0.00128487261447553	368	+	1	-0.0234204151440578	-63.7967340734125	1.96315207851631	169478	169483	22.0054791041041	85.8022131775165	YBL027W
1498	1503	9	0.0731893496341853	368	+	1	-0.0227831668482709	-57.5232907780381	1.85361407360933	169478	169487	22.0054791041041	79.5287698821422	YBL027W
1498	1504	14	0.000980407374573793	368	+	1	-0.0310889511665791	-1669.03432543444	6.26390402631377	169478	169492	22.0054791041041	1691.03980453855	YBL027W
1498	1506	55	0.0159060631017064	368	+	1	-0.0195992484747014	-36.2441569707356	1.40438625381216	169478	169533	22.0054791041041	58.2496360748397	YBL027W
1498	1508	65	0.0108440633708096	368	+	1	-0.024593745068947	-78.376436317138	2.18956469242742	169478	169543	22.0054791041041	100.381915421242	YBL027W
1498	1509	66	0.00411256620813716	368	+	1	-0.0207544332583053	-42.5068629622588	1.55171241114604	169478	169544	22.0054791041041	64.5123420663629	YBL027W
1499	1502	4	1.97807814410478e-05	368	+	1	-0.0248850201362387	-64.7744634777027	2.02872039374701	169479	169483	21.0277496998139	85.8022131775165	YBL027W
1499	1503	8	0.0370390984837852	368	+	1	-0.0242477718404518	-58.5010201823283	1.91918238884003	169479	169487	21.0277496998139	79.5287698821422	YBL027W
1499	1504	13	8.93336523266166e-05	368	+	1	-0.03255355615876	-1670.01205483873	6.32947234154447	169479	169492	21.0277496998139	1691.03980453855	YBL027W
1499	1506	54	0.00159849616956683	368	+	1	-0.0210638534668823	-37.2218863750258	1.46995456904286	169479	169533	21.0277496998139	58.2496360748397	YBL027W
1499	1508	64	0.00194385513496418	368	+	1	-0.026058350061128	-79.3541657214282	2.25513300765812	169479	169543	21.0277496998139	100.381915421242	YBL027W
1499	1509	65	9.04443561400292e-05	368	+	1	-0.0222190382504862	-43.484592366549	1.61728072637674	169479	169544	21.0277496998139	64.5123420663629	YBL027W
1501	1502	2	0.0282731647355146	368	+	1	-0.0178844215309412	-59.1045610578534	1.68430198891002	169481	169483	26.6976521196631	85.8022131775165	YBL027W
1501	1504	11	0.0122244313422788	368	+	1	-0.0255529575534625	-1664.34215241888	5.98505393670748	169481	169492	26.6976521196631	1691.03980453855	YBL027W
1501	1508	62	0.0714131882410748	368	+	1	-0.0190577514558305	-73.6842633015789	1.91071460282114	169481	169543	26.6976521196631	100.381915421242	YBL027W
1501	1509	63	0.0632872264223775	368	+	1	-0.0152184396451887	-37.8146899466998	1.27286232153975	169481	169544	26.6976521196631	64.5123420663629	YBL027W
1517	1518	12	0.0360042537326628	375	+	1	0.0309128076845997	9.4832210878655	0.922436148625229	195961	195973	20.0752941406107	10.5920730527452	YBL015W
1517	1519	22	0.0292629074069504	375	+	1	0.0328854027402038	9.79316042091718	0.965281446430119	195961	195983	20.0752941406107	10.2821337196936	YBL015W
1539	1541	13	0.075522868157322	384	+	1	0.0555592743304993	3.75893262619808	0.782284675549246	237065	237078	8.98074355376856	5.22181092757048	YBL002W
1541	1542	58	0.00930209917026836	384	+	1	-0.0743165528053666	-6.64222877299231	1.18397320429148	237078	237136	5.22181092757048	11.8640397005628	YBL002W
1541	1544	62	0.0171620751078803	384	+	1	-0.0817074108770448	-8.36042727255456	1.37909911278979	237078	237140	5.22181092757048	13.582238200125	YBL002W
1541	1545	63	0.0231082500915596	384	+	1	-0.0631195632068513	-4.73416737102785	0.931012864437798	237078	237141	5.22181092757048	9.95597829859833	YBL002W
1581	1583	37	0.00308205534245443	411	+	1	0.0342397649461423	10.3294334538013	1.00980149525027	316650	316687	20.5199294900993	10.190496036298	YBR039W
1582	1583	25	0.000656211339611579	411	+	1	0.0453227130161438	20.349639825177	1.58348220178941	316662	316687	30.540135861475	10.190496036298	YBR039W
1635	1655	430	0.0536640267869581	435	+	1	0.0268991027352571	15.6117203306889	1.09636578961229	394804	395234	29.3284228698555	13.7167025391667	YBR078W
1635	1662	447	0.0475514015228888	435	+	1	0.0226001679923866	14.3363163393327	0.968096382928724	394804	395251	29.3284228698555	14.9921065305228	YBR078W
1637	1655	360	0.0548030683623589	435	+	1	0.0364103114707278	35.3634296169165	1.83920543076483	394874	395234	49.0801321560832	13.7167025391667	YBR078W
1637	1662	377	0.0659143193028727	435	+	1	0.0321113767278574	34.0880256255604	1.71093602408126	394874	395251	49.0801321560832	14.9921065305228	YBR078W
1639	1653	324	0.0536640267869581	435	+	1	0.0281557948597423	25.1305364488198	1.40182607480728	394893	395217	40.4320314742837	15.3014950254639	YBR078W
1639	1655	341	0.0112814191095072	435	+	1	0.0333895605815718	26.7153289351171	1.5595649895329	394893	395234	40.4320314742837	13.7167025391667	YBR078W
1639	1660	354	0.0505479431302358	435	+	1	0.026843636505886	24.6740853407805	1.35941918406888	394893	395247	40.4320314742837	15.7579461335032	YBR078W
1639	1662	358	0.00559697574086946	435	+	1	0.0290906258387014	25.4399249437609	1.43129558284934	394893	395251	40.4320314742837	14.9921065305228	YBR078W
1640	1653	320	0.00128781925398319	435	+	1	0.0426417244853851	245.516807592066	4.09130058978252	394897	395217	260.81830261753	15.3014950254639	YBR078W
1640	1655	337	0.000121157138504135	435	+	1	0.0478754902072146	247.101600078364	4.24903950450814	394897	395234	260.81830261753	13.7167025391667	YBR078W
1640	1657	343	0.0505479431302358	435	+	1	0.0526825214361413	248.293079820841	4.3801369413551	394897	395240	260.81830261753	12.5252227966891	YBR078W
1640	1660	350	0.000955731371857116	435	+	1	0.0413295661315288	245.060356484027	4.04889369904412	394897	395247	260.81830261753	15.7579461335032	YBR078W
1640	1661	352	0.0505479431302358	435	+	1	0.0336798430415636	241.743007784469	3.77326785150795	394897	395249	260.81830261753	19.0752948330618	YBR078W
1640	1662	354	3.50676586335918e-05	435	+	1	0.0435765554643441	245.826196087008	4.12077009782458	394897	395251	260.81830261753	14.9921065305228	YBR078W
1640	1663	355	0.0475514015228888	435	+	1	0.0541928549852783	248.625834742893	4.41898303634666	394897	395252	260.81830261753	12.1924678746374	YBR078W
1640	1665	360	0.0422900909439665	435	+	1	0.031584890764491	240.575982626662	3.68759855932506	394897	395257	260.81830261753	20.2423199908686	YBR078W
1677	1679	61	0.0135442878819684	437	+	1	-0.033720203971317	-263.137372942262	3.8810014046912	414072	414133	19.1606387687099	282.298011710972	YBR084W
1679	1682	11	0.00553638154714537	437	+	1	0.0368935152310709	264.682592439777	4.00230824911505	414133	414144	282.298011710972	17.6154192711947	YBR084W
1689	1690	2	0.0676354609054736	443	+	1	-0.0221810074969109	-3.88629965150451	0.506168809661897	436780	436782	9.24707203374892	13.1333716852534	YBR096W
1689	1693	7	0.0676354609054736	443	+	1	-0.0459274273341049	-14.6289251143349	1.36849245432865	436780	436787	9.24707203374892	23.8759971480838	YBR096W
1695	1696	5	0.00471983665249565	446	+	1	-0.0352594807438174	-251.838447715086	3.88194446537647	449363	449368	18.3250398812691	270.163487596355	YBR103W
1697	1698	5	0.000854703511390831	448	+	1	0.0596358878580648	119.077280954381	3.60439902159671	453288	453293	129.744647775731	10.6673668213501	YBR106W
1697	1699	41	0.0420445281774113	448	+	1	0.0461728367011503	116.289458790167	3.26944046609413	453288	453329	129.744647775731	13.4551889855639	YBR106W
1697	1700	44	0.00837996145260554	448	+	1	0.0438778064849671	115.662072793291	3.20369196745975	453288	453332	129.744647775731	14.0825749824398	YBR106W
1697	1705	73	0.00284913119643782	448	+	1	0.0479885517374921	116.747556580873	3.31941434266522	453288	453361	129.744647775731	12.9970911948584	YBR106W
1697	1706	74	0.00837996145260554	448	+	1	0.0399857298974053	114.452879598307	3.08484788641024	453288	453362	129.744647775731	15.2917681774238	YBR106W
1697	1707	75	0.00101062193651987	448	+	1	0.0484487401986149	116.858747976151	3.33180983910705	453288	453363	129.744647775731	12.8858997995805	YBR106W
1697	1708	77	0.00319271339511928	448	+	1	0.0457291857878836	116.17257564755	3.2569621183425	453288	453365	129.744647775731	13.5720721281807	YBR106W
1697	1709	80	0.0487186139472679	448	+	1	0.0359147164066914	112.943976232147	2.94908422020525	453288	453368	129.744647775731	16.800671543584	YBR106W
1697	1710	81	0.000972685253954644	448	+	1	0.0642477077223252	119.784220190798	3.70332353938011	453288	453369	129.744647775731	9.96042758493313	YBR106W
1697	1711	82	0.00837996145260554	448	+	1	0.0439259811634855	115.675842752297	3.20510332655838	453288	453370	129.744647775731	14.0688050234341	YBR106W
1697	1712	83	0.00626975573766275	448	+	1	0.0429079157989814	115.378995689045	3.1749796393926	453288	453371	129.744647775731	14.3656520866863	YBR106W
1698	1702	52	5.52877040185251e-06	448	+	1	-0.0528801855298247	-46.6265325079847	2.4251774295157	453293	453345	10.6673668213501	57.2938993293348	YBR106W
1698	1703	57	0.00112010125408419	448	+	1	-0.0590188870286016	-105.644282844349	3.44671959885001	453293	453350	10.6673668213501	116.311649665699	YBR106W
1698	1713	82	0.00935870600358629	448	+	1	-0.0546877215859296	-56.6902000096364	2.6586359255565	453293	453375	10.6673668213501	67.3575668309865	YBR106W
1699	1702	16	0.027606730469931	448	+	1	-0.0394171343729103	-43.8387103437709	2.09021887401312	453329	453345	13.4551889855639	57.2938993293348	YBR106W
1699	1703	21	0.0487186139472679	448	+	1	-0.0455558358716872	-102.856460680135	3.11176104334743	453329	453350	13.4551889855639	116.311649665699	YBR106W
1700	1702	13	0.000135661503397833	448	+	1	-0.037122104156727	-43.211324346895	2.02447037537874	453332	453345	14.0825749824398	57.2938993293348	YBR106W
1700	1703	18	0.0105234975729402	448	+	1	-0.0432608056555039	-102.229074683259	3.04601254471305	453332	453350	14.0825749824398	116.311649665699	YBR106W
1700	1713	43	0.0592088671171064	448	+	1	-0.0389296402128319	-53.2749918485467	2.25792887141954	453332	453375	14.0825749824398	67.3575668309865	YBR106W
1702	1705	16	3.93856077884891e-06	448	+	1	0.0412328494092521	44.2968081344764	2.14019275058421	453345	453361	57.2938993293348	12.9970911948584	YBR106W
1702	1706	17	3.61179351315855e-06	448	+	1	0.0332300275691653	42.002131151911	1.90562629432923	453345	453362	57.2938993293348	15.2917681774238	YBR106W
1702	1707	18	1.56546775542665e-10	448	+	1	0.0416930378703748	44.4079995297543	2.15258824702604	453345	453363	57.2938993293348	12.8858997995805	YBR106W
1702	1708	20	1.39113927133394e-06	448	+	1	0.0389734834596436	43.721827201154	2.07774052626149	453345	453365	57.2938993293348	13.5720721281807	YBR106W
1702	1709	23	0.0105773558239835	448	+	1	0.0291590140784513	40.4932277857508	1.76986262812424	453345	453368	57.2938993293348	16.800671543584	YBR106W
1702	1710	24	3.87809824162438e-05	448	+	1	0.0574920053940852	47.3334717444017	2.5241019472991	453345	453369	57.2938993293348	9.96042758493313	YBR106W
1702	1711	25	0.000230717933304092	448	+	1	0.0371702788352454	43.2250943059007	2.02588173447737	453345	453370	57.2938993293348	14.0688050234341	YBR106W
1702	1712	26	5.77277579723775e-06	448	+	1	0.0361522134707413	42.9282472426485	1.99575804731159	453345	453371	57.2938993293348	14.3656520866863	YBR106W
1703	1705	11	0.00431119758723892	448	+	1	0.047371550908029	103.31455847084	3.16173491991851	453350	453361	116.311649665699	12.9970911948584	YBR106W
1703	1706	12	0.0105773558239835	448	+	1	0.0393687290679422	101.019881488275	2.92716846366354	453350	453362	116.311649665699	15.2917681774238	YBR106W
1703	1707	13	0.00161933664607403	448	+	1	0.0478317393691517	103.425749866118	3.17413041636035	453350	453363	116.311649665699	12.8858997995805	YBR106W
1703	1708	15	0.0049580427706033	448	+	1	0.0451121849584205	102.739577537518	3.0992826955958	453350	453365	116.311649665699	13.5720721281807	YBR106W
1703	1709	18	0.0570598481492694	448	+	1	0.0352977155772282	99.5109781221146	2.79140479745855	453350	453368	116.311649665699	16.800671543584	YBR106W
1703	1710	19	0.00120250924555685	448	+	1	0.063630706892862	106.351222080766	3.5456441166334	453350	453369	116.311649665699	9.96042758493313	YBR106W
1703	1711	20	0.0105773558239835	448	+	1	0.0433089803340223	102.242844642265	3.04742390381168	453350	453370	116.311649665699	14.0688050234341	YBR106W
1703	1712	21	0.00837996145260554	448	+	1	0.0422909149695182	101.945997579012	3.01730021664589	453350	453371	116.311649665699	14.3656520866863	YBR106W
1705	1713	14	0.0330673885434029	448	+	1	-0.043040385465357	-54.3604756361281	2.37365124662501	453361	453375	12.9970911948584	67.3575668309865	YBR106W
1706	1713	13	0.0728954961561239	448	+	1	-0.0350375636252701	-52.0657986535628	2.13908479037003	453362	453375	15.2917681774238	67.3575668309865	YBR106W
1707	1713	12	0.0208644489970732	448	+	1	-0.0435005739264797	-54.4716670314061	2.38604674306684	453363	453375	12.8858997995805	67.3575668309865	YBR106W
1708	1713	10	0.040410854093011	448	+	1	-0.0407810195157485	-53.7854947028058	2.31119902230229	453365	453375	13.5720721281807	67.3575668309865	YBR106W
1710	1713	6	0.00837996145260554	448	+	1	-0.05929954145019	-57.3971392460534	2.7575604433399	453369	453375	9.96042758493313	67.3575668309865	YBR106W
1711	1713	5	0.0606184699717436	448	+	1	-0.0389778148913503	-53.2887618075524	2.25934023051817	453370	453375	14.0688050234341	67.3575668309865	YBR106W
1712	1713	4	0.0570598481492694	448	+	1	-0.0379597495268462	-52.9919147443002	2.22921654335239	453371	453375	14.3656520866863	67.3575668309865	YBR106W
1849	1850	42	0.000339394698076756	492	+	1	-0.0473865931637657	-12.0869023743223	1.27002776773803	603597	603639	8.56217830720643	20.6490806815287	YBR187W
1849	1851	66	0.00862853372002685	492	+	1	-0.037280181541415	-7.30862672936374	0.890325524766578	603597	603663	8.56217830720643	15.8708050365702	YBR187W
1850	1852	34	0.0503154665385375	492	+	1	0.0366389053574403	10.7761524909907	1.06452761371708	603639	603673	20.6490806815287	9.87292819053808	YBR187W
1854	1858	9	0.09445194686158	493	+	1	0.0231993186967022	3.0450210576961	0.458635157716357	605553	605562	11.1815429148239	8.13652185712776	YBR189W
1854	1860	17	0.000423117409716456	493	+	1	-0.0368458275054824	-16.3850416706544	1.30180125695445	605553	605570	11.1815429148239	27.5665845854783	YBR189W
1854	1861	19	0.0389724717362713	493	+	1	-0.0243382166346192	-7.22772292666044	0.719312817377577	605553	605572	11.1815429148239	18.4092658414843	YBR189W
1854	1863	22	0.00556898133015488	493	+	1	-0.0421193194665761	-23.7008444574978	1.6413795064264	605553	605575	11.1815429148239	34.8823873723217	YBR189W
1854	1864	23	0.00130537678344769	493	+	1	-0.041758315047763	-23.0784291542911	1.61540469923182	605553	605576	11.1815429148239	34.259972069115	YBR189W
1854	1866	26	0.0389724717362713	493	+	1	-0.0241355520786024	-7.12916446141113	0.711568250154514	605553	605579	11.1815429148239	18.310707376235	YBR189W
1854	1867	30	0.0809475310849267	493	+	1	-0.031400268927076	-11.4777089768013	1.01898095451438	605553	605583	11.1815429148239	22.6592518916252	YBR189W
1854	1868	32	0.00013849903765389	493	+	1	-0.0405732546705983	-21.18273635207	1.53328310026239	605553	605585	11.1815429148239	32.3642792668939	YBR189W
1855	1860	12	0.000202008957266167	493	+	1	-0.0522150188055039	-18.6065050362023	1.62133708699822	605558	605570	8.96007954927598	27.5665845854783	YBR189W
1855	1861	14	0.00869144056118007	493	+	1	-0.0397074079346406	-9.44918629220832	1.03884864742135	605558	605572	8.96007954927598	18.4092658414843	YBR189W
1855	1862	15	0.0856372224576041	493	+	1	-0.035467232915985	-7.58587036362771	0.884894674044251	605558	605573	8.96007954927598	16.5459499129037	YBR189W
1855	1863	17	0.00119199784867039	493	+	1	-0.0574885107665975	-25.9223078230457	1.96091533647017	605558	605575	8.96007954927598	34.8823873723217	YBR189W
1855	1864	18	0.000350300713375618	493	+	1	-0.0571275063477844	-25.299892519839	1.93494052927559	605558	605576	8.96007954927598	34.259972069115	YBR189W
1855	1865	19	0.0311255437220255	493	+	1	-0.0331739357107656	-6.72711048925304	0.808003507320603	605558	605577	8.96007954927598	15.687190038529	YBR189W
1855	1866	21	0.00869144056118007	493	+	1	-0.0395047433786238	-9.35062782695901	1.03110408019829	605558	605579	8.96007954927598	18.310707376235	YBR189W
1855	1867	25	0.0227665811662407	493	+	1	-0.0467694602270974	-13.6991723423492	1.33851678455815	605558	605583	8.96007954927598	22.6592518916252	YBR189W
1855	1868	27	9.15803721654199e-05	493	+	1	-0.0559424459706197	-23.4041997176179	1.85281893030616	605558	605585	8.96007954927598	32.3642792668939	YBR189W
1856	1858	2	0.0327618309439914	493	+	1	0.0338934270063041	5.37612266700431	0.731825930050656	605560	605562	13.5126445241321	8.13652185712776	YBR189W
1856	1860	10	0.0526529293386291	493	+	1	-0.0261517191958806	-14.0539400613462	1.02861048462015	605560	605570	13.5126445241321	27.5665845854783	YBR189W
1856	1863	15	0.0731699233602424	493	+	1	-0.0314252111569742	-21.3697428481896	1.3681887340921	605560	605575	13.5126445241321	34.8823873723217	YBR189W
1856	1864	16	0.0475457689126932	493	+	1	-0.0310642067381611	-20.7473275449829	1.34221392689752	605560	605576	13.5126445241321	34.259972069115	YBR189W
1856	1868	25	0.0273651717354369	493	+	1	-0.0298791463609964	-18.8516347427618	1.26009232792809	605560	605585	13.5126445241321	32.3642792668939	YBR189W
1857	1860	9	2.66112340496782e-08	493	+	1	-0.0507786852747473	-18.4369959777812	1.59429877608164	605561	605570	9.12958860769714	27.5665845854783	YBR189W
1857	1861	11	0.000202008957266167	493	+	1	-0.0382710744038841	-9.27967723378716	1.01181033650477	605561	605572	9.12958860769714	18.4092658414843	YBR189W
1857	1862	12	0.0489660616542389	493	+	1	-0.0340308993852285	-7.41636130520655	0.857856363127669	605561	605573	9.12958860769714	16.5459499129037	YBR189W
1857	1863	14	8.34977135153459e-05	493	+	1	-0.056052177235841	-25.7527987646246	1.93387702555359	605561	605575	9.12958860769714	34.8823873723217	YBR189W
1857	1864	15	3.66171293952888e-06	493	+	1	-0.0556911728170279	-25.1303834614178	1.90790221835901	605561	605576	9.12958860769714	34.259972069115	YBR189W
1857	1865	16	0.00252953112750143	493	+	1	-0.0317376021800091	-6.55760143083188	0.780965196404021	605561	605577	9.12958860769714	15.687190038529	YBR189W
1857	1866	18	0.000191714948999833	493	+	1	-0.0380684098478673	-9.18111876853785	1.0040657692817	605561	605579	9.12958860769714	18.310707376235	YBR189W
1857	1867	22	0.00733948321468949	493	+	1	-0.0453331266963409	-13.5296632839281	1.31147847364157	605561	605583	9.12958860769714	22.6592518916252	YBR189W
1857	1868	24	3.31734528735694e-09	493	+	1	-0.0545061124398632	-23.2346906591967	1.82578061938958	605561	605585	9.12958860769714	32.3642792668939	YBR189W
1858	1860	8	4.20025680902825e-10	493	+	1	-0.0600451462021846	-19.4300627283505	1.7604364146708	605562	605570	8.13652185712776	27.5665845854783	YBR189W
1858	1861	10	8.95536446887668e-06	493	+	1	-0.0475375353313213	-10.2727439843565	1.17794797509393	605562	605572	8.13652185712776	18.4092658414843	YBR189W
1858	1862	11	0.0128804680235063	493	+	1	-0.0432973603126658	-8.40942805577593	1.02399400171684	605562	605573	8.13652185712776	16.5459499129037	YBR189W
1858	1863	13	5.72009635324555e-06	493	+	1	-0.0653186381632783	-26.7458655151939	2.10001466414276	605562	605575	8.13652185712776	34.8823873723217	YBR189W
1858	1864	14	9.98923677109076e-08	493	+	1	-0.0649576337444651	-26.1234502119872	2.07403985694818	605562	605576	8.13652185712776	34.259972069115	YBR189W
1858	1865	15	0.000177372112960539	493	+	1	-0.0410040631074463	-7.55066818140126	0.947102834993187	605562	605577	8.13652185712776	15.687190038529	YBR189W
1858	1866	17	8.34837174182312e-06	493	+	1	-0.0473348707753046	-10.1741855191072	1.17020340787087	605562	605579	8.13652185712776	18.310707376235	YBR189W
1858	1867	21	0.00119567196454581	493	+	1	-0.0545995876237781	-14.5227300344974	1.47761611223074	605562	605583	8.13652185712776	22.6592518916252	YBR189W
1858	1868	23	7.16460224481352e-11	493	+	1	-0.0637725733673004	-24.2277574097661	1.99191825797875	605562	605585	8.13652185712776	32.3642792668939	YBR189W
1859	1860	5	0.000334695724359032	493	+	1	-0.0403358292664264	-16.9810011338259	1.38081974358522	605565	605570	10.5855834516524	27.5665845854783	YBR189W
1859	1861	7	0.0273651717354369	493	+	1	-0.0278282183955631	-7.82368238983189	0.79833130400835	605565	605572	10.5855834516524	18.4092658414843	YBR189W
1859	1863	10	0.00351655210371603	493	+	1	-0.0456093212275201	-24.2968039206693	1.72039799305718	605565	605575	10.5855834516524	34.8823873723217	YBR189W
1859	1864	11	0.000925092956263196	493	+	1	-0.0452483168087069	-23.6743886174626	1.6944231858626	605565	605576	10.5855834516524	34.259972069115	YBR189W
1859	1865	12	0.0944448758453713	493	+	1	-0.0212947461716881	-5.10160658687661	0.567486163907604	605565	605577	10.5855834516524	15.687190038529	YBR189W
1859	1866	14	0.0273651717354369	493	+	1	-0.0276255538395464	-7.72512392458258	0.790586736785288	605565	605579	10.5855834516524	18.310707376235	YBR189W
1859	1867	18	0.0578819837550269	493	+	1	-0.0348902706880199	-12.0736684399728	1.09799944114516	605565	605583	10.5855834516524	22.6592518916252	YBR189W
1859	1868	20	0.000114944840116371	493	+	1	-0.0440632564315422	-21.7786958152415	1.61230158689317	605565	605585	10.5855834516524	32.3642792668939	YBR189W
1860	1861	2	0.0892190187478853	493	+	1	0.0125076108708633	9.15731874399399	0.582488439576869	605570	605572	27.5665845854783	18.4092658414843	YBR189W
1860	1865	7	0.00949670956404983	493	+	1	0.0190410830947383	11.8793945469493	0.813333579677615	605570	605577	27.5665845854783	15.687190038529	YBR189W
1860	1866	9	0.076115223769015	493	+	1	0.0127102754268801	9.25587720924331	0.590233006799931	605570	605579	27.5665845854783	18.310707376235	YBR189W
1861	1868	13	0.0294197476098373	493	+	1	-0.0162350380359791	-13.9550134254096	0.813970282884815	605572	605585	18.4092658414843	32.3642792668939	YBR189W
1863	1865	2	0.0695148361299835	493	+	1	0.0243145750558319	19.1951973337927	1.15291182914957	605575	605577	34.8823873723217	15.687190038529	YBR189W
1864	1865	1	0.0273651717354369	493	+	1	0.0239535706370188	18.572782030586	1.12693702195499	605576	605577	34.259972069115	15.687190038529	YBR189W
1864	1866	3	0.0980070992211918	493	+	1	0.0176227629691606	15.94926469288	0.903836449077307	605576	605579	34.259972069115	18.310707376235	YBR189W
1865	1868	8	0.00203775394895915	493	+	1	-0.0227685102598541	-16.6770892283648	1.04481542298556	605577	605585	15.687190038529	32.3642792668939	YBR189W
1866	1868	6	0.0250824980820117	493	+	1	-0.0164377025919959	-14.0535718906589	0.821714850107877	605579	605585	18.310707376235	32.3642792668939	YBR189W
1906	1907	6	0.000284205655186609	500	+	1	0.0627727922364548	13.7546095680026	1.53651427481944	624328	624334	20.9903453146147	7.2357357466121	YBR201W
1906	1908	10	0.0509785617972498	500	+	1	0.0323948503315274	10.3945254442196	0.986230677647271	624328	624338	20.9903453146147	10.5958198703951	YBR201W
1907	1908	4	0.0216991731089613	500	+	1	-0.0303779419049274	-3.360084123783	0.550283597172171	624334	624338	7.2357357466121	10.5958198703951	YBR201W
1928	1929	31	0.000545363314484515	509	+	1	0.0623915845588687	66.2861104888469	2.97066589303338	653159	653190	75.9785080689658	9.6923975801189	YBR214W
1953	1955	37	3.03400007570787e-05	527	+	1	0.0366049573630677	9.01051244066201	0.976446740256726	712843	712880	18.3226127211665	9.31210028050453	YBR246W
1953	1956	47	0.0646340519729096	527	+	1	0.0257718598906001	7.42441648555067	0.749535866064637	712843	712890	18.3226127211665	10.8981962356159	YBR246W
1959	1961	40	0.0980665893642572	531	+	1	-0.033941119914785	-5.13165573999903	0.715826605352003	723126	723166	7.98795782868462	13.1196135686836	YBR252W
1962	1963	64	0.0207625367328916	532	+	1	0.0198451124753661	1.67630670878192	0.315428302179502	723662	723726	8.535704662062	6.85939795328009	YBR253W
1965	1969	80	0.0342801457158998	537	+	1	-0.0359419734590609	-1684.44454574749	6.481118493934	737788	737868	19.0692930935371	1703.51383884102	YBR263W
1966	1969	78	0.0342801457158998	537	+	1	-0.0248463409481268	-1676.0659803658	5.95567626498158	737790	737868	27.4478584752221	1703.51383884102	YBR263W
2027	2044	55	0.00985269406616466	569	-	-1	0.0427370898698381	55.7080778749978	2.39068934244882	37701	37756	13.1260708258745	68.8341487008724	YCL050C
2027	2045	56	0.0171567878399834	569	-	-1	0.0482521104310444	139.053595470343	3.53526857609172	37701	37757	13.1260708258745	152.179666296218	YCL050C
2030	2044	35	0.00374586322114059	569	-	-1	0.0289847126075873	51.0859588401227	1.95545257365984	37721	37756	17.7481898607496	68.8341487008724	YCL050C
2030	2045	36	0.0251264095371957	569	-	-1	0.0344997331687936	134.431476435468	3.10003180730274	37721	37757	17.7481898607496	152.179666296218	YCL050C
2033	2044	29	0.00374586322114059	569	-	-1	0.0272928441804342	50.2822793835256	1.89155990266883	37727	37756	18.5518693173468	68.8341487008724	YCL050C
2033	2045	30	0.0313900150840213	569	-	-1	0.0328078647416406	133.627796978871	3.03613913631173	37727	37757	18.5518693173468	152.179666296218	YCL050C
2034	2044	28	0.0697507729611327	569	-	-1	0.0181077918142248	44.2349280593563	1.48451185672797	37728	37756	24.5992206415161	68.8341487008724	YCL050C
2036	2044	26	0.00383922699420758	569	-	-1	0.0292105755758916	51.1880112568546	1.9637720380904	37730	37756	17.6461374440178	68.8341487008724	YCL050C
2036	2045	27	0.0280874812450396	569	-	-1	0.034725596137098	134.5335288522	3.1083512717333	37730	37757	17.6461374440178	152.179666296218	YCL050C
2049	2051	16	0.012030213132207	570	-	-1	0.0527726176552176	5.64979911311955	0.930012491650701	39647	39663	6.24085492394415	11.8906540370637	YCL049C
2134	2137	67	0.0659370825651142	580	-	-1	-0.0378542854845221	-6.37867371047897	0.83960112239315	65731	65798	14.4574919337502	8.07881822327124	YCL030C
2134	2143	90	0.099369347088995	580	-	-1	0.0360009188286514	43.5810043329631	2.00519284355723	65731	65821	14.4574919337502	58.0384962667133	YCL030C
2136	2141	21	0.0183159770129795	580	-	-1	0.0324746895764236	6.01692556931938	0.757264178089846	65795	65816	8.71661631571159	14.733541885031	YCL030C
2136	2143	26	3.75123652140985e-08	580	-	-1	0.0675773257475964	49.3218799510017	2.7351700286148	65795	65821	8.71661631571159	58.0384962667133	YCL030C
2136	2147	35	0.0848419020113584	580	-	-1	0.0278546712596275	4.69942783448074	0.622119229572985	65795	65830	8.71661631571159	13.4160441501923	YCL030C
2136	2148	36	0.000565028778859956	580	-	-1	0.0624307877361602	31.8433905583084	2.21821778470296	65795	65831	8.71661631571159	40.56000687402	YCL030C
2136	2151	44	0.0762067606460583	580	-	-1	0.0451664282991764	11.4601181936985	1.21085258914498	65795	65839	8.71661631571159	20.1767345094101	YCL030C
2136	2152	46	0.0611843316043815	580	-	-1	0.0308425797844564	5.52292541556476	0.70806260490186	65795	65841	8.71661631571159	14.2395417312763	YCL030C
2136	2153	48	0.013448700794558	580	-	-1	0.0311351424762618	5.60902550115435	0.716759663856022	65795	65843	8.71661631571159	14.3256418168659	YCL030C
2136	2154	50	0.0155574769270461	580	-	-1	0.0295414321072742	5.15221315426194	0.670005917109915	65795	65845	8.71661631571159	13.8688294699735	YCL030C
2136	2155	53	0.022009244075554	580	-	-1	0.0317708640150744	5.79975311052173	0.735840565315404	65795	65848	8.71661631571159	14.5163694262333	YCL030C
2136	2156	54	1.3737796100699e-07	580	-	-1	0.0545106311895777	18.9986491100312	1.66884071206379	65795	65849	8.71661631571159	27.7152654257428	YCL030C
2136	2157	55	0.00954287524692564	580	-	-1	0.0378814067935252	7.93004707889979	0.933392924826907	65795	65850	8.71661631571159	16.6466633946114	YCL030C
2136	2159	58	0.00350297028732864	580	-	-1	0.0403568892801718	8.98226942483152	1.02181842402995	65795	65853	8.71661631571159	17.6988857405431	YCL030C
2137	2141	18	0.00114466037588468	580	-	-1	0.0387525681420007	6.65472366175973	0.866888115425418	65798	65816	8.07881822327124	14.733541885031	YCL030C
2137	2142	22	0.0783283648121277	580	-	-1	0.0296154261617003	4.25856704260151	0.610820493288475	65798	65820	8.07881822327124	12.3373852658727	YCL030C
2137	2143	23	7.5959238898804e-12	580	-	-1	0.0738552043131735	49.9596780434421	2.84479396595037	65798	65821	8.07881822327124	58.0384962667133	YCL030C
2137	2145	29	0.0786219420062445	580	-	-1	0.0319282139153524	4.78824624615882	0.671466775529651	65798	65827	8.07881822327124	12.8670644694301	YCL030C
2137	2147	32	0.0175145233133441	580	-	-1	0.0341325498252046	5.33722592692108	0.731743166908556	65798	65830	8.07881822327124	13.4160441501923	YCL030C
2137	2148	33	4.8989586517445e-05	580	-	-1	0.0687086663017373	32.4811886507487	2.32784172203853	65798	65831	8.07881822327124	40.56000687402	YCL030C
2137	2151	41	0.0299991643383804	580	-	-1	0.0514443068647535	12.0979162861389	1.32047652648055	65798	65839	8.07881822327124	20.1767345094101	YCL030C
2137	2152	43	0.0109492078523286	580	-	-1	0.0371204583500335	6.16072350800511	0.817686542237431	65798	65841	8.07881822327124	14.2395417312763	YCL030C
2137	2153	45	0.000465199727724075	580	-	-1	0.0374130210418389	6.24682359359469	0.826383601191593	65798	65843	8.07881822327124	14.3256418168659	YCL030C
2137	2154	47	0.00048372916546631	580	-	-1	0.0358193106728513	5.79001124670229	0.779629854445486	65798	65845	8.07881822327124	13.8688294699735	YCL030C
2137	2155	50	0.00183884948627674	580	-	-1	0.0380487425806515	6.43755120296208	0.845464502650975	65798	65848	8.07881822327124	14.5163694262333	YCL030C
2137	2156	51	2.76978440183484e-12	580	-	-1	0.0607885097551548	19.6364472024715	1.77846464939936	65798	65849	8.07881822327124	27.7152654257428	YCL030C
2137	2157	52	0.000545742981348564	580	-	-1	0.0441592853591022	8.56784517134014	1.04301686216248	65798	65850	8.07881822327124	16.6466633946114	YCL030C
2137	2159	55	0.000114093338568821	580	-	-1	0.0466347678457489	9.62006751727187	1.13144236136552	65798	65853	8.07881822327124	17.6988857405431	YCL030C
2138	2141	17	0.0227416353772342	580	-	-1	0.0316769755496171	5.92859799781429	0.742718575145813	65799	65816	8.80494388721668	14.733541885031	YCL030C
2138	2143	22	1.02505901766747e-07	580	-	-1	0.0667796117207899	49.2335523794966	2.72062442567077	65799	65821	8.80494388721668	58.0384962667133	YCL030C
2138	2148	32	0.000748206092510977	580	-	-1	0.0616330737093538	31.7550629868033	2.20367218175893	65799	65831	8.80494388721668	40.56000687402	YCL030C
2138	2151	40	0.0817449847410891	580	-	-1	0.04436871427237	11.3717906221934	1.19630698620095	65799	65839	8.80494388721668	20.1767345094101	YCL030C
2138	2152	42	0.0731315456540388	580	-	-1	0.0300448657576499	5.43459784405967	0.693517001957827	65799	65841	8.80494388721668	14.2395417312763	YCL030C
2138	2153	44	0.0183747238191576	580	-	-1	0.0303374284494553	5.52069792964926	0.702214060911988	65799	65843	8.80494388721668	14.3256418168659	YCL030C
2138	2154	46	0.0213480660881938	580	-	-1	0.0287437180804677	5.06388558275685	0.655460314165882	65799	65845	8.80494388721668	13.8688294699735	YCL030C
2138	2155	49	0.0294804230415275	580	-	-1	0.0309731499882679	5.71142553901664	0.72129496237137	65799	65848	8.80494388721668	14.5163694262333	YCL030C
2138	2156	50	5.11082327958601e-07	580	-	-1	0.0537129171627712	18.9103215385261	1.65429510911975	65799	65849	8.80494388721668	27.7152654257428	YCL030C
2138	2157	51	0.0123033572407393	580	-	-1	0.0370836927667187	7.8417195073947	0.918847321882874	65799	65850	8.80494388721668	16.6466633946114	YCL030C
2138	2159	54	0.00523815057628357	580	-	-1	0.0395591752533653	8.89394185332643	1.00727282108591	65799	65853	8.80494388721668	17.6988857405431	YCL030C
2141	2143	5	0.00977264326626935	580	-	-1	0.0351026361711728	43.3049543816823	1.97790585052496	65816	65821	14.733541885031	58.0384962667133	YCL030C
2141	2156	33	0.0659370825651142	580	-	-1	0.0220359416131541	12.9817235407118	0.911576533973939	65816	65849	14.733541885031	27.7152654257428	YCL030C
2142	2143	1	0.00977264326626935	580	-	-1	0.0442397781514732	45.7011110008405	2.2339734726619	65820	65821	12.3373852658727	58.0384962667133	YCL030C
2142	2148	11	0.0817449847410891	580	-	-1	0.039093240140037	28.2226216081472	1.71702122875006	65820	65831	12.3373852658727	40.56000687402	YCL030C
2142	2156	29	0.0514634613181188	580	-	-1	0.0311730835934545	15.37788015987	1.16764415611088	65820	65849	12.3373852658727	27.7152654257428	YCL030C
2143	2145	6	0.0222303371054488	580	-	-1	-0.0419269903978211	-45.1714317972832	2.17332719042072	65821	65827	58.0384962667133	12.8670644694301	YCL030C
2143	2146	7	0.00533272172746995	580	-	-1	-0.0578895052942753	-48.1126271743004	2.54774480790644	65821	65828	58.0384962667133	9.92586909241293	YCL030C
2143	2147	9	0.00977264326626935	580	-	-1	-0.039722654487969	-44.622452116521	2.11305079904182	65821	65830	58.0384962667133	13.4160441501923	YCL030C
2143	2150	16	0.0023028896932086	580	-	-1	-0.049186505991716	-46.6994799451757	2.35571465123563	65821	65837	58.0384962667133	11.3390163215375	YCL030C
2143	2152	20	0.0200830400068016	580	-	-1	-0.0367347459631401	-43.7989545354369	2.02710742371294	65821	65841	58.0384962667133	14.2395417312763	YCL030C
2143	2153	22	0.0028623297588118	580	-	-1	-0.0364421832713346	-43.7128544498474	2.01841036475878	65821	65843	58.0384962667133	14.3256418168659	YCL030C
2143	2154	24	0.00114466037588468	580	-	-1	-0.0380358936403222	-44.1696667967398	2.06516411150489	65821	65845	58.0384962667133	13.8688294699735	YCL030C
2143	2155	27	0.00974922881432391	580	-	-1	-0.0358064617325221	-43.52212684048	1.9993294632994	65821	65848	58.0384962667133	14.5163694262333	YCL030C
2143	2157	29	0.0463912473125444	580	-	-1	-0.0296959189540713	-41.3918328721019	1.8017771037879	65821	65850	58.0384962667133	16.6466633946114	YCL030C
2143	2159	32	0.0619053021637885	580	-	-1	-0.0272204364674246	-40.3396105261702	1.71335160458486	65821	65853	58.0384962667133	17.6988857405431	YCL030C
2146	2148	3	0.0352333492184701	580	-	-1	0.0527429672828392	30.634137781607	2.0307925639946	65828	65831	9.92586909241293	40.56000687402	YCL030C
2146	2156	21	0.02270442431619	580	-	-1	0.0448228107362566	17.7893963333298	1.48141549135542	65828	65849	9.92586909241293	27.7152654257428	YCL030C
2147	2156	19	0.0605641795590583	580	-	-1	0.0266559599299502	14.2992212755504	1.0467214824908	65830	65849	13.4160441501923	27.7152654257428	YCL030C
2148	2150	6	0.0397066586172751	580	-	-1	-0.0440399679802798	-29.2209905524824	1.83876240732378	65831	65837	40.56000687402	11.3390163215375	YCL030C
2148	2154	14	0.0774739980951905	580	-	-1	-0.032889355628886	-26.6911774040464	1.54821186759304	65831	65845	40.56000687402	13.8688294699735	YCL030C
2150	2156	12	0.0142788140127412	580	-	-1	0.0361198114336972	16.3762491042052	1.28938533468461	65837	65849	11.3390163215375	27.7152654257428	YCL030C
2153	2156	6	0.0212298851128077	580	-	-1	0.0233754887133159	13.3896236088768	0.952081048207764	65843	65849	14.3256418168659	27.7152654257428	YCL030C
2154	2156	4	0.00974922881432391	580	-	-1	0.0249691990823035	13.8464359557692	0.99883479495387	65845	65849	13.8688294699735	27.7152654257428	YCL030C
2155	2156	1	0.0619053021637885	580	-	-1	0.0227397671745033	13.1988959995095	0.933000146748381	65848	65849	14.5163694262333	27.7152654257428	YCL030C
2167	2168	132	0.00276989148150264	584	-	-1	0.0852314559569417	11.3096635398943	1.61557405991346	92492	92624	5.4785987392671	16.7882622791614	YCL017C
2167	2169	143	0.000335731661000316	584	-	-1	0.0674194412524459	6.24985496011027	1.09813397087936	92492	92635	5.4785987392671	11.7284536993774	YCL017C
2167	2170	162	6.03713734559364e-08	584	-	-1	0.101660643061239	22.4051997707492	2.34754826028108	92492	92654	5.4785987392671	27.8837985100163	YCL017C
2167	2171	196	7.34843852434608e-09	584	-	-1	0.112849068269189	45.2271389137986	3.21027015842053	92492	92688	5.4785987392671	50.7057376530657	YCL017C
2167	2172	208	1.8358822795328e-08	584	-	-1	0.0943690099825145	16.0811534086209	1.97646174539121	92492	92700	5.4785987392671	21.559752147888	YCL017C
2169	2170	19	0.0440020395028993	584	-	-1	0.0342412018087932	16.1553448106389	1.24941428940172	92635	92654	11.7284536993774	27.8837985100163	YCL017C
2169	2171	53	0.00672997232593397	584	-	-1	0.0454296270167435	38.9772839536883	2.11213618754117	92635	92688	11.7284536993774	50.7057376530657	YCL017C
2169	2172	65	0.0526237343678572	584	-	-1	0.0269495687300686	9.8312984485106	0.878327774511852	92635	92700	11.7284536993774	21.559752147888	YCL017C
2176	2178	42	0.000803435154634741	587	-	-1	-0.0490050890803007	-40.7567559599212	2.22256277450997	101895	101937	51.8705645384198	11.1138085784986	YCL011C
2176	2179	43	0.0515976678794345	587	-	-1	-0.0623201125415801	-42.7120216174425	2.50172607547768	101895	101938	51.8705645384198	9.1585429209773	YCL011C
2176	2180	44	0.0375954707104548	587	-	-1	-0.0414558473762932	-39.2262458008089	2.03642676327383	101895	101939	51.8705645384198	12.6443187376109	YCL011C
2176	2181	45	0.00721131762742887	587	-	-1	-0.0519113477668111	-41.2515842644652	2.28827083872453	101895	101940	51.8705645384198	10.6189802739546	YCL011C
2176	2183	69	0.00172549209311466	587	-	-1	-0.0465614266430392	-40.3035452934697	2.16489893346569	101895	101964	51.8705645384198	11.5670192449501	YCL011C
2176	2184	72	0.00103883916398217	587	-	-1	-0.0549963130420145	-41.7308046707032	2.35489258501343	101895	101967	51.8705645384198	10.1397598677166	YCL011C
2176	2185	78	0.0483437415272382	587	-	-1	-0.0357424776378921	-37.7550933333403	1.87763878161634	101895	101973	51.8705645384198	14.1154712050795	YCL011C
2176	2186	81	0.0385156642429677	587	-	-1	-0.0310420412620094	-36.2609195049285	1.73247834099133	101895	101976	51.8705645384198	15.6096450334913	YCL011C
2176	2187	87	0.0234623886163982	587	-	-1	-0.0449708294406321	-39.9881457457068	2.12608752954939	101895	101982	51.8705645384198	11.882418792713	YCL011C
2178	2186	39	0.0611738787595965	587	-	-1	0.0179630478182913	4.49583645499276	0.490084433518638	101937	101976	11.1138085784986	15.6096450334913	YCL011C
2178	2189	100	0.0128918367262535	587	-	-1	0.0527729000873149	61.1251050931628	2.70042290075176	101937	102037	11.1138085784986	72.2389136716614	YCL011C
2179	2189	99	0.0624867693568256	587	-	-1	0.0660879235485943	63.0803707506841	2.97958620171946	101938	102037	9.1585429209773	72.2389136716614	YCL011C
2180	2189	98	0.0652950030287724	587	-	-1	0.0452236583833075	59.5945949340505	2.51428688951562	101939	102037	12.6443187376109	72.2389136716614	YCL011C
2181	2189	97	0.0234623886163982	587	-	-1	0.0556791587738253	61.6199333977068	2.76613096496632	101940	102037	10.6189802739546	72.2389136716614	YCL011C
2183	2189	73	0.0190840645872709	587	-	-1	0.0503292376500535	60.6718944267113	2.64275905970748	101964	102037	11.5670192449501	72.2389136716614	YCL011C
2184	2186	9	0.0639289766142002	587	-	-1	0.0239542717800051	5.46988516577472	0.622414244022099	101967	101976	10.1397598677166	15.6096450334913	YCL011C
2184	2189	70	0.0102385249006864	587	-	-1	0.0587641240490287	62.0991538039448	2.83275271125522	101967	102037	10.1397598677166	72.2389136716614	YCL011C
2187	2189	55	0.0499646481837076	587	-	-1	0.0487386404476463	60.3564948789484	2.60394765579117	101982	102037	11.882418792713	72.2389136716614	YCL011C
2195	2220	63	0.042976511186912	589	-	-1	-0.0173268246036005	-538.627756510315	3.94479423057125	104462	104525	576.034242393402	37.4064858830864	YCL009C
2195	2222	71	0.00551852896977949	589	-	-1	-0.0188660021933303	-541.496575687272	4.05991204956233	104462	104533	576.034242393402	34.5376667061296	YCL009C
2195	2224	75	3.28296373307035e-05	589	-	-1	-0.0330393805542421	-555.792047932311	4.83071696878424	104462	104537	576.034242393402	20.2421944610906	YCL009C
2196	2220	61	0.0813122489738005	589	-	-1	-0.0166960569196995	-340.520561357464	3.33674742741917	104464	104525	377.92704724055	37.4064858830864	YCL009C
2196	2222	69	0.0171741611126216	589	-	-1	-0.0182352345094292	-343.389380534421	3.45186524641026	104464	104533	377.92704724055	34.5376667061296	YCL009C
2196	2224	73	0.000136557329639944	589	-	-1	-0.0324086128703411	-357.68485277946	4.22267016563217	104464	104537	377.92704724055	20.2421944610906	YCL009C
2198	2224	71	0.0554730221235544	589	-	-1	-0.0207220816108966	-31.0237829374538	1.34063599922298	104466	104537	51.2659773985444	20.2421944610906	YCL009C
2199	2224	68	0.0108555128075318	589	-	-1	-0.0261986849144542	-65.9272214876971	2.08981020398995	104469	104537	86.1694159487877	20.2421944610906	YCL009C
2200	2222	63	0.0573129750310569	589	-	-1	-0.0162362800115389	-146.29759136454	2.38843346662417	104470	104533	180.83525807067	34.5376667061296	YCL009C
2200	2224	67	0.000604772832759187	589	-	-1	-0.0304096583724507	-160.593063609579	3.15923838584608	104470	104537	180.83525807067	20.2421944610906	YCL009C
2204	2224	53	0.000854531764251673	589	-	-1	-0.0257450071732684	-61.3267734719726	2.01065469680354	104484	104537	81.5689679330632	20.2421944610906	YCL009C
2205	2224	48	0.00297931030466585	589	-	-1	-0.0289959829726955	-111.868715789828	2.70631200853622	104489	104537	132.110910250919	20.2421944610906	YCL009C
2206	2224	47	0.015145617749852	589	-	-1	-0.0302726047392974	-154.35034327522	3.10855429148897	104490	104537	174.592537736311	20.2421944610906	YCL009C
2207	2224	45	0.0370830405450985	589	-	-1	-0.0249819598759636	-54.6058148891774	1.88659824560798	104492	104537	74.848009350268	20.2421944610906	YCL009C
2247	2253	73	0.00342992081522775	597	-	-1	0.0553242040263149	83.2786564858306	3.09249981383173	119389	119462	11.0599813774861	94.3386378633167	YCR004C
2247	2255	78	0.00387525990266979	597	-	-1	0.0535515793903727	64.9424868705193	2.78069731572477	119389	119467	11.0599813774861	76.0024682480054	YCR004C
2286	2287	1	0.0765721650001554	609	-	-1	0.0497853055428659	15.5211781850733	1.46014021621444	144570	144571	8.86240275845601	24.3835809435293	YCR017C
2343	2349	67	0.0904070487963043	619	-	-1	0.0530590489145972	176.8847211375	3.95191955602475	172757	172824	12.2195439361376	189.104265073637	YCR028C-A
2481	2482	3	0.074514345265003	648	-	-1	0.0455953992642352	7.66474335691684	1.00401942080321	288109	288112	7.62221240499549	15.2869557619123	YCR095C
2556	2558	5	0.0684117429302566	674	+	1	0.0257889420988154	24.5696708121694	1.33158981524521	107517	107522	40.7680439042037	16.1983730920343	YCL005W-A
2668	2699	62	0.0850898135836643	708	+	1	0.0313091928867964	19.9133186304762	1.32156872091519	218314	218376	33.1943775294868	13.2810588990106	YCR053W
2671	2699	59	0.0819170377617953	708	+	1	0.029999193593638	17.9537988080449	1.23378678023709	218317	218376	31.2348577070556	13.2810588990106	YCR053W
2672	2674	2	0.0730196840026986	708	+	1	0.0237594759272277	1464.39236839921	5.70533668863791	218318	218320	1493.0067451613	28.614376762097	YCR053W
2672	2679	8	0.0215173491112122	708	+	1	0.0298750521114103	1470.16024426474	6.03010364988519	218318	218326	1493.0067451613	22.8465008965615	YCR053W
2672	2682	14	0.0232966599599503	708	+	1	0.0312689335219732	1471.16377737191	6.09490798553958	218318	218332	1493.0067451613	21.8429677893919	YCR053W
2672	2699	58	0.00122740906858931	708	+	1	0.0517263937282497	1479.72568626229	6.81270669575686	218318	218376	1493.0067451613	13.2810588990106	YCR053W
2673	2699	57	0.013225188906153	708	+	1	0.0434909099172955	66.3933532618363	2.58474629244785	218319	218376	79.6744121608469	13.2810588990106	YCR053W
2676	2699	53	0.0138523449666233	708	+	1	0.0406071482023243	46.5580825369288	2.17171929841079	218323	218376	59.8391414359395	13.2810588990106	YCR053W
2677	2699	52	0.0407558982694716	708	+	1	0.037387473723933	33.5431409698876	1.81788416456527	218324	218376	46.8241998688983	13.2810588990106	YCR053W
2678	2679	1	0.0556159918081589	708	+	1	0.0261947961987327	144.39781949186	2.87191208947228	218325	218326	167.244320388422	22.8465008965615	YCR053W
2678	2682	7	0.0576189416523424	708	+	1	0.0275886776092956	145.40135259903	2.93671642512668	218325	218332	167.244320388422	21.8429677893919	YCR053W
2678	2699	51	0.00368294708414008	708	+	1	0.0480461378155722	153.963261489411	3.65451513534395	218325	218376	167.244320388422	13.2810588990106	YCR053W
2679	2685	15	0.0515110196411484	708	+	1	-0.0232664323804637	-75.1541654463699	2.10081833544271	218326	218341	22.8465008965615	98.0006663429314	YCR053W
2679	2693	29	0.0857349541405336	708	+	1	-0.0232116342375359	-74.4007289606283	2.08968393145509	218326	218355	22.8465008965615	97.2472298571899	YCR053W
2679	2696	38	0.0469365417648258	708	+	1	-0.0224624933719174	-65.1518364323654	1.94550304198958	218326	218364	22.8465008965615	87.9983373289269	YCR053W
2679	2697	42	0.0435100194718493	708	+	1	-0.0250310902331949	-107.733353915743	2.51488721413757	218326	218368	22.8465008965615	130.579854812305	YCR053W
2679	2701	65	0.0734938380063325	708	+	1	-0.020672330478927	-48.8560243691688	1.65005070634742	218326	218391	22.8465008965615	71.7025252657303	YCR053W
2681	2699	45	0.0222620820781915	708	+	1	0.0436901686586119	68.2609900040163	2.61817403044253	218331	218376	81.5420489030269	13.2810588990106	YCR053W
2682	2685	9	0.0566629807430454	708	+	1	-0.0246603137910266	-76.1576985535395	2.16562267109711	218332	218341	21.8429677893919	98.0006663429314	YCR053W
2682	2693	23	0.0881439142186249	708	+	1	-0.0246055156480988	-75.404262067798	2.15448826710948	218332	218355	21.8429677893919	97.2472298571899	YCR053W
2682	2696	32	0.0531793752562415	708	+	1	-0.0238563747824803	-66.155369539535	2.01030737764398	218332	218364	21.8429677893919	87.9983373289269	YCR053W
2682	2697	36	0.0469365417648258	708	+	1	-0.0264249716437578	-108.736887022913	2.57969154979197	218332	218368	21.8429677893919	130.579854812305	YCR053W
2682	2701	59	0.0819002257337541	708	+	1	-0.0220662118894899	-49.8595574763384	1.71485504200182	218332	218391	21.8429677893919	71.7025252657303	YCR053W
2683	2699	40	0.030674811467493	708	+	1	0.036903452387657	32.0605996306505	1.77146698629195	218336	218376	45.3416585296612	13.2810588990106	YCR053W
2684	2699	36	0.0367282021533215	708	+	1	0.0463585787325445	105.569757161227	3.16170972675026	218340	218376	118.850816060238	13.2810588990106	YCR053W
2685	2699	35	0.00368294708414008	708	+	1	0.0451177739973031	84.7196074439208	2.88342138131438	218341	218376	98.0006663429314	13.2810588990106	YCR053W
2686	2699	34	0.0361147291406521	708	+	1	0.0385157453463666	37.4064506512638	1.9322601037887	218342	218376	50.6875095502744	13.2810588990106	YCR053W
2688	2699	29	0.0222620820781915	708	+	1	0.0472550059707031	127.155789651445	3.40247944465956	218347	218376	140.436848550455	13.2810588990106	YCR053W
2689	2699	28	0.0502002185028278	708	+	1	0.0470397506233102	121.286961060253	3.34089351225375	218348	218376	134.568019959264	13.2810588990106	YCR053W
2692	2699	22	0.0127621263725055	708	+	1	0.046961197350011	119.265574429158	3.31905794387535	218354	218376	132.546633328169	13.2810588990106	YCR053W
2693	2699	21	0.00623260958445427	708	+	1	0.0450629758543753	83.9661709581792	2.87228697732676	218355	218376	97.2472298571899	13.2810588990106	YCR053W
2695	2699	16	0.00781798507033802	708	+	1	0.0454972533701331	90.2757097256684	2.96297977085858	218360	218376	103.556768624679	13.2810588990106	YCR053W
2696	2699	12	0.00357176701334204	708	+	1	0.0443138349887568	74.7172784299163	2.72810608786125	218364	218376	87.9983373289269	13.2810588990106	YCR053W
2697	2699	8	0.00288588984199714	708	+	1	0.0468824318500343	117.298795913294	3.29749026000925	218368	218376	130.579854812305	13.2810588990106	YCR053W
2699	2701	15	0.00568402886554137	708	+	1	-0.0425236720957665	-58.4214663667197	2.43265375221909	218376	218391	13.2810588990106	71.7025252657303	YCR053W
2699	2702	16	0.0407558982694716	708	+	1	-0.0347499816689877	-26.4620814577572	1.58133569618096	218376	218392	13.2810588990106	39.7431403567678	YCR053W
2699	2707	35	0.0911524584744612	708	+	1	-0.0391575659665959	-39.9025807275578	2.0016123341566	218376	218411	13.2810588990106	53.1836396265685	YCR053W
2699	2708	38	0.0461140522227801	708	+	1	-0.0381209791081483	-35.9842632642363	1.89120231412803	218376	218414	13.2810588990106	49.2653221632469	YCR053W
2699	2710	40	0.0099749421577413	708	+	1	-0.0395435969014543	-41.5259248936016	2.04498956328315	218376	218416	13.2810588990106	54.8069837926122	YCR053W
2733	2742	52	0.0538577512255605	722	+	1	0.0427927962957581	15.5835650313481	1.36373573352425	259360	259412	25.4872798274785	9.9037147961304	YCR082W
2733	2745	98	0.0577313010685376	722	+	1	0.041694862985633	15.4257262682877	1.34092432514797	259360	259458	25.4872798274785	10.0615535591908	YCR082W
2736	2742	42	0.0318566720122615	722	+	1	0.0259942509031459	5.85165196650259	0.669801664631169	259370	259412	15.755366762633	9.9037147961304	YCR082W
2736	2745	88	0.057623681638914	722	+	1	0.0248963175930207	5.6938132034422	0.64699025625489	259370	259458	15.755366762633	10.0615535591908	YCR082W
2737	2742	41	0.057623681638914	722	+	1	0.0243136480145244	5.2719357110957	0.61571668519814	259371	259412	15.1756505072261	9.9037147961304	YCR082W
2737	2745	87	0.0880691386459004	722	+	1	0.0232157147043992	5.11409694803531	0.592905276821861	259371	259458	15.1756505072261	10.0615535591908	YCR082W
2738	2742	37	0.0338687878987491	722	+	1	0.0268449536163009	6.16231490056666	0.697971774316261	259375	259412	16.0660296966971	9.9037147961304	YCR082W
2738	2745	83	0.0577313010685376	722	+	1	0.0257470203061757	6.00447613750626	0.675160365939982	259375	259458	16.0660296966971	10.0615535591908	YCR082W
2755	2765	40	0.0868260746867862	725	+	1	-0.0192719631131063	-33.4186482683283	1.34177022451072	266934	266974	21.7764784541163	55.1951267224446	YCR088W
2762	2765	3	6.44958639295368e-05	725	+	1	-0.0287189439153519	-38.4025773639989	1.71671962503166	266971	266974	16.7925493584457	55.1951267224446	YCR088W
2762	2770	8	0.0981984732772445	725	+	1	-0.0268127616329825	-31.1286729578206	1.5128434376663	266971	266979	16.7925493584457	47.9212223162663	YCR088W
2804	2805	6	0.0229031414644743	742	-	-1	0.0331916711775265	15.5179545317194	1.20803422036521	54154	54160	11.8437202372779	27.3616747689973	YDL224C
2811	2812	32	0.0645402837411967	751	-	-1	0.0197327293279063	3.25746592653675	0.437654427395345	77166	77198	9.1914819097581	12.4489478362949	YDL213C
2812	2814	17	0.00299798766701371	751	-	-1	-0.0294056322822276	-4.30240347045988	0.611763687346128	77198	77215	12.4489478362949	8.14654436583498	YDL213C
2812	2815	37	0.00415575477959756	751	-	-1	-0.0358964474245809	-4.87982473700285	0.717825737945096	77198	77235	12.4489478362949	7.56912309929201	YDL213C
2812	2816	54	0.010407162274133	751	-	-1	-0.0298826665883085	-4.34782302825756	0.619829674015405	77198	77252	12.4489478362949	8.1011248080373	YDL213C
2813	2814	2	0.012166902397552	751	-	-1	-0.0258846740400394	-3.56199595811509	0.523301103677353	77213	77215	11.7085403239501	8.14654436583498	YDL213C
2813	2815	22	0.0118918423416661	751	-	-1	-0.0323754891823926	-4.13941722465806	0.629363154276322	77213	77235	11.7085403239501	7.56912309929201	YDL213C
2813	2816	39	0.028885998959535	751	-	-1	-0.0263617083461203	-3.60741551591276	0.531367090346631	77213	77252	11.7085403239501	8.1011248080373	YDL213C
2895	2899	70	0.00347946424513759	787	-	-1	0.0497631653619657	17.5690230894292	1.54533480612042	194408	194478	9.15664703592812	26.7256701253573	YDL145C
2896	2899	65	0.00909566297587354	787	-	-1	0.0519243126770471	17.8231828233442	1.58594574492683	194413	194478	8.90248730201307	26.7256701253573	YDL145C
2938	2940	188	0.0598487855506602	794	-	-1	0.0657225037337406	14.6671707987757	1.61559237832321	218401	218589	7.10490003765183	21.7720708364275	YDL135C
2938	2941	189	0.0846817761495766	794	-	-1	0.0667695147568861	15.4075395709003	1.66383614925579	218401	218590	7.10490003765183	22.5124396085522	YDL135C
2943	2944	12	0.033574646134892	795	-	-1	0.0274521386535713	4.5090072928444	0.605216136692561	219554	219566	8.6510934237934	13.1601007166378	YDL134C
2943	2945	25	0.033574646134892	795	-	-1	-0.0274946008571721	-2.21022841285974	0.425628032602506	219554	219579	8.6510934237934	6.44086501093366	YDL134C
2944	2945	13	3.99628994163237e-05	795	-	-1	-0.0549467395107434	-6.71923570570413	1.03084416929507	219566	219579	13.1601007166378	6.44086501093366	YDL134C
2959	2963	14	0.0099328538606692	798	-	-1	-0.0373309311115554	-6.2246416653732	0.82407218710177	236066	236080	14.3044353930192	8.07979372764598	YDL126C
2959	2965	19	0.0105425767499817	798	-	-1	-0.0478533206967147	-7.1074018134429	0.990988259772074	236066	236085	14.3044353930192	7.19703357957628	YDL126C
2963	2970	32	0.00498058642487464	798	-	-1	0.0324207434920354	4.90851978426252	0.684823746520577	236080	236112	8.07979372764598	12.9883135119085	YDL126C
2965	2969	22	0.0686599342630461	798	-	-1	0.045198864758528	6.36450297513698	0.914046353815063	236085	236107	7.19703357957628	13.5615365547133	YDL126C
2965	2970	27	0.00982570139193122	798	-	-1	0.0429431330771947	5.79127993233222	0.851739819190882	236085	236112	7.19703357957628	12.9883135119085	YDL126C
3072	3073	16	0.0802240350215149	826	-	-1	0.0382335698682404	5.64446191757885	0.794905968587391	310474	310490	7.67991315489455	13.3243750724734	YDL080C
3093	3094	8	0.00015242874405752	836	-	-1	0.0674241800593186	8.58707068351361	1.27648905253515	336158	336166	6.03665929924467	14.6237299827583	YDL065C
3093	3095	66	0.00225023474913422	836	-	-1	0.0430771281696316	3.62448779103439	0.678444114018266	336158	336224	6.03665929924467	9.66114709027905	YDL065C
3093	3096	67	0.0118908395177946	836	-	-1	0.0522599303573849	5.04251984118878	0.876028710821115	336158	336225	6.03665929924467	11.0791791404334	YDL065C
3094	3095	58	0.0657971762085477	836	-	-1	-0.024347051889687	-4.96258289247922	0.598044938516887	336166	336224	14.6237299827583	9.66114709027905	YDL065C
3114	3118	4	0.00897663531152482	839	-	-1	0.0604091132944742	60.2318093891823	2.82957449450733	340460	340464	9.86009401620701	70.0919034053893	YDL061C
3114	3124	52	0.0120987945194445	839	-	-1	0.0495768064422967	23.5906531590495	1.76236512818895	340460	340512	9.86009401620701	33.4507471752565	YDL061C
3114	3125	54	0.00897663531152482	839	-	-1	0.0459761480516337	18.6385811324837	1.53122154467178	340460	340514	9.86009401620701	28.4986751486907	YDL061C
3127	3137	122	0.0176807043334144	843	-	-1	0.065050262032926	15.6517345901444	1.65607425622976	355410	355532	7.27453821558737	22.9262728057318	YDL055C
3127	3138	127	0.0513154537539711	843	-	-1	0.0556453381969027	10.212101185891	1.26532548302354	355410	355537	7.27453821558737	17.4866394014784	YDL055C
3127	3139	128	0.00160417298643922	843	-	-1	0.0940010300695979	532.988434185769	6.21466232892336	355410	355538	7.27453821558737	540.262972401357	YDL055C
3127	3140	147	0.0172499414493042	843	-	-1	0.0708600865155233	21.1053061577272	1.96393910369843	355410	355557	7.27453821558737	28.3798443733146	YDL055C
3127	3142	161	0.0107959104110357	843	-	-1	0.0690112786427519	19.1082211701107	1.85866789025218	355410	355571	7.27453821558737	26.3827593856981	YDL055C
3127	3143	163	0.0177427102332872	843	-	-1	0.0665360667878332	16.836652882013	1.72877534771252	355410	355573	7.27453821558737	24.1111910976004	YDL055C
3127	3150	209	0.0065765372273023	843	-	-1	0.0738949093442674	25.1320203367069	2.15535824590327	355410	355619	7.27453821558737	32.4065585522943	YDL055C
3127	3151	211	0.00619188989350538	843	-	-1	0.0822587146673112	45.9409245296366	2.87091793418544	355410	355621	7.27453821558737	53.2154627452239	YDL055C
3127	3152	222	0.0206111272744121	843	-	-1	0.0663695764741624	16.6978198108626	1.72044425138097	355410	355632	7.27453821558737	23.97235802645	YDL055C
3128	3137	116	0.0158979603374728	843	-	-1	0.065723143041158	15.7027460234873	1.66622654146498	355416	355532	7.22352678224447	22.9262728057318	YDL055C
3128	3138	121	0.0460536812972503	843	-	-1	0.0563182192051346	10.2631126192339	1.27547776825876	355416	355537	7.22352678224447	17.4866394014784	YDL055C
3128	3139	122	0.00143087382040361	843	-	-1	0.0946739110778299	533.039445619112	6.22481461415858	355416	355538	7.22352678224447	540.262972401357	YDL055C
3128	3140	141	0.0158979603374728	843	-	-1	0.0715329675237553	21.1563175910701	1.97409138893365	355416	355557	7.22352678224447	28.3798443733146	YDL055C
3128	3142	155	0.00958032169019301	843	-	-1	0.0696841596509839	19.1592326034536	1.8688201754874	355416	355571	7.22352678224447	26.3827593856981	YDL055C
3128	3143	157	0.0160324395298213	843	-	-1	0.0672089477960651	16.8876643153559	1.73892763294774	355416	355573	7.22352678224447	24.1111910976004	YDL055C
3128	3150	203	0.00576349912632442	843	-	-1	0.0745677903524993	25.1830317700498	2.16551053113849	355416	355619	7.22352678224447	32.4065585522943	YDL055C
3128	3151	205	0.00555816698968229	843	-	-1	0.0829315956755431	45.9919359629795	2.88107021942066	355416	355621	7.22352678224447	53.2154627452239	YDL055C
3128	3152	216	0.0181958322961412	843	-	-1	0.0670424574823943	16.7488312442055	1.73059653661619	355416	355632	7.22352678224447	23.97235802645	YDL055C
3129	3137	113	0.0323979664417621	843	-	-1	0.0646117858324064	15.6181039940549	1.64941996630592	355419	355532	7.30816881167683	22.9262728057318	YDL055C
3129	3138	118	0.0791485727023534	843	-	-1	0.0552068619963831	10.1784705898015	1.25867119309969	355419	355537	7.30816881167683	17.4866394014784	YDL055C
3129	3139	119	0.00405543959206207	843	-	-1	0.0935625538690783	532.95480358968	6.20800803899952	355419	355538	7.30816881167683	540.262972401357	YDL055C
3129	3140	138	0.0297606020363074	843	-	-1	0.0704216103150037	21.0716755616378	1.95728481377458	355419	355557	7.30816881167683	28.3798443733146	YDL055C
3129	3142	152	0.0219528407295	843	-	-1	0.0685728024422324	19.0745905740213	1.85201360032833	355419	355571	7.30816881167683	26.3827593856981	YDL055C
3129	3143	154	0.0323979664417621	843	-	-1	0.0660975905873136	16.8030222859235	1.72212105778867	355419	355573	7.30816881167683	24.1111910976004	YDL055C
3129	3150	200	0.0151054851330008	843	-	-1	0.0734564331437478	25.0983897406175	2.14870395597943	355419	355619	7.30816881167683	32.4065585522943	YDL055C
3129	3151	202	0.0124734843848965	843	-	-1	0.0818202384667916	45.9072939335471	2.86426364426159	355419	355621	7.30816881167683	53.2154627452239	YDL055C
3129	3152	213	0.035536332783244	843	-	-1	0.0659311002736428	16.6641892147731	1.71378996145713	355419	355632	7.30816881167683	23.97235802645	YDL055C
3130	3137	106	3.37180134955619e-07	843	-	-1	0.0691830532355526	15.9541396849003	1.71732981003046	355426	355532	6.97213312083144	22.9262728057318	YDL055C
3130	3138	111	7.16815459837721e-05	843	-	-1	0.0597781293995292	10.5145062806469	1.32658103682424	355426	355537	6.97213312083144	17.4866394014784	YDL055C
3130	3139	112	1.0040041897863e-07	843	-	-1	0.0981338212722245	533.290839280525	6.27591788272406	355426	355538	6.97213312083144	540.262972401357	YDL055C
3130	3140	131	1.79105410871878e-05	843	-	-1	0.0749928777181499	21.4077112524832	2.02519465749912	355426	355557	6.97213312083144	28.3798443733146	YDL055C
3130	3142	145	3.70104886737721e-08	843	-	-1	0.0731440698453785	19.4106262648667	1.91992344405287	355426	355571	6.97213312083144	26.3827593856981	YDL055C
3130	3143	147	1.62339184840331e-06	843	-	-1	0.0706688579904597	17.1390579767689	1.79003090151321	355426	355573	6.97213312083144	24.1111910976004	YDL055C
3130	3150	193	1.193420362533e-08	843	-	-1	0.0780277005468939	25.4344254314629	2.21661379970397	355426	355619	6.97213312083144	32.4065585522943	YDL055C
3130	3151	195	1.69081936851612e-06	843	-	-1	0.0863915058699378	46.2433296243925	2.93217348798613	355426	355621	6.97213312083144	53.2154627452239	YDL055C
3130	3152	206	7.50716698120054e-06	843	-	-1	0.0705023676767889	17.0002249056185	1.78169980518167	355426	355632	6.97213312083144	23.97235802645	YDL055C
3131	3137	105	0.00886105400366289	843	-	-1	0.0561020715932079	14.8977722977071	1.51379936638121	355427	355532	8.02850050802471	22.9262728057318	YDL055C
3131	3138	110	0.0367868517656927	843	-	-1	0.0466971477571845	9.45813889345365	1.12305059317499	355427	355537	8.02850050802471	17.4866394014784	YDL055C
3131	3139	111	0.000463425119045231	843	-	-1	0.0850528396298798	532.234471893332	6.07238743907481	355427	355538	8.02850050802471	540.262972401357	YDL055C
3131	3140	130	0.0107959104110357	843	-	-1	0.0619118960758051	20.3513438652899	1.82166421384988	355427	355557	8.02850050802471	28.3798443733146	YDL055C
3131	3142	144	0.00405543959206207	843	-	-1	0.0600630882030338	18.3542588776734	1.71639300040363	355427	355571	8.02850050802471	26.3827593856981	YDL055C
3131	3143	146	0.00958032169019301	843	-	-1	0.057587876348115	16.0826905895757	1.58650045786397	355427	355573	8.02850050802471	24.1111910976004	YDL055C
3131	3150	192	0.00183209821719998	843	-	-1	0.0649467189045492	24.3780580442696	2.01308335605472	355427	355619	8.02850050802471	32.4065585522943	YDL055C
3131	3151	194	0.00273009050041806	843	-	-1	0.073310524227593	45.1869622371992	2.72864304433689	355427	355621	8.02850050802471	53.2154627452239	YDL055C
3131	3152	205	0.0124626427199763	843	-	-1	0.0574213860344442	15.9438575184252	1.57816936153242	355427	355632	8.02850050802471	23.97235802645	YDL055C
3132	3137	102	5.87958217113105e-06	843	-	-1	0.0650488475848389	15.6516266013089	1.65605283991487	355430	355532	7.27464620442288	22.9262728057318	YDL055C
3132	3138	107	0.000426586968623123	843	-	-1	0.0556439237488155	10.2119931970555	1.26530406670865	355430	355537	7.27464620442288	17.4866394014784	YDL055C
3132	3139	108	5.5974130264147e-07	843	-	-1	0.0939996156215107	532.988326196934	6.21464091260847	355430	355538	7.27464620442288	540.262972401357	YDL055C
3132	3140	127	0.000102066601900663	843	-	-1	0.0708586720674361	21.1051981688917	1.96391768738353	355430	355557	7.27464620442288	28.3798443733146	YDL055C
3132	3142	141	5.5974130264147e-07	843	-	-1	0.0690098641946648	19.1081131812752	1.85864647393729	355430	355571	7.27464620442288	26.3827593856981	YDL055C
3132	3143	143	1.74112700943585e-05	843	-	-1	0.066534652339746	16.8365448931775	1.72875393139763	355430	355573	7.27464620442288	24.1111910976004	YDL055C
3132	3150	189	1.76183668054719e-07	843	-	-1	0.0738934948961802	25.1319123478714	2.15533682958838	355430	355619	7.27464620442288	32.4065585522943	YDL055C
3132	3151	191	1.14099664420194e-05	843	-	-1	0.082257300219224	45.9408165408011	2.87089651787055	355430	355621	7.27464620442288	53.2154627452239	YDL055C
3132	3152	202	6.05777923506579e-05	843	-	-1	0.0663681620260752	16.6977118220271	1.72042283506608	355430	355632	7.27464620442288	23.97235802645	YDL055C
3133	3137	101	0.00440928489907216	843	-	-1	0.0484235084742207	14.1140258288225	1.37941999615049	355431	355532	8.81224697690924	22.9262728057318	YDL055C
3133	3138	106	0.0323979664417621	843	-	-1	0.0390185846381974	8.67439242456912	0.988671222944269	355431	355537	8.81224697690924	17.4866394014784	YDL055C
3133	3139	107	0.000201054245933863	843	-	-1	0.0773742765108926	531.450725424448	5.93800806884409	355431	355538	8.81224697690924	540.262972401357	YDL055C
3133	3140	126	0.00879842061252769	843	-	-1	0.054233332956818	19.5675973964054	1.68728484361915	355431	355557	8.81224697690924	28.3798443733146	YDL055C
3133	3142	140	0.00147186944078021	843	-	-1	0.0523845250840466	17.5705124087889	1.58201363017291	355431	355571	8.81224697690924	26.3827593856981	YDL055C
3133	3143	142	0.0059567405215415	843	-	-1	0.0499093132291278	15.2989441206911	1.45212108763325	355431	355573	8.81224697690924	24.1111910976004	YDL055C
3133	3150	188	0.000510196418768261	843	-	-1	0.057268155785562	23.5943115753851	1.878703985824	355431	355619	8.81224697690924	32.4065585522943	YDL055C
3133	3151	190	0.00174324242722468	843	-	-1	0.0656319611086059	44.4032157683147	2.59426367410616	355431	355621	8.81224697690924	53.2154627452239	YDL055C
3133	3152	201	0.00889473357743691	843	-	-1	0.049742822915457	15.1601110495407	1.4437899913017	355431	355632	8.81224697690924	23.97235802645	YDL055C
3137	3139	6	0.0699659420190713	843	-	-1	0.0289507680366719	517.336699595625	4.5585880726936	355532	355538	22.9262728057318	540.262972401357	YDL055C
3138	3139	1	0.022936824023671	843	-	-1	0.0383556918726952	522.776332999878	4.94933684589982	355537	355538	17.4866394014784	540.262972401357	YDL055C
3138	3150	82	0.0896811987953537	843	-	-1	0.0182495711473647	14.9199191508159	0.890032762879733	355537	355619	17.4866394014784	32.4065585522943	YDL055C
3155	3161	16	1.4316565533079e-07	846	-	-1	-0.0555087522198232	-29.5167772523113	2.04303499344923	361508	361524	38.9739007282872	9.45712347597587	YDL053C
3156	3161	15	0.000508934671787031	846	-	-1	-0.067166365271438	-103.667404656045	3.58036653092997	361509	361524	113.124528132021	9.45712347597587	YDL053C
3157	3161	14	0.00289608655672641	846	-	-1	-0.049611955415796	-19.8121892730187	1.62991553293439	361510	361524	29.2693127489946	9.45712347597587	YDL053C
3158	3159	4	0.0684547280446471	846	-	-1	-0.0257484796390189	-53.957536752922	1.90178795081438	361511	361515	73.6733812254381	19.7158444725161	YDL053C
3158	3161	13	5.67002511608905e-09	846	-	-1	-0.0638852785326412	-64.2162577494622	2.96167011799246	361511	361524	73.6733812254381	9.45712347597587	YDL053C
3159	3161	9	0.00280161808916954	846	-	-1	-0.0381367988936223	-10.2587209965402	1.05988216717809	361515	361524	19.7158444725161	9.45712347597587	YDL053C
3217	3219	122	0.00637896136687261	873	-	-1	0.071834671759165	150.03295397652	4.12858817333759	430797	430919	9.09755238088932	159.13050635741	YDL012C
3217	3223	148	0.0275750551464825	873	-	-1	0.0549280208671589	23.5019747476062	1.84130067984188	430797	430945	9.09755238088932	32.5995271284956	YDL012C
3218	3219	1	0.0273320123511283	873	-	-1	0.035372233540126	141.683217784924	3.18913568191635	430918	430919	17.4472885724857	159.13050635741	YDL012C
3218	3221	18	0.0143062130057165	873	-	-1	-0.0333923445536099	-7.96775892327965	0.880115466160447	430918	430936	17.4472885724857	9.47952964920601	YDL012C
3218	3224	38	0.00781071118676824	873	-	-1	-0.0284930542950443	-7.28698790594834	0.780059753827955	430918	430956	17.4472885724857	10.1603006665373	YDL012C
3218	3225	113	0.00777014019837685	873	-	-1	-0.0325674709318424	-7.85959992253287	0.863747884351027	430918	431031	17.4472885724857	9.58768864995279	YDL012C
3219	3220	5	0.0273320123511283	873	-	-1	-0.0435294528560506	-144.655348640902	3.45855946370657	430919	430924	159.13050635741	14.4751577165072	YDL012C
3219	3221	17	0.000110061769591496	873	-	-1	-0.0687645780937359	-149.650976708204	4.0692511480768	430919	430936	159.13050635741	9.47952964920601	YDL012C
3219	3222	24	0.0520404410501056	873	-	-1	-0.0373422733284129	-142.507520112658	3.25895895206306	430919	430943	159.13050635741	16.6229862447514	YDL012C
3219	3224	37	6.68231325273716e-05	873	-	-1	-0.0638652878351703	-148.970205690872	3.96919543574431	430919	430956	159.13050635741	10.1603006665373	YDL012C
3219	3225	112	6.68231325273716e-05	873	-	-1	-0.0679397044719684	-149.542817707457	4.05288356626738	430919	431031	159.13050635741	9.58768864995279	YDL012C
3221	3222	7	0.0669964212669749	873	-	-1	0.031422304765323	7.14345659554537	0.810292196013742	430936	430943	9.47952964920601	16.6229862447514	YDL012C
3221	3223	9	0.00145950150694274	873	-	-1	0.0518579272017298	23.1199974792896	1.78196365458109	430936	430945	9.47952964920601	32.5995271284956	YDL012C
3222	3224	13	0.0753986990088732	873	-	-1	-0.0265230145067574	-6.46268557821406	0.71023648368125	430943	430956	16.6229862447514	10.1603006665373	YDL012C
3222	3225	88	0.0566163957783424	873	-	-1	-0.0305974311435556	-7.03529759479858	0.793924614204323	430943	431031	16.6229862447514	9.58768864995279	YDL012C
3223	3224	11	0.000905084455078864	873	-	-1	-0.0469586369431642	-22.4392264619582	1.6819079422486	430945	430956	32.5995271284956	10.1603006665373	YDL012C
3223	3225	86	0.000905084455078864	873	-	-1	-0.0510330535799624	-23.0118384785428	1.76559607277168	430945	431031	32.5995271284956	9.58768864995279	YDL012C
3323	3324	20	0.0930299623664661	923	-	-1	0.0352218074915002	3.28320016742673	0.585251438127321	588715	588735	6.56245702913728	9.84565719656401	YDR071C
3324	3325	6	0.0190014142853721	923	-	-1	-0.0495400049643422	-4.06660457145749	0.7686545016632	588735	588741	9.84565719656401	5.77905262510652	YDR071C
3324	3326	10	0.0930299623664661	923	-	-1	-0.0333204234223408	-3.16289991172155	0.559044032067322	588735	588745	9.84565719656401	6.68275728484246	YDR071C
3346	3347	1	0.061818291424426	934	-	-1	0.0293160840632496	5.41813988689314	0.684191441105499	616693	616694	8.92901977626143	14.3471596631546	YDR086C
3346	3351	25	0.0241693986930488	934	-	-1	0.037782879447102	8.46676106562466	0.9621637277088	616693	616718	8.92901977626143	17.3957808418861	YDR086C
3346	3352	33	0.00102885675628312	934	-	-1	0.0337432608225868	6.86548957406955	0.822849410332224	616693	616726	8.92901977626143	15.794509350331	YDR086C
3346	3353	34	0.000336537057362326	934	-	-1	0.0353895292751386	7.48108102938978	0.878010390468952	616693	616727	8.92901977626143	16.4101008056512	YDR086C
3346	3354	35	2.46926279423576e-07	934	-	-1	0.0468633895746607	13.6012175915656	1.33528880245471	616693	616728	8.92901977626143	22.530237367827	YDR086C
3346	3355	36	5.20155754302198e-06	934	-	-1	0.0424903522649419	10.7972756220606	1.14354633237689	616693	616729	8.92901977626143	19.726295398322	YDR086C
3346	3356	38	0.00015053002391241	934	-	-1	0.0356566141220946	7.5855052214125	0.887161763670684	616693	616731	8.92901977626143	16.5145249976739	YDR086C
3346	3357	39	0.012061646030855	934	-	-1	0.0576697428924812	25.7998055910934	1.95955990454305	616693	616732	8.92901977626143	34.7288253673548	YDR086C
3346	3358	41	6.63334180694974e-05	934	-	-1	0.0344112287564136	7.10960967819262	0.84497715400652	616693	616734	8.92901977626143	16.038629454454	YDR086C
3346	3359	43	0.0100815068268867	934	-	-1	0.0499440315854363	16.1083049168087	1.48750670383219	616693	616736	8.92901977626143	25.0373246930702	YDR086C
3346	3360	44	1.6493095778003e-08	934	-	-1	0.0479967665685469	14.4629686786241	1.38944079361607	616693	616737	8.92901977626143	23.3919884548855	YDR086C
3346	3361	53	2.79135259351193e-07	934	-	-1	0.059514498285239	29.3366211629327	2.0994758538728	616693	616746	8.92901977626143	38.2656409391941	YDR086C
3346	3362	57	5.78926999551431e-05	934	-	-1	0.0530119662072109	19.2286713835542	1.65695533172292	616693	616750	8.92901977626143	28.1576911598156	YDR086C
3346	3364	67	3.86357612569554e-12	934	-	-1	0.0619020671998269	35.1460348887358	2.30338864813386	616693	616760	8.92901977626143	44.0750546649972	YDR086C
3346	3366	82	0.0338579075817179	934	-	-1	0.0452009179440804	12.4461582679928	1.25936272621223	616693	616775	8.92901977626143	21.3751780442542	YDR086C
3346	3367	122	1.12246233260497e-06	934	-	-1	0.0482343374965576	14.6520279901491	1.40105411163632	616693	616815	8.92901977626143	23.5810477664105	YDR086C
3346	3368	123	0.003425445874127	934	-	-1	0.0450783434949492	12.3656657596875	1.25391971465498	616693	616816	8.92901977626143	21.2946855359489	YDR086C
3346	3370	219	1.64293711968355e-07	934	-	-1	0.0585017131632792	27.3104210654134	2.02098698467315	616693	616912	8.92901977626143	36.2394408416748	YDR086C
3347	3361	52	0.0886702496234381	934	-	-1	0.0301984142219894	23.9184812760396	1.4152844127673	616694	616746	14.3471596631546	38.2656409391941	YDR086C
3347	3364	66	0.0267807406662808	934	-	-1	0.0325859831365773	29.7278950018427	1.61919720702836	616694	616760	14.3471596631546	44.0750546649972	YDR086C
3347	3370	218	0.0903831826240732	934	-	-1	0.0291856291000297	21.8922811785202	1.33679554356765	616694	616912	14.3471596631546	36.2394408416748	YDR086C
3348	3351	4	0.0747943900950461	934	-	-1	0.0386321019565201	8.56338359770916	0.977860473394952	616714	616718	8.83239724417693	17.3957808418861	YDR086C
3348	3352	12	0.0388277264120607	934	-	-1	0.0345924833320048	6.96211210615404	0.838546156018376	616714	616726	8.83239724417693	15.794509350331	YDR086C
3348	3353	13	0.0267807406662808	934	-	-1	0.0362387517845567	7.57770356147427	0.893707136155105	616714	616727	8.83239724417693	16.4101008056512	YDR086C
3348	3354	14	0.00153014196566948	934	-	-1	0.0477126120840787	13.69784012365	1.35098554814086	616714	616728	8.83239724417693	22.530237367827	YDR086C
3348	3355	15	0.00499335551982227	934	-	-1	0.0433395747743599	10.8938981541451	1.15924307806304	616714	616729	8.83239724417693	19.726295398322	YDR086C
3348	3356	17	0.0236577933482135	934	-	-1	0.0365058366315127	7.682127753497	0.902858509356836	616714	616731	8.83239724417693	16.5145249976739	YDR086C
3348	3357	18	0.0267807406662808	934	-	-1	0.0585189654018992	25.8964281231779	1.9752566502292	616714	616732	8.83239724417693	34.7288253673548	YDR086C
3348	3358	20	0.0238374236352827	934	-	-1	0.0352604512658317	7.20623221027712	0.860673899692672	616714	616734	8.83239724417693	16.038629454454	YDR086C
3348	3359	22	0.0300207100708563	934	-	-1	0.0507932540948544	16.2049274488932	1.50320344951834	616714	616736	8.83239724417693	25.0373246930702	YDR086C
3348	3360	23	0.000850897335377541	934	-	-1	0.048845989077965	14.5595912107086	1.40513753930223	616714	616737	8.83239724417693	23.3919884548855	YDR086C
3348	3361	32	0.000271772143832587	934	-	-1	0.060363720794657	29.4332436950172	2.11517259955895	616714	616746	8.83239724417693	38.2656409391941	YDR086C
3348	3362	36	0.00286619755632422	934	-	-1	0.0538611887166289	19.3252939156387	1.67265207740907	616714	616750	8.83239724417693	28.1576911598156	YDR086C
3348	3364	46	1.47739605586376e-05	934	-	-1	0.0627512897092449	35.2426574208203	2.31908539382001	616714	616760	8.83239724417693	44.0750546649972	YDR086C
3348	3366	61	0.0712914819879086	934	-	-1	0.0460501404534985	12.5427808000773	1.27505947189838	616714	616775	8.83239724417693	21.3751780442542	YDR086C
3348	3367	101	0.00166339452379871	934	-	-1	0.0490835600059756	14.7486505222336	1.41675085732248	616714	616815	8.83239724417693	23.5810477664105	YDR086C
3348	3368	102	0.0239576482529242	934	-	-1	0.0459275660043672	12.462288291772	1.26961646034114	616714	616816	8.83239724417693	21.2946855359489	YDR086C
3348	3370	198	0.00026327824883321	934	-	-1	0.0593509356726973	27.4070435974978	2.03668373035931	616714	616912	8.83239724417693	36.2394408416748	YDR086C
3350	3361	29	0.0495104783493015	934	-	-1	0.0385064247534271	26.0236609742575	1.64421265245452	616717	616746	12.2419799649367	38.2656409391941	YDR086C
3350	3364	43	0.0157812420829462	934	-	-1	0.040893993668015	31.8330747000606	1.84812544671558	616717	616760	12.2419799649367	44.0750546649972	YDR086C
3350	3370	195	0.0509559236537492	934	-	-1	0.0374936396314673	23.9974608767381	1.56572378325487	616717	616912	12.2419799649367	36.2394408416748	YDR086C
3352	3361	20	0.0618954481975129	934	-	-1	0.0257712374626522	22.4711315888632	1.27662644354058	616726	616746	15.794509350331	38.2656409391941	YDR086C
3352	3364	34	0.00507828866489981	934	-	-1	0.0281588063772401	28.2805453146662	1.48053923780164	616726	616760	15.794509350331	44.0750546649972	YDR086C
3352	3370	186	0.061818291424426	934	-	-1	0.0247584523406924	20.4449314913438	1.19813757434093	616726	616912	15.794509350331	36.2394408416748	YDR086C
3353	3361	19	0.077653825119528	934	-	-1	0.0241249690101004	21.8555401335429	1.22146546340385	616727	616746	16.4101008056512	38.2656409391941	YDR086C
3353	3364	33	0.00755055580614269	934	-	-1	0.0265125379246883	27.664953859346	1.42537825766491	616727	616760	16.4101008056512	44.0750546649972	YDR086C
3353	3370	185	0.077653825119528	934	-	-1	0.0231121838881406	19.8293400360236	1.1429765942042	616727	616912	16.4101008056512	36.2394408416748	YDR086C
3355	3364	31	0.0606897645347909	934	-	-1	0.019411714934885	24.3487592666752	1.15984231575698	616729	616760	19.726295398322	44.0750546649972	YDR086C
3356	3361	15	0.0718797144679288	934	-	-1	0.0238578841631444	21.7511159415202	1.21231409020212	616731	616746	16.5145249976739	38.2656409391941	YDR086C
3356	3364	29	0.00499335551982227	934	-	-1	0.0262454530777323	27.5605296673233	1.41622688446318	616731	616760	16.5145249976739	44.0750546649972	YDR086C
3356	3370	181	0.0712914819879086	934	-	-1	0.0228450990411846	19.7249158440008	1.13382522100247	616731	616912	16.5145249976739	36.2394408416748	YDR086C
3358	3361	12	0.0412477303735004	934	-	-1	0.0251032695288253	22.2270114847401	1.25449869986628	616734	616746	16.038629454454	38.2656409391941	YDR086C
3358	3364	26	0.000973882239165835	934	-	-1	0.0274908384434132	28.0364252105432	1.45841149412734	616734	616760	16.038629454454	44.0750546649972	YDR086C
3358	3370	178	0.0388277264120607	934	-	-1	0.0240904844068656	20.2008113872207	1.17600983066663	616734	616912	16.038629454454	36.2394408416748	YDR086C
3374	3378	150	0.00183274338372286	940	-	-1	0.0846236069224964	52.145972109265	3.04352136729733	626365	626515	7.19750104067321	59.3434731499382	YDR091C
3375	3378	148	9.03543763393818e-05	940	-	-1	0.0858617058922953	52.2373299014252	3.06195068828956	626367	626515	7.10614324851304	59.3434731499382	YDR091C
3376	3378	147	1.51183779717456e-06	940	-	-1	0.104870495695078	53.3963029411918	3.31881409326727	626368	626515	5.9471702087464	59.3434731499382	YDR091C
3424	3430	29	0.00538002589985635	967	-	-1	-0.0392003535296297	-70.366099214974	2.53786711995882	733412	733441	85.003447705124	14.63734849015	YDR139C
3424	3431	31	0.00188630387177036	967	-	-1	-0.03971834173941	-70.5244770904988	2.55356232019046	733412	733443	85.003447705124	14.4789706146252	YDR139C
3424	3432	34	0.00159116441972196	967	-	-1	-0.0592148664685095	-74.7146644953274	3.04644898378083	733412	733446	85.003447705124	10.2887832097966	YDR139C
3424	3433	36	0.041587286683416	967	-	-1	-0.0368748872017357	-69.6101755255075	2.46522141663206	733412	733448	85.003447705124	15.3932721796166	YDR139C
3425	3432	33	0.0275714055424574	967	-	-1	-0.0482236574237626	-25.9153030714351	1.81508016676162	733413	733446	36.2040862812317	10.2887832097966	YDR139C
3426	3432	29	0.0920330639893516	967	-	-1	-0.0378055553469221	-13.1571413717737	1.18826479856066	733417	733446	23.4459245815703	10.2887832097966	YDR139C
3497	3498	3	0.0848437432167475	986	-	-1	0.0314112273189205	3.1564031537953	0.542432144960441	791950	791953	6.91548014637775	10.071883300173	YDR169C
3525	3526	3	0.0134988470717881	996	-	-1	0.0443224784742297	6.75753002582617	0.932054153497455	840502	840505	7.4422897572683	14.1998197830945	YDR190C
3526	3527	21	0.00116092223769015	996	-	-1	-0.0553045864885622	-7.5425213397526	1.09286386978121	840505	840526	14.1998197830945	6.65729844334187	YDR190C
3526	3528	23	0.0485445938128322	996	-	-1	-0.0385230635967757	-6.26334093373489	0.839301641077283	840505	840528	14.1998197830945	7.93647884935958	YDR190C
3531	3532	82	0.0279085819903691	999	-	-1	0.0229864127773583	4.10217339738805	0.529142766536534	850097	850179	9.25849112246904	13.3606645198571	YDR196C
3531	3533	85	0.0342645462818685	999	-	-1	0.02578421184879	4.86376695861259	0.60912178860952	850097	850182	9.25849112246904	14.1222580810816	YDR196C
3531	3534	86	0.0397968401720557	999	-	-1	0.0250954293317019	4.66832729292165	0.589016713157658	850097	850183	9.25849112246904	13.9268184153907	YDR196C
3532	3535	14	0.0279085819903691	999	-	-1	-0.0474492438357345	-6.3823639461443	0.937044120328723	850179	850193	13.3606645198571	6.97830057371279	YDR196C
3533	3535	11	0.0279085819903691	999	-	-1	-0.0502470429071662	-7.14395750736884	1.01702314240171	850182	850193	14.1222580810816	6.97830057371279	YDR196C
3534	3535	10	0.0279085819903691	999	-	-1	-0.0495582603900781	-6.9485178416779	0.996918066949847	850183	850193	13.9268184153907	6.97830057371279	YDR196C
3540	3541	1	0.0527976190781665	1001	-	-1	0.0336004866202894	9.83313813803798	0.977257578696475	854146	854147	10.1506556430237	19.9837937810617	YDR200C
3570	3573	16	0.0957217300151294	1016	-	-1	0.0331742289481229	6.34314384158511	0.785177310271848	935123	935139	8.76967765754229	15.1128214991274	YDR236C
3576	3589	292	0.0488055142008526	1017	-	-1	0.0330027515716035	64.8632533132282	2.28793301606009	937535	937827	16.7020118018624	81.5652651150907	YDR238C
3582	3586	63	0.0843893601615064	1017	-	-1	0.0441657421772483	31.5840496710016	1.9051483111173	937698	937761	11.5040424915614	43.0880921625631	YDR238C
3582	3589	129	0.0352968146842958	1017	-	-1	0.051754419722678	70.0612226235292	2.82581399602428	937698	937827	11.5040424915614	81.5652651150907	YDR238C
3667	3669	5	0.00129708977570342	1052	-	-1	-0.0397945537637673	-25.267553304536	1.64675638267009	1050399	1050404	37.1230832787534	11.8555299742174	YDR294C
3667	3670	8	0.0181833698983302	1052	-	-1	-0.0325191057337229	-23.5825931309344	1.45503657578845	1050399	1050407	37.1230832787534	13.540490147819	YDR294C
3667	3672	14	0.00575058663411721	1052	-	-1	-0.0378229843498065	-24.853814490952	1.59726726809983	1050399	1050413	37.1230832787534	12.2692687878014	YDR294C
3669	3671	4	0.0662225172944588	1052	-	-1	0.0259550409195888	9.46478864854887	0.846668842072603	1050404	1050408	11.8555299742174	21.3203186227663	YDR294C
3714	3715	13	0.00148645097294886	1070	-	-1	-0.0529610025443829	-5.6741910458692	0.933557340033782	1108187	1108200	11.9097046020563	6.23551355618714	YDR320C-A
3725	3728	47	0.0950720649696935	1075	-	-1	0.0450620791387554	626.215990787502	5.41573839808376	1125165	1125212	15.021708875609	641.237699663111	YDR328C
3728	3731	16	0.0394219656883102	1075	-	-1	-0.0318236162118072	-620.17232126701	4.92791351066122	1125212	1125228	641.237699663111	21.0653783961006	YDR328C
3728	3732	17	0.0598054885435113	1075	-	-1	-0.0243232498610444	-613.952954247016	4.55469275931916	1125212	1125229	641.237699663111	27.2847454160949	YDR328C
3728	3733	18	0.0580594437458499	1075	-	-1	-0.0387600318811765	-623.839856717082	5.20387889576139	1125212	1125230	641.237699663111	17.3978429460285	YDR328C
3728	3738	25	0.0350993909777455	1075	-	-1	-0.0394912463010618	-624.153410188832	5.23011709367441	1125212	1125237	641.237699663111	17.0842894742794	YDR328C
3728	3739	28	0.00783021173088707	1075	-	-1	-0.030651071521873	-619.39392471897	4.87556514388576	1125212	1125240	641.237699663111	21.8437749441406	YDR328C
3728	3740	29	0.053464786452514	1075	-	-1	-0.0286295983583645	-617.907698301374	4.78060095030668	1125212	1125241	641.237699663111	23.3300013617368	YDR328C
3728	3741	31	0.062536361068713	1075	-	-1	-0.0287842234570092	-618.028487940326	4.78808981798851	1125212	1125243	641.237699663111	23.2092117227848	YDR328C
3728	3742	32	0.0580594437458499	1075	-	-1	-0.0354123829768682	-622.243897622195	5.07725861925899	1125212	1125244	641.237699663111	18.9938020409155	YDR328C
3737	3739	6	0.0950720649696935	1075	-	-1	-0.019690522902767	-35.7194143866512	1.3979243299203	1125234	1125240	57.5631893307918	21.8437749441406	YDR328C
3754	3755	1	0.0811495822680236	1082	-	-1	0.02314588739192	7.16120147187949	0.69864461124779	1151638	1151639	11.4950871060326	18.6562885779121	YDR341C
3754	3761	65	0.0843998952067481	1082	-	-1	0.0273198456964003	9.5223766151817	0.870571184458758	1151638	1151703	11.4950871060326	21.0174637212143	YDR341C
3754	3762	67	0.0474791669490091	1082	-	-1	0.0216250656542115	6.42756587233775	0.640766807966503	1151638	1151705	11.4950871060326	17.9226529783703	YDR341C
3754	3763	69	0.000896015935648942	1082	-	-1	0.0405803609880459	23.6560267972329	1.61255300919817	1151638	1151707	11.4950871060326	35.1511139032655	YDR341C
3754	3764	73	0.00827829258874916	1082	-	-1	0.0524170163417338	76.4408372915507	2.93543527054878	1151638	1151711	11.4950871060326	87.9359243975832	YDR341C
3754	3765	76	0.0744940509830792	1082	-	-1	0.0222556005080089	6.72461425143728	0.664481913478262	1151638	1151714	11.4950871060326	18.2197013574699	YDR341C
3754	3767	78	0.000272695311136051	1082	-	-1	0.0516694282644629	68.8232418685725	2.80471185591314	1151638	1151716	11.4950871060326	80.318328974605	YDR341C
3754	3769	86	0.0936687224305611	1082	-	-1	0.0201758191645115	5.78020780845704	0.58769294136161	1151638	1151724	11.4950871060326	17.2752949144896	YDR341C
3755	3767	77	0.0665760184787136	1082	-	-1	0.0285235408725429	61.662040396693	2.10606724466535	1151639	1151716	18.6562885779121	80.318328974605	YDR341C
3758	3763	55	0.0190149805462338	1082	-	-1	0.0538595003081317	25.7306100372932	1.89969427643009	1151652	1151707	9.42050386597227	35.1511139032655	YDR341C
3758	3764	59	0.0183642410292703	1082	-	-1	0.0656961556618196	78.515420531611	3.22257653778069	1151652	1151711	9.42050386597227	87.9359243975832	YDR341C
3758	3767	64	0.00809402180324015	1082	-	-1	0.0649485675845487	70.8978251086328	3.09185312314505	1151652	1151716	9.42050386597227	80.318328974605	YDR341C
3762	3763	2	0.0900067745445634	1082	-	-1	0.0189552953338344	17.2284609248952	0.971786201231672	1151705	1151707	17.9226529783703	35.1511139032655	YDR341C
3762	3767	11	0.0268468865093438	1082	-	-1	0.0300443626102514	62.3956759962347	2.16394504794664	1151705	1151716	17.9226529783703	80.318328974605	YDR341C
3763	3769	17	0.093511890990269	1082	-	-1	-0.0204045418235344	-17.8758189887759	1.02486006783656	1151707	1151724	35.1511139032655	17.2752949144896	YDR341C
3765	3767	2	0.046297941570679	1082	-	-1	0.029413827756454	62.0986276171352	2.14022994243488	1151714	1151716	18.2197013574699	80.318328974605	YDR341C
3767	3769	8	0.0276558074266408	1082	-	-1	-0.0314936090999514	-63.0430340601154	2.21701891455153	1151716	1151724	80.318328974605	17.2752949144896	YDR341C
3777	3779	19	0.0871786781247897	1083	-	-1	0.037821482025886	15.624583564421	1.28881027453317	1162789	1162808	10.8258600651581	26.4504436295791	YDR345C
3777	3793	74	0.0544293704869733	1083	-	-1	0.0454345369456888	26.4552541066053	1.78396333153137	1162789	1162863	10.8258600651581	37.2811141717634	YDR345C
3780	3793	51	0.0830511157797551	1083	-	-1	0.0310869392893544	23.3287041903671	1.4179306381786	1162812	1162863	13.9524099813963	37.2811141717634	YDR345C
3782	3793	48	0.0551622490394188	1083	-	-1	0.0348618965451441	24.3140263683694	1.52359046639933	1162815	1162863	12.967087803394	37.2811141717634	YDR345C
3784	3793	46	0.0646947622435071	1083	-	-1	0.033710212844949	24.0284962750484	1.4921676015329	1162817	1162863	13.252617896715	37.2811141717634	YDR345C
3789	3793	25	0.0713580376527627	1083	-	-1	0.0397368768210874	25.3977745063318	1.64950463187537	1162838	1162863	11.8833396654316	37.2811141717634	YDR345C
3796	3799	101	0.000188793068597093	1085	-	-1	0.0900787893925525	9.24830457400416	1.51153763043828	1166898	1166999	4.99601160921868	14.2443161832228	YDR346C
3796	3802	217	0.000589822040079418	1085	-	-1	0.0896068585790666	9.11148618588597	1.49761338965097	1166898	1167115	4.99601160921868	14.1074977951047	YDR346C
3797	3799	78	0.000256071546093602	1085	-	-1	0.071406755892914	8.4713645087598	1.30300531121816	1166921	1166999	5.77295167446304	14.2443161832228	YDR346C
3797	3802	194	0.00142364397713591	1085	-	-1	0.070934825079428	8.33454612064162	1.28908107043086	1166921	1167115	5.77295167446304	14.1074977951047	YDR346C
3798	3799	62	8.97509886164105e-05	1085	-	-1	0.0884762809840328	9.18992415353807	1.49477689257389	1166937	1166999	5.05439202968476	14.2443161832228	YDR346C
3798	3802	178	0.00027488440516115	1085	-	-1	0.0880043501705469	9.05310576541989	1.48085265178658	1166937	1167115	5.05439202968476	14.1074977951047	YDR346C
3808	3810	29	0.0113145127915186	1086	-	-1	0.0442518763793761	7.49866573112942	0.979295225968489	1170145	1170174	7.71863072122208	15.2172964523515	YDR348C
3816	3817	11	0.0481800748845256	1087	-	-1	-0.0462650458900965	-9.64000408937886	1.12827551239398	1172273	1172284	17.7683551926364	8.12835110325753	YDR349C
3822	3825	29	0.0210282905422177	1092	-	-1	-0.0463293518706882	-19.3076744903458	1.56155729293759	1189102	1189131	29.2003054872048	9.89263099685899	YDR357C
3842	3848	188	0.0464837198306465	1104	-	-1	0.0323055525652927	15.00315718197	1.17375962064507	1228996	1229184	11.9452995926687	26.9484567746387	YDR378C
3842	3849	193	0.0790005070715218	1104	-	-1	0.0330660816694599	15.8242516749597	1.21706082702838	1228996	1229189	11.9452995926687	27.7695512676284	YDR378C
3843	3845	5	0.0546501552622778	1104	-	-1	0.0410988894793222	5.72534931154465	0.829120290163328	1229136	1229141	7.3723109163812	13.0976602279259	YDR378C
3843	3848	48	5.72990691813935e-05	1104	-	-1	0.0682991203973644	19.5761458582575	1.87001383732684	1229136	1229184	7.3723109163812	26.9484567746387	YDR378C
3843	3849	53	0.000483101289250953	1104	-	-1	0.0690596495015316	20.3972403512472	1.91331504371015	1229136	1229189	7.3723109163812	27.7695512676284	YDR378C
3844	3848	45	5.04859222507648e-05	1104	-	-1	0.0484864806333469	17.6078199363029	1.52860983785663	1229139	1229184	9.3406368383358	26.9484567746387	YDR378C
3844	3849	50	0.00118888244037996	1104	-	-1	0.0492470097375141	18.4289144292926	1.57191104423995	1229139	1229189	9.3406368383358	27.7695512676284	YDR378C
3845	3848	43	0.0681397877150778	1104	-	-1	0.0272002309180422	13.8507965467129	1.04089354716351	1229141	1229184	13.0976602279259	26.9484567746387	YDR378C
3861	3864	15	0.00625472648680792	1114	-	-1	-0.0299852771201849	-5.55517159404221	0.700339604405942	1257277	1257292	14.4450500295163	8.88987843547412	YDR391C
3895	3900	24	0.0622352631794879	1135	-	-1	-0.027382172294449	-10.8196027240291	0.927157157324895	1319337	1319361	22.8210433491234	12.0014406250944	YDR424C
3896	3900	22	0.0985195685209979	1135	-	-1	-0.0314938724444261	-14.3926444017918	1.1370070606459	1319339	1319361	26.3940850268862	12.0014406250944	YDR424C
3899	3900	16	0.0265101376957773	1135	-	-1	-0.034671583279963	-18.026056512939	1.32307663391289	1319345	1319361	30.0274971380334	12.0014406250944	YDR424C
3903	3904	15	0.0857659607155572	1137	-	-1	0.0331257129394491	2.19677299475281	0.465430973694414	1324374	1324389	5.76990100607488	7.96667400082769	YDR429C
3924	3940	27	0.0166682250249717	1145	-	-1	-0.0189775096545052	-56.6242973545319	1.69681101893063	1354696	1354723	81.8823012641039	25.258003909572	YDR447C
3927	3940	22	0.0148672983050657	1145	-	-1	-0.0132072128440937	-23.433580239148	0.946931808230953	1354701	1354723	48.69158414872	25.258003909572	YDR447C
3932	3940	15	0.0166682250249717	1145	-	-1	-0.0236741358710523	-158.671960288029	2.86434399426835	1354708	1354723	183.929964197601	25.258003909572	YDR447C
3933	3940	13	0.0377978860374228	1145	-	-1	-0.0129559430185817	-22.5890332242764	0.921688960169349	1354710	1354723	47.8470371338484	25.258003909572	YDR447C
3936	3940	9	0.0377978860374228	1145	-	-1	-0.0131566798418135	-23.2613463844834	0.941819601678762	1354714	1354723	48.5193502940554	25.258003909572	YDR447C
3978	3979	3	0.0594481169024519	1166	-	-1	-0.0486019998947069	-16.182889712569	1.47209892618573	1428239	1428242	25.3038534892765	9.12096377670752	YDR487C
3978	3980	7	0.0471175720284691	1166	-	-1	-0.0497289640469946	-16.3161721836477	1.49333623372224	1428239	1428246	25.3038534892765	8.98768130562882	YDR487C
3978	3981	10	0.014851298051785	1166	-	-1	-0.0615395491212038	-17.5097715577399	1.6989061053705	1428239	1428249	25.3038534892765	7.79408193153661	YDR487C
3978	3982	19	0.014851298051785	1166	-	-1	-0.0564501635062146	-17.0366606837947	1.613887669223	1428239	1428258	25.3038534892765	8.26719280548182	YDR487C
3978	3984	26	0.0608086491033961	1166	-	-1	-0.0413229619177045	-15.2167111324347	1.32683958455448	1428239	1428265	25.3038534892765	10.0871423568418	YDR487C
4103	4109	71	0.0169953882115365	1199	-	-1	-0.0339613937794357	-145.142598219279	3.16997143692425	1501261	1501332	163.284766059103	18.1421678398236	YDR533C
4109	4111	47	0.0169953882115365	1199	-	-1	0.0313188352262912	82.4951060715999	2.47174598629209	1501332	1501379	18.1421678398236	100.637273911423	YDR533C
4135	4136	14	0.0675289071009132	1214	+	1	0.0250983855070863	577.319568318473	4.51479158365888	45967	45981	603.728700564528	26.4091322460555	YDL229W
4135	4137	17	0.0110661592593164	1214	+	1	0.0210506094424719	572.504053986762	4.27314323922147	45967	45984	603.728700564528	31.2246465777663	YDL229W
4135	4139	35	6.8009597953278e-11	1214	+	1	0.0599927346481965	592.391808174889	5.73480325136094	45967	46002	603.728700564528	11.3368923896399	YDL229W
4135	4140	36	0.000233948709161348	1214	+	1	0.0568572068072726	591.778982602194	5.6588519136542	45967	46003	603.728700564528	11.9497179623349	YDL229W
4135	4142	38	2.63788990650937e-12	1214	+	1	0.0690502450264699	593.854577778244	5.93410399127771	45967	46005	603.728700564528	9.87412278628445	YDL229W
4135	4144	40	1.10667031094636e-11	1214	+	1	0.0620214184729234	592.75589147004	5.78189557148827	45967	46007	603.728700564528	10.9728090944889	YDL229W
4135	4145	41	0.00585017011780994	1214	+	1	0.0658708450719454	593.386146342218	5.86723596059611	45967	46008	603.728700564528	10.3425542223104	YDL229W
4135	4146	43	0.00585017011780994	1214	+	1	0.0433917992436146	588.166316477884	5.27776539013212	45967	46010	603.728700564528	15.5623840866449	YDL229W
4135	4147	44	2.66453525910038e-14	1214	+	1	0.0714247698194642	594.177650933182	5.98209728694587	45967	46011	603.728700564528	9.5510496313463	YDL229W
4135	4148	60	8.15579151391965e-05	1214	+	1	0.0467619711374011	589.261031990802	5.38299602758784	45967	46027	603.728700564528	14.4676685737264	YDL229W
4135	4149	67	5.69572761754955e-06	1214	+	1	0.047983402229324	589.620704618194	5.41931541537697	45967	46034	603.728700564528	14.1079959463349	YDL229W
4135	4150	68	2.44073461441729e-08	1214	+	1	0.056663258561079	591.738893137366	5.65401999445597	45967	46035	603.728700564528	11.9898074271623	YDL229W
4136	4139	21	0.00569466053851529	1214	+	1	0.0348943491411102	15.0722398564156	1.22001166770206	45981	46002	26.4091322460555	11.3368923896399	YDL229W
4136	4142	24	0.000495623719601213	1214	+	1	0.0439518595193836	16.5350094597711	1.41931240761883	45981	46005	26.4091322460555	9.87412278628445	YDL229W
4136	4144	26	0.00283040075689493	1214	+	1	0.0369230329658371	15.4363231515667	1.26710398782938	45981	46007	26.4091322460555	10.9728090944889	YDL229W
4136	4147	30	0.00011891032355489	1214	+	1	0.046326384312378	16.8580826147092	1.46730570328699	45981	46011	26.4091322460555	9.5510496313463	YDL229W
4136	4150	54	0.0236109972058873	1214	+	1	0.0315648730539927	14.4193248188933	1.13922841079709	45981	46035	26.4091322460555	11.9898074271623	YDL229W
4137	4139	18	2.38375508961515e-07	1214	+	1	0.0389421252057247	19.8877541881264	1.46166001213947	45984	46002	31.2246465777663	11.3368923896399	YDL229W
4137	4140	19	0.0227616400021076	1214	+	1	0.0358065973648007	19.2749286154314	1.38570867443273	45984	46003	31.2246465777663	11.9497179623349	YDL229W
4137	4142	21	5.34238875360415e-09	1214	+	1	0.047999635583998	21.3505237914818	1.66096075205624	45984	46005	31.2246465777663	9.87412278628445	YDL229W
4137	4144	23	2.44073461441729e-08	1214	+	1	0.0409708090304515	20.2518374832774	1.50875233226679	45984	46007	31.2246465777663	10.9728090944889	YDL229W
4137	4145	24	0.0783010144727225	1214	+	1	0.0448202356294736	20.8820923554559	1.59409272137463	45984	46008	31.2246465777663	10.3425542223104	YDL229W
4137	4147	27	3.33066907387547e-11	1214	+	1	0.0503741603769924	21.67359694642	1.7089540477244	45984	46011	31.2246465777663	9.5510496313463	YDL229W
4137	4148	43	0.0240592438137028	1214	+	1	0.0257113616949292	16.7569780040399	1.10985278836636	45984	46027	31.2246465777663	14.4676685737264	YDL229W
4137	4149	50	0.00549203047568447	1214	+	1	0.0269327927868521	17.1166506314314	1.1461721761555	45984	46034	31.2246465777663	14.1079959463349	YDL229W
4137	4150	51	6.81017449875234e-05	1214	+	1	0.0356126491186071	19.234839150604	1.3808767552345	45984	46035	31.2246465777663	11.9898074271623	YDL229W
4142	4143	1	0.0528416179832468	1214	+	1	-0.0403041569320354	-13.3125561083389	1.23157170231243	46005	46006	9.87412278628445	23.1866788946233	YDL229W
4143	4147	5	0.031611021166566	1214	+	1	0.0426786817250297	13.635629263277	1.27956499798059	46006	46011	23.1866788946233	9.5510496313463	YDL229W
4147	4148	16	0.0783010144727225	1214	+	1	-0.0246627986820632	-4.9166189423801	0.599101259358034	46011	46027	9.5510496313463	14.4676685737264	YDL229W
4147	4149	23	0.0675289071009132	1214	+	1	-0.0234413675901402	-4.55694631498863	0.5627818715689	46011	46034	9.5510496313463	14.1079959463349	YDL229W
4183	4208	99	0.0255420575134023	1233	+	1	0.0388958635246489	15.5696344790987	1.30369315913189	116920	117019	26.1713185254193	10.6016840463207	YDL192W
4184	4191	15	0.0634554770435814	1233	+	1	-0.0211750225328881	-27.3639600750959	1.27696148869984	116921	116936	19.2259765514101	46.5899366265061	YDL192W
4184	4192	16	0.0697974577019019	1233	+	1	-0.0190827861719523	-21.6198228761215	1.08713084024213	116921	116937	19.2259765514101	40.8457994275316	YDL192W
4184	4195	44	0.0356170336435182	1233	+	1	-0.0199268955191262	-23.7579148286621	1.16073921814777	116921	116965	19.2259765514101	42.9838913800722	YDL192W
4184	4208	98	0.0034098430267997	1233	+	1	0.0293282178390254	8.62429250508947	0.858763428481845	116921	117019	19.2259765514101	10.6016840463207	YDL192W
4186	4208	95	5.41743740377044e-05	1233	+	1	0.0366301730150243	13.5072101694418	1.18527203061177	116924	117019	24.1088942157624	10.6016840463207	YDL192W
4186	4211	110	0.0518232281714889	1233	+	1	0.0228032444376341	10.6638045406599	0.842486103838719	116924	117034	24.1088942157624	13.4450896751025	YDL192W
4188	4208	91	0.011928681664434	1233	+	1	0.0462423974289985	25.6158184870705	1.77239361429276	116928	117019	36.2175025333911	10.6016840463207	YDL192W
4189	4195	36	0.0651372480792455	1233	+	1	-0.0190129317104302	-23.2578434128357	1.12369415050406	116929	116965	19.7260479672365	42.9838913800722	YDL192W
4189	4208	90	0.00301601479316027	1233	+	1	0.0302421816477215	9.12436392091581	0.895808496125551	116929	117019	19.7260479672365	10.6016840463207	YDL192W
4191	4208	83	1.77514003496526e-10	1233	+	1	0.0505032403719135	35.9882525801854	2.13572491718168	116936	117019	46.5899366265061	10.6016840463207	YDL192W
4191	4210	95	0.00521905306769602	1233	+	1	0.0233343718798955	28.4504149379797	1.36088195333237	116936	117031	46.5899366265061	18.1395216885264	YDL192W
4191	4211	98	1.89962953889923e-05	1233	+	1	0.0366763117945234	33.1448469514035	1.79293899040863	116936	117034	46.5899366265061	13.4450896751025	YDL192W
4191	4214	104	0.0290409451354074	1233	+	1	0.0235645486834599	28.5590273735409	1.36954621798433	116936	117040	46.5899366265061	18.0309092529651	YDL192W
4191	4224	152	0.0532974886378065	1233	+	1	0.0357698446780922	32.904212346313	1.7673465805535	116936	117088	46.5899366265061	13.6857242801931	YDL192W
4192	4208	82	1.54106727379144e-11	1233	+	1	0.0484110040109777	30.2441153812109	1.94589426872397	116937	117019	40.8457994275316	10.6016840463207	YDL192W
4192	4210	94	0.00361147956357083	1233	+	1	0.0212421355189596	22.7062777390052	1.17105130487466	116937	117031	40.8457994275316	18.1395216885264	YDL192W
4192	4211	97	1.05510269434122e-05	1233	+	1	0.0345840754335876	27.4007097524291	1.60310834195092	116937	117034	40.8457994275316	13.4450896751025	YDL192W
4192	4214	103	0.0303026848450575	1233	+	1	0.021472312322524	22.8148901745664	1.17971556952662	116937	117040	40.8457994275316	18.0309092529651	YDL192W
4192	4224	151	0.0680657409515559	1233	+	1	0.0336776083171563	27.1600751473385	1.57751593209579	116937	117088	40.8457994275316	13.6857242801931	YDL192W
4193	4208	71	0.0866702007351361	1233	+	1	0.0367156374221155	13.5790900445857	1.18956697897797	116948	117019	24.1807740909063	10.6016840463207	YDL192W
4194	4208	63	5.53636803068969e-05	1233	+	1	0.0493378443848748	32.6038677986322	2.02692325747278	116956	117019	43.2055518449529	10.6016840463207	YDL192W
4194	4211	78	0.011928681664434	1233	+	1	0.0355109158074846	29.7604621698504	1.68413733069973	116956	117034	43.2055518449529	13.4450896751025	YDL192W
4195	4208	54	9.53237488943159e-13	1233	+	1	0.0492551133581517	32.3822073337516	2.01950264662962	116965	117019	42.9838913800722	10.6016840463207	YDL192W
4195	4210	66	0.000831458555542357	1233	+	1	0.0220862448661336	24.8443696915458	1.2446596827803	116965	117031	42.9838913800722	18.1395216885264	YDL192W
4195	4211	69	2.25667368706059e-06	1233	+	1	0.0354281847807615	29.5388017049697	1.67671671985657	116965	117034	42.9838913800722	13.4450896751025	YDL192W
4195	4214	75	0.0135409167739723	1233	+	1	0.022316421669698	24.9529821271071	1.25332394743226	116965	117040	42.9838913800722	18.0309092529651	YDL192W
4195	4224	123	0.0511726487142674	1233	+	1	0.0345217176643303	29.2981670998791	1.65112431000143	116965	117088	42.9838913800722	13.6857242801931	YDL192W
4196	4208	50	6.88614027265207e-05	1233	+	1	0.0517889897298566	40.3955193120071	2.26612468227468	116969	117019	50.9972033583277	10.6016840463207	YDL192W
4196	4211	65	0.0114508669042635	1233	+	1	0.0379620611524665	37.5521136832252	1.92333875550163	116969	117034	50.9972033583277	13.4450896751025	YDL192W
4198	4208	41	3.55976517130152e-06	1233	+	1	0.0414677627464945	18.384410148407	1.45106749601409	116978	117019	28.9860941947277	10.6016840463207	YDL192W
4198	4211	56	0.00849916681438549	1233	+	1	0.0276408341691044	15.5410045196251	1.10828156924104	116978	117034	28.9860941947277	13.4450896751025	YDL192W
4199	4208	39	1.22882753452735e-06	1233	+	1	0.0411757821078059	18.0347570860367	1.43355875823751	116980	117019	28.6364411323574	10.6016840463207	YDL192W
4199	4211	54	0.00521905306769602	1233	+	1	0.0273488535304157	15.1913514572548	1.09077283146446	116980	117034	28.6364411323574	13.4450896751025	YDL192W
4200	4208	29	2.25667368706059e-06	1233	+	1	0.0372742204544429	14.0596516535103	1.21795748981629	116990	117019	24.6613356998309	10.6016840463207	YDL192W
4200	4211	44	0.011928681664434	1233	+	1	0.0234472918770528	11.2162460247284	0.875171563043236	116990	117034	24.6613356998309	13.4450896751025	YDL192W
4202	4208	13	1.86893997588747e-05	1233	+	1	0.0359810793710913	12.9749295992116	1.1530630652733	117006	117019	23.5766136455323	10.6016840463207	YDL192W
4202	4211	28	0.0375511478663283	1233	+	1	0.0221541507937011	10.1315239704298	0.810277138500252	117006	117034	23.5766136455323	13.4450896751025	YDL192W
4203	4208	10	0.00521905306769602	1233	+	1	0.0511114019785192	37.9739074052708	2.19593811117495	117009	117019	48.5755914515914	10.6016840463207	YDL192W
4204	4208	8	2.87867933818298e-05	1233	+	1	0.0473522061699228	27.8452977173177	1.85857689465256	117011	117019	38.4469817636384	10.6016840463207	YDL192W
4204	4211	23	0.0107652771461005	1233	+	1	0.0335252775925326	25.0018920885359	1.51579096787951	117011	117034	38.4469817636384	13.4450896751025	YDL192W
4205	4208	5	4.41468826994917e-07	1233	+	1	0.041403699108419	18.3069633252771	1.44720765619835	117014	117019	28.9086473715978	10.6016840463207	YDL192W
4205	4211	20	0.0034098430267997	1233	+	1	0.0275767705310288	15.4635576964953	1.1044217294253	117014	117034	28.9086473715978	13.4450896751025	YDL192W
4208	4210	12	0.00128000293373301	1233	+	1	-0.0271688684920181	-7.53783764220576	0.774842963849315	117019	117031	10.6016840463207	18.1395216885264	YDL192W
4208	4214	21	0.0104706313373758	1233	+	1	-0.0269386916884537	-7.42922520664449	0.766178699197355	117019	117040	10.6016840463207	18.0309092529651	YDL192W
4208	4216	28	1.05510269434122e-05	1233	+	1	-0.0459110762775418	-24.9994979809373	1.74763169136389	117019	117047	10.6016840463207	35.601182027258	YDL192W
4208	4217	35	0.00615466986451112	1233	+	1	-0.057061335503351	-72.7140744330938	2.97429594425523	117019	117054	10.6016840463207	83.3157584794145	YDL192W
4208	4220	53	0.00435313863426361	1233	+	1	-0.0391124672655154	-15.7854377969573	1.31554054744598	117019	117072	10.6016840463207	26.3871218432779	YDL192W
4208	4221	59	0.0293842394627255	1233	+	1	-0.0348390734033509	-12.0933624155215	1.09808399094407	117019	117078	10.6016840463207	22.6950464618421	YDL192W
4208	4222	63	0.0473187729420532	1233	+	1	-0.0349806091632983	-12.1990247359513	1.10478522181506	117019	117082	10.6016840463207	22.8007087822719	YDL192W
4208	4223	65	2.48275728351177e-06	1233	+	1	-0.0379681375031362	-14.6839210464306	1.25402285218513	117019	117084	10.6016840463207	25.2856050927512	YDL192W
4208	4225	91	0.00214552441245891	1233	+	1	-0.032195409032743	-10.2853986613677	0.978317554855601	117019	117110	10.6016840463207	20.8870827076883	YDL192W
4208	4226	93	0.0199466149561385	1233	+	1	-0.0499991485631269	-34.4613996510441	2.08765259069645	117019	117112	10.6016840463207	45.0630836973648	YDL192W
4208	4227	96	0.0199466149561385	1233	+	1	-0.0332890958439754	-10.997230190673	1.02666534003993	117019	117115	10.6016840463207	21.5989142369937	YDL192W
4208	4228	98	0.00435313863426361	1233	+	1	-0.0382572244418307	-14.9534180748169	1.26931790567097	117019	117117	10.6016840463207	25.5551021211375	YDL192W
4208	4230	105	4.30925409103666e-05	1233	+	1	-0.0553442950294	-58.4605341625839	2.70360322199286	117019	117124	10.6016840463207	69.0622182089046	YDL192W
4208	4232	120	1.18437925666903e-05	1233	+	1	-0.0565831065108569	-68.1851877913665	2.89366180430239	117019	117139	10.6016840463207	78.7868718376872	YDL192W
4208	4234	124	0.00580924845856136	1233	+	1	-0.042850802059985	-20.1637626298191	1.53701748797961	117019	117143	10.6016840463207	30.7654466761398	YDL192W
4208	4235	125	0.000426980946722744	1233	+	1	-0.0460477688981383	-25.2512125043853	1.75779622792005	117019	117144	10.6016840463207	35.8528965507059	YDL192W
4210	4232	108	0.0738781174921314	1233	+	1	-0.0294142380188388	-60.6473501491608	2.11881884045307	117031	117139	18.1395216885264	78.7868718376872	YDL192W
4211	4216	13	0.00773039732121564	1233	+	1	-0.0320841477001516	-22.1560923521555	1.40484576459084	117034	117047	13.4450896751025	35.601182027258	YDL192W
4211	4217	20	0.0866702007351361	1233	+	1	-0.0432344069259608	-69.8706688043119	2.63151001748218	117034	117054	13.4450896751025	83.3157584794145	YDL192W
4211	4223	50	0.011928681664434	1233	+	1	-0.0241412089257461	-11.8405154176487	0.911236925412082	117034	117084	13.4450896751025	25.2856050927512	YDL192W
4211	4230	90	0.006818828635484	1233	+	1	-0.0415173664520099	-55.617128533802	2.36081729521981	117034	117124	13.4450896751025	69.0622182089046	YDL192W
4211	4232	105	0.0034098430267997	1233	+	1	-0.0427561779334667	-65.3417821625846	2.55087587752934	117034	117139	13.4450896751025	78.7868718376872	YDL192W
4211	4235	110	0.0409712300257002	1233	+	1	-0.0322208403207482	-22.4078068756034	1.415010301147	117034	117144	13.4450896751025	35.8528965507059	YDL192W
4224	4232	51	0.0698155130330546	1233	+	1	-0.0418497108170355	-65.1011475574941	2.5252834676742	117088	117139	13.6857242801931	78.7868718376872	YDL192W
4238	4244	27	0.0176247033753071	1234	+	1	0.021754523144796	57.0713878348836	1.80981180585178	118573	118600	79.8455990058217	22.7742111709381	YDL191W
4238	4251	42	0.0679704455074649	1234	+	1	0.0204877036167857	56.0822892970387	1.74847710423145	118573	118615	79.8455990058217	23.763309708783	YDL191W
4238	4255	48	0.0176247033753071	1234	+	1	0.037629236542448	64.8781572536742	2.41538523439211	118573	118621	79.8455990058217	14.9674417521475	YDL191W
4238	4257	51	0.0679704455074649	1234	+	1	0.0246505137024947	59.0501072639828	1.94094209003595	118573	118624	79.8455990058217	20.7954917418389	YDL191W
4239	4244	26	0.0701546733443763	1234	+	1	0.0164020249100333	26.6177869961977	1.11687625018306	118574	118600	49.3919981671359	22.7742111709381	YDL191W
4239	4255	47	0.0224520753974892	1234	+	1	0.0322767383076853	34.4245564149884	1.72244967872339	118574	118621	49.3919981671359	14.9674417521475	YDL191W
4240	4255	44	0.0624326832734522	1234	+	1	0.0298827588765577	27.2266925209519	1.49521479707672	118577	118621	42.1941342730994	14.9674417521475	YDL191W
4244	4264	82	0.0731574723353002	1234	+	1	-0.029359848576914	-621.552978081902	4.82232048528268	118600	118682	22.7742111709381	644.32718925284	YDL191W
4251	4264	67	0.0908977039027474	1234	+	1	-0.0280930290489037	-620.563879544057	4.76098578366235	118615	118682	23.763309708783	644.32718925284	YDL191W
4255	4264	61	0.0176247033753071	1234	+	1	-0.045234561974566	-629.359747500692	5.42789391382301	118621	118682	14.9674417521475	644.32718925284	YDL191W
4255	4265	70	0.0731574723353002	1234	+	1	-0.0379488764789677	-67.9304781601846	2.4695082460379	118621	118691	14.9674417521475	82.8979199123321	YDL191W
4257	4264	58	0.0731574723353002	1234	+	1	-0.0322558391346128	-623.531697511001	4.95345076946685	118624	118682	20.7954917418389	644.32718925284	YDL191W
4286	4292	18	0.0417852535428753	1236	+	1	-0.0211021595220615	-56.7804506964586	1.78145776565767	130111	130129	23.2923112908266	80.0727619872852	YDL185W
4314	4317	70	9.55459550058269e-05	1245	+	1	0.0438229464424161	31.8419751428846	1.9054332013363	160806	160876	43.4368394044322	11.5948642615476	YDL168W
4317	4318	4	7.35139591701017e-07	1245	+	1	-0.041110972138014	-25.532261429266	1.67898769811961	160876	160880	11.5948642615476	37.1271256908136	YDL168W
4317	4321	89	0	1245	+	1	-0.0499495546184147	-58.9115556283213	2.60426869583372	160876	160965	11.5948642615476	70.5064198898688	YDL168W
4317	4322	90	3.10805581271723e-08	1245	+	1	-0.0346559539365368	-15.9935440161266	1.25057629154713	160876	160966	11.5948642615476	27.5884082776742	YDL168W
4321	4322	1	0.0158891631357244	1245	+	1	0.0152936006818779	42.9180116121946	1.35369240428659	160965	160966	70.5064198898688	27.5884082776742	YDL168W
4325	4326	4	0.000999464778459469	1248	+	1	-0.0597328933516737	-5.91832980740645	1.00958412734057	169181	169185	5.84047250197195	11.7588023093784	YDL161W
4325	4327	17	0.0459027401685443	1248	+	1	-0.0393751312683079	-2.89981463639508	0.581595586557843	169181	169198	5.84047250197195	8.74028713836704	YDL161W
4344	4346	40	0.0265675207815241	1259	+	1	-0.045733548918215	-5.60860504170708	0.864622583382796	201679	201719	6.83256923824055	12.4411742799476	YDL143W
4344	4347	162	0.0356476538374132	1259	+	1	-0.0354124648336776	-3.66408614445346	0.61942962627658	201679	201841	6.83256923824055	10.496655382694	YDL143W
4380	4391	26	0.0536592377016961	1263	+	1	0.0214825019802564	18.1841751475455	1.05911261762402	218428	218454	34.9646702286012	16.7804950810557	YDL136W
4386	4406	61	0.0941403173564125	1263	+	1	-0.0197473260068525	-44.1834894431414	1.54389215686298	218441	218502	23.0626741957238	67.2461636388651	YDL136W
4389	4400	17	0.098726064214047	1263	+	1	-0.03080565777225	-127.963867573578	2.91738456456044	218451	218468	19.5223023574675	147.486169931046	YDL136W
4389	4406	51	0.0517989326014447	1263	+	1	-0.0251977920713519	-47.7238612813976	1.78432875817671	218451	218502	19.5223023574675	67.2461636388651	YDL136W
4391	4393	3	0.0986548431399221	1263	+	1	-0.0236718155669894	-22.5249208517498	1.22794283581937	218454	218457	16.7804950810557	39.3054159328055	YDL136W
4391	4397	10	0.0869266921420767	1263	+	1	-0.0371866095484437	-151.454677654272	3.32562217385576	218454	218464	16.7804950810557	168.235172735327	YDL136W
4391	4400	14	0.057504519490856	1263	+	1	-0.0366069745578777	-130.70567484999	3.13572249058315	218454	218468	16.7804950810557	147.486169931046	YDL136W
4391	4406	48	0.022259903190295	1263	+	1	-0.0309991088569796	-50.4656685578095	2.00266668419941	218454	218502	16.7804950810557	67.2461636388651	YDL136W
4391	4409	57	0.0941403173564125	1263	+	1	-0.025624290144834	-27.4184759444246	1.39722750257085	218454	218511	16.7804950810557	44.1989710254802	YDL136W
4392	4406	46	0.0796431501496914	1263	+	1	-0.0290010144469602	-49.6127001697713	1.93113609614979	218456	218502	17.6334634690939	67.2461636388651	YDL136W
4400	4403	14	0.0986548431399221	1263	+	1	0.0376790289489236	131.130170472709	3.17268785114681	218468	218482	147.486169931046	16.3559994583364	YDL136W
4403	4406	20	0.0796431501496914	1263	+	1	-0.0320711632480256	-50.8901641805287	2.03963204476308	218482	218502	16.3559994583364	67.2461636388651	YDL136W
4414	4421	81	0.00199140111028484	1266	+	1	-0.0461328518171274	-18.2528032411878	1.51898621292881	228761	228842	9.78232661119152	28.0351298523793	YDL131W
4415	4421	77	0.0554132641599656	1266	+	1	-0.035444868101949	-16.5151448827629	1.283096917592	228765	228842	11.5199849696163	28.0351298523793	YDL131W
4418	4421	26	0.0501129797122255	1266	+	1	-0.0322471987864868	-15.8685558987971	1.20431278252911	228816	228842	12.1665739535822	28.0351298523793	YDL131W
4419	4421	20	0.0501129797122255	1266	+	1	-0.0334623379936276	-16.1226365206281	1.2347603454978	228822	228842	11.9124933317512	28.0351298523793	YDL131W
4420	4421	16	0.0373499355339804	1266	+	1	-0.0405525325007793	-17.4165408619465	1.40064368005305	228826	228842	10.6185889904328	28.0351298523793	YDL131W
4470	4471	8	0.0236112821162966	1277	+	1	0.0465771837797115	7.22689037645487	0.986060205852422	253803	253811	14.5954907078005	7.36860033134564	YDL116W
4470	4472	13	0.0236112821162966	1277	+	1	0.049028751709794	7.41405121295895	1.02317775438898	253803	253816	14.5954907078005	7.18143949484157	YDL116W
4499	4504	21	0.0723746559126363	1284	+	1	-0.0277869538222371	-12.0309612030603	0.982804247578515	289606	289627	12.3229771960538	24.3539383991141	YDL095W
4518	4520	36	0.0274339127192181	1287	+	1	-0.0473626075885768	-13.042483992588	1.31585824397702	298345	298381	8.75626070457067	21.7987446971586	YDL089W
4524	4528	20	0.0650762561605755	1289	+	1	-0.0244472630153704	-16.4976315495434	1.07542193665471	302290	302310	14.8984565129698	31.3960880625131	YDL086W
4524	4529	24	0.0304517843964569	1289	+	1	-0.027424099251874	-21.3907078614982	1.28437596191069	302290	302314	14.8984565129698	36.289164374468	YDL086W
4524	4530	27	0.051458896035451	1289	+	1	-0.0337077060702146	-39.1815950675701	1.85993365308492	302290	302317	14.8984565129698	54.0800515805398	YDL086W
4524	4531	28	0.0930113689999775	1289	+	1	-0.0219742856782266	-13.3350938718642	0.922247685356531	302290	302318	14.8984565129698	28.233550384834	YDL086W
4525	4526	7	0.0650762561605755	1289	+	1	-0.0389040382879162	-36.0890648642366	1.91056804328683	302292	302299	13.0777809289136	49.1668457931502	YDL086W
4525	4528	18	0.035371960434929	1289	+	1	-0.0309243942064303	-18.3183071335996	1.26346704976231	302292	302310	13.0777809289136	31.3960880625131	YDL086W
4525	4529	22	0.0190875824813135	1289	+	1	-0.033901230442934	-23.2113834455544	1.4724210750183	302292	302314	13.0777809289136	36.289164374468	YDL086W
4525	4530	25	0.0304517843964569	1289	+	1	-0.0401848372612745	-41.0022706516263	2.04797876619252	302292	302317	13.0777809289136	54.0800515805398	YDL086W
4525	4531	26	0.0573934357959001	1289	+	1	-0.0284514168692866	-15.1557694559204	1.11029279846414	302292	302318	13.0777809289136	28.233550384834	YDL086W
4527	4528	10	0.0891184160533648	1289	+	1	-0.0187828587173485	-14.4322831114639	0.888125011096555	302300	302310	16.9638049510492	31.3960880625131	YDL086W
4527	4529	14	0.0304517843964569	1289	+	1	-0.0217596949538522	-19.3253594234188	1.09707903635254	302300	302314	16.9638049510492	36.289164374468	YDL086W
4527	4530	17	0.0650762561605755	1289	+	1	-0.0280433017721927	-37.1162466294906	1.67263672752677	302300	302317	16.9638049510492	54.0800515805398	YDL086W
4538	4539	4	0.081599850766092	1291	+	1	0.0287258829815458	8.03262307524441	0.821257045985729	306643	306647	18.5061566386199	10.4735335633755	YDL084W
4538	4543	19	0.0198831628696021	1291	+	1	-0.0232078222476351	-30.1455554138516	1.39448526710568	306643	306662	18.5061566386199	48.6517120524715	YDL084W
4538	4553	61	0.0391604391974852	1291	+	1	-0.0311343046852237	-91.1578243152312	2.56701253921164	306643	306704	18.5061566386199	109.663980953851	YDL084W
4539	4542	14	0.0128139106433532	1291	+	1	-0.0446513574539947	-21.7217312061161	1.62010025334431	306647	306661	10.4735335633755	32.1952647694915	YDL084W
4539	4543	15	2.18334838029133e-05	1291	+	1	-0.0519337052291809	-38.178178489096	2.21574231309141	306647	306662	10.4735335633755	48.6517120524715	YDL084W
4539	4544	16	0.000369824518060446	1291	+	1	-0.0457877630202474	-23.5158150439606	1.6983344522455	306647	306663	10.4735335633755	33.989348607336	YDL084W
4539	4545	17	0.0391604391974852	1291	+	1	-0.0465942029905879	-24.9152578586389	1.75654423129059	306647	306664	10.4735335633755	35.3887914220144	YDL084W
4539	4547	28	0.0514397305538517	1291	+	1	-0.0412310991731091	-17.3082124231186	1.40738900934514	306647	306675	10.4735335633755	27.781745986494	YDL084W
4539	4548	31	0.00730664020128968	1291	+	1	-0.0476433861135319	-26.9181939692629	1.83597086538153	306647	306678	10.4735335633755	37.3917275326383	YDL084W
4539	4549	32	0.00820960574947496	1291	+	1	-0.0416973844290885	-17.837313470902	1.4346066527776	306647	306679	10.4735335633755	28.3108470342775	YDL084W
4539	4551	37	0.00483828507470339	1291	+	1	-0.0449027652842305	-22.1021295388199	1.63704628502921	306647	306684	10.4735335633755	32.5756631021954	YDL084W
4539	4552	38	0.0128139106433532	1291	+	1	-0.0365458358227383	-12.9159462975721	1.15911151795147	306647	306685	10.4735335633755	23.3894798609476	YDL084W
4539	4553	57	0.000301357607033616	1291	+	1	-0.0598601876667696	-99.1904473904756	3.38826958519737	306647	306704	10.4735335633755	109.663980953851	YDL084W
4539	4554	58	0.000507405457712329	1291	+	1	-0.0474693267512015	-26.5703662742563	1.82248772670469	306647	306705	10.4735335633755	37.0438998376317	YDL084W
4540	4543	6	0.0262630830768118	1291	+	1	-0.0338797237430129	-34.2492080023797	1.75617091078651	306656	306662	14.4025040500918	48.6517120524715	YDL084W
4540	4544	7	0.0834578212043807	1291	+	1	-0.0277337815340794	-19.5868445572442	1.2387630499406	306656	306663	14.4025040500918	33.989348607336	YDL084W
4540	4553	48	0.0262630830768118	1291	+	1	-0.0418062061806016	-95.2614769037593	2.92869818289247	306656	306704	14.4025040500918	109.663980953851	YDL084W
4540	4554	49	0.0810252458990413	1291	+	1	-0.0294153452650335	-22.6413957875399	1.36291632439979	306656	306705	14.4025040500918	37.0438998376317	YDL084W
4541	4542	4	0.0262630830768118	1291	+	1	-0.0362141039795748	-20.1913817290021	1.42334734729613	306657	306661	12.0038830404895	32.1952647694915	YDL084W
4541	4543	5	1.13479195020805e-05	1291	+	1	-0.0434964517547609	-36.647829011982	2.01898940704323	306657	306662	12.0038830404895	48.6517120524715	YDL084W
4541	4544	6	0.000369824518060446	1291	+	1	-0.0373505095458274	-21.9854655668465	1.50158154619732	306657	306663	12.0038830404895	33.989348607336	YDL084W
4541	4545	7	0.0764781453752057	1291	+	1	-0.038156949516168	-23.3849083815249	1.55979132524241	306657	306664	12.0038830404895	35.3887914220144	YDL084W
4541	4547	18	0.0996274890473915	1291	+	1	-0.0327938456986891	-15.7778629460045	1.21063610329696	306657	306675	12.0038830404895	27.781745986494	YDL084W
4541	4548	21	0.0130233408706155	1291	+	1	-0.0392061326391119	-25.3878444921489	1.63921795933335	306657	306678	12.0038830404895	37.3917275326383	YDL084W
4541	4549	22	0.0138726192869538	1291	+	1	-0.0332601309546685	-16.306963993788	1.23785374672942	306657	306679	12.0038830404895	28.3108470342775	YDL084W
4541	4551	27	0.00840595611047693	1291	+	1	-0.0364655118098105	-20.5717800617059	1.44029337898103	306657	306684	12.0038830404895	32.5756631021954	YDL084W
4541	4552	28	0.0262630830768118	1291	+	1	-0.0281085823483183	-11.3855968204581	0.96235861190329	306657	306685	12.0038830404895	23.3894798609476	YDL084W
4541	4553	47	0.000369824518060446	1291	+	1	-0.0514229341923496	-97.6600979133616	3.19151667914919	306657	306704	12.0038830404895	109.663980953851	YDL084W
4541	4554	48	0.000630090021071603	1291	+	1	-0.0390320732767815	-25.0400167971423	1.62573482065651	306657	306705	12.0038830404895	37.0438998376317	YDL084W
4543	4546	10	0.0574236021176236	1291	+	1	0.0258093848585038	31.3474804308184	1.4913656929092	306662	306672	48.6517120524715	17.3042316216531	YDL084W
4543	4552	23	0.0658607139184914	1291	+	1	0.0153878694064426	25.2622321915239	1.05663079513994	306662	306685	48.6517120524715	23.3894798609476	YDL084W
4546	4553	32	0.0555371770713815	1291	+	1	-0.0337358672960925	-92.359749332198	2.66389296501517	306672	306704	17.3042316216531	109.663980953851	YDL084W
4568	4576	88	0.067131057272794	1292	+	1	-0.0555342572837283	-67.321484818158	2.85915680262246	309507	309595	10.7612596335677	78.0827444517257	YDL082W
4570	4576	80	0.0452382108503258	1292	+	1	-0.0560772195109362	-67.41143971057	2.87126718166702	309515	309595	10.6713047411557	78.0827444517257	YDL082W
4573	4576	72	0.0057039243962298	1292	+	1	-0.0702337329151677	-69.321020120376	3.15571703240905	309523	309595	8.76172433134968	78.0827444517257	YDL082W
4575	4576	66	0.00774713513061798	1292	+	1	-0.0683614901421856	-69.1086382247903	3.12116359514672	309529	309595	8.97410622693535	78.0827444517257	YDL082W
4640	4641	1	2.67172084815748e-05	1311	+	1	0.0536845033787542	21.904141956178	1.76663334986832	372029	372030	31.0210288824559	9.11688692627789	YDL046W
4640	4642	3	0.0198787347948954	1311	+	1	0.0416221844071127	20.1849513956818	1.51740392227233	372029	372032	31.0210288824559	10.8360774867741	YDL046W
4640	4643	6	0.00354840080975651	1311	+	1	0.0463961952023248	20.9375129474941	1.62124776984745	372029	372035	31.0210288824559	10.0835159349618	YDL046W
4640	4644	8	5.75722323121752e-05	1311	+	1	0.0565836388462765	22.2390176338446	1.8206232499231	372029	372037	31.0210288824559	8.78201124861129	YDL046W
4640	4645	12	0.00211781727471488	1311	+	1	0.0483530626330527	21.2166190859987	1.66174384627662	372029	372041	31.0210288824559	9.8044097964572	YDL046W
4640	4646	13	0.00147408173411634	1311	+	1	0.0447230907890731	20.6859638364031	1.58569906868846	372029	372042	31.0210288824559	10.3350650460528	YDL046W
4647	4648	3	0.0417264582767238	1312	+	1	0.0471916583543169	3.11695514048485	0.658858548988659	372652	372655	8.50185081564616	5.38489567516131	YDL045W-A
4662	4670	150	0.0970607613464521	1316	+	1	-0.0349945435696452	-18.4052689001519	1.34181012582546	400792	400942	11.9928140254242	30.3980829255761	YDL029W
4677	4679	24	0.0103079609153811	1325	+	1	-0.0796133805571029	-74.8529268643472	3.39262335104804	428572	428596	7.87740899811639	82.7303358624636	YDL014W
4678	4679	4	0.0103079609153811	1325	+	1	-0.0502222608887202	-70.9020174580747	2.80617145436679	428592	428596	11.8283184043889	82.7303358624636	YDL014W
4688	4695	65	0.0337989936205202	1329	+	1	-0.0365813926518403	-5.91026197315785	0.79562004773446	439432	439497	8.03217623812521	13.9424382112831	YDL007W
4689	4695	59	0.000434128201392547	1329	+	1	-0.0476865076306196	-6.82604158870586	0.97026405281755	439438	439497	7.1163966225772	13.9424382112831	YDL007W
4690	4695	58	0.091237217602251	1329	+	1	-0.0348276991079229	-5.74364806887285	0.765999938693304	439439	439497	8.19879014241021	13.9424382112831	YDL007W
4691	4695	55	0.0136672383344361	1329	+	1	-0.0524194318481427	-7.15581669153295	1.03871741397385	439442	439497	6.78662151975011	13.9424382112831	YDL007W
4692	4695	49	0.0538016553481156	1329	+	1	-0.0339460083978473	-5.65724217590629	0.75087513894173	439448	439497	8.28519603537677	13.9424382112831	YDL007W
4693	4695	37	0.000434128201392547	1329	+	1	-0.0534518468029057	-7.22373206643992	1.05322753960162	439460	439497	6.71870614484313	13.9424382112831	YDL007W
4694	4695	29	0.0177299750691379	1329	+	1	-0.0623636093239521	-7.75796029666623	1.17275916233762	439468	439497	6.18447791461683	13.9424382112831	YDL007W
4803	4804	6	0.0863951262308285	1357	+	1	0.0192082765666754	7.66457275710775	0.659142363238072	509556	509562	20.8988946816703	13.2343219245626	YDR033W
4804	4805	10	0.0863951262308285	1357	+	1	-0.0271765637706486	-14.2732610263913	1.05554509921046	509562	509572	13.2343219245626	27.5075829509539	YDR033W
4804	4807	25	0.0354299392287237	1357	+	1	-0.025462245937215	-12.5210510199147	0.960589152194314	509562	509587	13.2343219245626	25.7553729444773	YDR033W
4804	4808	27	4.888711971196e-05	1357	+	1	-0.0345740207696294	-25.7044598954453	1.55692347216698	509562	509589	13.2343219245626	38.9387818200079	YDR033W
4804	4809	28	4.83663091490616e-05	1357	+	1	-0.0278204543958476	-14.9945897171949	1.09288922851672	509562	509590	13.2343219245626	28.2289116417575	YDR033W
4820	4823	13	0.0568829056339258	1360	+	1	-0.0361043529994917	-15.074331577393	1.23987149830528	527294	527307	11.0696202706521	26.1439518480452	YDR037W
4859	4860	135	0.0108627525075224	1374	+	1	0.0346234821280995	6.45424094487761	0.808538936423231	578294	578429	15.0434408311092	8.5891998862316	YDR062W
4859	4864	155	0.000787674006639261	1374	+	1	0.0443460471819032	7.37778463153317	0.972653386479967	578294	578449	15.0434408311092	7.66565619957604	YDR062W
4860	4865	38	0.0108627525075224	1374	+	1	-0.0445931926301599	-10.6080104303585	1.16030102719496	578429	578467	8.5891998862316	19.1972103165901	YDR062W
4864	4865	18	0.0016562543610112	1374	+	1	-0.0543157576839636	-11.5315541170141	1.32441547725169	578449	578467	7.66565619957604	19.1972103165901	YDR062W
4869	4873	11	0.0170088883580525	1376	+	1	-0.04357373254864	-279.74860753199	4.28797576974915	580515	580526	15.0931417861997	294.84174931819	YDR064W
4869	4874	12	0.00804905885184742	1376	+	1	-0.0372239136861049	-64.5722500642558	2.4000599780435	580515	580527	15.0931417861997	79.6653918504555	YDR064W
4869	4875	14	0.0376397668273794	1376	+	1	-0.0314526360160913	-32.802570183402	1.66600335113037	580515	580529	15.0931417861997	47.8957119696016	YDR064W
4869	4881	28	0.0246014410029958	1376	+	1	-0.0314330660310716	-32.7378899743795	1.66405376364072	580515	580543	15.0931417861997	47.8310317605792	YDR064W
4870	4873	7	0.045834864512077	1376	+	1	-0.0423264895472611	-279.327257709461	4.24825249580829	580519	580526	15.5144916087292	294.84174931819	YDR064W
4870	4874	8	0.042361558254731	1376	+	1	-0.035976670684726	-64.1509002417263	2.36033670410263	580519	580527	15.5144916087292	79.6653918504555	YDR064W
4873	4884	27	0.0333132882118213	1376	+	1	0.0316814202894072	274.474436180592	3.85561324599499	580526	580553	294.84174931819	20.367313137598	YDR064W
4873	4885	30	0.0333132882118213	1376	+	1	0.0383774091541413	277.822948864967	4.1147395638357	580526	580556	294.84174931819	17.0188004532229	YDR064W
4873	4886	31	0.0182883657128035	1376	+	1	0.0542683467605253	282.599498386092	4.59000007326801	580526	580557	294.84174931819	12.2422509320985	YDR064W
4873	4887	32	0.0147342097267575	1376	+	1	0.0385432580438219	277.891969684197	4.12060240122263	580526	580558	294.84174931819	16.9497796339935	YDR064W
4873	4889	35	0.0182883657128035	1376	+	1	0.040689581580481	278.737213487054	4.19440183845321	580526	580561	294.84174931819	16.1045358311356	YDR064W
4873	4891	41	0.032470833425032	1376	+	1	0.0342763753968467	275.91741124525	3.96162607891486	580526	580567	294.84174931819	18.9243380729396	YDR064W
4874	4884	26	0.00804905885184742	1376	+	1	0.0253316014268721	59.2980787128574	1.96769745428933	580527	580553	79.6653918504555	20.367313137598	YDR064W
4874	4885	29	0.018844757304342	1376	+	1	0.0320275902916063	62.6465913972325	2.22682377213004	580527	580556	79.6653918504555	17.0188004532229	YDR064W
4874	4886	30	0.0170088883580525	1376	+	1	0.0479185278979902	67.423140918357	2.70208428156235	580527	580557	79.6653918504555	12.2422509320985	YDR064W
4874	4887	31	0.00220036551389979	1376	+	1	0.0321934391812869	62.715612216462	2.23268660951697	580527	580558	79.6653918504555	16.9497796339935	YDR064W
4874	4889	34	0.00804905885184742	1376	+	1	0.0343397627179459	63.5608560193198	2.30648604674755	580527	580561	79.6653918504555	16.1045358311356	YDR064W
4874	4891	40	0.0112090507945766	1376	+	1	0.0279265565343116	60.7410537775158	2.0737102872092	580527	580567	79.6653918504555	18.9243380729396	YDR064W
4875	4886	28	0.041902371671009	1376	+	1	0.0421472502279765	35.6534610375032	1.96802765464923	580529	580557	47.8957119696016	12.2422509320985	YDR064W
4875	4887	29	0.0295715066362804	1376	+	1	0.0264221615112732	30.9459323356081	1.49862998260385	580529	580558	47.8957119696016	16.9497796339935	YDR064W
4875	4889	32	0.041902371671009	1376	+	1	0.0285684850479323	31.791176138466	1.57242941983443	580529	580561	47.8957119696016	16.1045358311356	YDR064W
4875	4891	38	0.096688992639072	1376	+	1	0.022155278864298	28.971373896662	1.33965366029608	580529	580567	47.8957119696016	18.9243380729396	YDR064W
4877	4887	24	0.096688992639072	1376	+	1	0.0195180919019337	15.4765221798471	0.935897978457753	580534	580558	32.4263018138406	16.9497796339935	YDR064W
4881	4884	10	0.0356150629469393	1376	+	1	0.0195407537718388	27.4637186229811	1.23169123988655	580543	580553	47.8310317605792	20.367313137598	YDR064W
4881	4885	13	0.0627767539989606	1376	+	1	0.026236742636573	30.8122313073562	1.49081755772727	580543	580556	47.8310317605792	17.0188004532229	YDR064W
4881	4886	14	0.0348255159348997	1376	+	1	0.0421276802429569	35.5887808284807	1.96607806715957	580543	580557	47.8310317605792	12.2422509320985	YDR064W
4881	4887	15	0.0122394197061324	1376	+	1	0.0264025915262536	30.8812521265857	1.49668039511419	580543	580558	47.8310317605792	16.9497796339935	YDR064W
4881	4889	18	0.0250441601628931	1376	+	1	0.0285489150629126	31.7264959294435	1.57047983234478	580543	580561	47.8310317605792	16.1045358311356	YDR064W
4881	4891	24	0.0415592642020418	1376	+	1	0.0221357088792783	28.9066936876395	1.33770407280643	580543	580567	47.8310317605792	18.9243380729396	YDR064W
4899	4906	262	0.0986912649443755	1384	+	1	0.0476325504951797	666.305289325557	5.57794421115941	601861	602123	680.552609424153	14.2473200985959	YDR077W
4932	4934	27	0.0136200269353139	1391	+	1	0.0397759963967895	2.64745026906611	0.558823438279944	630671	630698	8.2437993125012	5.5963490434351	YDR092W
5007	5015	77	0.0697343321635205	1420	+	1	0.0509348725788025	8.61650619583424	1.11966934822392	766543	766620	15.962383857063	7.3458776612288	YDR152W
5122	5125	104	0.00524890496036878	1456	+	1	-0.0390953986630235	-4.79756797927928	0.742259428455999	888993	889097	7.13081714191661	11.9283851211959	YDR212W
5127	5130	18	0.0357921982533241	1458	+	1	-0.0295836349322648	-4.75559251464029	0.644589940166018	893962	893980	8.44245641429004	13.1980489289303	YDR214W
5127	5132	49	1.0231106362113e-07	1458	+	1	-0.0578497330718664	-20.1376152535804	1.75927480297449	893962	894011	8.44245641429004	28.5800716678705	YDR214W
5127	5134	55	0.000111666338617885	1458	+	1	-0.0487375300261607	-12.3322120450064	1.29909072217383	893962	894017	8.44245641429004	20.7746684592964	YDR214W
5127	5135	56	2.30973148469941e-06	1458	+	1	-0.0484030689327174	-12.1260273032676	1.28470071295024	893962	894018	8.44245641429004	20.5684837175576	YDR214W
5127	5136	57	1.94004811938776e-06	1458	+	1	-0.0522455559738201	-14.7731168973283	1.45935817769693	893962	894019	8.44245641429004	23.2155733116184	YDR214W
5127	5137	58	0.0111383401157715	1458	+	1	-0.0561135694078987	-18.2283565915846	1.65952707201381	893962	894020	8.44245641429004	26.6708130058747	YDR214W
5127	5138	59	0.000715415471502038	1458	+	1	-0.0530084710000818	-15.3818837572684	1.49670152725128	893962	894021	8.44245641429004	23.8243401715584	YDR214W
5127	5139	60	3.30161673289808e-07	1458	+	1	-0.0596936617282572	-22.4893436343907	1.87335606103878	893962	894022	8.44245641429004	30.9318000486807	YDR214W
5127	5140	61	3.30161673289808e-07	1458	+	1	-0.054437985784298	-16.6129622246794	1.56938791207794	893962	894023	8.44245641429004	25.0554186389695	YDR214W
5127	5141	62	6.32146547108192e-07	1458	+	1	-0.0635101263580011	-28.8387113995149	2.14271232120532	893962	894024	8.44245641429004	37.2811678138049	YDR214W
5129	5132	34	0.0268316624152188	1458	+	1	-0.0387330068689905	-17.5752587758046	1.37687491796601	893977	894011	11.0048128920658	28.5800716678705	YDR214W
5129	5136	42	0.0725795558266625	1458	+	1	-0.0331288297709443	-12.2107604195525	1.07695829268846	893977	894019	11.0048128920658	23.2155733116184	YDR214W
5129	5139	45	0.0268316624152188	1458	+	1	-0.0405769355253814	-19.9269871566149	1.49095617603031	893977	894022	11.0048128920658	30.9318000486807	YDR214W
5129	5140	46	0.0466125980105956	1458	+	1	-0.0353212595814222	-14.0506057469037	1.18698802706946	893977	894023	11.0048128920658	25.0554186389695	YDR214W
5129	5141	47	0.0204892569818858	1458	+	1	-0.0443934001551252	-26.2763549217391	1.76031243619684	893977	894024	11.0048128920658	37.2811678138049	YDR214W
5130	5132	31	0.0145080275785491	1458	+	1	-0.0282660981396016	-15.3820227389401	1.11468486280847	893980	894011	13.1980489289303	28.5800716678705	YDR214W
5130	5136	39	0.0725795558266625	1458	+	1	-0.0226619210415553	-10.017524382688	0.814768237530913	893980	894019	13.1980489289303	23.2155733116184	YDR214W
5130	5139	42	0.0190412490523357	1458	+	1	-0.0301100267959924	-17.7337511197504	1.22876612087277	893980	894022	13.1980489289303	30.9318000486807	YDR214W
5130	5140	43	0.0342115907975111	1458	+	1	-0.0248543508520332	-11.8573697100391	0.924797971911918	893980	894023	13.1980489289303	25.0554186389695	YDR214W
5130	5141	44	0.0153568941096645	1458	+	1	-0.0339264914257363	-24.0831188848746	1.4981223810393	893980	894024	13.1980489289303	37.2811678138049	YDR214W
5165	5169	39	0.0171665193901148	1465	+	1	0.02606517589815	35.1872859248406	1.57945969902068	917231	917270	52.8819740445613	17.6946881197207	YDR226W
5169	5183	52	0.0171665193901148	1465	+	1	-0.0374065146068938	-374.778883085939	4.47120726890278	917270	917322	17.6946881197207	392.47357120566	YDR226W
5226	5227	7	0.0531941532997459	1501	+	1	0.0250849801582004	2.79117381338566	0.456615806658826	1057755	1057762	10.2879019786648	7.49672816527912	YDR297W
5226	5228	14	0.0450806025296091	1501	+	1	0.0278316677010471	3.00745251409086	0.498849377838815	1057755	1057769	10.2879019786648	7.28044946457392	YDR297W
5279	5286	41	0.00335224461966876	1525	+	1	0.0328757441456847	12.0091196451161	1.06450479648093	1144912	1144953	23.0120048843296	11.0028852392135	YDR335W
5284	5286	22	0.00335224461966876	1525	+	1	0.0245958026565979	7.04732730366039	0.714133940008258	1144931	1144953	18.0502125428739	11.0028852392135	YDR335W
5293	5294	7	0.000432083754367207	1535	+	1	-0.0628260513113293	-10.1559837098838	1.33593562969419	1170259	1170266	6.66232013785319	16.818303847737	YDR347W
5301	5309	28	0.0792410429150181	1539	+	1	0.0263533973353162	7.26821589453052	0.749921128440258	1184308	1184336	17.9301000145172	10.6618841199867	YDR353W
5301	5311	46	0.0268157120110413	1539	+	1	0.0474860478345273	9.88375454726169	1.15597794956175	1184308	1184354	17.9301000145172	8.04634546725554	YDR353W
5302	5311	43	0.0689876213690543	1539	+	1	0.0555814562271051	14.6330264840088	1.49497510293274	1184311	1184354	22.6793719512643	8.04634546725554	YDR353W
5307	5311	21	0.0792410429150181	1539	+	1	0.0441450278582473	8.4574261509125	1.03639017617673	1184333	1184354	16.503771618168	8.04634546725554	YDR353W
5308	5311	20	0.0689876213690543	1539	+	1	0.0672072542458874	28.5562718867787	2.18554122935934	1184334	1184354	36.6026173540342	8.04634546725554	YDR353W
5309	5323	196	0.0792410429150181	1539	+	1	-0.0348518326683122	-12.3205527843437	1.10806937267984	1184336	1184532	10.6618841199867	22.9824369043304	YDR353W
5311	5319	164	0.070462406277369	1539	+	1	-0.0419596150458222	-7.64113618170279	0.963208185362113	1184354	1184518	8.04634546725554	15.6874816489583	YDR353W
5311	5323	178	0.0268157120110413	1539	+	1	-0.0559844831675232	-14.9360914370748	1.51412619380133	1184354	1184532	8.04634546725554	22.9824369043304	YDR353W
5311	5324	179	0.0689876213690543	1539	+	1	-0.0734872716373919	-46.7172653793692	2.76681198798509	1184354	1184533	8.04634546725554	54.7636108466247	YDR353W
5356	5361	110	0.0457489056631958	1547	+	1	-0.042860765595099	-9.21985193991345	1.06497062643586	1213653	1213763	8.44210384934389	17.6619557892573	YDR367W
5357	5361	107	0.0174260450005104	1547	+	1	-0.0573460385629247	-10.4858690927089	1.29937588293657	1213656	1213763	7.17608669654841	17.6619557892573	YDR367W
5358	5361	88	0.0174260450005104	1547	+	1	-0.0501459908130569	-9.90786850809713	1.18761622857863	1213675	1213763	7.75408728116021	17.6619557892573	YDR367W
5364	5366	7	0.0285213261383355	1548	+	1	-0.0187190701957963	-12.552137494299	0.828535029010151	1214986	1214993	16.1779127879827	28.7300502822817	YDR368W
5364	5367	16	0.000292969958862077	1548	+	1	-0.0317180790002655	-46.1151353753704	1.94504568021536	1214986	1215002	16.1779127879827	62.2930481633531	YDR368W
5364	5368	17	0.000941445792191464	1548	+	1	-0.0274570383181246	-28.866040769054	1.47730797108165	1214986	1215003	16.1779127879827	45.0439535570367	YDR368W
5364	5370	27	0.00391372333692441	1548	+	1	-0.0269039074635198	-27.3031136962686	1.42636051057229	1214986	1215013	16.1779127879827	43.4810264842513	YDR368W
5365	5367	10	0.0623043283724322	1548	+	1	-0.0196488069702478	-39.7707245150763	1.46771548979517	1214992	1215002	22.5223236482768	62.2930481633531	YDR368W
5366	5367	9	0.0451059753591972	1548	+	1	-0.0129990088044692	-33.5629978810714	1.11651065120521	1214993	1215002	28.7300502822817	62.2930481633531	YDR368W
5366	5369	17	0.0623043283724322	1548	+	1	0.0232578561336373	14.1017741449879	0.973800752087968	1214993	1215010	28.7300502822817	14.6282761372938	YDR368W
5367	5369	8	0.00391372333692441	1548	+	1	0.0362568649381065	47.6647720260593	2.09031140329318	1215002	1215010	62.2930481633531	14.6282761372938	YDR368W
5368	5369	7	0.0102366194128672	1548	+	1	0.0319958242559655	30.415677419743	1.62257369415947	1215003	1215010	45.0439535570367	14.6282761372938	YDR368W
5369	5370	3	0.0168851619143733	1548	+	1	-0.0314426934013607	-28.8527503469575	1.57162623365011	1215010	1215013	14.6282761372938	43.4810264842513	YDR368W
5383	5387	221	0.00911912188964248	1553	+	1	0.0613094687001176	26.7365653628123	2.04344553978733	1228967	1229188	35.2996958364981	8.56313047368576	YDR377W
5383	5389	232	0.0214199166841277	1553	+	1	0.0489037751382482	25.1866409714205	1.80343689237	1228967	1229199	35.2996958364981	10.1130548650775	YDR377W
5383	5390	236	0.0654984951045854	1553	+	1	0.0386541923254219	23.4083919958183	1.56974884209869	1228967	1229203	35.2996958364981	11.8913038406798	YDR377W
5383	5391	237	0.0180653489109935	1553	+	1	0.0497368316215984	25.3080824295459	1.82086618968131	1228967	1229204	35.2996958364981	9.99161340695213	YDR377W
5384	5387	213	0.0313250685545985	1553	+	1	0.04557102302342	11.0314062351772	1.19424124978487	1228975	1229188	19.594536708863	8.56313047368576	YDR377W
5384	5389	224	0.0921792580463529	1553	+	1	0.0331653294615506	9.48148184378547	0.954232602367539	1228975	1229199	19.594536708863	10.1130548650775	YDR377W
5384	5391	229	0.0763038053185853	1553	+	1	0.0339983859449008	9.60292330191088	0.971661899678856	1228975	1229204	19.594536708863	9.99161340695213	YDR377W
5385	5387	43	0.00879670508592112	1553	+	1	0.063407319817851	30.9589736336756	2.20644954361493	1229145	1229188	39.5221041073613	8.56313047368576	YDR377W
5385	5389	54	0.0199624674356127	1553	+	1	0.0510016262559815	29.4090492422838	1.9664408961976	1229145	1229199	39.5221041073613	10.1130548650775	YDR377W
5385	5390	58	0.0561592970118343	1553	+	1	0.0407520434431552	27.6308002666815	1.73275284592629	1229145	1229203	39.5221041073613	11.8913038406798	YDR377W
5385	5391	59	0.018029202474612	1553	+	1	0.0518346827393317	29.5304907004092	1.98387019350891	1229145	1229204	39.5221041073613	9.99161340695213	YDR377W
5387	5388	10	0.0219635729926937	1553	+	1	-0.0499543998380397	-13.802851567949	1.38509589270446	1229188	1229198	8.56313047368576	22.3659820416348	YDR377W
5387	5392	21	0.0296167124636606	1553	+	1	-0.053370270813579	-16.573425491678	1.55357678270991	1229188	1229209	8.56313047368576	25.1365559653638	YDR377W
5387	5393	100	0.0898025616295751	1553	+	1	-0.0416155468484053	-9.06075416933119	1.04132174440379	1229188	1229288	8.56313047368576	17.623884643017	YDR377W
5387	5395	111	0.0110137109219106	1553	+	1	-0.050817434540458	-14.443536447838	1.42584177640302	1229188	1229299	8.56313047368576	23.0066669215238	YDR377W
5387	5396	116	0.0296167124636606	1553	+	1	-0.0444722951214248	-10.4411361065243	1.15011313661486	1229188	1229304	8.56313047368576	19.0042665802101	YDR377W
5387	5397	129	0.0828688255449306	1553	+	1	-0.0350834971139369	-6.55061516543084	0.819651035251835	1229188	1229317	8.56313047368576	15.1137456391166	YDR377W
5387	5398	131	0.0435330633099231	1553	+	1	-0.0447963293140429	-10.6114865194654	1.1629875480127	1229188	1229319	8.56313047368576	19.1746169931511	YDR377W
5387	5399	138	0.030280336878864	1553	+	1	-0.0467908170807415	-11.7312011869963	1.24486661689999	1229188	1229326	8.56313047368576	20.2943316606821	YDR377W
5387	5402	178	0.00475880398692397	1553	+	1	-0.0548282892535822	-17.9766960342427	1.63194872714406	1229188	1229366	8.56313047368576	26.5398265079284	YDR377W
5388	5389	1	0.0678077848649226	1553	+	1	0.0375487062761703	12.2529271765572	1.14508724528713	1229198	1229199	22.3659820416348	10.1130548650775	YDR377W
5388	5391	6	0.0541771198138038	1553	+	1	0.0383817627595205	12.3743686346826	1.16251654259845	1229198	1229204	22.3659820416348	9.99161340695213	YDR377W
5389	5392	10	0.0783048758552725	1553	+	1	-0.0409645772517095	-15.0235011002862	1.31356813529257	1229199	1229209	10.1130548650775	25.1365559653638	YDR377W
5389	5395	100	0.0296167124636606	1553	+	1	-0.0384117409785886	-12.8936120564463	1.18583312898568	1229199	1229299	10.1130548650775	23.0066669215238	YDR377W
5389	5396	105	0.0874237899274096	1553	+	1	-0.0320666015595554	-8.89121171513256	0.91010448919752	1229199	1229304	10.1130548650775	19.0042665802101	YDR377W
5389	5399	127	0.0882924141663229	1553	+	1	-0.0343851235188721	-10.1812767956046	1.00485796948265	1229199	1229326	10.1130548650775	20.2943316606821	YDR377W
5389	5402	167	0.0147990414792389	1553	+	1	-0.0424225956917128	-16.4267716428509	1.39194007972673	1229199	1229366	10.1130548650775	26.5398265079284	YDR377W
5390	5395	96	0.093845382449365	1553	+	1	-0.0281621581657623	-11.115363080844	0.952145078714376	1229203	1229299	11.8913038406798	23.0066669215238	YDR377W
5390	5402	163	0.0435330633099231	1553	+	1	-0.0321730128788865	-14.6485226672486	1.15825202945542	1229203	1229366	11.8913038406798	26.5398265079284	YDR377W
5391	5392	5	0.0697137888740183	1553	+	1	-0.0417976337350597	-15.1449425584116	1.33099743260389	1229204	1229209	9.99161340695213	25.1365559653638	YDR377W
5391	5395	95	0.0214199166841277	1553	+	1	-0.0392447974619388	-13.0150535145717	1.203262426297	1229204	1229299	9.99161340695213	23.0066669215238	YDR377W
5391	5396	100	0.0704084759829295	1553	+	1	-0.0328996580429056	-9.01265317325796	0.927533786508837	1229204	1229304	9.99161340695213	19.0042665802101	YDR377W
5391	5398	115	0.0957950466824124	1553	+	1	-0.0332236922355237	-9.18300358619902	0.940408197906685	1229204	1229319	9.99161340695213	19.1746169931511	YDR377W
5391	5399	122	0.0722445188162368	1553	+	1	-0.0352181800022223	-10.30271825373	1.02228726679397	1229204	1229326	9.99161340695213	20.2943316606821	YDR377W
5391	5402	162	0.0100288032588889	1553	+	1	-0.043255652175063	-16.5482131009763	1.40936937703805	1229204	1229366	9.99161340695213	26.5398265079284	YDR377W
5397	5402	49	0.0704084759829295	1553	+	1	-0.0197447921396453	-11.4260808688118	0.81229769189223	1229317	1229366	15.1137456391166	26.5398265079284	YDR377W
5443	5445	21	0.000216094356760621	1563	+	1	-0.0235886626523039	-19.7529686076858	1.15199977544047	1251754	1251775	16.1615873507151	35.9145559584009	YDR388W
5447	5448	5	0.019252634572259	1567	+	1	0.0291409294267646	2.07306801435272	0.42438069021532	1263048	1263053	8.13473603583887	6.06166802148615	YDR394W
5456	5457	23	0.00544461397795037	1570	+	1	0.0667982982772276	4.31177508881394	0.914585770426998	1269500	1269523	9.1836845118378	4.87190942302386	YDR398W
5472	5481	13	0.0357323326088146	1581	+	1	0.0245694264767554	19.9657323310553	1.18046633826751	1302180	1302193	35.7302234059386	15.7644910748833	YDR418W
5472	5486	28	0.0357323326088146	1581	+	1	0.0284950062766221	21.2578390698462	1.30384230797873	1302180	1302208	35.7302234059386	14.4723843360924	YDR418W
5472	5487	30	0.0746132403996023	1581	+	1	0.0309348563015081	21.9593573800687	1.37552564359811	1302180	1302210	35.7302234059386	13.7708660258699	YDR418W
5472	5490	33	0.0357323326088146	1581	+	1	0.0228343035599546	19.3180674090175	1.12238016234185	1302180	1302213	35.7302234059386	16.412155996921	YDR418W
5472	5493	39	0.0900567782529788	1581	+	1	0.0235628799002531	19.5963927396114	1.14705591528775	1302180	1302219	35.7302234059386	16.1338306663272	YDR418W
5473	5481	12	0.0900567782529788	1581	+	1	0.0149292458777536	8.10450565509083	0.598459331586788	1302181	1302193	23.8689967299741	15.7644910748833	YDR418W
5473	5486	27	0.0746132403996023	1581	+	1	0.0188548256776203	9.39661239388173	0.721835301298007	1302181	1302208	23.8689967299741	14.4723843360924	YDR418W
5473	5490	32	0.096286255025278	1581	+	1	0.0131941229609528	7.45684073305307	0.54037315566113	1302181	1302213	23.8689967299741	16.412155996921	YDR418W
5474	5481	11	0.0853174508042731	1581	+	1	0.0351225273875434	62.5894243374757	2.3133267729635	1302182	1302193	78.353915412359	15.7644910748833	YDR418W
5474	5486	26	0.072410509385649	1581	+	1	0.0390481071874101	63.8815310762666	2.43670274267472	1302182	1302208	78.353915412359	14.4723843360924	YDR418W
5474	5487	28	0.0853174508042731	1581	+	1	0.0414879572122961	64.5830493864891	2.50838607829409	1302182	1302210	78.353915412359	13.7708660258699	YDR418W
5474	5490	31	0.0900567782529788	1581	+	1	0.0333874044707426	61.941759415438	2.25524059703784	1302182	1302213	78.353915412359	16.412155996921	YDR418W
5476	5481	9	0.072410509385649	1581	+	1	0.0182517362336625	11.1882259949663	0.773752120355396	1302184	1302193	26.9527170698496	15.7644910748833	YDR418W
5476	5486	24	0.0536807922923596	1581	+	1	0.0221773160335292	12.4803327337572	0.897128090066615	1302184	1302208	26.9527170698496	14.4723843360924	YDR418W
5476	5490	29	0.072410509385649	1581	+	1	0.0165166133168617	10.5405610729286	0.715665944429738	1302184	1302213	26.9527170698496	16.412155996921	YDR418W
5478	5486	22	0.0900567782529788	1581	+	1	0.0187108211495247	9.27883261924767	0.714698809034894	1302186	1302208	23.75121695534	14.4723843360924	YDR418W
5481	5488	18	0.0900567782529788	1581	+	1	-0.0214480777456602	-15.0135803321582	0.96522423715447	1302193	1302211	15.7644910748833	30.7780714070415	YDR418W
5486	5488	3	0.0746132403996023	1581	+	1	-0.0253736575455269	-16.3056870709491	1.08860020686569	1302208	1302211	14.4723843360924	30.7780714070415	YDR418W
5486	5489	4	0.0900567782529788	1581	+	1	-0.0261095418725828	-17.3453554144451	1.13652872747311	1302208	1302212	14.4723843360924	31.8177397505375	YDR418W
5538	5543	27	0.00252497133720242	1599	+	1	-0.0306082328601526	-1969.92018112783	6.47536343171657	1360881	1360908	22.3912636669416	1992.31144479477	YDR450W
5538	5544	28	0.0436177914531354	1599	+	1	-0.0219078609966511	-54.2141195480527	1.77450982679468	1360881	1360909	22.3912636669416	76.6053832149942	YDR450W
5538	5547	31	0.0352776418013455	1599	+	1	-0.0220575148098352	-55.5024402062514	1.7985707703414	1360881	1360912	22.3912636669416	77.8937038731929	YDR450W
5538	5548	32	0.0123940570446145	1599	+	1	-0.0267427883904174	-142.120649977092	2.87718420988623	1360881	1360913	22.3912636669416	164.511913644033	YDR450W
5538	5551	37	0.0317561161519151	1599	+	1	-0.0245626094288868	-86.0225068125955	2.27554016116833	1360881	1360918	22.3912636669416	108.413770479537	YDR450W
5538	5554	40	0.0991678138740374	1599	+	1	-0.0227578537532781	-62.1565099184973	1.91683081432703	1360881	1360921	22.3912636669416	84.5477735854389	YDR450W
5539	5543	23	0.0352776418013455	1599	+	1	-0.0268445329628688	-1966.82101149446	6.28834348444173	1360885	1360908	25.4904333003094	1992.31144479477	YDR450W
5539	5548	28	0.0991678138740374	1599	+	1	-0.0229790884931336	-139.021480343724	2.69016426261139	1360885	1360913	25.4904333003094	164.511913644033	YDR450W
5541	5543	14	0.0352776418013455	1599	+	1	-0.0190057713135524	-1956.49670074297	5.79774574978637	1360894	1360908	35.8147440518036	1992.31144479477	YDR450W
5543	5553	12	0.0317561161519151	1599	+	1	0.0197314211584908	1957.79101487597	5.85084894971872	1360908	1360920	1992.31144479477	34.5204299188017	YDR450W
5548	5553	7	0.0991678138740374	1599	+	1	0.0158659766887556	129.991483725232	2.25266972788838	1360913	1360920	164.511913644033	34.5204299188017	YDR450W
5567	5568	125	0.0605801030993889	1601	+	1	-0.0618880475814924	-11.2836952825445	1.39329347228108	1364941	1365066	6.93622943685782	18.2199247194023	YDR452W
5597	5601	128	0.00362027298983603	1612	+	1	-0.060613324293131	-6.38795215017345	1.05462840999305	1402662	1402790	5.93023786142849	12.3181900116019	YDR471W
5599	5600	12	0.0708686252047926	1612	+	1	-0.0520924936369625	-3.92401039011579	0.774134933686655	1402680	1402692	5.52549656555277	9.44950695566856	YDR471W
5599	5601	110	0.000864212818645349	1612	+	1	-0.0691750153462524	-6.79269344604916	1.15661425981517	1402680	1402790	5.52549656555277	12.3181900116019	YDR471W
5608	5614	41	0.00324381138250285	1620	+	1	0.0498311419011246	567.399638785543	5.41844720228452	1422595	1422636	580.984314305995	13.584675520452	YDR483W
5617	5618	17	0.00605788439590338	1624	+	1	-0.0506084327163364	-5.87623965596591	0.928854605647563	1435942	1435959	6.50196290536256	12.3782025613285	YDR492W
5651	5652	1	0.0143853172358156	1636	+	1	0.0351877307586755	24.4005813765019	1.53258761168872	1471526	1471527	37.2901910575169	12.889609681015	YDR513W
5651	5653	3	0.00140941929490523	1636	+	1	0.0416519587320477	25.7837410672655	1.69635339197101	1471526	1471529	37.2901910575169	11.5064499902514	YDR513W
5651	5655	22	0.000775237381727578	1636	+	1	0.052161828325786	27.4930232556949	1.92835953334316	1471526	1471548	37.2901910575169	9.79716780182198	YDR513W
5653	5656	23	0.0866855786496769	1636	+	1	-0.0411753104872885	-24.851419832607	1.65982487885912	1471529	1471552	11.5064499902514	36.3578698228584	YDR513W
5655	5656	4	0.0329708484939257	1636	+	1	-0.0516851800810267	-26.5607020210364	1.89183102023127	1471548	1471552	9.79716780182198	36.3578698228584	YDR513W
5669	5673	12	0.0653002896125088	1640	+	1	-0.0401575186139492	-5.95571567571037	0.835712740578587	1481044	1481056	7.58942673357311	13.5451424092835	YDR519W
5669	5676	72	0.0578241634362362	1640	+	1	-0.056223282539914	-12.1542191397666	1.37932560224153	1481044	1481116	7.58942673357311	19.7436458733397	YDR519W
5721	5733	155	0.00276680870603951	1672	-	-1	-0.0372512680987824	-12.1145299808962	1.13461969248726	52485	52640	22.2470671084437	10.1325371275475	YEL054C
5722	5733	154	0.00533350272023852	1672	-	-1	-0.0434385331726917	-17.6271901556227	1.4539979329718	52486	52640	27.7597272831702	10.1325371275475	YEL054C
5723	5728	126	0.0336902472013049	1672	-	-1	-0.0337033636319794	-46.3827292048816	2.0020369081679	52498	52624	61.8145679415975	15.4318387367159	YEL054C
5723	5730	133	0.0355306667165515	1672	-	-1	-0.0378309366458525	-47.6814751097565	2.12886966645759	52498	52631	61.8145679415975	14.133092831841	YEL054C
5723	5732	139	0.0831707100963031	1672	-	-1	-0.0355008697747385	-46.9765277662445	2.05864632873401	52498	52637	61.8145679415975	14.838040175353	YEL054C
5723	5733	142	1.54111779893107e-05	1672	-	-1	-0.0571947268058918	-51.68203081405	2.60895141882585	52498	52640	61.8145679415975	10.1325371275475	YEL054C
5723	5734	143	0.0450364281564655	1672	-	-1	-0.0412833421014625	-48.6109276706826	2.22701114210046	52498	52641	61.8145679415975	13.2036402709149	YEL054C
5724	5733	136	0.000562173763852443	1672	-	-1	-0.0526988440018379	-33.9910715328985	2.12255532522769	52504	52640	44.123608660446	10.1325371275475	YEL054C
5725	5733	38	0.00818981609255476	1672	-	-1	-0.0578450740126318	-55.4878620313101	2.69514890787236	52602	52640	65.6203991588576	10.1325371275475	YEL054C
5726	5733	30	0.0355306667165515	1672	-	-1	-0.0520876093531271	-32.3385508114279	2.06748560351671	52610	52640	42.4710879389754	10.1325371275475	YEL054C
5727	5733	24	0.000562173763852443	1672	-	-1	-0.0493022728422657	-26.14690387508	1.84015676513948	52616	52640	36.2794410026275	10.1325371275475	YEL054C
5729	5733	15	0.0676004577670637	1672	-	-1	-0.036512861075795	-11.599487199189	1.10082710536546	52625	52640	21.7320243267365	10.1325371275475	YEL054C
5731	5733	7	0.00533350272023852	1672	-	-1	-0.0492236742759004	-25.9982667234112	1.8342338910151	52633	52640	36.1308038509587	10.1325371275475	YEL054C
5733	5735	8	0.00960410322532838	1672	-	-1	0.0387788999482054	13.2615530923286	1.2071486626644	52640	52648	10.1325371275475	23.3940902198761	YEL054C
5825	5827	18	0.0589942269518438	1705	-	-1	-0.0355946236792173	-252.134055687711	3.89534458751406	166060	166078	270.298767009869	18.1647113221576	YER007C-A
5825	5836	89	0.0849352732957453	1705	-	-1	-0.0294193100194074	-248.626867796701	3.64065743649844	166060	166149	270.298767009869	21.671899213168	YER007C-A
5826	5827	10	0.0589942269518438	1705	-	-1	-0.0352630368092428	-221.18490948506	3.71990917704983	166068	166078	239.349620807217	18.1647113221576	YER007C-A
5826	5836	81	0.0619330346823019	1705	-	-1	-0.0290877231494328	-217.67772159405	3.46522202603422	166068	166149	239.349620807217	21.671899213168	YER007C-A
5863	5873	65	0.0124847251602848	1715	-	-1	-0.0500362622135972	-19.5916679522525	1.62794079664881	194163	194228	28.9624643289179	9.37079637666534	YER019C-A
5866	5873	11	0.000652202146847654	1715	-	-1	-0.0319971345655553	-7.14382330961648	0.81750018073552	194217	194228	16.5146196862818	9.37079637666534	YER019C-A
5867	5873	10	0.00774285192352808	1715	-	-1	-0.0522376673403886	-22.5256118524872	1.76715040945915	194218	194228	31.8964082291526	9.37079637666534	YER019C-A
5868	5873	9	0.0002143634735563	1715	-	-1	-0.0361685973707899	-8.96630035659932	0.96852167313652	194219	194228	18.3370967332647	9.37079637666534	YER019C-A
5869	5873	8	0.0190443624067194	1715	-	-1	-0.0266415805074748	-5.27502948919476	0.644245982302906	194220	194228	14.6458258658601	9.37079637666534	YER019C-A
5870	5873	7	0.00321153662260543	1715	-	-1	-0.0313076899958916	-6.87693158379032	0.793994423991532	194221	194228	16.2477279604557	9.37079637666534	YER019C-A
5896	5911	80	0.0350831971798642	1728	-	-1	0.0665957465310602	48.0836529767498	2.69266661882347	235519	235599	8.79835541254996	56.8820083892998	YER043C
5897	5911	70	0.0177108729833474	1728	-	-1	0.0437976441165432	44.5006979887551	2.19980839139243	235529	235599	12.3813104005447	56.8820083892998	YER043C
5898	5911	65	7.01926637693973e-05	1728	-	-1	0.0538665522135224	46.3880866749594	2.43841847202606	235534	235599	10.4939217143404	56.8820083892998	YER043C
5901	5911	61	0.000510316645851105	1728	-	-1	0.0583138516679234	47.0500711862413	2.53242479820977	235538	235599	9.83193720305855	56.8820083892998	YER043C
5903	5911	57	7.01926637693973e-05	1728	-	-1	0.0567692367052055	46.8298323217028	2.50046455862463	235542	235599	10.052176067597	56.8820083892998	YER043C
5904	5911	55	0.0754906089360426	1728	-	-1	0.0513975819787808	45.9806025234546	2.38345820484512	235544	235599	10.9014058658452	56.8820083892998	YER043C
5905	5911	52	0.0124493631971525	1728	-	-1	0.0505393833684494	45.8314505315578	2.36385320247607	235547	235599	11.050557857742	56.8820083892998	YER043C
5906	5911	48	0.000895473530004409	1728	-	-1	0.0434081701302731	44.4139582426826	2.18973654189571	235551	235599	12.4680501466172	56.8820083892998	YER043C
5907	5911	47	0.039712763731946	1728	-	-1	0.0343957975669364	42.00169768704	1.93456775415062	235552	235599	14.8803107022599	56.8820083892998	YER043C
5913	5916	13	0.00816058275126341	1729	-	-1	0.0263223114999354	4.56385739110503	0.596351507110346	237431	237444	8.91572994322267	13.4795873343277	YER044C
5913	5918	17	0.000596474866810581	1729	-	-1	0.0368445241199172	8.03172688485524	0.926643972424695	237431	237448	8.91572994322267	16.9474568280779	YER044C
5913	5920	38	0.000596474866810581	1729	-	-1	0.0554896057775294	22.2303816878428	1.8046272410996	237431	237469	8.91572994322267	31.1461116310655	YER044C
5915	5920	28	0.0281146834270385	1729	-	-1	0.0507451125346007	21.6509195969586	1.71378298099445	237441	237469	9.49519203410692	31.1461116310655	YER044C
5917	5920	23	0.0914124372361235	1729	-	-1	0.0373778065512065	19.522463866808	1.42198917413062	237446	237469	11.6236477642575	31.1461116310655	YER044C
5946	5948	22	0.000196332350273387	1739	-	-1	0.0689626068687298	156.333339597794	4.1290162924138	258558	258580	9.47660589501571	165.809945492809	YER053C
5946	5949	24	0.0593273150322409	1739	-	-1	0.0396288082069527	11.2056063145075	1.12594816076728	258558	258582	9.47660589501571	20.6822122095232	YER053C
5946	5953	70	0.00553381094597825	1739	-	-1	0.0591783928222039	40.1594663862173	2.38894661245239	258558	258628	9.47660589501571	49.6360722812331	YER053C
5968	5969	3	0.0715272650367592	1746	-	-1	-0.0147984733280735	-33.9203939452238	1.19340617526223	269312	269315	60.2781958284051	26.3578018831813	YER056C-A
5968	5979	28	0.0711920226904447	1746	-	-1	-0.0161215453433285	-35.1829721356562	1.26422343064863	269312	269340	60.2781958284051	25.0952236927488	YER056C-A
5968	5981	30	0.0715272650367592	1746	-	-1	-0.0249623128783682	-41.2677834866714	1.66484641180944	269312	269342	60.2781958284051	19.0104123417337	YER056C-A
5968	5982	31	0.0262614351368509	1746	-	-1	-0.0197058706647655	-38.0655046173836	1.44025204134019	269312	269343	60.2781958284051	22.2126912110214	YER056C-A
5968	5984	33	0.0715272650367592	1746	-	-1	-0.0153479552701993	-34.4598615524805	1.22324031149155	269312	269345	60.2781958284051	25.8183342759246	YER056C-A
5968	5985	34	0.0715272650367592	1746	-	-1	-0.0346446186673745	-45.2567225360832	2.00460991863978	269312	269346	60.2781958284051	15.0214732923219	YER056C-A
5969	5987	33	0.0715272650367592	1746	-	-1	0.0237247523401491	243.049764903539	3.35348840551615	269315	269348	26.3578018831813	269.407566786721	YER056C-A
5970	5979	24	0.0968630457050671	1746	-	-1	-0.0168262781163408	-39.1183466648782	1.35546541065433	269316	269340	64.2135703576271	25.0952236927488	YER056C-A
5970	5981	26	0.0865749938958375	1746	-	-1	-0.0256670456513805	-45.2031580158934	1.75608839181515	269316	269342	64.2135703576271	19.0104123417337	YER056C-A
5970	5982	27	0.0586141606291511	1746	-	-1	-0.0204106034377778	-42.0008791466056	1.5314940213459	269316	269343	64.2135703576271	22.2126912110214	YER056C-A
5970	5985	30	0.0715272650367592	1746	-	-1	-0.0353493514403868	-49.1920970653052	2.09585189864549	269316	269346	64.2135703576271	15.0214732923219	YER056C-A
5973	5981	22	0.0988748834033318	1746	-	-1	-0.0330825953496806	-186.132291952668	3.43176611712187	269320	269342	205.142704294401	19.0104123417337	YER056C-A
5973	5982	23	0.0917055647956175	1746	-	-1	-0.0278261531360779	-182.93001308338	3.20717174665262	269320	269343	205.142704294401	22.2126912110214	YER056C-A
5973	5985	26	0.0715272650367592	1746	-	-1	-0.0427649011386869	-190.12123100208	3.77152962395221	269320	269346	205.142704294401	15.0214732923219	YER056C-A
5975	5982	19	0.0988748834033318	1746	-	-1	-0.0170046097496435	-26.5991256346948	1.13584625660869	269324	269343	48.8118168457163	22.2126912110214	YER056C-A
5979	5987	8	0.0711920226904447	1746	-	-1	0.0250478243554041	244.312343093972	3.42430566090255	269340	269348	25.0952236927488	269.407566786721	YER056C-A
5981	5987	6	0.0601263334444561	1746	-	-1	0.0338885918904438	250.397154444987	3.82492864206336	269342	269348	19.0104123417337	269.407566786721	YER056C-A
5982	5987	5	0.0532491292050157	1746	-	-1	0.0286321496768411	247.194875575699	3.60033427159411	269343	269348	22.2126912110214	269.407566786721	YER056C-A
5984	5987	3	0.0715272650367592	1746	-	-1	0.024274234282275	243.589232510796	3.38332254174547	269345	269348	25.8183342759246	269.407566786721	YER056C-A
5985	5987	2	0.0586141606291511	1746	-	-1	0.0435708976794501	254.386093494399	4.1646921488937	269346	269348	15.0214732923219	269.407566786721	YER056C-A
6015	6018	13	0.000112406607929438	1770	-	-1	0.0591181876288194	50.619492610425	2.62172093677625	332356	332369	9.81980237118768	60.4392949816126	YER087C-B
6015	6020	19	0.00630861171031927	1770	-	-1	0.0472447326563555	19.8755513712399	1.59647132373478	332356	332375	9.81980237118768	29.6953537424276	YER087C-B
6015	6024	39	0.00818701847016934	1770	-	-1	0.0525859789705563	28.6868892550127	1.97134328171033	332356	332395	9.81980237118768	38.5066916262003	YER087C-B
6017	6018	1	0.000112406607929438	1770	-	-1	0.0435798043298094	47.8476743845692	2.26302285549166	332368	332369	12.5916205970434	60.4392949816126	YER087C-B
6017	6020	7	0.0284473520169146	1770	-	-1	0.0317063493573455	17.1037331453841	1.2377732424502	332368	332375	12.5916205970434	29.6953537424276	YER087C-B
6017	6024	27	0.0390980187320338	1770	-	-1	0.0370475956715463	25.9150710291569	1.61264520042575	332368	332395	12.5916205970434	38.5066916262003	YER087C-B
6018	6019	4	0.00488210168657605	1770	-	-1	-0.0337453517044494	-45.1088735265945	1.97908947243248	332369	332373	60.4392949816126	15.3304214550182	YER087C-B
6018	6022	23	0.0755547552161961	1770	-	-1	-0.0372672417386872	-46.2167272831223	2.08730488352331	332369	332392	60.4392949816126	14.2225676984904	YER087C-B
6018	6023	25	0.00488210168657605	1770	-	-1	-0.0341000963484663	-45.228218581373	1.99036458381532	332369	332394	60.4392949816126	15.2110764002396	YER087C-B
6034	6038	15	0.00117127427928576	1776	-	-1	-0.0353155653138701	-4.81807625085781	0.707679049662168	348559	348574	12.4274720273963	7.60939577653853	YER094C
6035	6038	14	0.0112578480000061	1776	-	-1	-0.0468224177343017	-8.04838547740711	1.04102598737646	348560	348574	15.6577812539456	7.60939577653853	YER094C
6036	6038	11	0.0121830664561149	1776	-	-1	-0.0261798392564432	-3.06900805651037	0.48884220830045	348563	348574	10.6784038330489	7.60939577653853	YER094C
6148	6150	26	0.0606567109564868	1846	+	1	-0.0477005322901147	-4.58434025540379	0.800039211733841	29617	29643	6.18545482825676	10.7697950836605	YEL065W
6152	6155	21	7.32372082978827e-08	1849	+	1	0.0328145588499	16.3032552429398	1.22987341663894	44976	44997	28.42045352992	12.1171982869803	YEL058W
6152	6157	26	3.00613952930462e-06	1849	+	1	0.0318938288668547	16.1050302631244	1.20646336466308	44976	45002	28.42045352992	12.3154232667956	YEL058W
6196	6197	6	0.0843960574646661	1857	+	1	-0.033497204798948	-12.4590461974922	1.0931229798583	75452	75458	10.9930813401015	23.4521275375937	YEL042W
6197	6198	6	0.0746346695230287	1857	+	1	0.0438205383570141	14.0056645758559	1.31187266016661	75458	75464	23.4521275375937	9.44646296173779	YEL042W
6197	6199	12	0.0843960574646661	1857	+	1	0.034918590529075	12.7013966975949	1.12528406927613	75458	75470	23.4521275375937	10.7507308399988	YEL042W
6204	6206	8	0.0258948493643134	1859	+	1	-0.0465876433262108	-15.9896603355048	1.43563321358373	79550	79558	9.378052262657	25.3677125981618	YEL040W
6205	6206	4	0.0184629478309327	1859	+	1	-0.0499920918900355	-16.4026028292002	1.50060028503016	79554	79558	8.96510976896151	25.3677125981618	YEL040W
6206	6207	27	0.0582880006958892	1859	+	1	0.0439192674476711	15.638410707435	1.38258524198916	79558	79585	25.3677125981618	9.72930189072676	YEL040W
6206	6208	35	0.0135189490811987	1859	+	1	0.0514620885484387	16.5698745259439	1.52777248451102	79558	79593	25.3677125981618	8.79783807221784	YEL040W
6206	6210	49	0.0209037460416937	1859	+	1	0.0609722620943064	17.5174681423041	1.69218395252673	79558	79607	25.3677125981618	7.85024445585769	YEL040W
6206	6213	69	0.0822571517703299	1859	+	1	0.0442845056865198	15.6880348888361	1.38996251971242	79558	79627	25.3677125981618	9.6796777093257	YEL040W
6267	6268	217	0.000960280994739326	1869	+	1	-0.0653952241014447	-11.1899443384756	1.42384847895848	108306	108523	6.64879781726206	17.8387421557376	YEL024W
6312	6314	24	0.0890588537417702	1890	+	1	0.0278960188084763	3.85457031186299	0.564615560199206	164335	164359	11.9018017753279	8.04723146346493	YER006W
6337	6345	48	0.00985199172809637	1895	+	1	-0.0454540182132677	-6.02027906164806	0.892190623050319	178540	178588	7.03310063103866	13.0533796926867	YER012W
6337	6347	51	4.10809108574162e-05	1895	+	1	-0.0567255167464312	-9.53768268911821	1.23640903709894	178540	178591	7.03310063103866	16.5707833201569	YER012W
6338	6345	46	0.0103707559588955	1895	+	1	-0.0446030485173716	-5.95902308335703	0.879679631379197	178542	178588	7.0943566093297	13.0533796926867	YER012W
6338	6347	49	4.10809108574162e-05	1895	+	1	-0.055874547050535	-9.47642671082717	1.22389804542782	178542	178591	7.0943566093297	16.5707833201569	YER012W
6339	6345	40	0.0103707559588955	1895	+	1	-0.0373887775497071	-5.39342742381868	0.769016080504264	178548	178588	7.65995226886805	13.0533796926867	YER012W
6339	6347	43	4.484605625521e-06	1895	+	1	-0.0486602760828706	-8.91083105128882	1.11323449455289	178548	178591	7.65995226886805	16.5707833201569	YER012W
6340	6347	32	0.00764796030265646	1895	+	1	-0.0350310722843259	-7.55253927344393	0.877723345011581	178559	178591	9.01824404671294	16.5707833201569	YER012W
6343	6347	7	0.00525897887968245	1895	+	1	-0.0393569681096669	-8.03306265117926	0.956718934631513	178584	178591	8.53772066897761	16.5707833201569	YER012W
6363	6368	15	0.0703711834660903	1905	+	1	0.0189267388703205	25.8866696155246	1.17978607857044	201997	202012	46.3434567843136	20.4567871687891	YER023W
6363	6370	18	0.01534046838702	1905	+	1	0.0186600876958851	25.7244048753978	1.1683876624263	201997	202015	46.3434567843136	20.6190519089158	YER023W
6363	6374	150	0.00109881557190761	1905	+	1	0.0188915314114166	25.8653913819207	1.17828623171936	201997	202147	46.3434567843136	20.4780654023929	YER023W
6363	6375	155	0.00452354146785024	1905	+	1	0.0239781121426095	28.5407148693609	1.3802662025844	201997	202152	46.3434567843136	17.8027419149528	YER023W
6363	6376	161	0.0396811785111178	1905	+	1	0.0469799337583393	35.1522335063244	2.04999791818024	201997	202158	46.3434567843136	11.1912232779892	YER023W
6364	6368	10	0.0862754720348207	1905	+	1	0.0316914182504101	295.750790790832	3.95022045631557	202002	202012	316.207577959621	20.4567871687891	YER023W
6364	6370	13	0.0678047261760255	1905	+	1	0.0314247670759748	295.588526050705	3.93882204017143	202002	202015	316.207577959621	20.6190519089158	YER023W
6364	6374	145	0.0473981362474748	1905	+	1	0.0316562107915063	295.729512557228	3.9487206094645	202002	202147	316.207577959621	20.4780654023929	YER023W
6364	6375	150	0.0382126877886864	1905	+	1	0.0367427915226991	298.404836044668	4.15070058032953	202002	202152	316.207577959621	17.8027419149528	YER023W
6364	6376	156	0.0307781684957715	1905	+	1	0.059744613138429	305.016354681632	4.82043229592538	202002	202158	316.207577959621	11.1912232779892	YER023W
6365	6375	149	0.0785497480670301	1905	+	1	0.03050147133637	64.3881298418305	2.20687871783808	202003	202152	82.1908717567833	17.8027419149528	YER023W
6365	6376	155	0.0473981362474748	1905	+	1	0.0535032929520998	70.9996484787941	2.87661043343392	202003	202158	82.1908717567833	11.1912232779892	YER023W
6366	6370	11	0.0396811785111178	1905	+	1	0.0164477207775348	19.7527074393452	0.969368461725336	202004	202015	40.371759348261	20.6190519089158	YER023W
6366	6374	143	0.00452354146785024	1905	+	1	0.0166791644930663	19.8936939458681	0.979267031018401	202004	202147	40.371759348261	20.4780654023929	YER023W
6366	6375	148	0.0126846416312816	1905	+	1	0.0217657452242592	22.5690174333083	1.18124700188343	202004	202152	40.371759348261	17.8027419149528	YER023W
6366	6376	154	0.0473981362474748	1905	+	1	0.0447675668399891	29.1805360702718	1.85097871747928	202004	202158	40.371759348261	11.1912232779892	YER023W
6388	6393	25	0.00784865066090953	1910	+	1	0.0337288537790686	15.6544152871107	1.22227587239474	213992	214017	27.3968867743385	11.7424714872278	YER030W
6388	6394	29	0.0360671321848861	1910	+	1	0.0337603748626679	15.6606823327621	1.22304605517033	213992	214021	27.3968867743385	11.7362044415764	YER030W
6393	6399	30	0.0300432487868865	1910	+	1	-0.0279765457022533	-10.5792939347091	0.926715043526449	214017	214047	11.7424714872278	22.3217654219369	YER030W
6415	6416	118	6.33850998874586e-05	1920	+	1	-0.0853704247062396	-182.959889173522	4.61430644788142	251229	251347	7.78779711304019	190.747686286562	YER048W-A
6416	6417	3	0.00356541013033906	1920	+	1	0.0731578630451116	181.721357604008	4.40138243401736	251347	251350	190.747686286562	9.02632868255446	YER048W-A
6436	6442	23	0.0292858691193101	1936	+	1	-0.0365723698091065	-8.24481728164808	0.935089689760578	303320	303343	9.04027567972333	17.2850929613714	YER072W
6437	6442	13	0.0184236486498408	1936	+	1	-0.0432666801833862	-8.97074019428094	1.05585249658064	303330	303343	8.31435276709047	17.2850929613714	YER072W
6439	6442	6	0.00189941898101198	1936	+	1	-0.0442937869113449	-9.07192821348891	1.07351822011347	303337	303343	8.21316474788251	17.2850929613714	YER072W
6439	6443	16	0.0899665853575174	1936	+	1	-0.0336638908828622	-5.45008740044272	0.734290774497694	303337	303353	8.21316474788251	13.6632521483252	YER072W
6441	6442	3	0.000765835061773856	1936	+	1	-0.0481669208654422	-9.43231662607488	1.13825365100921	303340	303343	7.85277633529653	17.2850929613714	YER072W
6441	6443	13	0.0481538471672668	1936	+	1	-0.0375370248369595	-5.81047581302869	0.799026205393431	303340	303353	7.85277633529653	13.6632521483252	YER072W
6445	6454	25	0.090076950911654	1938	+	1	0.0243955184509808	67.1926997525122	2.04344346326031	307272	307297	88.7130760784689	21.5203763259567	YER074W
6445	6457	28	0.0469257699647517	1938	+	1	0.0271652039340793	68.8967340973368	2.16245609845983	307272	307300	88.7130760784689	19.8163419811321	YER074W
6445	6460	34	0.0288041172444292	1938	+	1	0.0254937869207363	67.9023117462589	2.09181681676013	307272	307306	88.7130760784689	20.81076433221	YER074W
6447	6449	2	0.090076950911654	1938	+	1	0.0203468709986851	104.404541431828	2.28063515196138	307288	307290	131.459932443826	27.0553910119985	YER074W
6447	6454	9	0.0635903914184987	1938	+	1	0.0269361904414673	109.93955611787	2.61084793719504	307288	307297	131.459932443826	21.5203763259567	YER074W
6447	6457	12	0.0288041172444292	1938	+	1	0.0297058759245657	111.643590462694	2.72986057239456	307288	307300	131.459932443826	19.8163419811321	YER074W
6447	6460	18	0.0244912365765697	1938	+	1	0.0280344589112227	110.649168111616	2.65922129069486	307288	307306	131.459932443826	20.81076433221	YER074W
6449	6464	31	0.090076950911654	1938	+	1	-0.0203040371470019	-103.345203208968	2.26896244697273	307290	307321	27.0553910119985	130.400594220967	YER074W
6449	6470	57	0.0884373888462397	1938	+	1	-0.0209604712772429	-121.717770896442	2.45912629661154	307290	307347	27.0553910119985	148.773161908441	YER074W
6449	6471	72	0.0658809267626778	1938	+	1	-0.0242401762129797	-475.450000307161	4.21515107806237	307290	307362	27.0553910119985	502.50539131916	YER074W
6454	6461	13	0.0737255243084951	1938	+	1	-0.0272479275400927	-118.200258648888	2.6987698927588	307297	307310	21.5203763259567	139.720634974844	YER074W
6454	6464	24	0.0635903914184987	1938	+	1	-0.0268933565897841	-108.88021789501	2.59917523220638	307297	307321	21.5203763259567	130.400594220967	YER074W
6454	6467	39	0.0815978245187122	1938	+	1	-0.0258223480135014	-87.0122943097461	2.33435417827393	307297	307336	21.5203763259567	108.532670635703	YER074W
6454	6470	50	0.0625657006605744	1938	+	1	-0.0275497907200251	-127.252785582484	2.78933908184519	307297	307347	21.5203763259567	148.773161908441	YER074W
6454	6471	65	0.0456988860076927	1938	+	1	-0.030829495655762	-480.985014993203	4.54536386329602	307297	307362	21.5203763259567	502.50539131916	YER074W
6457	6461	10	0.0438746067947717	1938	+	1	-0.0300176130231911	-119.904292993712	2.81778252795831	307300	307310	19.8163419811321	139.720634974844	YER074W
6457	6464	21	0.0288041172444292	1938	+	1	-0.0296630420728825	-110.584252239835	2.7181878674059	307300	307321	19.8163419811321	130.400594220967	YER074W
6457	6466	26	0.0658809267626778	1938	+	1	-0.0265220967283596	-62.1501792338969	2.04834409773826	307300	307326	19.8163419811321	81.966521215029	YER074W
6457	6467	36	0.0451099003372541	1938	+	1	-0.0285920334965998	-88.7163286545706	2.45336681347345	307300	307336	19.8163419811321	108.532670635703	YER074W
6457	6470	47	0.0288041172444292	1938	+	1	-0.0303194762031235	-128.956819927308	2.90835171704471	307300	307347	19.8163419811321	148.773161908441	YER074W
6457	6471	62	0.0288041172444292	1938	+	1	-0.0335991811388604	-482.689049338027	4.66437649849554	307300	307362	19.8163419811321	502.50539131916	YER074W
6460	6461	4	0.0288041172444292	1938	+	1	-0.0283461960098481	-118.909870642634	2.74714324625862	307306	307310	20.81076433221	139.720634974844	YER074W
6460	6464	15	0.0244912365765697	1938	+	1	-0.0279916250595396	-109.589829888757	2.6475485857062	307306	307321	20.81076433221	130.400594220967	YER074W
6460	6466	20	0.0490205626679391	1938	+	1	-0.0248506797150166	-61.155756882819	1.97770481603856	307306	307326	20.81076433221	81.966521215029	YER074W
6460	6467	30	0.0288041172444292	1938	+	1	-0.0269206164832568	-87.7219063034927	2.38272753177375	307306	307336	20.81076433221	108.532670635703	YER074W
6460	6468	38	0.0676119194634148	1938	+	1	-0.0193448417576775	-28.8334157229066	1.25429464298002	307306	307344	20.81076433221	49.6441800551166	YER074W
6460	6470	41	0.0244912365765697	1938	+	1	-0.0286480591897805	-127.962397576231	2.83771243534501	307306	307347	20.81076433221	148.773161908441	YER074W
6460	6471	56	0.0244912365765697	1938	+	1	-0.0319277641255174	-481.69462698695	4.59373721679584	307306	307362	20.81076433221	502.50539131916	YER074W
6477	6480	46	0.0304792909370125	1943	+	1	-0.0563601720686778	-18.2956901506453	1.66558160476183	321940	321986	8.42182013642611	26.7175102870714	YER080W
6478	6480	42	0.0226475409318845	1943	+	1	-0.0536498049136532	-18.0089046085986	1.6172719195534	321944	321986	8.70860567847282	26.7175102870714	YER080W
6491	6493	22	0.0357493758403447	1946	+	1	0.0432735961253391	11.9897559359745	1.21220839029392	330323	330345	21.0941461831624	9.10439024718782	YER086W
6493	6497	19	0.0838249880020123	1946	+	1	-0.0347794116370944	-7.65696835864782	0.880504789396314	330345	330364	9.10439024718782	16.7613586058356	YER086W
6493	6499	27	0.0117888642788855	1946	+	1	-0.0402160618439413	-10.1940696072458	1.08385141219452	330345	330372	9.10439024718782	19.2984598544336	YER086W
6516	6538	107	0.00196597277380925	1957	+	1	0.0488144352888091	55.4311888180816	2.51832348248228	363729	363836	67.1523392198699	11.7211504017884	YER102W
6516	6539	113	0.030026642178521	1957	+	1	0.0420429302908954	53.9154833355514	2.34287717286004	363729	363842	67.1523392198699	13.2368558843186	YER102W
6516	6540	114	0.00678067517697926	1957	+	1	0.0540050304634302	56.3769768627723	2.63970127061612	363729	363843	67.1523392198699	10.7753623570977	YER102W
6516	6541	116	0.0775959771424695	1957	+	1	0.0311685953608545	50.4462160214534	2.0070606738527	363729	363845	67.1523392198699	16.7061231984166	YER102W
6516	6542	119	0.0462396817560593	1957	+	1	0.0382897041099066	52.8934886579186	2.23557996855165	363729	363848	67.1523392198699	14.2588505619514	YER102W
6520	6538	75	0.0401909555043734	1957	+	1	0.0361603264285728	18.4470062046438	1.36391237116757	363761	363836	30.1681566064321	11.7211504017884	YER102W
6520	6540	82	0.0547084571575362	1957	+	1	0.0413509216031939	19.3927942493345	1.48529015930142	363761	363843	30.1681566064321	10.7753623570977	YER102W
6521	6524	3	0.0787869238444087	1957	+	1	-0.010541820155492	-49.1061142428356	1.2109136312667	363762	363765	37.3475443318395	86.4536585746751	YER102W
6521	6538	74	0.00497466021753087	1957	+	1	0.0405770685591289	25.6263939300512	1.67189921269834	363762	363836	37.3475443318395	11.7211504017884	YER102W
6521	6539	80	0.0679625456922143	1957	+	1	0.0338055635612153	24.1106884475209	1.4964529030761	363762	363842	37.3475443318395	13.2368558843186	YER102W
6521	6540	81	0.0171384131363506	1957	+	1	0.0457676637337501	26.5721819747419	1.79327700083218	363762	363843	37.3475443318395	10.7753623570977	YER102W
6522	6538	73	0.0424549598222795	1957	+	1	0.0437922099480994	33.4519795965105	1.94635070640612	363763	363836	45.1731299982989	11.7211504017884	YER102W
6522	6540	80	0.0477316416228357	1957	+	1	0.0489828051227206	34.3977676412012	2.06772849453997	363763	363843	45.1731299982989	10.7753623570977	YER102W
6523	6538	72	0.00371229595501466	1957	+	1	0.042026755449274	28.7908137943098	1.78923386120305	363764	363836	40.5119641960982	11.7211504017884	YER102W
6523	6539	78	0.0560240769328755	1957	+	1	0.0352552504513604	27.2751083117796	1.61378755158081	363764	363842	40.5119641960982	13.2368558843186	YER102W
6523	6540	79	0.0146703084775833	1957	+	1	0.0472173506238952	29.7366018390005	1.91061164933689	363764	363843	40.5119641960982	10.7753623570977	YER102W
6523	6542	84	0.0854643397292741	1957	+	1	0.0315020242703716	26.2531136341468	1.50649034727242	363764	363848	40.5119641960982	14.2588505619514	YER102W
6524	6538	71	0.000776568189042037	1957	+	1	0.0511188887146209	74.7325081728868	2.88281284396504	363765	363836	86.4536585746751	11.7211504017884	YER102W
6524	6539	77	0.0141503155697683	1957	+	1	0.0443473837167073	73.2168026903566	2.7073665343428	363765	363842	86.4536585746751	13.2368558843186	YER102W
6524	6540	78	0.00371229595501466	1957	+	1	0.0563094838892421	75.6782962175775	3.00419063209888	363765	363843	86.4536585746751	10.7753623570977	YER102W
6524	6541	80	0.0443454965382932	1957	+	1	0.0334730487866663	69.7475353762586	2.37155003533546	363765	363845	86.4536585746751	16.7061231984166	YER102W
6524	6542	83	0.0260693003670018	1957	+	1	0.0405941575357185	72.1948080127238	2.60006933003442	363765	363848	86.4536585746751	14.2588505619514	YER102W
6524	6543	86	0.0702675728123972	1957	+	1	0.0295115367617043	67.9840633499491	2.22677476870391	363765	363851	86.4536585746751	18.469595224726	YER102W
6525	6538	68	0.0157285595171298	1957	+	1	0.0463340604763578	42.4208816827789	2.20763486284441	363768	363836	54.1420320845672	11.7211504017884	YER102W
6525	6539	74	0.0775959771424695	1957	+	1	0.0395625554784442	40.9051762002486	2.03218855322217	363768	363842	54.1420320845672	13.2368558843186	YER102W
6525	6540	75	0.0269995773702091	1957	+	1	0.051524655650979	43.3666697274696	2.32901265097825	363768	363843	54.1420320845672	10.7753623570977	YER102W
6526	6538	67	0.0422952920806385	1957	+	1	0.0473873562250124	47.2746679900286	2.33149852660811	363769	363836	58.995818391817	11.7211504017884	YER102W
6526	6540	74	0.0456368433913215	1957	+	1	0.0525779513996335	48.2204560347193	2.45287631474195	363769	363843	58.995818391817	10.7753623570977	YER102W
6527	6538	66	0.000776568189042037	1957	+	1	0.0513634715261201	77.4528410785867	2.92750882087885	363770	363836	89.173991480375	11.7211504017884	YER102W
6527	6539	72	0.0146703084775833	1957	+	1	0.0445919665282064	75.9371355960564	2.75206251125661	363770	363842	89.173991480375	13.2368558843186	YER102W
6527	6540	73	0.00371229595501466	1957	+	1	0.0565540667007412	78.3986291232774	3.0488866090127	363770	363843	89.173991480375	10.7753623570977	YER102W
6527	6541	75	0.0456368433913215	1957	+	1	0.0337176315981655	72.4678682819584	2.41624601224928	363770	363845	89.173991480375	16.7061231984166	YER102W
6527	6542	78	0.0269995773702091	1957	+	1	0.0408387403472176	74.9151409184237	2.64476530694823	363770	363848	89.173991480375	14.2588505619514	YER102W
6527	6543	81	0.0702747526557266	1957	+	1	0.0297561195732034	70.704396255649	2.27147074561773	363770	363851	89.173991480375	18.469595224726	YER102W
6528	6538	65	0.000911863122274426	1957	+	1	0.0542058763612334	128.860404704261	3.58422124038711	363771	363836	140.581555106049	11.7211504017884	YER102W
6528	6539	71	0.0148075364957306	1957	+	1	0.0474343713633197	127.34469922173	3.40877493076487	363771	363842	140.581555106049	13.2368558843186	YER102W
6528	6540	72	0.00371229595501466	1957	+	1	0.0593964715358545	129.806192748951	3.70559902852095	363771	363843	140.581555106049	10.7753623570977	YER102W
6528	6541	74	0.0461196580210149	1957	+	1	0.0365600364332788	123.875431907632	3.07295843175753	363771	363845	140.581555106049	16.7061231984166	YER102W
6528	6542	77	0.0269995773702091	1957	+	1	0.0436811451823309	126.322704544098	3.30147772645649	363771	363848	140.581555106049	14.2588505619514	YER102W
6528	6543	80	0.0702675728123972	1957	+	1	0.0325985244083167	122.111959881323	2.92818316512598	363771	363851	140.581555106049	18.469595224726	YER102W
6529	6538	59	0.0477316416228357	1957	+	1	0.0512909043735261	76.6280283683151	2.91410255094943	363777	363836	88.3491787701035	11.7211504017884	YER102W
6529	6540	66	0.0507960737361408	1957	+	1	0.0564814995481472	77.5738164130058	3.03548033908327	363777	363843	88.3491787701035	10.7753623570977	YER102W
6549	6551	4	0.0495739130858805	1963	+	1	0.0276714843132375	34.6741985095007	1.6121843987513	397711	397715	51.5297042200961	16.8555057105954	YER117W
6549	6554	9	0.036438403600118	1963	+	1	0.0284105996210247	34.9717991835464	1.63788416184778	397711	397720	51.5297042200961	16.5579050365497	YER117W
6550	6556	11	0.0140349914402148	1963	+	1	-0.0301692131001763	-103.618468276847	2.66734142635809	397713	397724	19.3586217521508	122.977090028998	YER117W
6550	6560	16	0.0242668772611772	1963	+	1	-0.0336973982119738	-309.426438555963	4.08609659786314	397713	397729	19.3586217521508	328.785060308113	YER117W
6550	6570	33	0.0961023135185645	1963	+	1	-0.0223744415956027	-32.2487569249979	1.41460111006324	397713	397746	19.3586217521508	51.6073786771487	YER117W
6550	6581	63	0.0319925109441359	1963	+	1	-0.0330485184879635	-232.046968860115	3.69896858402888	397713	397776	19.3586217521508	251.405590612266	YER117W
6550	6587	72	0.0639324427978902	1963	+	1	-0.0277079498513406	-66.239874816985	2.14460921491699	397713	397785	19.3586217521508	85.5984965691358	YER117W
6550	6591	86	0.0319925109441359	1963	+	1	-0.0321859510330976	-172.136759057088	3.30626144443333	397713	397799	19.3586217521508	191.495380809239	YER117W
6550	6594	130	0.0639324427978902	1963	+	1	-0.0235627523599029	-37.2578508891236	1.54824562546464	397713	397843	19.3586217521508	56.6164726412744	YER117W
6551	6556	9	0.00126001740525283	1963	+	1	-0.0354865015849478	-106.121584318403	2.86709775643983	397715	397724	16.8555057105954	122.977090028998	YER117W
6551	6560	14	0.00269417269103345	1963	+	1	-0.0390146866967453	-311.929554597518	4.28585292794489	397715	397729	16.8555057105954	328.785060308113	YER117W
6551	6564	18	0.0459734979154151	1963	+	1	-0.0287598979962292	-39.2107714847563	1.73391336522427	397715	397733	16.8555057105954	56.0662771953518	YER117W
6551	6566	21	0.0886143393850996	1963	+	1	-0.0342192785566528	-83.5479931608759	2.57451772752683	397715	397736	16.8555057105954	100.403498871471	YER117W
6551	6568	26	0.0639324427978902	1963	+	1	-0.0302743871561858	-47.0378178728996	1.92244527454606	397715	397741	16.8555057105954	63.8933235834951	YER117W
6551	6570	31	0.0179256949929319	1963	+	1	-0.0276917300803742	-34.7518729665533	1.61435744014499	397715	397746	16.8555057105954	51.6073786771487	YER117W
6551	6572	33	0.0630601310278561	1963	+	1	-0.0233309448260023	-22.1029670305812	1.20871720896223	397715	397748	16.8555057105954	38.9584727411766	YER117W
6551	6577	47	0.0495739130858805	1963	+	1	-0.0289207387287003	-39.9498000114017	1.75280577373286	397715	397762	16.8555057105954	56.8053057219971	YER117W
6551	6580	60	0.0442787999202323	1963	+	1	-0.036615607534533	-136.928180323029	3.18961064694109	397715	397775	16.8555057105954	153.783686033624	YER117W
6551	6581	61	0.00358597984345266	1963	+	1	-0.038365806972735	-234.55008490167	3.89872491411062	397715	397776	16.8555057105954	251.405590612266	YER117W
6551	6583	65	0.076763349148028	1963	+	1	-0.0308603076493957	-50.6856708711184	2.00254739890925	397715	397780	16.8555057105954	67.5411765817139	YER117W
6551	6584	66	0.0532468203430197	1963	+	1	-0.0268334487375747	-31.6521270793142	1.52499186390336	397715	397781	16.8555057105954	48.5076327899097	YER117W
6551	6585	67	0.0961023135185645	1963	+	1	-0.0298009212575591	-44.3659063943478	1.86081640907854	397715	397782	16.8555057105954	61.2214121049432	YER117W
6551	6587	70	0.0140846144111546	1963	+	1	-0.033025238336112	-68.7429908585404	2.34436554499874	397715	397785	16.8555057105954	85.5984965691358	YER117W
6551	6590	82	0.0616126231254506	1963	+	1	-0.0354683836307937	-105.727546108977	2.86246770976935	397715	397797	16.8555057105954	122.583051819573	YER117W
6551	6591	84	0.00358597984345266	1963	+	1	-0.0375032395178691	-174.639875098644	3.50601777451507	397715	397799	16.8555057105954	191.495380809239	YER117W
6551	6593	126	0.0749148356525563	1963	+	1	-0.0254588446754564	-27.3953230943736	1.39248456399056	397715	397841	16.8555057105954	44.250828804969	YER117W
6551	6594	128	0.00903311060787408	1963	+	1	-0.0288800408446744	-39.7609669306789	1.74800195554639	397715	397843	16.8555057105954	56.6164726412744	YER117W
6551	6595	132	0.0826936116860715	1963	+	1	-0.0235054693573949	-22.4889036360505	1.22293873748505	397715	397847	16.8555057105954	39.3444093466459	YER117W
6552	6556	7	0.0103981119100651	1963	+	1	-0.0259613875983233	-101.040511808021	2.48697916476871	397717	397724	21.9365782209769	122.977090028998	YER117W
6552	6560	12	0.0276736714532553	1963	+	1	-0.0294895727101208	-306.848482087137	3.90573433627377	397717	397729	21.9365782209769	328.785060308113	YER117W
6552	6581	59	0.034034320264732	1963	+	1	-0.0288406929861105	-229.469012391289	3.5186063224395	397717	397776	21.9365782209769	251.405590612266	YER117W
6552	6587	68	0.0803168037791819	1963	+	1	-0.0235001243494875	-63.6619183481589	1.96424695332762	397717	397785	21.9365782209769	85.5984965691358	YER117W
6552	6591	82	0.034034320264732	1963	+	1	-0.0279781255312446	-169.558802588262	3.12589918284396	397717	397799	21.9365782209769	191.495380809239	YER117W
6552	6594	126	0.0707516839387118	1963	+	1	-0.0193549268580499	-34.6798944202975	1.36788336387527	397717	397843	21.9365782209769	56.6164726412744	YER117W
6553	6556	5	0.034034320264732	1963	+	1	-0.0302990159133047	-103.688393836459	2.67256204054458	397719	397724	19.2886961925397	122.977090028998	YER117W
6553	6560	10	0.0381334147046005	1963	+	1	-0.0338272010251022	-309.496364115574	4.09131721204964	397719	397729	19.2886961925397	328.785060308113	YER117W
6553	6581	57	0.0459734979154151	1963	+	1	-0.0331783213010919	-232.116894419726	3.70418919821537	397719	397776	19.2886961925397	251.405590612266	YER117W
6553	6587	66	0.0996547253078239	1963	+	1	-0.0278377526644689	-66.309800376596	2.14982982910349	397719	397785	19.2886961925397	85.5984965691358	YER117W
6553	6591	80	0.0474148251913383	1963	+	1	-0.032315753846226	-172.206684616699	3.31148205861982	397719	397799	19.2886961925397	191.495380809239	YER117W
6554	6556	4	0.000624054411667352	1963	+	1	-0.0362256168927349	-106.419184992449	2.89279751953631	397720	397724	16.5579050365497	122.977090028998	YER117W
6554	6559	8	0.0932833709517478	1963	+	1	-0.0215356234597465	-17.5429515442416	1.04228782920535	397720	397728	16.5579050365497	34.1008565807913	YER117W
6554	6560	9	0.00218370611736685	1963	+	1	-0.0397538020045324	-312.227155271564	4.31155269104137	397720	397729	16.5579050365497	328.785060308113	YER117W
6554	6564	13	0.034034320264732	1963	+	1	-0.0294990133040164	-39.5083721588021	1.75961312832075	397720	397733	16.5579050365497	56.0662771953518	YER117W
6554	6565	14	0.0844049667210746	1963	+	1	-0.0201145199694828	-15.3146094688323	0.944792691947279	397720	397734	16.5579050365497	31.872514505382	YER117W
6554	6566	16	0.0730253944184724	1963	+	1	-0.0349583938644399	-83.8455938349216	2.60021749062331	397720	397736	16.5579050365497	100.403498871471	YER117W
6554	6568	21	0.0503730008518319	1963	+	1	-0.031013502463973	-47.3354185469453	1.94814503764254	397720	397741	16.5579050365497	63.8933235834951	YER117W
6554	6570	26	0.00923419694819009	1963	+	1	-0.0284308453881613	-35.049473640599	1.64005720324146	397720	397746	16.5579050365497	51.6073786771487	YER117W
6554	6572	28	0.0442787999202323	1963	+	1	-0.0240700601337895	-22.4005677046269	1.23441697205871	397720	397748	16.5579050365497	38.9584727411766	YER117W
6554	6575	34	0.084969909082045	1963	+	1	-0.0218882066701184	-18.1449094937041	1.06753252598978	397720	397754	16.5579050365497	34.7028145302538	YER117W
6554	6577	42	0.036438403600118	1963	+	1	-0.0296598540364874	-40.2474006854474	1.77850553682933	397720	397762	16.5579050365497	56.8053057219971	YER117W
6554	6580	55	0.034332932124109	1963	+	1	-0.0373547228423202	-137.225780997075	3.21531041003757	397720	397775	16.5579050365497	153.783686033624	YER117W
6554	6581	56	0.00245814270038949	1963	+	1	-0.0391049222805221	-234.847685575716	3.9244246772071	397720	397776	16.5579050365497	251.405590612266	YER117W
6554	6583	60	0.0639324427978902	1963	+	1	-0.0315994229571829	-50.9832715451642	2.02824716200573	397720	397780	16.5579050365497	67.5411765817139	YER117W
6554	6584	61	0.0391712322544809	1963	+	1	-0.0275725640453618	-31.94972775336	1.55069162699984	397720	397781	16.5579050365497	48.5076327899097	YER117W
6554	6585	62	0.076763349148028	1963	+	1	-0.0305400365653463	-44.6635070683935	1.88651617217502	397720	397782	16.5579050365497	61.2214121049432	YER117W
6554	6587	65	0.00903311060787408	1963	+	1	-0.0337643536438992	-69.0405915325861	2.37006530809522	397720	397785	16.5579050365497	85.5984965691358	YER117W
6554	6590	77	0.0495739130858805	1963	+	1	-0.0362074989385808	-106.025146783023	2.88816747286583	397720	397797	16.5579050365497	122.583051819573	YER117W
6554	6591	79	0.00245814270038949	1963	+	1	-0.0382423548256562	-174.937475772689	3.53171753761155	397720	397799	16.5579050365497	191.495380809239	YER117W
6554	6593	121	0.0581869529104703	1963	+	1	-0.0261979599832436	-27.6929237684193	1.41818432708704	397720	397841	16.5579050365497	44.250828804969	YER117W
6554	6594	123	0.00368333191211844	1963	+	1	-0.0296191561524615	-40.0585676047247	1.77370171864287	397720	397843	16.5579050365497	56.6164726412744	YER117W
6554	6595	127	0.0628504015808219	1963	+	1	-0.024244584665182	-22.7865043100962	1.24863850058153	397720	397847	16.5579050365497	39.3444093466459	YER117W
6554	6596	129	0.0932833709517478	1963	+	1	-0.0339331832487136	-70.8632522394901	2.40046232694632	397720	397849	16.5579050365497	87.4211572760398	YER117W
6556	6557	1	0.034034320264732	1963	+	1	0.0220560377742793	97.9468862133882	2.29664763051843	397724	397725	122.977090028998	25.0302038156101	YER117W
6556	6561	6	0.0337648704491273	1963	+	1	0.0201420881503011	96.0884931863714	2.19332319772553	397724	397730	122.977090028998	26.8885968426269	YER117W
6556	6565	10	0.0730253944184724	1963	+	1	0.0161110969232521	91.1045755236163	1.94800482758903	397724	397734	122.977090028998	31.872514505382	YER117W
6557	6560	4	0.0522674673520414	1963	+	1	-0.0255842228860768	-303.754856492503	3.71540280202349	397725	397729	25.0302038156101	328.785060308113	YER117W
6557	6581	51	0.0639324427978902	1963	+	1	-0.0249353431620665	-226.375386796656	3.32827478818922	397725	397776	25.0302038156101	251.405590612266	YER117W
6557	6591	74	0.0639324427978902	1963	+	1	-0.0240727757072006	-166.465176993629	2.93556764859367	397725	397799	25.0302038156101	191.495380809239	YER117W
6560	6561	1	0.0580455993191423	1963	+	1	0.0236702732620986	301.896463465486	3.61207836923059	397729	397730	328.785060308113	26.8885968426269	YER117W
6561	6581	46	0.0707516839387118	1963	+	1	-0.0230213935380883	-224.516993769639	3.22495035539632	397730	397776	26.8885968426269	251.405590612266	YER117W
6561	6591	69	0.0707516839387118	1963	+	1	-0.0221588260832224	-164.606783966612	2.83224321580077	397730	397799	26.8885968426269	191.495380809239	YER117W
6635	6636	5	0.0365943587595552	1979	+	1	-0.0563915972416454	-28.2058450002381	2.01708619377399	455149	455154	9.25493485354385	37.460779853782	YER141W
6636	6637	3	0.00588816977074846	1979	+	1	0.0485229244096907	27.1193437055565	1.85694438250849	455154	455157	37.460779853782	10.3414361482255	YER141W
6684	6697	147	0.0851207862449704	1999	+	1	0.0388529823166585	10.2844235098115	1.07064016449823	546441	546588	19.6307968415422	9.34637333173077	YER177W
6686	6703	159	0.0174483909662282	1999	+	1	-0.0379281610106717	-26.6889283979956	1.65174280861524	546443	546602	12.4590618146995	39.1479902126952	YER177W
6687	6703	158	0.0677946439017282	1999	+	1	-0.0334247566107305	-25.5915772635553	1.52996275474403	546444	546602	13.5564129491399	39.1479902126952	YER177W
6688	6703	157	0.0378423768693665	1999	+	1	-0.0360481350379465	-26.2531770050995	1.60214736944639	546445	546602	12.8948132075957	39.1479902126952	YER177W
6689	6703	156	0.0432439475645086	1999	+	1	-0.0394486266923254	-27.0203737666773	1.69064221209472	546446	546602	12.1276164460179	39.1479902126952	YER177W
6690	6703	48	0.0851207862449704	1999	+	1	-0.0402542751016897	-27.1889482877989	1.71083642856056	546554	546602	11.9590419248963	39.1479902126952	YER177W
6692	6703	19	0.0174483909662282	1999	+	1	-0.0441576840948028	-27.9435294284637	1.8048650233733	546583	546602	11.2044607842315	39.1479902126952	YER177W
6693	6703	18	0.0378423768693665	1999	+	1	-0.0392341025369341	-26.9746823315434	1.68521699586245	546584	546602	12.1733078811518	39.1479902126952	YER177W
6696	6703	15	0.0528819120632621	1999	+	1	-0.0436617670058413	-27.8529851517698	1.79325332689661	546587	546602	11.2950050609254	39.1479902126952	YER177W
6697	6698	3	0.0528819120632621	1999	+	1	-0.0385762069656598	-10.1317418727267	1.05937551159809	546588	546591	9.34637333173077	19.4781152044575	YER177W
6697	6703	14	0.00135088777836501	1999	+	1	-0.0564563364696909	-29.8016168809644	2.06645967354557	546588	546602	9.34637333173077	39.1479902126952	YER177W
6699	6703	10	0.0604046345414891	1999	+	1	-0.0395218987374814	-27.0359014744766	1.69249056379144	546592	546602	12.1120887382186	39.1479902126952	YER177W
6708	6713	19	0.0889117580154067	2000	+	1	0.0314614919604189	472.54867491721	4.54880326599119	548189	548208	493.638998097065	21.0903231798555	YER178W
6708	6719	26	0.0889117580154067	2000	+	1	0.0320133988086555	472.896991637022	4.57282900982839	548189	548215	493.638998097065	20.7420064600436	YER178W
6738	6746	31	0.0443194195868711	2012	-	-1	-0.0344918909423007	-8.02388711743236	0.897094728661248	43452	43483	17.3289737824203	9.30508666498791	YFL045C
6740	6746	20	0.0466156038822422	2012	-	-1	-0.0310969773235103	-6.66816855362309	0.779566859827101	43463	43483	15.973255218611	9.30508666498791	YFL045C
6740	6753	51	0.0466156038822422	2012	-	-1	0.0289597640769044	32.0470161616737	1.58798520464685	43463	43514	15.973255218611	48.0202713802847	YFL045C
6742	6746	14	0.0466156038822422	2012	-	-1	-0.0286461054770492	-5.81424095381842	0.700302489660947	43469	43483	15.1193276188063	9.30508666498791	YFL045C
6742	6753	45	0.0174784494540297	2012	-	-1	0.0314106359233655	32.9009437614784	1.66724957481301	43469	43514	15.1193276188063	48.0202713802847	YFL045C
6743	6753	44	0.0540901603258867	2012	-	-1	0.039548325464786	35.1801216461436	1.90298153038935	43470	43514	12.8401497341412	48.0202713802847	YFL045C
6744	6746	11	0.0473396417307889	2012	-	-1	-0.0293771199266296	-6.05922974834277	0.723492087885624	43472	43483	15.3643164133307	9.30508666498791	YFL045C
6744	6753	42	0.0210278491755333	2012	-	-1	0.0306796214737851	32.6559549669541	1.64405997658833	43472	43514	15.3643164133307	48.0202713802847	YFL045C
6745	6749	33	0.0466156038822422	2012	-	-1	0.0255729113612542	7.15655072738641	0.7333943111166	43476	43509	10.8015897299204	17.9581404573068	YFL045C
6745	6751	35	0.0540901603258867	2012	-	-1	0.030963271001467	10.0715732062039	0.950405572969012	43476	43511	10.8015897299204	20.8731629361243	YFL045C
6745	6753	38	0.000777602383566056	2012	-	-1	0.0497363784360115	37.2186816503644	2.15239989934102	43476	43514	10.8015897299204	48.0202713802847	YFL045C
6745	6754	39	0.0466156038822422	2012	-	-1	0.0299532866358482	9.45546945892631	0.907181089163231	43476	43515	10.8015897299204	20.2570591888467	YFL045C
6745	6756	43	0.00735393688672015	2012	-	-1	0.0331433743952759	11.5381976846065	1.0483717997442	43476	43519	10.8015897299204	22.3397874145269	YFL045C
6745	6757	50	0.00735393688672015	2012	-	-1	0.0357928747138576	13.6239446743787	1.17714646969479	43476	43526	10.8015897299204	24.4255344042991	YFL045C
6746	6749	26	0.0174784494540297	2012	-	-1	0.0358932743256574	8.65305379231889	0.948546476249528	43483	43509	9.30508666498791	17.9581404573068	YFL045C
6746	6750	27	0.0799558694567914	2012	-	-1	0.035801890980972	8.61063705019927	0.94513483083939	43483	43510	9.30508666498791	17.9157237151872	YFL045C
6746	6751	28	0.0210278491755333	2012	-	-1	0.0412836339658702	11.5680762711364	1.16555773810194	43483	43511	9.30508666498791	20.8731629361243	YFL045C
6746	6752	30	0.0962606903578046	2012	-	-1	0.0296687387042936	6.15919128267127	0.732847980897206	43483	43513	9.30508666498791	15.4642779476592	YFL045C
6746	6753	31	0.000456114462364043	2012	-	-1	0.0600567414004147	38.7151847152968	2.36755206447395	43483	43514	9.30508666498791	48.0202713802847	YFL045C
6746	6754	32	0.0174784494540297	2012	-	-1	0.0402736496002514	10.9519725238588	1.12233325429616	43483	43515	9.30508666498791	20.2570591888467	YFL045C
6746	6756	36	0.00265895618327932	2012	-	-1	0.0434637373596792	13.034700749539	1.26352396487712	43483	43519	9.30508666498791	22.3397874145269	YFL045C
6746	6757	43	0.00265895618327932	2012	-	-1	0.0461132376782608	15.1204477393112	1.39229863482772	43483	43526	9.30508666498791	24.4255344042991	YFL045C
6747	6749	20	0.0802691357219706	2012	-	-1	0.0287532992107612	7.66661181132571	0.803180680586088	43489	43509	10.2915286459811	17.9581404573068	YFL045C
6747	6751	22	0.0799558694567914	2012	-	-1	0.0341436588509739	10.5816342901432	1.0201919424385	43489	43511	10.2915286459811	20.8731629361243	YFL045C
6747	6753	25	0.00265895618327932	2012	-	-1	0.0529167662855185	37.7287427343037	2.22218626881051	43489	43514	10.2915286459811	48.0202713802847	YFL045C
6747	6754	26	0.0677205884505082	2012	-	-1	0.0331336744853552	9.96553054286561	0.97696745863272	43489	43515	10.2915286459811	20.2570591888467	YFL045C
6747	6756	30	0.0210278491755333	2012	-	-1	0.0363237622447829	12.0482587685458	1.11815816921368	43489	43519	10.2915286459811	22.3397874145269	YFL045C
6747	6757	37	0.0210278491755333	2012	-	-1	0.0389732625633646	14.134005758318	1.24693283916428	43489	43526	10.2915286459811	24.4255344042991	YFL045C
6748	6753	18	0.0174784494540297	2012	-	-1	0.0365103554586031	34.4144307404635	1.81941746022568	43496	43514	13.6058406398213	48.0202713802847	YFL045C
6752	6753	1	0.0602741355150587	2012	-	-1	0.0303880026961211	32.5559934326256	1.63470408357675	43513	43514	15.4642779476592	48.0202713802847	YFL045C
6762	6780	148	0.0360416524433657	2015	-	-1	0.0471781546481058	1375.21048052466	6.57880950307444	52980	53128	14.5384244627802	1389.74890498745	YFL039C
6762	6783	158	0.0648770831377423	2015	-	-1	0.0407881331525467	86.0813251115997	2.79097066694563	52980	53138	14.5384244627802	100.61974957438	YFL039C
6762	6798	206	0.0403476426876188	2015	-	-1	0.0436279929365276	156.654727840168	3.5576821581665	52980	53186	14.5384244627802	171.193152302948	YFL039C
6767	6793	84	0.0292881142280007	2015	-	-1	-0.0393355002092899	-131.955819372529	3.2298629940702	53083	53167	147.698977014999	15.7431576424694	YFL039C
6770	6780	41	0.0601572819768968	2015	-	-1	0.0372305957685004	1371.37734207316	6.2412060698269	53087	53128	18.3715629142846	1389.74890498745	YFL039C
6770	6798	99	0.0706739818501442	2015	-	-1	0.0336804340569221	152.821589388664	3.22007872491896	53087	53186	18.3715629142846	171.193152302948	YFL039C
6776	6793	49	0.0593239497261021	2015	-	-1	-0.0229505111146805	-17.1417676908548	1.0627014599384	53118	53167	32.8849253333242	15.7431576424694	YFL039C
6779	6793	40	0.00162568705402673	2015	-	-1	-0.0298232337503955	-33.0520228783963	1.63201372581706	53127	53167	48.7951805208657	15.7431576424694	YFL039C
6780	6788	29	0.0367760039407745	2015	-	-1	-0.0278495612893723	-1365.29781867563	5.82878187253668	53128	53157	1389.74890498745	24.4510863118159	YFL039C
6780	6790	31	0.0403476426876188	2015	-	-1	-0.032284549916977	-1368.60560850774	6.03848010835594	53128	53159	1389.74890498745	21.1432964797069	YFL039C
6780	6791	33	0.074545564667662	2015	-	-1	-0.0273791236437199	-1364.88520799084	5.80463960768235	53128	53161	1389.74890498745	24.8636969966083	YFL039C
6780	6793	39	0.00014761212697334	2015	-	-1	-0.0435297151905835	-1374.00574734498	6.46395550049674	53128	53167	1389.74890498745	15.7431576424694	YFL039C
6780	6794	40	0.0265838272109162	2015	-	-1	-0.035856581493549	-1370.68300691771	6.18768594654105	53128	53168	1389.74890498745	19.0658980697382	YFL039C
6781	6793	36	0.0450777334495442	2015	-	-1	-0.0260071518482692	-22.7194612027184	1.28873206169709	53131	53167	38.4626188451878	15.7431576424694	YFL039C
6782	6793	31	0.00128230994856082	2015	-	-1	-0.0311691530996205	-38.1591655244447	1.77562251921787	53136	53167	53.9023231669141	15.7431576424694	YFL039C
6783	6788	19	0.0764301846115635	2015	-	-1	-0.0214595397938132	-76.168663262564	2.04094303640787	53138	53157	100.61974957438	24.4510863118159	YFL039C
6783	6790	21	0.0920068743026417	2015	-	-1	-0.0258945284214179	-79.476453094673	2.25064127222713	53138	53159	100.61974957438	21.1432964797069	YFL039C
6783	6793	29	0.000206835589234844	2015	-	-1	-0.0371396936950243	-84.8765919319105	2.67611666436793	53138	53167	100.61974957438	15.7431576424694	YFL039C
6783	6794	30	0.0427736698833321	2015	-	-1	-0.0294665599979898	-81.5538515046417	2.39984711041224	53138	53168	100.61974957438	19.0658980697382	YFL039C
6784	6793	27	0.00740896472489213	2015	-	-1	-0.029902259379273	-33.3249955315651	1.64006203767201	53140	53167	49.0681531740345	15.7431576424694	YFL039C
6786	6793	23	0.00740896472489213	2015	-	-1	-0.0351203123593196	-62.0672076044459	2.30523741716098	53144	53167	77.8103652469153	15.7431576424694	YFL039C
6788	6798	29	0.0353568612398598	2015	-	-1	0.0242993995777941	146.742065991133	2.80765452762874	53157	53186	24.4510863118159	171.193152302948	YFL039C
6789	6793	9	0.0648770831377423	2015	-	-1	-0.0232674635512373	-17.6438125252015	1.08456024165306	53158	53167	33.3869701676708	15.7431576424694	YFL039C
6790	6798	27	0.0427736698833321	2015	-	-1	0.0287343882053988	150.049855823242	3.017352763448	53159	53186	21.1432964797069	171.193152302948	YFL039C
6791	6798	25	0.0797282892048208	2015	-	-1	0.0238289619321417	146.32945530634	2.78351226277441	53161	53186	24.8636969966083	171.193152302948	YFL039C
6793	6798	19	4.68162173894449e-05	2015	-	-1	0.0399795534790052	155.449994660479	3.4428281555888	53167	53186	15.7431576424694	171.193152302948	YFL039C
6794	6798	18	0.0265838272109162	2015	-	-1	0.0323064197819708	152.12725423321	3.16655860163311	53168	53186	19.0658980697382	171.193152302948	YFL039C
6811	6822	74	0.0231931180319425	2016	-	-1	-0.0372028662824244	-30.6474938718387	1.74246582857123	55191	55265	43.7108501910053	13.0633563191666	YFL038C
6811	6829	88	0.0104589069422936	2016	-	-1	-0.0341146468619739	-29.8401948187621	1.65595548438384	55191	55279	43.7108501910053	13.8706553722432	YFL038C
6811	6830	92	0.042218763693598	2016	-	-1	-0.0270060697106806	-27.5398614680457	1.4345835488647	55191	55283	43.7108501910053	16.1709887229596	YFL038C
6812	6818	10	0.0230553796117023	2016	-	-1	0.0300542605420956	1673.43656336169	6.22004632721219	55247	55257	22.7538072309179	1696.1903705926	YFL038C
6812	6829	32	0.0434249672453954	2016	-	-1	-0.019509291221504	-8.88315185867466	0.714072006369136	55247	55279	22.7538072309179	13.8706553722432	YFL038C
6813	6822	17	0.0569596734784853	2016	-	-1	-0.0336269858764847	-22.6044085880862	1.44909520253666	55248	55265	35.6677649072527	13.0633563191666	YFL038C
6813	6829	31	0.0368879129783034	2016	-	-1	-0.0305387664560341	-21.7971095350095	1.36258485834927	55248	55279	35.6677649072527	13.8706553722432	YFL038C
6814	6818	7	0.0264648726351859	2016	-	-1	0.0302725632326831	1673.59846104802	6.23034807115915	55250	55257	22.5919095445791	1696.1903705926	YFL038C
6814	6829	29	0.0658938115612019	2016	-	-1	-0.0192909885309165	-8.72125417233583	0.703770262422171	55250	55279	22.5919095445791	13.8706553722432	YFL038C
6815	6818	6	0.0772793685321348	2016	-	-1	0.0260843784463076	1670.02698962574	6.01860530313897	55251	55257	26.1633809668593	1696.1903705926	YFL038C
6815	6822	14	0.0733435320506959	2016	-	-1	-0.0265673927377425	-13.1000246476927	1.00202337462974	55251	55265	26.1633809668593	13.0633563191666	YFL038C
6815	6829	28	0.0290158177057215	2016	-	-1	-0.023479173317292	-12.2927255946161	0.91551303044235	55251	55279	26.1633809668593	13.8706553722432	YFL038C
6816	6818	4	0.037635028752599	2016	-	-1	0.0315048130746852	1674.47078497675	6.28715771002611	55253	55257	21.7195856158545	1696.1903705926	YFL038C
6817	6818	2	0.02946789085274	2016	-	-1	0.0310618179165476	1674.16504845345	6.26699116855899	55255	55257	22.0253221391542	1696.1903705926	YFL038C
6818	6819	2	0.00482013452493035	2016	-	-1	-0.0366905753864868	-1677.50676778116	6.50438160770824	55257	55259	1696.1903705926	18.6836028114454	YFL038C
6818	6821	4	0.0508379388761631	2016	-	-1	-0.0561339864089087	-1683.93152962031	7.11233170446684	55257	55261	1696.1903705926	12.2588409722961	YFL038C
6818	6822	8	0.000939546737106944	2016	-	-1	-0.0526517711840501	-1683.12701427344	7.02062867776871	55257	55265	1696.1903705926	13.0633563191666	YFL038C
6818	6824	11	0.0163002303408906	2016	-	-1	-0.0420528085222912	-1679.86622124765	6.69914647393512	55257	55268	1696.1903705926	16.3241493449522	YFL038C
6818	6825	14	0.00812119754415175	2016	-	-1	-0.0448910134558486	-1680.88899444913	6.79249287963536	55257	55271	1696.1903705926	15.3013761434739	YFL038C
6818	6826	17	0.00533871013311124	2016	-	-1	-0.040829701013352	-1679.38205567265	6.65697919085013	55257	55274	1696.1903705926	16.8083149199515	YFL038C
6818	6828	20	0.0180774831718115	2016	-	-1	-0.0399822378597237	-1679.02939128385	6.62702240445897	55257	55277	1696.1903705926	17.1609793087517	YFL038C
6818	6829	22	0.000124838209993428	2016	-	-1	-0.0495635517635996	-1682.31971522036	6.93411833358132	55257	55279	1696.1903705926	13.8706553722432	YFL038C
6818	6830	26	0.000939546737106944	2016	-	-1	-0.0424549746123063	-1680.01938186964	6.71274639806218	55257	55283	1696.1903705926	16.1709887229596	YFL038C
6822	6833	26	0.0915763514984995	2016	-	-1	0.0352435803923175	25.8406902471357	1.5743946127901	55265	55291	13.0633563191666	38.9040465663023	YFL038C
6829	6833	12	0.0740095862929194	2016	-	-1	0.0321553609718669	25.033391194059	1.48788426860271	55279	55291	13.8706553722432	38.9040465663023	YFL038C
6855	6856	8	0.0897407388456312	2031	-	-1	-0.025456669176842	-9571.74277100971	8.46569295685665	101532	101540	9598.8942626428	27.1514916330882	YFL018C
6855	6857	12	0.0897407388456312	2031	-	-1	-0.0240206942848475	-9570.12449959065	8.38217107593098	101532	101544	9598.8942626428	28.7697630521547	YFL018C
6855	6869	45	0.0816174641473276	2031	-	-1	-0.0458376020432095	-9583.79624476015	9.31236525477591	101532	101577	9598.8942626428	15.0980178826499	YFL018C
6856	6862	24	0.0551772836404645	2031	-	-1	0.0206564700708852	115.108117951989	2.38942274607782	101540	101564	27.1514916330882	142.259609585078	YFL018C
6857	6862	20	0.0432918231977286	2031	-	-1	0.0192204951788907	113.489846532923	2.30590086515215	101544	101564	28.7697630521547	142.259609585078	YFL018C
6862	6864	3	0.0897407388456312	2031	-	-1	-0.0147942937514568	-107.014904608284	2.01304767516712	101564	101567	142.259609585078	35.2447049767934	YFL018C
6862	6867	6	0.0850244285442602	2031	-	-1	-0.0192769643859319	-113.557119732768	2.30927831257147	101564	101570	142.259609585078	28.7024898523099	YFL018C
6862	6869	13	0.0816174641473276	2031	-	-1	-0.0410374029372527	-127.161591702428	3.23609504399709	101564	101577	142.259609585078	15.0980178826499	YFL018C
6924	6930	39	0.00372254038453193	2060	-	-1	0.0460234557907068	25.5144938074183	1.76552959109786	220329	220368	10.6310929036466	36.1455867110649	YFR031C-A
6924	6931	40	0.004032958721264	2060	-	-1	0.0566704671008136	70.6333532848979	2.93433438306713	220329	220369	10.6310929036466	81.2644461885445	YFR031C-A
6924	6932	42	0.00118508406069735	2060	-	-1	0.0508062214563715	37.5249577227851	2.17942716140963	220329	220371	10.6310929036466	48.1560506264317	YFR031C-A
6924	6943	113	0.0935670356229326	2060	-	-1	0.0425814405079248	20.0139798766972	1.52736521386943	220329	220442	10.6310929036466	30.6450727803438	YFR031C-A
6924	6946	125	0.000846435294006941	2060	-	-1	0.0517350350439327	40.8467649666148	2.27566210320608	220329	220454	10.6310929036466	51.4778578702614	YFR031C-A
6924	6947	126	0.0285812981434023	2060	-	-1	0.0369465887903523	13.9021343427755	1.20644710980589	220329	220455	10.6310929036466	24.5332272464221	YFR031C-A
6924	6948	143	0.0172038916548691	2060	-	-1	0.0427212552025697	20.2045880671448	1.53631078969232	220329	220472	10.6310929036466	30.8356809707914	YFR031C-A
6924	6949	144	0.0111876367263113	2060	-	-1	0.0524369702911608	43.6779221570752	2.35290178177426	220329	220473	10.6310929036466	54.3090150607218	YFR031C-A
6924	6952	170	0.00709001510898711	2060	-	-1	0.0542497566606839	52.6686545187043	2.57390982579878	220329	220499	10.6310929036466	63.2997474223509	YFR031C-A
6925	6946	123	0.0956657949078341	2060	-	-1	0.035431009803379	37.301899903942	1.8605057892324	220331	220454	14.1759579663194	51.4778578702614	YFR031C-A
6926	6930	21	0.000727318225004214	2060	-	-1	0.0520207131018787	26.4099974899427	1.89247930629361	220347	220368	9.73558922112223	36.1455867110649	YFR031C-A
6926	6931	22	0.00113181457055139	2060	-	-1	0.0626677244119854	71.5288569674223	3.06128409826288	220347	220369	9.73558922112223	81.2644461885445	YFR031C-A
6926	6932	24	0.00027541690817164	2060	-	-1	0.0568034787675434	38.4204614053095	2.30637687660538	220347	220371	9.73558922112223	48.1560506264317	YFR031C-A
6926	6941	90	0.043964700891236	2060	-	-1	0.0364366276573546	10.2049967647055	1.03436760419525	220347	220437	9.73558922112223	19.9405859858277	YFR031C-A
6926	6942	94	0.043964700891236	2060	-	-1	0.0331785614531405	8.49615956857259	0.905112749298745	220347	220441	9.73558922112223	18.2317487896948	YFR031C-A
6926	6943	95	0.043964700891236	2060	-	-1	0.0485786978190966	20.9094835592216	1.65431492906518	220347	220442	9.73558922112223	30.6450727803438	YFR031C-A
6926	6945	106	0.0964873553418617	2060	-	-1	0.0284547137266681	6.48121117300689	0.736148999077419	220347	220453	9.73558922112223	16.2168003941291	YFR031C-A
6926	6946	107	0.000196954624286848	2060	-	-1	0.0577322923551046	41.7422686491391	2.40261181840183	220347	220454	9.73558922112223	51.4778578702614	YFR031C-A
6926	6947	108	0.00662643459844856	2060	-	-1	0.0429438461015241	14.7976380252999	1.33339682500164	220347	220455	9.73558922112223	24.5332272464221	YFR031C-A
6926	6948	125	0.00410758871942425	2060	-	-1	0.0487185125137416	21.1000917496692	1.66326050488807	220347	220472	9.73558922112223	30.8356809707914	YFR031C-A
6926	6949	126	0.00372254038453193	2060	-	-1	0.0584342276023326	44.5734258395996	2.47985149697001	220347	220473	9.73558922112223	54.3090150607218	YFR031C-A
6926	6952	152	0.0022541431348674	2060	-	-1	0.0602470139718557	53.5641582012287	2.70085954099453	220347	220499	9.73558922112223	63.2997474223509	YFR031C-A
6930	6935	17	9.40200402133051e-06	2060	-	-1	-0.0556530005168734	-26.8825710135006	1.96426564477687	220368	220385	36.1455867110649	9.26301569756429	YFR031C-A
6930	6936	22	0.0956657949078341	2060	-	-1	-0.0419897865442862	-24.8134166456068	1.67339535037368	220368	220390	36.1455867110649	11.3321700654581	YFR031C-A
6930	6940	68	0.00410758871942425	2060	-	-1	-0.026491926810698	-20.9677785939028	1.25185604742216	220368	220436	36.1455867110649	15.1778081171622	YFR031C-A
6930	6945	85	0.0308927420501566	2060	-	-1	-0.0235659993752106	-19.9287863169358	1.15633030721619	220368	220453	36.1455867110649	16.2168003941291	YFR031C-A
6931	6935	16	0.00015978439519504	2060	-	-1	-0.0663000118269802	-72.0014304909802	3.13307043674614	220369	220385	81.2644461885445	9.26301569756429	YFR031C-A
6931	6936	21	0.0575460110710291	2060	-	-1	-0.052636797854393	-69.9322761230864	2.84220014234295	220369	220390	81.2644461885445	11.3321700654581	YFR031C-A
6931	6940	67	0.0171601798569759	2060	-	-1	-0.0371389381208048	-66.0866380713824	2.42066083939143	220369	220436	81.2644461885445	15.1778081171622	YFR031C-A
6931	6942	72	0.0944972814437824	2060	-	-1	-0.029489162958845	-63.0326973988497	2.15617134896413	220369	220441	81.2644461885445	18.2317487896948	YFR031C-A
6931	6945	84	0.0424883609676904	2060	-	-1	-0.0342130106853173	-65.0476457944154	2.32513509918546	220369	220453	81.2644461885445	16.2168003941291	YFR031C-A
6932	6935	14	1.89986275378473e-06	2060	-	-1	-0.0604357661825381	-38.8930349288674	2.37816321508864	220371	220385	48.1560506264317	9.26301569756429	YFR031C-A
6932	6936	19	0.0575460110710291	2060	-	-1	-0.0467725522099509	-36.8238805609736	2.08729292068546	220371	220390	48.1560506264317	11.3321700654581	YFR031C-A
6932	6940	65	0.000846435294006941	2060	-	-1	-0.0312746924763627	-32.9782425092695	1.66575361773393	220371	220436	48.1560506264317	15.1778081171622	YFR031C-A
6932	6942	70	0.035313350218039	2060	-	-1	-0.0236249173144029	-29.9243018367369	1.40126412730664	220371	220441	48.1560506264317	18.2317487896948	YFR031C-A
6932	6945	82	0.00728406516688066	2060	-	-1	-0.0283487650408752	-31.9392502323026	1.57022787752797	220371	220453	48.1560506264317	16.2168003941291	YFR031C-A
6935	6940	51	0.0198920473383952	2060	-	-1	0.0291610737061754	5.91479241959787	0.71240959735471	220385	220436	9.26301569756429	15.1778081171622	YFR031C-A
6935	6941	52	0.00623276296737821	2060	-	-1	0.0400689150723493	10.6775702882634	1.10615394267851	220385	220437	9.26301569756429	19.9405859858277	YFR031C-A
6935	6942	56	0.004032958721264	2060	-	-1	0.0368108488681352	8.96873309213052	0.976899087782005	220385	220441	9.26301569756429	18.2317487896948	YFR031C-A
6935	6943	57	0.0145449359040887	2060	-	-1	0.0522109852340914	21.3820570827795	1.72610126754844	220385	220442	9.26301569756429	30.6450727803438	YFR031C-A
6935	6944	67	0.0575460110710291	2060	-	-1	0.0497784908519152	18.4063743335206	1.5787369766632	220385	220452	9.26301569756429	27.6693900310849	YFR031C-A
6935	6945	68	0.0150515151540248	2060	-	-1	0.0320870011416629	6.95378469656482	0.807935337560679	220385	220453	9.26301569756429	16.2168003941291	YFR031C-A
6935	6946	69	1.89986275378473e-06	2060	-	-1	0.0613645797700993	42.2148421726971	2.47439815688509	220385	220454	9.26301569756429	51.4778578702614	YFR031C-A
6935	6947	70	0.000346716538131564	2060	-	-1	0.0465761335165189	15.2702115488578	1.4051831634849	220385	220455	9.26301569756429	24.5332272464221	YFR031C-A
6935	6948	87	0.000346716538131564	2060	-	-1	0.0523507999287363	21.5726652732271	1.73504684337133	220385	220472	9.26301569756429	30.8356809707914	YFR031C-A
6935	6949	88	0.000547501252446879	2060	-	-1	0.0620665150173274	45.0459993631575	2.55163783545327	220385	220473	9.26301569756429	54.3090150607218	YFR031C-A
6935	6951	95	0.0872291838493813	2060	-	-1	0.0434618833784078	12.8344984403926	1.25433021905475	220385	220480	9.26301569756429	22.0975141379569	YFR031C-A
6935	6952	114	0.000335045204902684	2060	-	-1	0.0638793013868505	54.0367317247866	2.77264587947779	220385	220499	9.26301569756429	63.2997474223509	YFR031C-A
6936	6946	64	0.0512437153878121	2060	-	-1	0.0477013657975121	40.1456878048032	2.1835278624819	220390	220454	11.3321700654581	51.4778578702614	YFR031C-A
6936	6949	83	0.0944972814437824	2060	-	-1	0.0484033010447402	42.9768449952637	2.26076754105008	220390	220473	11.3321700654581	54.3090150607218	YFR031C-A
6936	6952	109	0.0809627874298349	2060	-	-1	0.0502160874142632	51.9675773568928	2.4817755850746	220390	220499	11.3321700654581	63.2997474223509	YFR031C-A
6940	6946	18	0.000411461092970633	2060	-	-1	0.0322035060639239	36.3000497530992	1.76198855953038	220436	220454	15.1778081171622	51.4778578702614	YFR031C-A
6940	6947	19	0.0984732668045877	2060	-	-1	0.0174150598103435	9.35541912925996	0.692773566130189	220436	220455	15.1778081171622	24.5332272464221	YFR031C-A
6940	6948	36	0.0732620262146738	2060	-	-1	0.0231897262225609	15.6578728536292	1.02263724601662	220436	220472	15.1778081171622	30.8356809707914	YFR031C-A
6940	6949	37	0.0554303736679389	2060	-	-1	0.032905441311152	39.1312069435596	1.83922823809856	220436	220473	15.1778081171622	54.3090150607218	YFR031C-A
6940	6952	63	0.035313350218039	2060	-	-1	0.034718227680675	48.1219393051888	2.06023628212308	220436	220499	15.1778081171622	63.2997474223509	YFR031C-A
6942	6946	13	0.0229082318323947	2060	-	-1	0.0245537309019641	33.2461090805665	1.49749906910308	220441	220454	18.2317487896948	51.4778578702614	YFR031C-A
6945	6946	1	0.00410758871942425	2060	-	-1	0.0292775786284365	35.2610574761322	1.66646281932441	220453	220454	16.2168003941291	51.4778578702614	YFR031C-A
6945	6949	20	0.0999158465700758	2060	-	-1	0.0299795138756645	38.0922146665927	1.74370249789259	220453	220473	16.2168003941291	54.3090150607218	YFR031C-A
6945	6952	46	0.0754998745209156	2060	-	-1	0.0317923002451876	47.0829470282218	1.96471054191711	220453	220499	16.2168003941291	63.2997474223509	YFR031C-A
6983	6985	43	0.0691011255336305	2065	-	-1	-0.0467501500389206	-3.59743344456726	0.703645012378425	227345	227388	9.32023231075905	5.7227988661918	YFR037C
6985	6987	7	0.0471465152740378	2065	-	-1	0.0588279808323957	5.40452892229917	0.959314365318139	227388	227395	5.7227988661918	11.127327788491	YFR037C
6985	6988	108	0.071617328011217	2065	-	-1	0.0548094338521791	4.73019476840731	0.869123367306325	227388	227496	5.7227988661918	10.4529936345991	YFR037C
6985	6990	113	0.0471465152740378	2065	-	-1	0.0541398236831783	4.62569521821981	0.854628033785494	227388	227501	5.7227988661918	10.3484940844116	YFR037C
6987	6989	104	0.0691011255336305	2065	-	-1	-0.0411532767379328	-4.42673219202089	0.731745929816007	227395	227499	11.127327788491	6.70059559647007	YFR037C
6989	6990	2	0.0691011255336305	2065	-	-1	0.0364651195887154	3.64789848794153	0.627059598283363	227499	227501	6.70059559647007	10.3484940844116	YFR037C
7026	7028	11	0.0880416778146311	2074	-	-1	-0.0405301612033567	-3.90263307783939	0.682785398960801	250086	250097	10.3507511716173	6.44811809377796	YFR051C
7036	7037	4	0.0768333266710137	2082	+	1	0.0367427032750701	3.85333140904708	0.646601439563454	38825	38829	10.6676454555902	6.81431404654312	YFL049W
7098	7100	16	1.59082613149231e-06	2112	+	1	0.0657986923156873	14.7372345514292	1.61993817700799	152611	152627	21.8442474863523	7.1070129349231	YFR002W
7149	7151	5	0.0715132043340438	2142	+	1	0.0415476123705029	4.14242526133178	0.711652476050992	265698	265703	10.6385247092192	6.49609944788743	YFR055W
7195	7199	21	0.0495228286188718	2165	-	-1	0.0240887706173433	4.21486968324365	0.548839648355875	81327	81348	9.10518742097575	13.3200571042194	YGL221C
7195	7200	22	0.0495228286188718	2165	-	-1	0.0464809816107983	14.2758939563921	1.36058103718045	81327	81349	9.10518742097575	23.3810813773679	YGL221C
7197	7200	17	0.080248728431938	2165	-	-1	0.0426388874875503	13.7919316608495	1.28586685598798	81332	81349	9.58914971651837	23.3810813773679	YGL221C
7377	7383	122	0.0658375648091967	2222	-	-1	0.0458992718737596	34.830405748065	2.02152402307969	281499	281621	11.3820218595929	46.2124276076579	YGL120C
7378	7383	101	0.000513670899087715	2222	-	-1	0.0648690355089288	37.533788330767	2.41274011293303	281520	281621	8.67863927689088	46.2124276076579	YGL120C
7380	7383	81	0.000513670899087715	2222	-	-1	0.0701610767082702	38.0730977928738	2.50529896415343	281540	281621	8.1393298147841	46.2124276076579	YGL120C
7486	7488	11	0.0852528578408884	2257	-	-1	-0.0475721988154517	-2.70012514793336	0.616357273889903	409961	409972	7.76603026147626	5.0659051135429	YGL048C
7487	7488	9	0.0852528578408884	2257	-	-1	-0.0314548052006971	-1.51224596098824	0.376862086604271	409963	409972	6.57815107453114	5.0659051135429	YGL048C
7488	7489	1	0.0852528578408884	2257	-	-1	0.0353107763821802	1.76211171957608	0.430646560007714	409972	409973	5.0659051135429	6.82801683311898	YGL048C
7570	7571	2	0.0676597257913915	2277	-	-1	-0.0497368615889829	-5.03029039194229	0.854224239170643	474291	474293	11.2575433940238	6.22725300208154	YGL011C
7571	7572	51	0.00673269687347267	2277	-	-1	0.0592505663660989	7.0876255547371	1.09637147036345	474293	474344	6.22725300208154	13.3148785568186	YGL011C
7571	7574	56	0.0219413907320803	2277	-	-1	0.0614870434421419	7.68532637923484	1.15972211958672	474293	474349	6.22725300208154	13.9125793813164	YGL011C
7571	7575	62	0.0742814316073157	2277	-	-1	0.0441675915995372	4.09649084034188	0.729298450540818	474293	474355	6.22725300208154	10.3237438424234	YGL011C
7571	7576	64	0.00234037198890202	2277	-	-1	0.0659691571096244	9.06067810727579	1.29572538273299	474293	474357	6.22725300208154	15.2879311093573	YGL011C
7571	7577	68	0.00715435431713374	2277	-	-1	0.0559191797094129	6.28680544641681	1.00688194783446	474293	474361	6.22725300208154	12.5140584484983	YGL011C
7571	7578	69	0.00715435431713374	2277	-	-1	0.0669309969270138	9.39202816490649	1.32666025944837	474293	474362	6.22725300208154	15.619281166988	YGL011C
7571	7579	70	0.00234037198890202	2277	-	-1	0.0791953019030584	15.3571356901264	1.79332043409943	474293	474363	6.22725300208154	21.584388692208	YGL011C
7575	7576	2	0.0742814316073157	2277	-	-1	0.0218015655100872	4.96418726693391	0.566426932192169	474355	474357	10.3237438424234	15.2879311093573	YGL011C
7575	7579	8	0.0742814316073157	2277	-	-1	0.0350277103035211	11.2606448497846	1.06402198355861	474355	474363	10.3237438424234	21.584388692208	YGL011C
7584	7590	34	3.23480283829066e-07	2278	-	-1	-0.0548292150945207	-41.0955153634671	2.33708922051629	476109	476143	51.2354919624195	10.1399765989525	YGL009C
7587	7590	28	0.0761394831139128	2278	-	-1	-0.0395002827400838	-13.8796070713466	1.24415682223967	476115	476143	24.019583670299	10.1399765989525	YGL009C
7703	7707	10	0.0333973996309533	2298	-	-1	-0.0302600659992668	-318.334597697138	3.98496070972958	534034	534044	339.7942837139	21.4596860167621	YGR027C
7707	7708	2	0.0646960373463551	2298	-	-1	0.0260076083556829	88.6972620773021	2.35985962232384	534044	534046	21.4596860167621	110.156948094064	YGR027C
7707	7715	13	0.0742205784540622	2298	-	-1	0.0233647117448389	56.1147145925208	1.85395167685269	534044	534057	21.4596860167621	77.5744006092829	YGR027C
7707	7718	16	0.0502048394735138	2298	-	-1	0.0240247837637329	62.3024546099313	1.964669344543	534044	534060	21.4596860167621	83.7621406266934	YGR027C
7707	7721	19	0.0891892553825977	2298	-	-1	0.0252042042150785	76.2249552603853	2.18650278079221	534044	534063	21.4596860167621	97.6846412771474	YGR027C
7707	7723	23	0.0436047316662983	2298	-	-1	0.0284839003709401	160.179417994149	3.08137395252005	534044	534067	21.4596860167621	181.639104010911	YGR027C
7707	7725	27	0.0369030365657028	2298	-	-1	0.0286041424008109	166.088964190337	3.12756400707149	534044	534071	21.4596860167621	187.548650207099	YGR027C
7727	7732	41	0.00435622804681304	2305	-	-1	0.0348216460715258	69.6739180951978	2.40924296399956	559398	559439	16.1583123607203	85.8322304559181	YGR037C
7732	7733	19	2.76602441018348e-05	2305	-	-1	-0.0550047489274253	-74.8439093933398	2.96554851950254	559439	559458	85.8322304559181	10.9883210625783	YGR037C
7732	7734	29	0.0160218701792612	2305	-	-1	-0.0457697330811155	-72.9593020540905	2.7371792062809	559439	559468	85.8322304559181	12.8729284018276	YGR037C
7732	7737	78	0.00082154515415267	2305	-	-1	-0.0468531062256466	-73.2131981429858	2.76591820718723	559439	559517	85.8322304559181	12.6190323129323	YGR037C
7732	7738	85	0.00111263949942461	2305	-	-1	-0.0327666144980797	-68.8608907287376	2.33841903253129	559439	559524	85.8322304559181	16.9713397271805	YGR037C
7732	7740	105	0.00111263949942461	2305	-	-1	-0.0497594013274734	-73.8473232895925	2.84030075498672	559439	559544	85.8322304559181	11.9849071663256	YGR037C
7732	7741	109	9.28676880729284e-05	2305	-	-1	-0.039213782465521	-71.174667327611	2.54987421881533	559439	559548	85.8322304559181	14.6575631283071	YGR037C
7732	7742	110	0.000179723985729296	2305	-	-1	-0.0347235927161535	-69.6368992529649	2.40594151677244	559439	559549	85.8322304559181	16.1953312029531	YGR037C
7732	7745	121	0.0957403995261034	2305	-	-1	-0.0221342705636157	-62.8878399213826	1.90337800371976	559439	559560	85.8322304559181	22.9443905345354	YGR037C
7732	7746	123	2.38077098035916e-07	2305	-	-1	-0.0426048995340729	-72.1554293201386	2.64978865104126	559439	559562	85.8322304559181	13.6768011357795	YGR037C
7733	7745	102	0.0407655927130812	2305	-	-1	0.0328704783638096	11.9560694719571	1.06217051578278	559458	559560	10.9883210625783	22.9443905345354	YGR037C
7774	7779	41	0.0120768986744116	2334	-	-1	-0.0233435916238734	-9.03676892737223	0.786126729357935	648246	648287	21.510937760118	12.4741688327457	YGR085C
7774	7782	47	0.00137250709080973	2334	-	-1	-0.0275549580678416	-9.91557590260048	0.891522576801826	648246	648293	21.510937760118	11.5953618575175	YGR085C
7774	7784	49	0.0293265414904828	2334	-	-1	-0.0213983182157875	-8.58423130201066	0.734715676119494	648246	648295	21.510937760118	12.9267064581073	YGR085C
7774	7787	52	0.00782960969083141	2334	-	-1	-0.0234607877080102	-9.06302295059364	0.789166327784751	648246	648298	21.510937760118	12.4479148095243	YGR085C
7774	7791	58	0.000421311506953507	2334	-	-1	-0.0294892723205383	-10.2790217606785	0.937466368547511	648246	648304	21.510937760118	11.2319159994395	YGR085C
7774	7792	60	0.000754644512762553	2334	-	-1	-0.0359447101178198	-11.3426767290857	1.08099744822152	648246	648306	21.510937760118	10.1682610310322	YGR085C
7774	7793	62	0.000421311506953507	2334	-	-1	-0.0338238349688901	-11.016156789104	1.03539836230518	648246	648308	21.510937760118	10.494780971014	YGR085C
7774	7794	64	0.00741553821900011	2334	-	-1	-0.0370932660603809	-11.5111626483451	1.10510286468212	648246	648310	21.510937760118	9.99977511177288	YGR085C
7775	7779	36	0.0120768986744116	2334	-	-1	-0.0225635379175402	-8.52834078717897	0.751618037440041	648251	648287	21.0025096199247	12.4741688327457	YGR085C
7775	7782	42	0.00122668839772845	2334	-	-1	-0.0267749043615084	-9.40714776240722	0.857013884883932	648251	648293	21.0025096199247	11.5953618575175	YGR085C
7775	7784	44	0.0300199617202177	2334	-	-1	-0.0206182645094543	-8.0758031618174	0.700206984201601	648251	648295	21.0025096199247	12.9267064581073	YGR085C
7775	7787	47	0.00770577591103194	2334	-	-1	-0.022680734001677	-8.55459481040038	0.754657635866858	648251	648298	21.0025096199247	12.4479148095243	YGR085C
7775	7791	53	0.000402340512019483	2334	-	-1	-0.0287092186142051	-9.77059362048523	0.902957676629618	648251	648304	21.0025096199247	11.2319159994395	YGR085C
7775	7792	55	0.000754644512762553	2334	-	-1	-0.0351646564114866	-10.8342485888925	1.04648875630363	648251	648306	21.0025096199247	10.1682610310322	YGR085C
7775	7793	57	0.000402340512019483	2334	-	-1	-0.0330437812625569	-10.5077286489107	1.00088967038728	648251	648308	21.0025096199247	10.494780971014	YGR085C
7775	7794	59	0.00766828261793177	2334	-	-1	-0.0363132123540476	-11.0027345081518	1.07059417276422	648251	648310	21.0025096199247	9.99977511177288	YGR085C
7776	7779	34	0.00770577591103194	2334	-	-1	-0.0399913280480953	-32.0288788944843	1.83496044991129	648253	648287	44.50304772723	12.4741688327457	YGR085C
7776	7782	40	0.00232470982126537	2334	-	-1	-0.0442026944920635	-32.9076858697126	1.94035629735518	648253	648293	44.50304772723	11.5953618575175	YGR085C
7776	7784	42	0.0130939187694672	2334	-	-1	-0.0380460546400094	-31.5763412691228	1.78354939667285	648253	648295	44.50304772723	12.9267064581073	YGR085C
7776	7787	45	0.00690898075176719	2334	-	-1	-0.0401085241322321	-32.0551329177057	1.83800004833811	648253	648298	44.50304772723	12.4479148095243	YGR085C
7776	7789	47	0.0401583052731342	2334	-	-1	-0.0329400189878217	-30.2158584313638	1.63918201592923	648253	648300	44.50304772723	14.2871892958663	YGR085C
7776	7790	48	0.0297016678517854	2334	-	-1	-0.0395705678844468	-31.9337015773776	1.82399453681244	648253	648301	44.50304772723	12.5693461498524	YGR085C
7776	7791	51	0.00122668839772845	2334	-	-1	-0.0461370087447602	-33.2711317277906	1.98630008910087	648253	648304	44.50304772723	11.2319159994395	YGR085C
7776	7792	53	0.000817120291681398	2334	-	-1	-0.0525924465420417	-34.3347866961978	2.12983116877488	648253	648306	44.50304772723	10.1682610310322	YGR085C
7776	7793	55	0.000817120291681398	2334	-	-1	-0.050471571393112	-34.0082667562161	2.08423208285853	648253	648308	44.50304772723	10.494780971014	YGR085C
7776	7794	57	0.0027149825509436	2334	-	-1	-0.0537410024846028	-34.5032726154572	2.15393658523548	648253	648310	44.50304772723	9.99977511177288	YGR085C
7777	7779	28	0.0442644889591838	2334	-	-1	-0.0164034729107346	-5.22480437293735	0.504721975283499	648259	648287	17.6989732056831	12.4741688327457	YGR085C
7777	7782	34	0.00523617764337171	2334	-	-1	-0.0206148393547027	-6.10361134816559	0.61011782272739	648259	648293	17.6989732056831	11.5953618575175	YGR085C
7777	7787	39	0.0313132061983331	2334	-	-1	-0.0165206689948713	-5.25105839615875	0.507761573710315	648259	648298	17.6989732056831	12.4479148095243	YGR085C
7777	7791	45	0.00085381421920705	2334	-	-1	-0.0225491536073995	-6.4670572062436	0.656061614473075	648259	648304	17.6989732056831	11.2319159994395	YGR085C
7777	7792	47	0.00202862544770462	2334	-	-1	-0.029004591404681	-7.53071217465083	0.799592694147086	648259	648306	17.6989732056831	10.1682610310322	YGR085C
7777	7793	49	0.000887832080460509	2334	-	-1	-0.0268837162557512	-7.2041922346691	0.75399360823074	648259	648308	17.6989732056831	10.494780971014	YGR085C
7777	7794	51	0.0213583758350517	2334	-	-1	-0.030153147347242	-7.69919809391019	0.823698110607681	648259	648310	17.6989732056831	9.99977511177288	YGR085C
7778	7779	25	0.0346665685489637	2334	-	-1	-0.0183486777743338	-6.14984597722619	0.578220420156066	648262	648287	18.6240148099719	12.4741688327457	YGR085C
7778	7782	31	0.00402343327483313	2334	-	-1	-0.022560044218302	-7.02865295245444	0.683616267599957	648262	648293	18.6240148099719	11.5953618575175	YGR085C
7778	7784	33	0.0765826028394393	2334	-	-1	-0.016403404366248	-5.69730835186462	0.526809366917625	648262	648295	18.6240148099719	12.9267064581073	YGR085C
7778	7787	36	0.0224147456843633	2334	-	-1	-0.0184658738584706	-6.1761000004476	0.581260018582882	648262	648298	18.6240148099719	12.4479148095243	YGR085C
7778	7791	42	0.000817120291681398	2334	-	-1	-0.0244943584709987	-7.39209881053245	0.729560059345642	648262	648304	18.6240148099719	11.2319159994395	YGR085C
7778	7792	44	0.00160378246395747	2334	-	-1	-0.0309497962682802	-8.45575377893968	0.873091139019653	648262	648306	18.6240148099719	10.1682610310322	YGR085C
7778	7793	46	0.000817120291681398	2334	-	-1	-0.0288289211193505	-8.12923383895794	0.827492053103306	648262	648308	18.6240148099719	10.494780971014	YGR085C
7778	7794	48	0.016654841575879	2334	-	-1	-0.0320983522108413	-8.62423969819903	0.897196555480247	648262	648310	18.6240148099719	9.99977511177288	YGR085C
7779	7783	7	0.00881803865263509	2334	-	-1	0.0357388488016296	22.4842632957543	1.48669679155574	648287	648294	12.4741688327457	34.9584321285	YGR085C
7779	7785	9	0.0466750774861141	2334	-	-1	0.0290109574961887	13.6275199599669	1.06519946248104	648287	648296	12.4741688327457	26.1016887927126	YGR085C
7779	7795	30	0.0154592076931289	2334	-	-1	0.0220187393644492	8.18727176530708	0.727997157716435	648287	648317	12.4741688327457	20.6614405980528	YGR085C
7780	7782	5	0.0743925081567749	2334	-	-1	-0.0180854627196101	-5.0298603701694	0.51982578210093	648288	648293	16.6252222276869	11.5953618575175	YGR085C
7780	7791	16	0.0357332484056736	2334	-	-1	-0.0200197769723068	-5.39330622824741	0.565769573846616	648288	648304	16.6252222276869	11.2319159994395	YGR085C
7780	7792	18	0.0213583758350517	2334	-	-1	-0.0264752147695883	-6.45696119665464	0.709300653520627	648288	648306	16.6252222276869	10.1682610310322	YGR085C
7780	7793	20	0.0195147882855795	2334	-	-1	-0.0243543396206586	-6.13044125667291	0.66370156760428	648288	648308	16.6252222276869	10.494780971014	YGR085C
7780	7794	22	0.0654914413847547	2334	-	-1	-0.0276237707121493	-6.625447115914	0.733406069981221	648288	648310	16.6252222276869	9.99977511177288	YGR085C
7781	7791	15	0.0739158636940921	2334	-	-1	-0.0303656689711985	-10.880430056114	0.977248047762395	648289	648304	22.1123460555534	11.2319159994395	YGR085C
7781	7792	17	0.0397497040704012	2334	-	-1	-0.03682110676848	-11.9440850245212	1.12077912743641	648289	648306	22.1123460555534	10.1682610310322	YGR085C
7781	7793	19	0.0434800362746312	2334	-	-1	-0.0347002316195503	-11.6175650845395	1.07518004152006	648289	648308	22.1123460555534	10.494780971014	YGR085C
7781	7794	21	0.0613049357113309	2334	-	-1	-0.037969662711041	-12.1125709437806	1.144884543897	648289	648310	22.1123460555534	9.99977511177288	YGR085C
7782	7783	1	0.0023513962829942	2334	-	-1	0.0399502152455978	23.3630702709825	1.59209263899963	648293	648294	11.5953618575175	34.9584321285	YGR085C
7782	7785	3	0.0182439504426225	2334	-	-1	0.0332223239401569	14.5063269351951	1.17059530992493	648293	648296	11.5953618575175	26.1016887927126	YGR085C
7782	7788	6	0.0490244149095499	2334	-	-1	0.0288342008010518	10.8048570890998	0.949964990693599	648293	648299	11.5953618575175	22.4002189466173	YGR085C
7782	7795	24	0.00160378246395747	2334	-	-1	0.0262301058084173	9.06607874053533	0.833393005160326	648293	648317	11.5953618575175	20.6614405980528	YGR085C
7783	7784	1	0.0161416711002152	2334	-	-1	-0.0337935753935437	-22.0317256703927	1.4352857383173	648294	648295	34.9584321285	12.9267064581073	YGR085C
7783	7787	4	0.00766828261793177	2334	-	-1	-0.0358560448857664	-22.5105173189757	1.48973638998256	648294	648298	34.9584321285	12.4479148095243	YGR085C
7783	7789	6	0.0525836411357339	2334	-	-1	-0.028687539741356	-20.6712428326337	1.29091835757368	648294	648300	34.9584321285	14.2871892958663	YGR085C
7783	7790	7	0.0390331867351045	2334	-	-1	-0.035318088637981	-22.3890859786476	1.47573087845689	648294	648301	34.9584321285	12.5693461498524	YGR085C
7783	7791	10	0.00118088155207707	2334	-	-1	-0.0418845294982945	-23.7265161290605	1.63803643074532	648294	648304	34.9584321285	11.2319159994395	YGR085C
7783	7792	12	0.000817120291681398	2334	-	-1	-0.048339967295576	-24.7901710974678	1.78156751041933	648294	648306	34.9584321285	10.1682610310322	YGR085C
7783	7793	14	0.000817120291681398	2334	-	-1	-0.0462190921466463	-24.463651157486	1.73596842450298	648294	648308	34.9584321285	10.494780971014	YGR085C
7783	7794	16	0.00349188140982751	2334	-	-1	-0.0494885232381371	-24.9586570167271	1.80567292687992	648294	648310	34.9584321285	9.99977511177288	YGR085C
7784	7785	1	0.0743925081567749	2334	-	-1	0.0270656840881028	13.1749823346053	1.0137884092426	648295	648296	12.9267064581073	26.1016887927126	YGR085C
7784	7795	22	0.0357332484056736	2334	-	-1	0.0200734659563633	7.73473413994551	0.676586104477994	648295	648317	12.9267064581073	20.6614405980528	YGR085C
7785	7787	2	0.0417798604822826	2334	-	-1	-0.0291281535803255	-13.6537739831883	1.06823906090785	648296	648298	26.1016887927126	12.4479148095243	YGR085C
7785	7791	8	0.0100053958855869	2334	-	-1	-0.0351566381928536	-14.8697727932731	1.21653910167061	648296	648304	26.1016887927126	11.2319159994395	YGR085C
7785	7792	10	0.0062453270900352	2334	-	-1	-0.0416120759901351	-15.9334277616803	1.36007018134462	648296	648306	26.1016887927126	10.1682610310322	YGR085C
7785	7793	12	0.0062453270900352	2334	-	-1	-0.0394912008412054	-15.6069078216986	1.31447109542828	648296	648308	26.1016887927126	10.494780971014	YGR085C
[truncated: 4,089 more rows]
