# Supplementary material for: Alternative polyadenylation diversifies post‐transcriptional regulation by selective RNA–protein interactions
Source: Mol Syst Biol. 2014 Feb 25;10(2):719. doi: 10.1002/msb.135068 (PMC4023391; doi:10.1002/msb.135068)
Supplement: Supplementary file 9 — Supplementary Table 4 [file MSB-10-2-719-s09.txt]

#name : Name of the RNA Binding Protein (RBP)
#halflivesWith : Halflives of isoforms with RBP motif for genes with annotated RBP site (mins)
#halflivesWO : Halflives of isoforms without the RBP motif for genes with annotated RBP site (mins)
#pvalWith : p-value of the difference between the decay rates of isoforms with and without RBP site 
#numWith : number of isoforms with RBP site
#numWO : number of isoforms without RBP site 
#withSlope :  decay rate of isoforms with RBP site (normalized counts/min)
#withoutSlope :  decay rate of isoforms with RBP site  (normalized counts/min)
#withError : error in estimation of decay rate of isoforms without RBP site
#withoutError : error in estimation of decay rate of isoforms without RBP site


name		halflivesWith	halflivesWO	pvalWith	numWith	numWO	withSlope	withoutSlope	withError	withoutError
KHD1	20.1074959847821	23.1495593071941	0	13339	2565	-0.0344720785265624	-0.0299421328657664	0.000211027608296164	0.000434816550053308
NAB2	20.7273937949709	21.6482222531931	0.052842884687711	17798	1203	-0.0334411160137327	-0.0320186652027607	0.000181562976625941	0.000640073025401766
NRD1	20.3514658845134	20.0477945736477	0.629077640046859	1809	613	-0.034058833132379	-0.0345747347925775	0.000554488573985762	0.000912853240298032
NSR1	35.8609133017737	50.6577636039345	0.0962186693554096	62	50	-0.0193287654089296	-0.0136829408021105	0.00273459263305855	0.0014127354049934
PIN4	19.4186144422743	22.9136262718221	1.93145712932592e-05	1916	379	-0.0356949865100038	-0.0302504358034476	0.000536572205914751	0.00111230349205055
PUB1	20.9246499992161	20.5902510739189	0.320476209884884	8653	3632	-0.033125867366284	-0.033663852765639	0.000248577484718293	0.000421006609523261
PUF2	18.1551026373805	21.3678859162091	8.81994477452963e-12	3145	1125	-0.038179193717847	-0.0324387346168926	0.000434125304797386	0.000696865262934612
PUF3	9.65398409772177	23.1140680547995	1.55466769236057e-08	20	51	-0.0717990804152578	-0.0299881084937801	0.00700738408209905	0.0015981338923083
PUF4	16.3141221562338	20.6366743790601	0	2797	1163	-0.0424875561137738	-0.0335881241244605	0.000511775456314151	0.000695437819081906
PUF5	22.2889900379727	24.0127526183761	0.112387577816925	875	386	-0.0310981870142642	-0.0288657944208155	0.00082209926910161	0.00100979774346587
VTS1	16.5121135969797	25.0441075547641	0	1655	346	-0.0419781015003876	-0.0276770565309319	0.000594289124096424	0.00130022597985522
YLL032C	18.7556661377207	18.4509656943611	0.601740788539661	2989	740	-0.0369566815420068	-0.037566986576306	0.000467429823501217	0.000923550334577342
PAB1	19.833967856172	22.2725066740812	4.83418810955557e-06	3865	1080	-0.0349474792732533	-0.0311212020587952	0.000370575751510463	0.000718820152555976
SSD1	17.7677296746406	12.2075373397775	NA	33	1	-0.0390115784769766	-0.0567802629856695	0.00408457722461946	NA
