# Supplementary material for: Alternative polyadenylation diversifies post‐transcriptional regulation by selective RNA–protein interactions
Source: Mol Syst Biol. 2014 Feb 25;10(2):719. doi: 10.1002/msb.135068 (PMC4023391; doi:10.1002/msb.135068)
Supplement: Supplementary file 10 — Supplementary Table 5 [file MSB-10-2-719-s10.txt]

geneName	pos	coding_potential	wt_halflife	relative_decay_rate
YAL042W	chr01.+.62645	TRUE	0.0709433593708776	1.01715487275894
YBL086C	chr02.-.61154	TRUE	0.0933536878461117	0.874264672822736
YBL040C	chr02.-.142011	TRUE	0.0655004809460294	1.14430065430888
YBL029C-A	chr02.-.164379	TRUE	0.0835245331084444	NA
YBR122C	chr02.-.483767	TRUE	0.140580326044623	0.560042876093252
YBR172C	chr02.-.580087	FALSE	0.0679377728650612	1.13149067498931
YBL038W	chr02.+.146950	TRUE	0.0833654721552668	0.779753480381246
YBR251W	chr02.+.722393	TRUE	0.136332637561072	0.857275734684208
YBR268W	chr02.+.741712	TRUE	0.135205821165573	0.59183412505452
YBR282W	chr02.+.768762	TRUE	0.111237752114633	0.80551576738449
CUT495	chr04.-.547752	FALSE	0.084827796120634	1.29618371667842
YDR348C	chr04.-.1170168	FALSE	0.100833693195441	1.1265091757342
YDR423C	chr04.-.1317976	FALSE	0.0580720090163564	1.45601639971054
YDL130W	chr04.+.230662	TRUE	0.0157396670371347	0.844357523311671
YDR171W	chr04.+.807831	FALSE	0.0401568258307853	0.224350670044136
YDR229W	chr04.+.926199	FALSE	0.0988329467871384	0.963878225512732
YER068W	chr05.+.294907	FALSE	0.0617531181238312	0.846256025167353
YFR043C	chr06.-.239050	FALSE	0.0614523548193298	1.01956730646158
YFL001W	chr06.+.148490	FALSE	0.10063406489268	1.14924882034099
YGL200C	chr07.-.122586	TRUE	0.034526069319553	1.15397400858758
YGL193C	chr07.-.141862	FALSE	0.028085540645171	1.39512612196607
YGL189C%2CYGL188C-A	chr07.-.148182	FALSE	0.00578823440892406	2.42283520332162
YGL087C	chr07.-.346281	TRUE	0.0471545016592385	0.791904656699697
YGR086C	chr07.-.649470	TRUE	0.0476470273429217	1.11999958836008
YGL198W	chr07.+.124346	TRUE	0.127299524041602	0.734912299740555
YGL043W	chr07.+.418633	TRUE	0.0673813089899996	1.13178486709598
YGL029W	chr07.+.440302	FALSE	0.187287522775469	NA
YGR142W	chr07.+.773780	FALSE	0.0213312055369497	1.01906859397975
YGR142W	chr07.+.773785	TRUE	0.0225209211285975	1.02427111459782
YHR018C	chr08.-.139858	TRUE	0.128999335915522	0.922722036615876
YHL001W	chr08.+.105169	FALSE	0.0102148525281564	2.13289109623662
YHR081W	chr08.+.268037	FALSE	0.0966379549787188	NA
YJL063C	chr10.-.315679	TRUE	0.0758246218065739	1.34706814548515
YJL179W	chr10.+.89258	TRUE	0.122170060211067	NA
YJL096W	chr10.+.247045	TRUE	0.121506029288243	0.741554188061927
YJL062W-A	chr10.+.317137	TRUE	0.0689754145193758	0.517609325624616
YJL062W-A	chr10.+.317176	FALSE	0.0833832935076715	0.434708730087271
YJR103W	chr10.+.622544	FALSE	0.0632123300347906	1.23231713998216
YKL167C	chr11.-.133511	TRUE	0.118957707944405	0.990565580263915
YKL122C	chr11.-.212412	TRUE	0.161889589806904	1.03902474011992
YKL053C-A	chr11.-.339066	TRUE	0.122734403428302	0.534594963299691
YKL003C	chr11.-.436998	TRUE	0.144697216105166	0.53137932432703
YLR008C	chr12.-.165312	TRUE	0.127026810106435	0.761682012260153
YLR038C	chr12.-.224757	TRUE	0.022516535642222	1.35486430461894
YLR067C	chr12.-.267733	FALSE	0.0826299959174984	1.36065178594214
NA	chr12.-.459832	FALSE	0.0349189413609421	1.9618151060418
YLR231C	chr12.-.605589	FALSE	0.0206454765571172	NA
YLR204W	chr12.+.552757	TRUE	0.118487270613342	0.734709028520843
YMR021C	chr13.-.316888	FALSE	0.0949581576544205	0.882165881321116
YMR130W	chr13.+.533101	TRUE	0.0960362900038964	1.41424271518847
YMR255W	chr13.+.778689	TRUE	0.107058243632393	1.01649259562054
YMR269W	chr13.+.805032	FALSE	0.115828525069832	0.988550713083548
YMR297W	chr13.+.863640	TRUE	0.0244752804051058	1.0820101474381
YMR314W	chr13.+.902579	TRUE	0.0868021218954487	NA
YNL305C	chr14.-.58809	TRUE	0.0634794886452206	0.818874479006481
YNL182C	chr14.-.295859	TRUE	0.107375849244903	NA
YNL149C	chr14.-.349217	TRUE	0.0365995341595702	1.36206987533013
YNL081C	chr14.-.476001	TRUE	0.089616753520426	0.817965948422049
YNR054C	chr14.-.724137	FALSE	0.114713306648475	1.23750054130123
YNL087W	chr14.+.466123	FALSE	0.0944169069203375	0.985394199631728
NA	chr14.+.542975	TRUE	0.0804745274664781	NA
YNR017W	chr14.+.662852	FALSE	0.0741387654816487	0.924955559440587
YNR017W	chr14.+.663737	TRUE	0.120034443513339	0.890595778194714
YNR017W	chr14.+.663852	TRUE	0.126126874676929	0.732586769214618
YOL032W	chr15.+.266216	FALSE	0.0431863977346389	0.767905209034808
YOR150W	chr15.+.612588	TRUE	0.0949619096561673	1.05240886324309
YOR187W	chr15.+.685456	FALSE	0.0924850868925965	0.405540797916293
YOR187W	chr15.+.685462	TRUE	0.105993709224492	0.407358526442039
YOR272W	chr15.+.834273	TRUE	0.120353746640932	1.11444658431971
YPL031C	chr16.-.491935	TRUE	0.113404862953599	0.735489532520331
YPL013C	chr16.-.528832	TRUE	0.0879197974108714	1.14905216998064
YPR158W	chr16.+.844177	FALSE	0.0711970341490241	1.06269129466294
YPR187W	chr16.+.911938	TRUE	0.1111604009164	0.940151797039951
�This Table has been updated since publication on 25 February 2014 to include standard gene annotation. The data values remain unchanged.�
