# Supplementary material for: Alternative polyadenylation diversifies post‐transcriptional regulation by selective RNA–protein interactions
Source: Mol Syst Biol. 2014 Feb 25;10(2):719. doi: 10.1002/msb.135068 (PMC4023391; doi:10.1002/msb.135068)
Supplement: Supplementary file 13 — Sweave document [file MSB-10-2-719-s13.zip]

Archive with 40 entries (39 files):
- B_t0_CGTGAT_fwd_uniquelyAligned_minus.sorted.bedgraph
- B_t0_CGTGAT_fwd_uniquelyAligned_plus.sorted.bedgraph
- B_t10_GTAGCC_fwd_uniquelyAligned_minus.sorted.bedgraph
- B_t10_GTAGCC_fwd_uniquelyAligned_plus.sorted.bedgraph
- B_t20_TACAAG_fwd_uniquelyAligned_minus.sorted.bedgraph
- B_t20_TACAAG_fwd_uniquelyAligned_plus.sorted.bedgraph
- B_t40_ACATCG_fwd_uniquelyAligned_minus.sorted.bedgraph
- B_t40_ACATCG_fwd_uniquelyAligned_plus.sorted.bedgraph
- B_t5_AAGCTA_fwd_uniquelyAligned_minus.sorted.bedgraph
- B_t5_AAGCTA_fwd_uniquelyAligned_plus.sorted.bedgraph
- C_t0_CCTCCC_fwd_uniquelyAligned_minus.sorted.bedgraph
- C_t0_CCTCCC_fwd_uniquelyAligned_plus.sorted.bedgraph
- C_t10_TGCCGA_fwd_uniquelyAligned_minus.sorted.bedgraph
- C_t10_TGCCGA_fwd_uniquelyAligned_plus.sorted.bedgraph
- C_t20_TGACAT_fwd_uniquelyAligned_minus.sorted.bedgraph
- C_t20_TGACAT_fwd_uniquelyAligned_minus.sorted.sorted.bedgraph
- C_t20_TGACAT_fwd_uniquelyAligned_plus.sorted.bedgraph
- C_t20_TGACAT_fwd_uniquelyAligned_plus.sorted.sorted.bedgraph
- C_t40_CGCCTG_fwd_uniquelyAligned_minus.sorted.bedgraph
- C_t40_CGCCTG_fwd_uniquelyAligned_plus.sorted.bedgraph
- C_t5_TATATC_fwd_uniquelyAligned_minus.sorted.bedgraph
- C_t5_TATATC_fwd_uniquelyAligned_plus.sorted.bedgraph
- MIST-Seq_v03.pdf
- MIST-Seq_v03.Rnw
- RBPlist.rda
- saccharomyces_cerevisiae.gff
- Sweave README.txt
- __MACOSX/
- __MACOSX/._Sweave README.txt
- Table_S1.txt
- __MACOSX/._Table_S1.txt
- Table_S2.txt
- __MACOSX/._Table_S2.txt
- Table_S3.txt
- __MACOSX/._Table_S3.txt
- Table_S4.txt
- __MACOSX/._Table_S4.txt
- Table_S5.txt
- __MACOSX/._Table_S5.txt
- xu_by_SGDR64.gff
