# Supplementary material for: Alternative polyadenylation diversifies post‐transcriptional regulation by selective RNA–protein interactions
Source: Mol Syst Biol. 2014 Feb 25;10(2):719. doi: 10.1002/msb.135068 (PMC4023391; doi:10.1002/msb.135068)
Supplement: Supplementary file 13 — Sweave document [file MSB-10-2-719-s13.zip › B_t0_CGTGAT_fwd_uniquelyAligned_minus.sorted.bedgraph]

S288c_chr01	6735	6736	2
S288c_chr01	6984	6985	4
S288c_chr01	9109	9110	1
S288c_chr01	9754	9755	4
S288c_chr01	9797	9798	2
S288c_chr01	9912	9913	2
S288c_chr01	9913	9914	17
S288c_chr01	9942	9943	1
S288c_chr01	10436	10437	2
S288c_chr01	12757	12758	4
S288c_chr01	13013	13014	4
S288c_chr01	13026	13027	2
S288c_chr01	13826	13827	1
S288c_chr01	14458	14459	1
S288c_chr01	14768	14769	17
S288c_chr01	14911	14912	1
S288c_chr01	15150	15152	1
S288c_chr01	15238	15239	3
S288c_chr01	15251	15252	1
S288c_chr01	15332	15333	1
S288c_chr01	15644	15645	1
S288c_chr01	15740	15741	1
S288c_chr01	15798	15799	1
S288c_chr01	15807	15808	3
S288c_chr01	15816	15817	1
S288c_chr01	15908	15909	2
S288c_chr01	15930	15931	1
S288c_chr01	16270	16271	3
S288c_chr01	16364	16365	2
S288c_chr01	16793	16794	13
S288c_chr01	16806	16807	5
S288c_chr01	16813	16814	3
S288c_chr01	16820	16821	4
S288c_chr01	16858	16859	3
S288c_chr01	17069	17070	1
S288c_chr01	17126	17127	1
S288c_chr01	17809	17810	1
S288c_chr01	18287	18288	2
S288c_chr01	21533	21534	5
S288c_chr01	21547	21548	1
S288c_chr01	21553	21554	4
S288c_chr01	21983	21984	1
S288c_chr01	21990	21991	3
S288c_chr01	21997	21998	1
S288c_chr01	22320	22321	2
S288c_chr01	23447	23448	1
S288c_chr01	23711	23712	15
S288c_chr01	25029	25030	7
S288c_chr01	25178	25179	3
S288c_chr01	25187	25188	2
S288c_chr01	25194	25195	2
S288c_chr01	27729	27730	1
S288c_chr01	28060	28061	4
S288c_chr01	28076	28077	3
S288c_chr01	28114	28115	2
S288c_chr01	28117	28118	22
S288c_chr01	28119	28120	2
S288c_chr01	28127	28128	1
S288c_chr01	28130	28131	21
S288c_chr01	28138	28139	5
S288c_chr01	28144	28145	2
S288c_chr01	28177	28178	5
S288c_chr01	28180	28181	2
S288c_chr01	28198	28199	5
S288c_chr01	28274	28275	1
S288c_chr01	28886	28887	2
S288c_chr01	29015	29016	1
S288c_chr01	29081	29082	7
S288c_chr01	29091	29092	2
S288c_chr01	30816	30817	1
S288c_chr01	30890	30891	1
S288c_chr01	30905	30906	2
S288c_chr01	30935	30936	3
S288c_chr01	31523	31524	3
S288c_chr01	31530	31531	1
S288c_chr01	31541	31542	8
S288c_chr01	31553	31554	2
S288c_chr01	31560	31561	2
S288c_chr01	31575	31576	1
S288c_chr01	33010	33011	1
S288c_chr01	33014	33015	13
S288c_chr01	33021	33022	4
S288c_chr01	33022	33023	11
S288c_chr01	33025	33026	2
S288c_chr01	34841	34842	1
S288c_chr01	34866	34867	1
S288c_chr01	34916	34917	10
S288c_chr01	35110	35111	6
S288c_chr01	35112	35113	16
S288c_chr01	35174	35175	3
S288c_chr01	36384	36385	1
S288c_chr01	36385	36386	2
S288c_chr01	36386	36387	109
S288c_chr01	36398	36399	1
S288c_chr01	36399	36400	2
S288c_chr01	36400	36401	11
S288c_chr01	36411	36412	3
S288c_chr01	36413	36414	2
S288c_chr01	36414	36415	42
S288c_chr01	36416	36417	1
S288c_chr01	36419	36420	41
S288c_chr01	36420	36421	1
S288c_chr01	36423	36425	1
S288c_chr01	37251	37252	2
S288c_chr01	37256	37257	4
S288c_chr01	37257	37258	1
S288c_chr01	37279	37280	2
S288c_chr01	37295	37296	1
S288c_chr01	37307	37308	1
S288c_chr01	37310	37311	3
S288c_chr01	37314	37315	2
S288c_chr01	37343	37344	2
S288c_chr01	37369	37370	1
S288c_chr01	37370	37371	2
S288c_chr01	37398	37399	1
S288c_chr01	37465	37466	1
S288c_chr01	39008	39009	1
S288c_chr01	39009	39010	17
S288c_chr01	39010	39011	29
S288c_chr01	39012	39013	1
S288c_chr01	39013	39014	17
S288c_chr01	39015	39016	4
S288c_chr01	39020	39021	6
S288c_chr01	39026	39027	1
S288c_chr01	39030	39031	10
S288c_chr01	39038	39039	1
S288c_chr01	39040	39041	1
S288c_chr01	39052	39053	3
S288c_chr01	39054	39055	4
S288c_chr01	39057	39058	1
S288c_chr01	39060	39061	1
S288c_chr01	39063	39064	4
S288c_chr01	39077	39078	1
S288c_chr01	39103	39104	4
S288c_chr01	39122	39123	1
S288c_chr01	39125	39126	4
S288c_chr01	39153	39154	5
S288c_chr01	39157	39158	6
S288c_chr01	39161	39162	10
S288c_chr01	39162	39163	59
S288c_chr01	39167	39168	3
S288c_chr01	39218	39219	1
S288c_chr01	40587	40588	1
S288c_chr01	41724	41725	2
S288c_chr01	41884	41885	3
S288c_chr01	41973	41974	7
S288c_chr01	41977	41978	6
S288c_chr01	41979	41980	57
S288c_chr01	41983	41984	1
S288c_chr01	41994	41995	1
S288c_chr01	41996	41997	4
S288c_chr01	41998	41999	28
S288c_chr01	42005	42006	5
S288c_chr01	42016	42017	3
S288c_chr01	42017	42018	5
S288c_chr01	42023	42024	4
S288c_chr01	42027	42028	4
S288c_chr01	42037	42038	3
S288c_chr01	42038	42039	11
S288c_chr01	42039	42040	94
S288c_chr01	42327	42328	34
S288c_chr01	42328	42329	8
S288c_chr01	42329	42330	100
S288c_chr01	42330	42331	380
S288c_chr01	42340	42341	1
S288c_chr01	42771	42772	1
S288c_chr01	42787	42788	3
S288c_chr01	42788	42789	6
S288c_chr01	42789	42790	9
S288c_chr01	42793	42794	2
S288c_chr01	42796	42797	18
S288c_chr01	42799	42800	6
S288c_chr01	42803	42804	30
S288c_chr01	42807	42808	3
S288c_chr01	42813	42814	1
S288c_chr01	42826	42827	5
S288c_chr01	42834	42835	1
S288c_chr01	42836	42837	1
S288c_chr01	42837	42838	46
S288c_chr01	42866	42867	3
S288c_chr01	42879	42880	2
S288c_chr01	42881	42882	1
S288c_chr01	42888	42889	1
S288c_chr01	45105	45106	3
S288c_chr01	45111	45112	4
S288c_chr01	45120	45121	1
S288c_chr01	45125	45126	7
S288c_chr01	45137	45138	4
S288c_chr01	45142	45143	2
S288c_chr01	45155	45156	3
S288c_chr01	45161	45162	1
S288c_chr01	45189	45190	1
S288c_chr01	45192	45193	1
S288c_chr01	45270	45271	1
S288c_chr01	45579	45580	1
S288c_chr01	45793	45794	1
S288c_chr01	46953	46954	1
S288c_chr01	48297	48299	4
S288c_chr01	48299	48300	1
S288c_chr01	48302	48303	11
S288c_chr01	48304	48305	3
S288c_chr01	48308	48309	12
S288c_chr01	48309	48310	29
S288c_chr01	48311	48312	5
S288c_chr01	48312	48313	1
S288c_chr01	48313	48314	3
S288c_chr01	48314	48315	54
S288c_chr01	48316	48317	15
S288c_chr01	48319	48320	17
S288c_chr01	48320	48321	5
S288c_chr01	48321	48322	192
S288c_chr01	48322	48323	2
S288c_chr01	48323	48324	60
S288c_chr01	48325	48326	14
S288c_chr01	48335	48336	1
S288c_chr01	48348	48349	2
S288c_chr01	48351	48352	1
S288c_chr01	48353	48354	5
S288c_chr01	48354	48355	6
S288c_chr01	48357	48358	4
S288c_chr01	48359	48360	2
S288c_chr01	48364	48365	9
S288c_chr01	48402	48404	2
S288c_chr01	48733	48734	5
S288c_chr01	51786	51787	3
S288c_chr01	51788	51789	3
S288c_chr01	51853	51854	1
S288c_chr01	51854	51855	3
S288c_chr01	51855	51856	34
S288c_chr01	51864	51865	23
S288c_chr01	51871	51872	2
S288c_chr01	51875	51876	6
S288c_chr01	51882	51883	10
S288c_chr01	51890	51891	1
S288c_chr01	51896	51897	5
S288c_chr01	52034	52035	2
S288c_chr01	54882	54883	5
S288c_chr01	57936	57937	6
S288c_chr01	57937	57938	34
S288c_chr01	57939	57940	5
S288c_chr01	57950	57951	1
S288c_chr01	57953	57954	4
S288c_chr01	57954	57955	60
S288c_chr01	57956	57957	1
S288c_chr01	57957	57958	206
S288c_chr01	57959	57960	21
S288c_chr01	57960	57961	778
S288c_chr01	57961	57962	2
S288c_chr01	57964	57965	1
S288c_chr01	57969	57970	1
S288c_chr01	57970	57971	9
S288c_chr01	57974	57975	2
S288c_chr01	57976	57977	1
S288c_chr01	57977	57978	8
S288c_chr01	57984	57985	1
S288c_chr01	57985	57986	44
S288c_chr01	57986	57987	3
S288c_chr01	57989	57990	127
S288c_chr01	57991	57992	4
S288c_chr01	57994	57995	1
S288c_chr01	57995	57996	3
S288c_chr01	58003	58004	44
S288c_chr01	58008	58009	3
S288c_chr01	58012	58013	4
S288c_chr01	58017	58018	3
S288c_chr01	62547	62548	12
S288c_chr01	62562	62563	1
S288c_chr01	62622	62623	1
S288c_chr01	62636	62637	8
S288c_chr01	62637	62638	2
S288c_chr01	62640	62641	15
S288c_chr01	62641	62642	6
S288c_chr01	62642	62643	129
S288c_chr01	62643	62644	6
S288c_chr01	62644	62645	105
S288c_chr01	62645	62646	575
S288c_chr01	62646	62647	4
S288c_chr01	62647	62648	2
S288c_chr01	62648	62649	25
S288c_chr01	62649	62650	22
S288c_chr01	62650	62651	139
S288c_chr01	62651	62652	556
S288c_chr01	62652	62653	17
S288c_chr01	62653	62654	679
S288c_chr01	62654	62655	13
S288c_chr01	62655	62656	7
S288c_chr01	62656	62657	3
S288c_chr01	62657	62658	9
S288c_chr01	62658	62659	4
S288c_chr01	62660	62661	35
S288c_chr01	62662	62663	1
S288c_chr01	62667	62668	5
S288c_chr01	62670	62671	35
S288c_chr01	62671	62672	4
S288c_chr01	62672	62673	26
S288c_chr01	62676	62677	10
S288c_chr01	62677	62678	44
S288c_chr01	62678	62679	93
S288c_chr01	62679	62680	235
S288c_chr01	62680	62681	3
S288c_chr01	62681	62682	2
S288c_chr01	62682	62683	3
S288c_chr01	62686	62687	8
S288c_chr01	62689	62690	1
S288c_chr01	62690	62691	4
S288c_chr01	62698	62699	4
S288c_chr01	62699	62700	17
S288c_chr01	62708	62709	2
S288c_chr01	65440	65441	10
S288c_chr01	65451	65452	2
S288c_chr01	65454	65455	4
S288c_chr01	65456	65457	1
S288c_chr01	65458	65459	16
S288c_chr01	65460	65461	22
S288c_chr01	65461	65462	5
S288c_chr01	65462	65463	51
S288c_chr01	65464	65465	3
S288c_chr01	65465	65466	5
S288c_chr01	65466	65467	32
S288c_chr01	65467	65468	1
S288c_chr01	65468	65469	29
S288c_chr01	65470	65471	1
S288c_chr01	65476	65477	4
S288c_chr01	65496	65497	15
S288c_chr01	65497	65498	1
S288c_chr01	65499	65500	3
S288c_chr01	65500	65501	42
S288c_chr01	65502	65503	4
S288c_chr01	65560	65561	11
S288c_chr01	65589	65590	1
S288c_chr01	65680	65681	7
S288c_chr01	68037	68038	2
S288c_chr01	68127	68128	2
S288c_chr01	69701	69703	1
S288c_chr01	69813	69814	2
S288c_chr01	69916	69917	1
S288c_chr01	69979	69980	3
S288c_chr01	70045	70046	3
S288c_chr01	70064	70065	3
S288c_chr01	70172	70173	3
S288c_chr01	70358	70359	5
S288c_chr01	70442	70443	3
S288c_chr01	70591	70592	1
S288c_chr01	70615	70616	1
S288c_chr01	70856	70857	1
S288c_chr01	70905	70906	22
S288c_chr01	71083	71084	1
S288c_chr01	71367	71368	1
S288c_chr01	71374	71375	7
S288c_chr01	71930	71931	2
S288c_chr01	71994	71995	3
S288c_chr01	73283	73284	7
S288c_chr01	73285	73286	7
S288c_chr01	73308	73309	1
S288c_chr01	73325	73326	1
S288c_chr01	73338	73339	1
S288c_chr01	73349	73350	3
S288c_chr01	73359	73360	2
S288c_chr01	73365	73366	1
S288c_chr01	73368	73369	7
S288c_chr01	73370	73371	34
S288c_chr01	73375	73376	67
S288c_chr01	73379	73380	3
S288c_chr01	73389	73390	2
S288c_chr01	73392	73393	1
S288c_chr01	73394	73395	18
S288c_chr01	73396	73397	4
S288c_chr01	73397	73398	5
S288c_chr01	73398	73399	172
S288c_chr01	73402	73403	6
S288c_chr01	73405	73406	3
S288c_chr01	73407	73408	13
S288c_chr01	73409	73410	13
S288c_chr01	73414	73415	9
S288c_chr01	73416	73417	11
S288c_chr01	73419	73420	1
S288c_chr01	73420	73421	59
S288c_chr01	73421	73422	133
S288c_chr01	73423	73424	5
S288c_chr01	73424	73425	1
S288c_chr01	73425	73426	105
S288c_chr01	73426	73427	491
S288c_chr01	73427	73428	6
S288c_chr01	73428	73429	331
S288c_chr01	73429	73430	1
S288c_chr01	73432	73433	1
S288c_chr01	73434	73435	1
S288c_chr01	73436	73437	7
S288c_chr01	73437	73438	164
S288c_chr01	73439	73440	1
S288c_chr01	73440	73441	23
S288c_chr01	73443	73444	34
S288c_chr01	73444	73445	28
S288c_chr01	73445	73446	421
S288c_chr01	73446	73447	11
S288c_chr01	73447	73448	6
S288c_chr01	73448	73449	5
S288c_chr01	73449	73450	151
S288c_chr01	73450	73451	47
S288c_chr01	73451	73452	2953
S288c_chr01	73452	73453	38
S288c_chr01	73453	73454	11
S288c_chr01	73454	73455	4
S288c_chr01	73455	73456	3
S288c_chr01	73461	73462	85
S288c_chr01	73462	73463	15
S288c_chr01	73463	73464	8
S288c_chr01	73465	73466	30
S288c_chr01	73466	73467	504
S288c_chr01	73467	73468	2
S288c_chr01	73471	73472	2
S288c_chr01	73474	73475	2
S288c_chr01	73476	73477	2
S288c_chr01	73488	73489	3
S288c_chr01	73523	73524	1
S288c_chr01	73757	73758	1
S288c_chr01	73920	73921	4
S288c_chr01	73993	73994	1
S288c_chr01	74028	74029	1
S288c_chr01	74908	74910	1
S288c_chr01	74911	74912	1
S288c_chr01	74915	74916	4
S288c_chr01	74924	74925	1
S288c_chr01	74965	74966	1
S288c_chr01	76631	76632	3
S288c_chr01	76632	76633	52
S288c_chr01	76635	76636	11
S288c_chr01	76638	76639	2
S288c_chr01	76642	76643	38
S288c_chr01	76645	76646	2
S288c_chr01	76695	76696	34
S288c_chr01	76701	76702	6
S288c_chr01	76702	76703	226
S288c_chr01	76706	76707	3
S288c_chr01	76707	76708	6
S288c_chr01	76708	76709	100
S288c_chr01	76710	76711	35
S288c_chr01	76711	76712	28
S288c_chr01	76712	76713	107
S288c_chr01	76713	76714	592
S288c_chr01	76714	76715	28107
S288c_chr01	76718	76719	2
S288c_chr01	76721	76722	3
S288c_chr01	76723	76724	9
S288c_chr01	76734	76735	1
S288c_chr01	76735	76736	106
S288c_chr01	76737	76738	2
S288c_chr01	76740	76741	2
S288c_chr01	76777	76778	2
S288c_chr01	76783	76784	9
S288c_chr01	76789	76790	1
S288c_chr01	76813	76814	17
S288c_chr01	76861	76862	24
S288c_chr01	76962	76963	3
S288c_chr01	76975	76976	11
S288c_chr01	76978	76979	6
S288c_chr01	76981	76982	66
S288c_chr01	76984	76985	13
S288c_chr01	76989	76990	1
S288c_chr01	76990	76991	5
S288c_chr01	76991	76992	4
S288c_chr01	76992	76993	209
S288c_chr01	76993	76994	1989
S288c_chr01	76994	76995	1
S288c_chr01	76997	76998	29
S288c_chr01	77000	77001	1
S288c_chr01	77001	77002	16
S288c_chr01	77002	77003	623
S288c_chr01	77005	77006	1
S288c_chr01	77008	77009	5
S288c_chr01	77017	77018	57
S288c_chr01	77019	77020	70
S288c_chr01	77032	77033	16
S288c_chr01	77041	77042	1
S288c_chr01	77042	77043	4
S288c_chr01	77043	77044	146
S288c_chr01	77046	77047	3
S288c_chr01	77047	77048	272
S288c_chr01	77050	77051	24
S288c_chr01	77055	77056	1
S288c_chr01	77058	77059	14
S288c_chr01	77062	77063	18
S288c_chr01	77075	77077	1
S288c_chr01	77078	77079	33
S288c_chr01	77079	77080	68
S288c_chr01	77086	77087	32
S288c_chr01	77098	77099	7
S288c_chr01	77099	77100	5
S288c_chr01	77107	77108	19
S288c_chr01	77139	77140	14
S288c_chr01	77141	77142	1
S288c_chr01	77143	77144	3
S288c_chr01	77144	77145	9
S288c_chr01	77145	77146	19
S288c_chr01	77146	77147	1457
S288c_chr01	77150	77151	1
S288c_chr01	77152	77153	4
S288c_chr01	77153	77154	2
S288c_chr01	77155	77156	2
S288c_chr01	77160	77161	1
S288c_chr01	77170	77171	34
S288c_chr01	77226	77227	1
S288c_chr01	77237	77238	4
S288c_chr01	77242	77243	2
S288c_chr01	77271	77272	29
S288c_chr01	77493	77494	1
S288c_chr01	77494	77495	47
S288c_chr01	77500	77501	2
S288c_chr01	77506	77507	2
S288c_chr01	77509	77510	2
S288c_chr01	77510	77511	349
S288c_chr01	77512	77513	21
S288c_chr01	77515	77516	13
S288c_chr01	77518	77519	17
S288c_chr01	77521	77523	1
S288c_chr01	77524	77525	12
S288c_chr01	78274	78275	1
S288c_chr01	78959	78960	5
S288c_chr01	79515	79516	3
S288c_chr01	79516	79517	11
S288c_chr01	79524	79525	25
S288c_chr01	79525	79526	4
S288c_chr01	79526	79527	44
S288c_chr01	79527	79528	51
S288c_chr01	79529	79530	10
S288c_chr01	79530	79531	307
S288c_chr01	79532	79533	9
S288c_chr01	79533	79534	1
S288c_chr01	79534	79535	54
S288c_chr01	79535	79536	18
S288c_chr01	79536	79537	762
S288c_chr01	79538	79539	2
S288c_chr01	79539	79540	1
S288c_chr01	79541	79542	10
S288c_chr01	79542	79543	9
S288c_chr01	79547	79548	7
S288c_chr01	79551	79552	1
S288c_chr01	79552	79553	62
S288c_chr01	79553	79554	18
S288c_chr01	79554	79555	655
S288c_chr01	79555	79556	7
S288c_chr01	79556	79557	1
S288c_chr01	79557	79558	8
S288c_chr01	79558	79559	134
S288c_chr01	79559	79560	115
S288c_chr01	79560	79561	2118
S288c_chr01	79561	79562	4
S288c_chr01	79565	79566	5
S288c_chr01	79568	79569	4
S288c_chr01	79569	79570	2
S288c_chr01	79570	79571	27
S288c_chr01	79574	79575	8
S288c_chr01	79582	79583	1
S288c_chr01	79583	79584	4
S288c_chr01	79589	79590	1
S288c_chr01	79664	79665	1
S288c_chr01	79667	79668	23
S288c_chr01	79696	79697	6
S288c_chr01	79698	79699	6
S288c_chr01	79704	79705	3
S288c_chr01	79707	79708	3
S288c_chr01	79736	79737	1
S288c_chr01	79838	79839	2
S288c_chr01	80353	80354	1
S288c_chr01	80614	80615	1
S288c_chr01	80667	80668	15
S288c_chr01	80669	80670	28
S288c_chr01	80679	80680	1
S288c_chr01	80686	80687	6
S288c_chr01	80693	80694	3
S288c_chr01	80731	80732	1
S288c_chr01	80739	80740	3
S288c_chr01	80743	80744	2
S288c_chr01	80747	80748	1
S288c_chr01	80757	80758	1
S288c_chr01	80766	80767	2
S288c_chr01	81935	81936	6
S288c_chr01	82683	82684	2
S288c_chr01	83253	83254	1
S288c_chr01	83258	83259	1
S288c_chr01	83261	83262	2
S288c_chr01	83276	83277	2
S288c_chr01	83280	83281	1
S288c_chr01	83282	83283	6
S288c_chr01	83285	83286	1
S288c_chr01	83287	83288	4
S288c_chr01	83291	83292	2
S288c_chr01	83292	83293	9
S288c_chr01	83295	83296	1
S288c_chr01	83296	83297	19
S288c_chr01	83298	83299	58
S288c_chr01	83299	83300	3
S288c_chr01	83301	83302	9
S288c_chr01	83306	83307	1
S288c_chr01	83310	83311	1
S288c_chr01	83314	83315	1
S288c_chr01	83315	83316	8
S288c_chr01	83316	83317	2
S288c_chr01	83317	83318	6
S288c_chr01	83321	83322	2
S288c_chr01	83322	83323	1
S288c_chr01	83328	83329	2
S288c_chr01	83329	83331	3
S288c_chr01	83341	83342	1
S288c_chr01	83342	83343	8
S288c_chr01	83344	83345	8
S288c_chr01	83353	83354	1
S288c_chr01	83360	83361	2
S288c_chr01	83363	83364	1
S288c_chr01	83364	83365	3
S288c_chr01	83378	83379	3
S288c_chr01	83384	83385	6
S288c_chr01	83390	83391	4
S288c_chr01	83396	83397	1
S288c_chr01	83427	83428	1
S288c_chr01	83471	83472	2
S288c_chr01	85780	85781	1
S288c_chr01	87549	87550	5
S288c_chr01	87799	87800	5
S288c_chr01	87810	87811	1
S288c_chr01	87814	87815	3
S288c_chr01	87844	87845	8
S288c_chr01	87849	87850	2
S288c_chr01	87850	87851	18
S288c_chr01	87853	87854	20
S288c_chr01	87854	87855	3
S288c_chr01	87855	87856	69
S288c_chr01	87859	87860	9
S288c_chr01	87860	87861	1
S288c_chr01	87861	87862	146
S288c_chr01	87863	87864	17
S288c_chr01	87865	87866	3
S288c_chr01	87866	87867	72
S288c_chr01	87874	87875	3
S288c_chr01	87882	87884	2
S288c_chr01	87884	87885	28
S288c_chr01	87886	87887	4
S288c_chr01	87889	87890	13
S288c_chr01	87892	87893	4
S288c_chr01	87893	87894	63
S288c_chr01	87898	87899	2
S288c_chr01	87899	87900	1
S288c_chr01	87901	87903	3
S288c_chr01	87903	87904	8
S288c_chr01	87904	87905	3
S288c_chr01	87908	87909	6
S288c_chr01	87909	87910	5
S288c_chr01	87910	87911	3
S288c_chr01	87911	87912	19
S288c_chr01	87914	87915	2
S288c_chr01	87916	87917	1
S288c_chr01	87920	87921	3
S288c_chr01	87925	87926	2
S288c_chr01	87931	87932	2
S288c_chr01	87934	87935	1
S288c_chr01	87961	87962	1
S288c_chr01	87969	87970	3
S288c_chr01	87970	87971	1
S288c_chr01	87985	87986	1
S288c_chr01	87998	87999	6
S288c_chr01	88019	88020	1
S288c_chr01	88035	88036	2
S288c_chr01	88039	88040	1
S288c_chr01	88049	88050	2
S288c_chr01	88059	88060	1
S288c_chr01	94504	94505	2
S288c_chr01	94517	94518	1
S288c_chr01	94519	94520	2
S288c_chr01	94520	94521	6
S288c_chr01	94528	94529	6
S288c_chr01	94534	94535	1
S288c_chr01	94561	94562	3
S288c_chr01	94563	94564	3
S288c_chr01	94567	94568	1
S288c_chr01	95400	95401	1
S288c_chr01	95414	95415	1
S288c_chr01	95575	95576	2
S288c_chr01	95577	95578	16
S288c_chr01	95581	95582	3
S288c_chr01	95582	95583	12
S288c_chr01	95588	95589	1
S288c_chr01	95620	95621	5
S288c_chr01	111046	111047	1
S288c_chr01	111494	111495	2
S288c_chr01	111560	111561	2
S288c_chr01	114781	114782	1
S288c_chr01	116219	116220	4
S288c_chr01	116222	116223	1
S288c_chr01	116223	116224	12
S288c_chr01	118315	118316	3
S288c_chr01	118319	118320	7
S288c_chr01	118330	118331	20
S288c_chr01	118350	118351	4
S288c_chr01	118355	118356	1
S288c_chr01	118362	118363	51
S288c_chr01	118373	118374	1
S288c_chr01	118379	118380	8
S288c_chr01	118383	118384	2
S288c_chr01	118385	118386	20
S288c_chr01	118388	118389	9
S288c_chr01	118389	118390	4
S288c_chr01	118390	118391	32
S288c_chr01	118393	118394	1
S288c_chr01	118394	118395	26
S288c_chr01	118537	118538	1
S288c_chr01	118541	118542	1
S288c_chr01	118570	118571	4
S288c_chr01	118580	118581	1
S288c_chr01	118831	118832	1
S288c_chr01	121866	121867	2
S288c_chr01	123335	123336	2
S288c_chr01	123592	123593	1
S288c_chr01	124445	124446	1
S288c_chr01	124451	124452	1
S288c_chr01	124455	124456	2
S288c_chr01	124458	124459	8
S288c_chr01	124470	124471	2
S288c_chr01	124476	124477	23
S288c_chr01	124478	124479	88
S288c_chr01	124480	124481	3
S288c_chr01	124482	124483	1
S288c_chr01	124489	124490	1
S288c_chr01	124493	124494	14
S288c_chr01	124502	124503	1
S288c_chr01	124506	124507	3
S288c_chr01	124513	124514	1
S288c_chr01	126841	126842	1
S288c_chr01	126850	126851	32
S288c_chr01	126853	126854	64
S288c_chr01	126856	126857	2
S288c_chr01	126857	126858	24
S288c_chr01	126860	126861	5
S288c_chr01	126864	126865	7
S288c_chr01	126865	126866	1
S288c_chr01	126867	126868	3
S288c_chr01	126868	126869	31
S288c_chr01	126869	126870	118
S288c_chr01	126872	126873	1
S288c_chr01	126873	126874	29
S288c_chr01	126874	126875	77
S288c_chr01	126875	126876	5
S288c_chr01	126877	126878	8
S288c_chr01	126878	126879	1
S288c_chr01	126879	126880	2
S288c_chr01	129414	129415	3
S288c_chr01	129542	129543	1
S288c_chr01	129548	129549	5
S288c_chr01	129580	129581	1
S288c_chr01	129591	129592	1
S288c_chr01	129599	129600	4
S288c_chr01	129605	129606	19
S288c_chr01	129610	129611	20
S288c_chr01	129614	129615	26
S288c_chr01	129620	129621	2
S288c_chr01	129713	129714	3
S288c_chr01	130567	130568	6
S288c_chr01	130578	130579	2
S288c_chr01	130582	130583	22
S288c_chr01	130585	130586	5
S288c_chr01	130586	130587	66
S288c_chr01	130587	130588	204
S288c_chr01	130590	130591	2
S288c_chr01	130592	130593	89
S288c_chr01	130788	130789	5
S288c_chr01	130805	130806	1
S288c_chr01	132066	132067	1
S288c_chr01	132069	132070	8
S288c_chr01	132072	132073	30
S288c_chr01	132074	132075	63
S288c_chr01	132075	132076	7
S288c_chr01	132076	132077	31
S288c_chr01	132077	132078	35
S288c_chr01	132078	132079	66
S288c_chr01	132079	132080	481
S288c_chr01	132080	132081	74
S288c_chr01	132081	132082	5494
S288c_chr01	132082	132083	23
S288c_chr01	132083	132084	37
S288c_chr01	132084	132085	7
S288c_chr01	132085	132086	774
S288c_chr01	132086	132087	3
S288c_chr01	132089	132090	1
S288c_chr01	132092	132093	1
S288c_chr01	132093	132094	3
S288c_chr01	132094	132095	54
S288c_chr01	132096	132097	10
S288c_chr01	132097	132098	3
S288c_chr01	132098	132099	7
S288c_chr01	132099	132100	143
S288c_chr01	132100	132101	1
S288c_chr01	132103	132104	22
S288c_chr01	132105	132106	1
S288c_chr01	132109	132110	1
S288c_chr01	132112	132113	23
S288c_chr01	132113	132114	85
S288c_chr01	132130	132131	3
S288c_chr01	132131	132132	9
S288c_chr01	132142	132143	7
S288c_chr01	132767	132768	3
S288c_chr01	132774	132775	2
S288c_chr01	132828	132829	2
S288c_chr01	132849	132850	3
S288c_chr01	132933	132935	1
S288c_chr01	132945	132946	1
S288c_chr01	132961	132962	2
S288c_chr01	132969	132970	1
S288c_chr01	133145	133146	2
S288c_chr01	133386	133388	1
S288c_chr01	133388	133389	87
S288c_chr01	133391	133392	1
S288c_chr01	133413	133414	1
S288c_chr01	133434	133435	1
S288c_chr01	133467	133469	3
S288c_chr01	133469	133470	63
S288c_chr01	133475	133476	19
S288c_chr01	134107	134108	1
S288c_chr01	134161	134162	1
S288c_chr01	134167	134168	2
S288c_chr01	134170	134171	1
S288c_chr01	134172	134173	35
S288c_chr01	134174	134175	3
S288c_chr01	134177	134178	4
S288c_chr01	134181	134182	5
S288c_chr01	134197	134198	5
S288c_chr01	134198	134199	14
S288c_chr01	134204	134205	2
S288c_chr01	134209	134210	13
S288c_chr01	134222	134223	12
S288c_chr01	135106	135107	1
S288c_chr01	135128	135129	1
S288c_chr01	136706	136707	5
S288c_chr01	136710	136711	6
S288c_chr01	136729	136730	5
S288c_chr01	136731	136732	3
S288c_chr01	136732	136733	14
S288c_chr01	136734	136735	1
S288c_chr01	136738	136739	28
S288c_chr01	136739	136740	58
S288c_chr01	136743	136744	1
S288c_chr01	136747	136748	1
S288c_chr01	136748	136749	6
S288c_chr01	136751	136752	8
S288c_chr01	136753	136754	18
S288c_chr01	136754	136755	66
S288c_chr01	136755	136756	278
S288c_chr01	136763	136764	18
S288c_chr01	136765	136766	7
S288c_chr01	136766	136767	2
S288c_chr01	136772	136773	1
S288c_chr01	136774	136775	12
S288c_chr01	136777	136778	1
S288c_chr01	136779	136780	4
S288c_chr01	136794	136795	4
S288c_chr01	136803	136804	1
S288c_chr01	137596	137597	1
S288c_chr01	137616	137617	4
S288c_chr01	137630	137631	2
S288c_chr01	137636	137637	49
S288c_chr01	137639	137640	2
S288c_chr01	137641	137642	7
S288c_chr01	137647	137648	8
S288c_chr01	137657	137658	1
S288c_chr01	137658	137659	9
S288c_chr01	137666	137667	1
S288c_chr01	137667	137668	2
S288c_chr01	137680	137681	1
S288c_chr01	137681	137682	2
S288c_chr01	137682	137683	23
S288c_chr01	137684	137685	1
S288c_chr01	137688	137689	5
S288c_chr01	137698	137699	4
S288c_chr01	137704	137705	23
S288c_chr01	137714	137715	2
S288c_chr01	138763	138764	1
S288c_chr01	138781	138782	2
S288c_chr01	138784	138785	6
S288c_chr01	138786	138787	11
S288c_chr01	138791	138792	1
S288c_chr01	138797	138798	5
S288c_chr01	138798	138799	12
S288c_chr01	138804	138805	2
S288c_chr01	138807	138808	5
S288c_chr01	138814	138815	4
S288c_chr01	138824	138825	1
S288c_chr01	138860	138861	2
S288c_chr01	139433	139434	1
S288c_chr01	142349	142350	1
S288c_chr01	142359	142360	1
S288c_chr01	142363	142364	3
S288c_chr01	142467	142468	5
S288c_chr01	142526	142527	1
S288c_chr01	142585	142586	2
S288c_chr01	143127	143128	1
S288c_chr01	143148	143149	1
S288c_chr01	143198	143199	454
S288c_chr01	143204	143205	6
S288c_chr01	143209	143210	1
S288c_chr01	143211	143212	6
S288c_chr01	143212	143213	378
S288c_chr01	143216	143217	13
S288c_chr01	143217	143218	23
S288c_chr01	143218	143219	88
S288c_chr01	143219	143220	2256
S288c_chr01	143220	143221	14
S288c_chr01	143221	143222	2
S288c_chr01	143222	143223	373
S288c_chr01	143223	143224	7
S288c_chr01	143224	143225	2
S288c_chr01	143226	143227	70
S288c_chr01	143228	143229	1
S288c_chr01	143229	143230	35
S288c_chr01	143230	143231	38
S288c_chr01	143231	143232	1543
S288c_chr01	143233	143234	1
S288c_chr01	143239	143241	1
S288c_chr01	143241	143242	5
S288c_chr01	143242	143243	26
S288c_chr01	143243	143244	2630
S288c_chr01	143244	143246	3
S288c_chr01	143246	143247	1
S288c_chr01	143247	143248	104
S288c_chr01	143250	143251	6
S288c_chr01	143251	143252	10
S288c_chr01	143252	143253	77
S288c_chr01	143254	143255	1
S288c_chr01	143255	143256	15
S288c_chr01	143259	143260	6
S288c_chr01	143261	143262	1
S288c_chr01	143262	143263	85
S288c_chr01	143263	143264	210
S288c_chr01	143264	143265	920
S288c_chr01	143275	143276	2
S288c_chr01	143279	143280	25
S288c_chr01	143286	143287	46
S288c_chr01	143287	143288	1
S288c_chr01	143289	143290	1
S288c_chr01	143290	143291	44
S288c_chr01	143291	143292	6
S288c_chr01	143292	143293	56
S288c_chr01	143301	143302	2
S288c_chr01	143302	143303	9
S288c_chr01	143307	143308	4
S288c_chr01	143309	143310	1
S288c_chr01	143312	143313	7
S288c_chr01	143353	143354	1
S288c_chr01	143361	143362	1
S288c_chr01	143362	143363	86
S288c_chr01	143363	143364	1
S288c_chr01	143364	143365	5
S288c_chr01	143365	143366	115
S288c_chr01	143366	143367	138
S288c_chr01	143367	143368	6086
S288c_chr01	143368	143369	11
S288c_chr01	143369	143370	6
S288c_chr01	143370	143371	1
S288c_chr01	143371	143372	7
S288c_chr01	143372	143373	355
S288c_chr01	143373	143374	1
S288c_chr01	143375	143376	1
S288c_chr01	143376	143377	38
S288c_chr01	143377	143378	121
S288c_chr01	143378	143379	1325
S288c_chr01	143379	143380	2441
S288c_chr01	143380	143381	38712
S288c_chr01	143381	143382	21
S288c_chr01	143382	143383	1
S288c_chr01	143383	143384	414
S288c_chr01	143384	143385	5
S288c_chr01	143385	143386	134
S288c_chr01	143386	143387	5
S288c_chr01	143387	143388	4094
S288c_chr01	143388	143389	7
S288c_chr01	143389	143390	2
S288c_chr01	143390	143391	13
S288c_chr01	143391	143392	25
S288c_chr01	143392	143393	375
S288c_chr01	143393	143394	8
S288c_chr01	143394	143395	5
S288c_chr01	143395	143396	127
S288c_chr01	143396	143397	420
S288c_chr01	143398	143399	14
S288c_chr01	143401	143402	7
S288c_chr01	143403	143404	44
S288c_chr01	143405	143406	5
S288c_chr01	143406	143407	1
S288c_chr01	143408	143409	41
S288c_chr01	143409	143410	1
S288c_chr01	143410	143411	2
S288c_chr01	143414	143415	4
S288c_chr01	143415	143416	5
S288c_chr01	143416	143417	42
S288c_chr01	143422	143423	3
S288c_chr01	143430	143431	11
S288c_chr01	143432	143433	22
S288c_chr01	143435	143436	23
S288c_chr01	143440	143441	1
S288c_chr01	143441	143442	27
S288c_chr01	143442	143443	7
S288c_chr01	143443	143444	38
S288c_chr01	143444	143445	10273
S288c_chr01	143445	143446	1
S288c_chr01	143446	143447	2
S288c_chr01	143449	143450	16
S288c_chr01	143450	143451	2
S288c_chr01	143451	143452	7
S288c_chr01	143452	143453	5
S288c_chr01	143453	143454	2
S288c_chr01	143455	143456	9
S288c_chr01	143457	143458	5
S288c_chr01	143458	143459	29
S288c_chr01	143460	143461	1
S288c_chr01	143461	143462	29
S288c_chr01	143462	143463	676
S288c_chr01	143466	143467	8
S288c_chr01	143473	143474	1
S288c_chr01	143500	143501	1
S288c_chr01	143517	143518	1
S288c_chr01	143518	143519	10
S288c_chr01	143523	143524	5
S288c_chr01	143686	143687	6
S288c_chr01	146426	146427	1
S288c_chr01	147186	147187	6
S288c_chr01	147210	147211	1
S288c_chr01	147564	147565	3
S288c_chr01	147570	147571	2
S288c_chr01	147584	147586	1
S288c_chr01	147586	147587	27
S288c_chr01	147591	147592	3
S288c_chr01	147598	147599	1
S288c_chr01	147618	147619	2
S288c_chr01	147633	147634	30
S288c_chr01	147636	147637	1
S288c_chr01	147639	147640	3
S288c_chr01	147640	147641	4
S288c_chr01	147641	147642	1
S288c_chr01	147643	147644	19
S288c_chr01	147652	147653	3
S288c_chr01	147677	147678	20
S288c_chr01	147681	147682	1
S288c_chr01	153899	153900	3
S288c_chr01	153927	153928	1
S288c_chr01	153936	153937	1
S288c_chr01	153937	153938	13
S288c_chr01	153945	153946	8
S288c_chr01	153950	153951	10
S288c_chr01	153954	153955	1
S288c_chr01	153956	153957	14
S288c_chr01	153958	153959	1
S288c_chr01	153960	153961	1
S288c_chr01	153961	153962	38
S288c_chr01	153965	153966	20
S288c_chr01	153967	153968	4
S288c_chr01	153969	153970	117
S288c_chr01	153973	153974	5
S288c_chr01	153974	153975	1
S288c_chr01	153975	153976	10
S288c_chr01	153976	153977	1
S288c_chr01	153977	153978	5
S288c_chr01	153979	153980	35
S288c_chr01	153980	153981	22
S288c_chr01	153988	153989	10
S288c_chr01	154013	154014	1
S288c_chr01	154034	154035	2
S288c_chr01	154037	154038	1
S288c_chr01	154041	154042	5
S288c_chr01	154045	154046	3
S288c_chr01	154056	154057	1
S288c_chr01	154062	154063	5
S288c_chr01	154065	154066	5
S288c_chr01	154067	154068	1
S288c_chr01	154084	154085	2
S288c_chr01	154142	154143	1
S288c_chr01	154158	154159	1
S288c_chr01	155563	155564	4
S288c_chr01	155569	155570	1
S288c_chr01	155633	155634	2
S288c_chr01	155673	155674	1
S288c_chr01	156008	156009	42
S288c_chr01	156015	156016	1
S288c_chr01	156287	156288	1
S288c_chr01	156288	156289	6
S288c_chr01	156335	156336	3
S288c_chr01	156373	156374	5
S288c_chr01	156394	156395	3
S288c_chr01	156597	156598	6
S288c_chr01	156608	156609	3
S288c_chr01	156623	156624	1
S288c_chr01	156683	156684	5
S288c_chr01	156689	156690	9
S288c_chr01	156747	156748	8
S288c_chr01	156754	156755	1
S288c_chr01	156759	156760	17
S288c_chr01	156762	156763	4
S288c_chr01	156772	156773	5
S288c_chr01	156774	156775	1
S288c_chr01	156777	156779	1
S288c_chr01	156779	156780	59
S288c_chr01	156783	156784	3
S288c_chr01	156784	156785	7
S288c_chr01	156785	156786	16
S288c_chr01	156842	156843	6
S288c_chr01	156849	156850	4
S288c_chr01	156855	156856	1
S288c_chr01	156857	156858	10
S288c_chr01	156861	156862	2
S288c_chr01	156862	156863	5
S288c_chr01	156899	156900	4
S288c_chr01	156903	156904	7
S288c_chr01	156908	156909	3
S288c_chr01	156909	156910	8
S288c_chr01	156913	156914	1
S288c_chr01	156920	156921	2
S288c_chr01	157895	157896	3
S288c_chr01	158729	158730	1
S288c_chr01	159146	159147	1
S288c_chr01	159857	159858	11
S288c_chr01	159861	159862	1
S288c_chr01	159868	159869	1
S288c_chr01	159869	159870	6
S288c_chr01	159887	159888	1
S288c_chr01	159888	159889	17
S288c_chr01	159889	159890	90
S288c_chr01	159893	159894	24
S288c_chr01	159895	159896	14
S288c_chr01	159900	159901	1
S288c_chr01	159901	159902	12
S288c_chr01	159904	159905	7
S288c_chr01	159909	159910	1
S288c_chr01	159912	159913	2
S288c_chr01	159913	159914	6
S288c_chr01	159914	159915	13
S288c_chr01	159915	159916	93
S288c_chr01	159931	159932	1
S288c_chr01	159934	159935	1
S288c_chr01	159938	159939	4
S288c_chr01	159940	159941	2
S288c_chr01	166646	166647	2
S288c_chr01	166649	166650	1
S288c_chr01	169334	169335	1
S288c_chr01	170338	170339	1
S288c_chr01	170382	170383	1
S288c_chr01	170384	170385	18
S288c_chr01	170386	170387	6
S288c_chr01	170387	170388	15
S288c_chr01	170388	170389	22
S288c_chr01	170389	170390	3334
S288c_chr01	170390	170391	5
S288c_chr01	170391	170392	4
S288c_chr01	170392	170393	1
S288c_chr01	170396	170397	3
S288c_chr01	170399	170400	12
S288c_chr01	170400	170401	183
S288c_chr01	170402	170403	6
S288c_chr01	170405	170406	2
S288c_chr01	170406	170407	10
S288c_chr01	170407	170408	29
S288c_chr01	170408	170409	167
S288c_chr01	170409	170410	1
S288c_chr01	170410	170411	3
S288c_chr01	170411	170412	1
S288c_chr01	170412	170413	65
S288c_chr01	170413	170414	6
S288c_chr01	170414	170415	216
S288c_chr01	170417	170418	2
S288c_chr01	170418	170419	5
S288c_chr01	170419	170420	46
S288c_chr01	170420	170421	105
S288c_chr01	170424	170425	6
S288c_chr01	170432	170433	1
S288c_chr01	170433	170434	40
S288c_chr01	170434	170435	2
S288c_chr01	170442	170443	7
S288c_chr01	170444	170445	3
S288c_chr01	170445	170446	41
S288c_chr01	170447	170448	20
S288c_chr01	170453	170454	1
S288c_chr01	170458	170459	2
S288c_chr01	170460	170461	1
S288c_chr01	170462	170463	1
S288c_chr01	170466	170467	8
S288c_chr01	170467	170468	2
S288c_chr01	170468	170469	7
S288c_chr01	170469	170470	80
S288c_chr01	170475	170476	3
S288c_chr01	170485	170486	6
S288c_chr01	170486	170487	5
S288c_chr01	170487	170488	7
S288c_chr01	170492	170493	2
S288c_chr01	170493	170494	23
S288c_chr01	170495	170496	1
S288c_chr01	170497	170498	3
S288c_chr01	170502	170503	1
S288c_chr01	170514	170515	2
S288c_chr01	170538	170539	1
S288c_chr01	170546	170547	3
S288c_chr01	170547	170548	20
S288c_chr01	170551	170552	1
S288c_chr01	170563	170565	4
S288c_chr01	170568	170569	6
S288c_chr01	170584	170585	1
S288c_chr01	170587	170588	9
S288c_chr01	170595	170596	2
S288c_chr01	170605	170606	1
S288c_chr01	170614	170615	4
S288c_chr01	170616	170617	3
S288c_chr01	170618	170619	1
S288c_chr01	170646	170647	2
S288c_chr01	170647	170648	11
S288c_chr01	170653	170654	3
S288c_chr01	171423	171424	1
S288c_chr01	172176	172177	1
S288c_chr01	172193	172194	1
S288c_chr01	172195	172196	1
S288c_chr01	172217	172218	1
S288c_chr01	172218	172219	24
S288c_chr01	172227	172228	13
S288c_chr01	172245	172246	2
S288c_chr01	172254	172255	1
S288c_chr01	172262	172263	1
S288c_chr01	172270	172271	2
S288c_chr01	172427	172428	2
S288c_chr01	172591	172592	4
S288c_chr01	172606	172607	1
S288c_chr01	172644	172645	1
S288c_chr01	173553	173554	1
S288c_chr01	173569	173570	4
S288c_chr01	175817	175818	1
S288c_chr01	176088	176089	5
S288c_chr01	176096	176097	2
S288c_chr01	176134	176135	2
S288c_chr01	176156	176157	1
S288c_chr01	176194	176195	2
S288c_chr01	176195	176196	16
S288c_chr01	176200	176201	2
S288c_chr01	176222	176223	2
S288c_chr01	176230	176231	3
S288c_chr01	176231	176232	2
S288c_chr01	176239	176240	2
S288c_chr01	176249	176250	1
S288c_chr01	176256	176257	2
S288c_chr01	176271	176272	2
S288c_chr01	179495	179496	3
S288c_chr01	180202	180203	2
S288c_chr01	180212	180213	6
S288c_chr01	180379	180380	1
S288c_chr01	180781	180782	2
S288c_chr01	181315	181316	3
S288c_chr01	181321	181322	4
S288c_chr01	181329	181330	1
S288c_chr01	181332	181333	2
S288c_chr01	181333	181334	3
S288c_chr01	181335	181336	5
S288c_chr01	181336	181337	4
S288c_chr01	181349	181350	2
S288c_chr01	181357	181358	1
S288c_chr01	181373	181374	2
S288c_chr01	181375	181376	1
S288c_chr01	183619	183620	1
S288c_chr01	184524	184525	1
S288c_chr01	184530	184531	1
S288c_chr01	184533	184534	5
S288c_chr01	184539	184540	1
S288c_chr01	184548	184549	5
S288c_chr01	184551	184552	21
S288c_chr01	184559	184560	8
S288c_chr01	184563	184564	3
S288c_chr01	184570	184571	2
S288c_chr01	184623	184624	2
S288c_chr01	184634	184635	4
S288c_chr01	184641	184642	1
S288c_chr01	184644	184645	3
S288c_chr01	184648	184649	3
S288c_chr01	184652	184653	3
S288c_chr01	184654	184655	60
S288c_chr01	184655	184656	8
S288c_chr01	184656	184658	3
S288c_chr01	184658	184659	33
S288c_chr01	184659	184660	1
S288c_chr01	184660	184661	2
S288c_chr01	184661	184662	159
S288c_chr01	184664	184665	5
S288c_chr01	184665	184666	1
S288c_chr01	184676	184677	1
S288c_chr01	184688	184689	6
S288c_chr01	184730	184731	2
S288c_chr01	184733	184734	3
S288c_chr01	184735	184736	1
S288c_chr01	184834	184835	2
S288c_chr01	184894	184895	1
S288c_chr01	185783	185784	3
S288c_chr01	185789	185790	2
S288c_chr01	185791	185792	24
S288c_chr01	185792	185793	4
S288c_chr01	185793	185794	73
S288c_chr01	185795	185796	18
S288c_chr01	185797	185798	1
S288c_chr01	185799	185800	5
S288c_chr01	185884	185885	3
S288c_chr01	185940	185941	1
S288c_chr01	185970	185971	1
S288c_chr01	186003	186004	7
S288c_chr01	186011	186012	1
S288c_chr01	186709	186710	1
S288c_chr01	186748	186749	4
S288c_chr01	186753	186754	23
S288c_chr01	186770	186771	4
S288c_chr01	186771	186772	12
S288c_chr01	186807	186809	1
S288c_chr01	186826	186827	6
S288c_chr01	186844	186845	1
S288c_chr01	187252	187253	4
S288c_chr01	187851	187852	1
S288c_chr01	187869	187870	44
S288c_chr01	187881	187882	1
S288c_chr01	187882	187883	24
S288c_chr01	187886	187887	1
S288c_chr01	187888	187889	33
S288c_chr01	187894	187895	1
S288c_chr01	187900	187901	9
S288c_chr01	187952	187953	5
S288c_chr01	188084	188085	2
S288c_chr01	188881	188882	1
S288c_chr01	188895	188896	108
S288c_chr01	188899	188900	5
S288c_chr01	188902	188903	6
S288c_chr01	188903	188904	244
S288c_chr01	188910	188911	1
S288c_chr01	188911	188912	76
S288c_chr01	188921	188922	4
S288c_chr01	188922	188923	81
S288c_chr01	188926	188927	2
S288c_chr01	189048	189049	5
S288c_chr01	189051	189052	4
S288c_chr01	189257	189258	3
S288c_chr01	189260	189261	13
S288c_chr01	189267	189268	3
S288c_chr01	189270	189271	1
S288c_chr01	189276	189277	2
S288c_chr01	189682	189683	1
S288c_chr01	192347	192348	5
S288c_chr01	192359	192360	6
S288c_chr01	192362	192363	4
S288c_chr01	192363	192364	3
S288c_chr01	192364	192365	40
S288c_chr01	192369	192370	1
S288c_chr01	192427	192428	1
S288c_chr01	192428	192429	8
S288c_chr01	192431	192432	1
S288c_chr01	192475	192476	16
S288c_chr01	192549	192550	1
S288c_chr01	192550	192551	2
S288c_chr01	193388	193389	1
S288c_chr01	194598	194599	5
S288c_chr01	195725	195726	6
S288c_chr01	196012	196013	1
S288c_chr01	196040	196041	2
S288c_chr01	196041	196042	9
S288c_chr01	196305	196306	2
S288c_chr01	196306	196307	7
S288c_chr01	196309	196310	17
S288c_chr01	196324	196325	5
S288c_chr01	196327	196328	3
S288c_chr01	196330	196331	1
S288c_chr01	196331	196332	3
S288c_chr01	196332	196333	5
S288c_chr01	196342	196343	1
S288c_chr01	196344	196345	12
S288c_chr01	196346	196347	3
S288c_chr01	196348	196349	10
S288c_chr01	196350	196351	3
S288c_chr01	196352	196353	7
S288c_chr01	196373	196374	7
S288c_chr01	196376	196377	2
S288c_chr01	196377	196378	24
S288c_chr01	196416	196418	1
S288c_chr01	196428	196429	1
S288c_chr01	196436	196437	7
S288c_chr01	196442	196443	3
S288c_chr01	196455	196456	1
S288c_chr01	196459	196460	8
S288c_chr01	196522	196523	1
S288c_chr01	196538	196539	1
S288c_chr01	196579	196580	3
S288c_chr01	196659	196660	2
S288c_chr01	196685	196686	4
S288c_chr01	196706	196707	6
S288c_chr01	196720	196721	1
S288c_chr01	196722	196723	7
S288c_chr01	196733	196734	2
S288c_chr01	196734	196735	5
S288c_chr01	196741	196742	5
S288c_chr01	196774	196775	1
S288c_chr01	196790	196791	4
S288c_chr01	197020	197021	1
S288c_chr01	197042	197043	1
S288c_chr01	197070	197071	3
S288c_chr01	197084	197085	2
S288c_chr01	197089	197090	6
S288c_chr01	197093	197094	1
S288c_chr01	197094	197095	2
S288c_chr01	197096	197097	11
S288c_chr01	197097	197098	24
S288c_chr01	197102	197103	8
S288c_chr01	197104	197105	2
S288c_chr01	197105	197106	9
S288c_chr01	197111	197114	1
S288c_chr01	197159	197160	1
S288c_chr01	197214	197215	9
S288c_chr01	197219	197220	2
S288c_chr01	197775	197776	8
S288c_chr01	197806	197807	1
S288c_chr01	197907	197908	2
S288c_chr01	197909	197910	4
S288c_chr01	197932	197933	9
S288c_chr01	198040	198041	1
S288c_chr01	198158	198159	4
S288c_chr01	198321	198322	2
S288c_chr01	198335	198336	5
S288c_chr01	198367	198368	1
S288c_chr01	198437	198438	1
S288c_chr01	198449	198451	1
S288c_chr01	198457	198458	5
S288c_chr01	198477	198478	1
S288c_chr01	198606	198607	1
S288c_chr01	198668	198669	1
S288c_chr01	198835	198836	1
S288c_chr01	198900	198901	2
S288c_chr01	198903	198904	7
S288c_chr01	199082	199083	4
S288c_chr01	199265	199266	3
S288c_chr01	199279	199280	1
S288c_chr01	199498	199499	5
S288c_chr01	199499	199500	1
S288c_chr01	199502	199503	3
S288c_chr01	199801	199802	1
S288c_chr01	199864	199865	4
S288c_chr01	199866	199867	11
S288c_chr01	199867	199868	2
S288c_chr01	199880	199881	1
S288c_chr01	199895	199896	1
S288c_chr01	199899	199900	1
S288c_chr01	199900	199901	4
S288c_chr01	200883	200884	1
S288c_chr01	201002	201003	5
S288c_chr01	201003	201004	1
S288c_chr01	201586	201587	2
S288c_chr01	201650	201651	1
S288c_chr01	201875	201876	3
S288c_chr01	203247	203248	1
S288c_chr01	208075	208076	2
S288c_chr01	208077	208078	13
S288c_chr01	208081	208082	14
S288c_chr01	208094	208095	2
S288c_chr01	208097	208098	3
S288c_chr01	208099	208100	11
S288c_chr01	208100	208101	4
S288c_chr01	209960	209961	1
S288c_chr01	226907	226908	2
S288c_chr01	226908	226909	19
S288c_chr01	226912	226913	11
S288c_chr01	227660	227661	1
S288c_chr01	227734	227735	2
S288c_chr01	227814	227815	1
S288c_chr01	229437	229438	2
S288c_chr01	229443	229444	1
S288c_chr01	229464	229465	5
S288c_chr01	229474	229475	2
S288c_chr01	229489	229490	3
S288c_chr01	229835	229836	1
S288c_chr02	5867	5869	2
S288c_chr02	5887	5888	2
S288c_chr02	9019	9020	1
S288c_chr02	9021	9022	2
S288c_chr02	9752	9753	3
S288c_chr02	9819	9820	5
S288c_chr02	12393	12394	1
S288c_chr02	21730	21731	2
S288c_chr02	24331	24332	2
S288c_chr02	24573	24574	1
S288c_chr02	24780	24781	1
S288c_chr02	24835	24836	4
S288c_chr02	24836	24837	25
S288c_chr02	24840	24841	1
S288c_chr02	24841	24842	9
S288c_chr02	24852	24853	1
S288c_chr02	24860	24861	2
S288c_chr02	24863	24864	1
S288c_chr02	24871	24872	4
S288c_chr02	24872	24873	3
S288c_chr02	24873	24874	14
S288c_chr02	24874	24875	296
S288c_chr02	24881	24882	1
S288c_chr02	24882	24883	8
S288c_chr02	24883	24884	36
S288c_chr02	24888	24889	4
S288c_chr02	24889	24890	7
S288c_chr02	24890	24891	1
S288c_chr02	24891	24892	33
S288c_chr02	24892	24893	53
S288c_chr02	24894	24895	9
S288c_chr02	24896	24897	5
S288c_chr02	24900	24901	5
S288c_chr02	24909	24910	2
S288c_chr02	24911	24912	1
S288c_chr02	24919	24920	34
S288c_chr02	24936	24937	2
S288c_chr02	24937	24938	725
S288c_chr02	24946	24947	12
S288c_chr02	24951	24952	4
S288c_chr02	24953	24954	18
S288c_chr02	24954	24955	2
S288c_chr02	24956	24957	21
S288c_chr02	24960	24961	27
S288c_chr02	24963	24964	8
S288c_chr02	24968	24969	1
S288c_chr02	24969	24970	5
S288c_chr02	24989	24990	1
S288c_chr02	29118	29119	1
S288c_chr02	36895	36896	2
S288c_chr02	36897	36898	14
S288c_chr02	36900	36901	1
S288c_chr02	36904	36905	4
S288c_chr02	36923	36924	2
S288c_chr02	37016	37017	27
S288c_chr02	37017	37018	1
S288c_chr02	37019	37020	11
S288c_chr02	37024	37025	3
S288c_chr02	37028	37029	2
S288c_chr02	37063	37064	1
S288c_chr02	38696	38697	1
S288c_chr02	38697	38698	64
S288c_chr02	38729	38730	1
S288c_chr02	38747	38748	3
S288c_chr02	38749	38750	1
S288c_chr02	38756	38757	7
S288c_chr02	38759	38760	1
S288c_chr02	38769	38770	176
S288c_chr02	38780	38781	4
S288c_chr02	38783	38784	4
S288c_chr02	38784	38785	55
S288c_chr02	38788	38789	1
S288c_chr02	38790	38791	7
S288c_chr02	38800	38801	1
S288c_chr02	38801	38802	15
S288c_chr02	38813	38814	1
S288c_chr02	38814	38815	2
S288c_chr02	38815	38816	6
S288c_chr02	38822	38823	1
S288c_chr02	38832	38833	4
S288c_chr02	38855	38856	1
S288c_chr02	38902	38903	1
S288c_chr02	38907	38908	3
S288c_chr02	38919	38920	1
S288c_chr02	38921	38922	3
S288c_chr02	38931	38932	10
S288c_chr02	38948	38949	1
S288c_chr02	38954	38955	1
S288c_chr02	38955	38956	29
S288c_chr02	38957	38958	3
S288c_chr02	38959	38960	1
S288c_chr02	38961	38962	1
S288c_chr02	38962	38963	91
S288c_chr02	39015	39016	2
S288c_chr02	39016	39017	1
S288c_chr02	39103	39104	2
S288c_chr02	39269	39270	1
S288c_chr02	39302	39303	1
S288c_chr02	39534	39535	1
S288c_chr02	40637	40638	2
S288c_chr02	40643	40644	3
S288c_chr02	40658	40659	1
S288c_chr02	41534	41535	6
S288c_chr02	42530	42531	1
S288c_chr02	42537	42538	2
S288c_chr02	42769	42770	1
S288c_chr02	42778	42779	2
S288c_chr02	42833	42834	2
S288c_chr02	44158	44159	2
S288c_chr02	44160	44161	4
S288c_chr02	44162	44163	6
S288c_chr02	44164	44165	1
S288c_chr02	44166	44167	4
S288c_chr02	44171	44172	7
S288c_chr02	44174	44175	1
S288c_chr02	44175	44176	3
S288c_chr02	44202	44203	1
S288c_chr02	44203	44204	2
S288c_chr02	44204	44205	1
S288c_chr02	44205	44206	10
S288c_chr02	44206	44207	74
S288c_chr02	44214	44215	1
S288c_chr02	44217	44218	1
S288c_chr02	44220	44221	3
S288c_chr02	44223	44224	2
S288c_chr02	44224	44225	1
S288c_chr02	44276	44277	4
S288c_chr02	44336	44337	1
S288c_chr02	46405	46406	12
S288c_chr02	46411	46412	23
S288c_chr02	46415	46416	2
S288c_chr02	46416	46418	1
S288c_chr02	46418	46419	47
S288c_chr02	46419	46421	3
S288c_chr02	46421	46422	287
S288c_chr02	46427	46428	1
S288c_chr02	46429	46430	4
S288c_chr02	46430	46431	146
S288c_chr02	46431	46432	1
S288c_chr02	46432	46433	2176
S288c_chr02	46433	46434	10
S288c_chr02	46434	46435	4
S288c_chr02	46435	46436	330
S288c_chr02	46436	46437	18
S288c_chr02	46437	46438	5889
S288c_chr02	46438	46439	24
S288c_chr02	46439	46440	16
S288c_chr02	46440	46441	5
S288c_chr02	46441	46442	6
S288c_chr02	46442	46443	42
S288c_chr02	46443	46444	47
S288c_chr02	46444	46445	1355
S288c_chr02	46445	46446	1
S288c_chr02	46447	46448	3
S288c_chr02	46448	46449	1
S288c_chr02	46450	46451	405
S288c_chr02	46453	46454	2
S288c_chr02	46455	46456	9
S288c_chr02	46456	46457	122
S288c_chr02	46458	46459	8
S288c_chr02	46459	46460	420
S288c_chr02	46460	46461	3
S288c_chr02	46461	46462	8
S288c_chr02	46462	46463	138
S288c_chr02	46463	46465	1
S288c_chr02	46466	46467	35
S288c_chr02	46469	46470	2
S288c_chr02	46471	46472	23
S288c_chr02	46472	46473	148
S288c_chr02	46473	46474	1
S288c_chr02	46474	46475	56
S288c_chr02	46478	46479	2
S288c_chr02	46479	46480	4
S288c_chr02	46480	46481	10
S288c_chr02	46484	46485	1
S288c_chr02	46488	46489	8
S288c_chr02	46491	46492	2
S288c_chr02	46492	46493	1
S288c_chr02	46494	46495	119
S288c_chr02	46496	46498	1
S288c_chr02	46499	46500	14
S288c_chr02	46500	46501	2
S288c_chr02	46501	46502	171
S288c_chr02	46502	46503	5
S288c_chr02	46503	46504	1
S288c_chr02	46504	46505	4
S288c_chr02	46505	46506	13
S288c_chr02	46506	46507	177
S288c_chr02	46507	46508	2
S288c_chr02	46508	46509	12
S288c_chr02	46509	46510	370
S288c_chr02	46510	46511	3
S288c_chr02	46512	46513	102
S288c_chr02	46513	46514	850
S288c_chr02	46514	46515	100
S288c_chr02	46515	46516	13
S288c_chr02	46516	46517	3161
S288c_chr02	46517	46518	6
S288c_chr02	46518	46519	4
S288c_chr02	46519	46520	2
S288c_chr02	46522	46523	2
S288c_chr02	46526	46528	1
S288c_chr02	46531	46533	1
S288c_chr02	46534	46535	4
S288c_chr02	46535	46536	1
S288c_chr02	46537	46538	10
S288c_chr02	46539	46540	1
S288c_chr02	46543	46544	12
S288c_chr02	47292	47293	1
S288c_chr02	47305	47306	1
S288c_chr02	47366	47367	1
S288c_chr02	47407	47408	1
S288c_chr02	47508	47509	3
S288c_chr02	47854	47855	1
S288c_chr02	49459	49460	6
S288c_chr02	49463	49464	4
S288c_chr02	49467	49468	2
S288c_chr02	49472	49473	9
S288c_chr02	49475	49476	3
S288c_chr02	49476	49477	65
S288c_chr02	49477	49478	2
S288c_chr02	49478	49479	1
S288c_chr02	49479	49480	2
S288c_chr02	49480	49481	59
S288c_chr02	49483	49484	11
S288c_chr02	49488	49489	1
S288c_chr02	49495	49496	3
S288c_chr02	49504	49505	1
S288c_chr02	49519	49520	1
S288c_chr02	49523	49524	2
S288c_chr02	49527	49528	1
S288c_chr02	49569	49570	3
S288c_chr02	49576	49577	4
S288c_chr02	49580	49581	1
S288c_chr02	50025	50026	2
S288c_chr02	50048	50049	5
S288c_chr02	51004	51005	15
S288c_chr02	51007	51008	4
S288c_chr02	51008	51009	1
S288c_chr02	51009	51010	8
S288c_chr02	51010	51011	6
S288c_chr02	51011	51012	1
S288c_chr02	51014	51015	5
S288c_chr02	51015	51016	54
S288c_chr02	51019	51020	12
S288c_chr02	51039	51040	5
S288c_chr02	51054	51055	1
S288c_chr02	51064	51065	1
S288c_chr02	51080	51081	6
S288c_chr02	51239	51240	3
S288c_chr02	51295	51296	2
S288c_chr02	51958	51959	1
S288c_chr02	59847	59848	1
S288c_chr02	63660	63661	22
S288c_chr02	63862	63863	1
S288c_chr02	66005	66006	5
S288c_chr02	66016	66017	6
S288c_chr02	66716	66717	2
S288c_chr02	66902	66903	2
S288c_chr02	66924	66925	7
S288c_chr02	66928	66929	52
S288c_chr02	66930	66931	1
S288c_chr02	66931	66932	7
S288c_chr02	66933	66934	5
S288c_chr02	66934	66935	1
S288c_chr02	66935	66936	2
S288c_chr02	66937	66938	44
S288c_chr02	66942	66943	1
S288c_chr02	66950	66951	4
S288c_chr02	66952	66953	1
S288c_chr02	66955	66956	2
S288c_chr02	73011	73012	1
S288c_chr02	73014	73015	1
S288c_chr02	73017	73018	3
S288c_chr02	73020	73021	3
S288c_chr02	73024	73026	1
S288c_chr02	73029	73030	16
S288c_chr02	73033	73034	9
S288c_chr02	73035	73036	2
S288c_chr02	73036	73037	13
S288c_chr02	73037	73038	69
S288c_chr02	73041	73042	2
S288c_chr02	73045	73046	1
S288c_chr02	73046	73047	17
S288c_chr02	73050	73051	5
S288c_chr02	73052	73053	1
S288c_chr02	73072	73073	2
S288c_chr02	73076	73078	2
S288c_chr02	73080	73081	7
S288c_chr02	73084	73085	8
S288c_chr02	73089	73090	1
S288c_chr02	73092	73093	7
S288c_chr02	73096	73097	34
S288c_chr02	73105	73106	5
S288c_chr02	73107	73108	7
S288c_chr02	73108	73109	84
S288c_chr02	76887	76888	2
S288c_chr02	76893	76894	1
S288c_chr02	78615	78616	3
S288c_chr02	79008	79009	1
S288c_chr02	79757	79758	1
S288c_chr02	79764	79765	1
S288c_chr02	79833	79834	2
S288c_chr02	79834	79835	14
S288c_chr02	79836	79837	2
S288c_chr02	79837	79838	32
S288c_chr02	79842	79843	4
S288c_chr02	79843	79844	50
S288c_chr02	79844	79845	221
S288c_chr02	79849	79850	2
S288c_chr02	79850	79851	30
S288c_chr02	79851	79852	3
S288c_chr02	79853	79854	19
S288c_chr02	79854	79855	1
S288c_chr02	79860	79861	17
S288c_chr02	79864	79865	8
S288c_chr02	79870	79871	3
S288c_chr02	79875	79876	3
S288c_chr02	79885	79886	2
S288c_chr02	79896	79897	1
S288c_chr02	79897	79898	23
S288c_chr02	79900	79901	71
S288c_chr02	79904	79905	7
S288c_chr02	79908	79909	7
S288c_chr02	79915	79916	1
S288c_chr02	79921	79922	1
S288c_chr02	79924	79925	8
S288c_chr02	79928	79929	4
S288c_chr02	79931	79932	5
S288c_chr02	79935	79936	1
S288c_chr02	79959	79960	1
S288c_chr02	79961	79962	2
S288c_chr02	79963	79964	2
S288c_chr02	79965	79966	2
S288c_chr02	79967	79968	4
S288c_chr02	79972	79973	7
S288c_chr02	80068	80069	1
S288c_chr02	81080	81081	3
S288c_chr02	88223	88224	1
S288c_chr02	88250	88251	2
S288c_chr02	88277	88278	1
S288c_chr02	88340	88341	2
S288c_chr02	88369	88370	1
S288c_chr02	88398	88399	3
S288c_chr02	88400	88401	1
S288c_chr02	88402	88403	1
S288c_chr02	88462	88463	1
S288c_chr02	88467	88468	5
S288c_chr02	88468	88469	45
S288c_chr02	88469	88470	1
S288c_chr02	88470	88471	18
S288c_chr02	88472	88473	2
S288c_chr02	88473	88474	30
S288c_chr02	88481	88482	9
S288c_chr02	88484	88485	4
S288c_chr02	88536	88537	5
S288c_chr02	88545	88546	2
S288c_chr02	90243	90244	3
S288c_chr02	90452	90453	1
S288c_chr02	90468	90469	2
S288c_chr02	90470	90471	4
S288c_chr02	90471	90472	165
S288c_chr02	90474	90475	2
S288c_chr02	90476	90477	15
S288c_chr02	90479	90480	5
S288c_chr02	90482	90483	3
S288c_chr02	90485	90486	8
S288c_chr02	90486	90487	14
S288c_chr02	90491	90492	2
S288c_chr02	90496	90497	1
S288c_chr02	90666	90667	2
S288c_chr02	90667	90668	10
S288c_chr02	90669	90670	2
S288c_chr02	90671	90672	1
S288c_chr02	90673	90674	7
S288c_chr02	90674	90675	1
S288c_chr02	90675	90676	4
S288c_chr02	90677	90678	2
S288c_chr02	90684	90685	1
S288c_chr02	90694	90695	1
S288c_chr02	90699	90700	4
S288c_chr02	92079	92080	3
S288c_chr02	92090	92091	2
S288c_chr02	92102	92104	14
S288c_chr02	92104	92105	4
S288c_chr02	92105	92106	33
S288c_chr02	92106	92107	6
S288c_chr02	92108	92109	4
S288c_chr02	92109	92110	3
S288c_chr02	92110	92111	35
S288c_chr02	92176	92177	2
S288c_chr02	92181	92182	2
S288c_chr02	92190	92191	14
S288c_chr02	92203	92204	7
S288c_chr02	92207	92208	7
S288c_chr02	93476	93478	1
S288c_chr02	93478	93479	22
S288c_chr02	93480	93481	13
S288c_chr02	93482	93483	185
S288c_chr02	93485	93486	2
S288c_chr02	93488	93489	2
S288c_chr02	93490	93491	1
S288c_chr02	93518	93519	3
S288c_chr02	93521	93522	2
S288c_chr02	93544	93545	2
S288c_chr02	93553	93554	1
S288c_chr02	93554	93555	6
S288c_chr02	93569	93570	1
S288c_chr02	93575	93576	4
S288c_chr02	93577	93578	6
S288c_chr02	93579	93580	1
S288c_chr02	93592	93593	2
S288c_chr02	93597	93598	5
S288c_chr02	93622	93623	1
S288c_chr02	93628	93629	52
S288c_chr02	93648	93649	3
S288c_chr02	93649	93650	6
S288c_chr02	93666	93667	1
S288c_chr02	93839	93840	3
S288c_chr02	93919	93920	1
S288c_chr02	96449	96450	1
S288c_chr02	105237	105238	4
S288c_chr02	105254	105255	1
S288c_chr02	105259	105260	3
S288c_chr02	105269	105270	1
S288c_chr02	105293	105294	2
S288c_chr02	105298	105299	1
S288c_chr02	105306	105307	3
S288c_chr02	105312	105313	4
S288c_chr02	105324	105325	1
S288c_chr02	105343	105344	1
S288c_chr02	105419	105420	1
S288c_chr02	105438	105439	1
S288c_chr02	105445	105446	1
S288c_chr02	105574	105575	7
S288c_chr02	105591	105592	1
S288c_chr02	108645	108646	1
S288c_chr02	108862	108863	2
S288c_chr02	108864	108865	3
S288c_chr02	108904	108905	3
S288c_chr02	109866	109867	1
S288c_chr02	109955	109956	1
S288c_chr02	110016	110017	1
S288c_chr02	110030	110031	3
S288c_chr02	110032	110033	1
S288c_chr02	110038	110039	1
S288c_chr02	110043	110045	1
S288c_chr02	110045	110046	23
S288c_chr02	110052	110053	1
S288c_chr02	110053	110054	12
S288c_chr02	110060	110061	1
S288c_chr02	110112	110113	3
S288c_chr02	110147	110148	2
S288c_chr02	111237	111238	6
S288c_chr02	111266	111267	2
S288c_chr02	111276	111277	1
S288c_chr02	111277	111278	8
S288c_chr02	111278	111279	6
S288c_chr02	111279	111280	57
S288c_chr02	111281	111282	4
S288c_chr02	111282	111283	29
S288c_chr02	111286	111287	2
S288c_chr02	111291	111292	2
S288c_chr02	111292	111293	8
S288c_chr02	111294	111295	1
S288c_chr02	111295	111296	14
S288c_chr02	111301	111302	2
S288c_chr02	111427	111428	1
S288c_chr02	111435	111436	1
S288c_chr02	111441	111443	1
S288c_chr02	111577	111578	9
S288c_chr02	112337	112338	1
S288c_chr02	112547	112548	1
S288c_chr02	112799	112800	1
S288c_chr02	112801	112802	5
S288c_chr02	112802	112803	1
S288c_chr02	112804	112805	5
S288c_chr02	112812	112813	9
S288c_chr02	112815	112816	22
S288c_chr02	112817	112818	426
S288c_chr02	112818	112819	1
S288c_chr02	112820	112821	12
S288c_chr02	112821	112822	2
S288c_chr02	112822	112823	28
S288c_chr02	112823	112824	32
S288c_chr02	112824	112825	654
S288c_chr02	112825	112827	3
S288c_chr02	112829	112830	104
S288c_chr02	112830	112831	1
S288c_chr02	112832	112833	3
S288c_chr02	112833	112834	415
S288c_chr02	112842	112843	2
S288c_chr02	112857	112858	3
S288c_chr02	112863	112864	1
S288c_chr02	112874	112875	1
S288c_chr02	114084	114085	2
S288c_chr02	115335	115336	1
S288c_chr02	115364	115365	3
S288c_chr02	115379	115380	2
S288c_chr02	115380	115381	6
S288c_chr02	115381	115382	3
S288c_chr02	115382	115383	102
S288c_chr02	115386	115387	11
S288c_chr02	115388	115389	4
S288c_chr02	115393	115394	1
S288c_chr02	115399	115400	14
S288c_chr02	115402	115403	9
S288c_chr02	115403	115404	8
S288c_chr02	115404	115405	180
S288c_chr02	115412	115413	35
S288c_chr02	115423	115424	14
S288c_chr02	115424	115426	2
S288c_chr02	115426	115427	80
S288c_chr02	115434	115435	4
S288c_chr02	115436	115437	317
S288c_chr02	115534	115535	5
S288c_chr02	115555	115556	3
S288c_chr02	115559	115560	4
S288c_chr02	115560	115561	10
S288c_chr02	115562	115563	8
S288c_chr02	115563	115564	60
S288c_chr02	115566	115567	4
S288c_chr02	115568	115569	1
S288c_chr02	115573	115574	1
S288c_chr02	115580	115581	71
S288c_chr02	115584	115585	3
S288c_chr02	115588	115590	3
S288c_chr02	115844	115845	5
S288c_chr02	116265	116266	2
S288c_chr02	116644	116645	5
S288c_chr02	116698	116699	1
[truncated: 82,747 more rows]
