# Supplementary material for: Alternative polyadenylation diversifies post‐transcriptional regulation by selective RNA–protein interactions
Source: Mol Syst Biol. 2014 Feb 25;10(2):719. doi: 10.1002/msb.135068 (PMC4023391; doi:10.1002/msb.135068)
Supplement: Supplementary file 13 — Sweave document [file MSB-10-2-719-s13.zip › B_t0_CGTGAT_fwd_uniquelyAligned_plus.sorted.bedgraph]

S288c_chr01	3513	3514	1
S288c_chr01	5011	5012	1
S288c_chr01	5029	5030	2
S288c_chr01	6776	6777	1
S288c_chr01	8985	8986	2
S288c_chr01	10300	10301	1
S288c_chr01	10314	10315	2
S288c_chr01	11432	11433	1
S288c_chr01	16130	16131	1
S288c_chr01	16737	16738	1
S288c_chr01	16943	16944	1
S288c_chr01	18041	18042	1
S288c_chr01	20204	20206	1
S288c_chr01	20423	20424	1
S288c_chr01	20530	20531	1
S288c_chr01	22045	22046	1
S288c_chr01	22047	22048	2
S288c_chr01	22362	22363	5
S288c_chr01	23801	23802	2
S288c_chr01	23836	23837	1
S288c_chr01	23911	23912	12
S288c_chr01	23914	23915	5
S288c_chr01	23915	23916	4
S288c_chr01	28032	28033	2
S288c_chr01	28034	28035	2
S288c_chr01	28968	28969	4
S288c_chr01	28977	28978	2
S288c_chr01	28979	28980	6
S288c_chr01	29384	29385	1
S288c_chr01	31055	31056	5
S288c_chr01	31074	31075	2
S288c_chr01	31262	31263	1
S288c_chr01	31407	31408	12
S288c_chr01	31413	31414	5
S288c_chr01	31418	31419	1
S288c_chr01	32938	32939	11
S288c_chr01	32939	32940	4
S288c_chr01	32940	32941	5
S288c_chr01	32944	32945	11
S288c_chr01	32945	32946	1
S288c_chr01	33226	33227	3
S288c_chr01	33232	33233	3
S288c_chr01	33407	33408	6
S288c_chr01	33418	33419	2
S288c_chr01	34439	34440	2
S288c_chr01	34551	34552	2
S288c_chr01	34752	34753	1
S288c_chr01	34766	34767	1
S288c_chr01	35129	35130	3
S288c_chr01	35131	35132	1
S288c_chr01	36312	36313	1
S288c_chr01	42653	42654	3
S288c_chr01	42712	42713	1
S288c_chr01	42717	42718	1
S288c_chr01	45048	45049	3
S288c_chr01	45054	45055	1
S288c_chr01	51283	51284	2
S288c_chr01	51624	51625	1
S288c_chr01	51689	51690	2
S288c_chr01	51701	51702	31
S288c_chr01	51714	51715	2
S288c_chr01	51718	51719	268
S288c_chr01	51719	51720	10
S288c_chr01	51723	51724	1
S288c_chr01	51725	51726	189
S288c_chr01	51726	51727	1
S288c_chr01	51728	51729	32
S288c_chr01	51729	51730	6
S288c_chr01	51732	51733	9
S288c_chr01	51733	51734	1
S288c_chr01	51735	51736	556
S288c_chr01	51736	51737	8
S288c_chr01	51737	51738	5
S288c_chr01	51738	51739	1
S288c_chr01	51740	51741	98
S288c_chr01	51743	51744	1
S288c_chr01	51758	51759	2
S288c_chr01	51762	51763	1
S288c_chr01	51774	51775	2
S288c_chr01	51776	51777	2
S288c_chr01	52018	52019	4
S288c_chr01	52405	52406	3
S288c_chr01	52413	52414	4
S288c_chr01	53116	53117	2
S288c_chr01	54783	54784	1
S288c_chr01	54917	54918	1
S288c_chr01	54923	54924	3
S288c_chr01	54933	54934	131
S288c_chr01	54934	54935	3
S288c_chr01	54935	54936	2
S288c_chr01	54936	54937	23
S288c_chr01	54937	54938	14
S288c_chr01	54939	54940	1
S288c_chr01	54947	54948	2
S288c_chr01	56869	56870	3
S288c_chr01	56882	56883	6
S288c_chr01	56894	56895	9
S288c_chr01	56896	56897	1
S288c_chr01	56900	56901	28
S288c_chr01	56901	56902	3
S288c_chr01	56904	56906	1
S288c_chr01	56906	56907	208
S288c_chr01	56907	56908	7
S288c_chr01	56908	56909	2
S288c_chr01	56910	56911	40
S288c_chr01	56911	56912	1
S288c_chr01	56912	56913	3
S288c_chr01	56913	56914	1
S288c_chr01	56914	56915	12
S288c_chr01	56921	56922	57
S288c_chr01	56922	56923	9
S288c_chr01	57762	57763	1
S288c_chr01	57775	57776	2
S288c_chr01	57778	57779	6
S288c_chr01	57780	57781	3
S288c_chr01	57796	57797	1
S288c_chr01	57814	57815	1
S288c_chr01	57834	57835	1
S288c_chr01	57836	57837	9
S288c_chr01	57841	57842	2
S288c_chr01	57842	57843	4
S288c_chr01	57844	57845	1
S288c_chr01	57848	57849	46
S288c_chr01	57849	57850	32
S288c_chr01	57851	57852	3
S288c_chr01	57853	57854	755
S288c_chr01	57854	57855	59
S288c_chr01	57855	57856	3
S288c_chr01	57856	57857	1
S288c_chr01	57857	57858	182
S288c_chr01	57858	57859	12
S288c_chr01	57859	57860	159
S288c_chr01	57860	57861	351
S288c_chr01	57861	57863	5
S288c_chr01	57863	57864	796
S288c_chr01	57864	57865	46
S288c_chr01	57865	57866	12
S288c_chr01	57866	57867	4
S288c_chr01	57867	57868	82
S288c_chr01	57868	57869	2
S288c_chr01	57869	57870	1088
S288c_chr01	57870	57871	63
S288c_chr01	57871	57872	8
S288c_chr01	57872	57873	4
S288c_chr01	57875	57876	2
S288c_chr01	57876	57877	114
S288c_chr01	57877	57878	5
S288c_chr01	57878	57879	17
S288c_chr01	57882	57883	10
S288c_chr01	57894	57895	1
S288c_chr01	58092	58093	1
S288c_chr01	58471	58472	3
S288c_chr01	58480	58481	3
S288c_chr01	58492	58493	7
S288c_chr01	58498	58499	72
S288c_chr01	58499	58500	6
S288c_chr01	58578	58579	7
S288c_chr01	58602	58603	22
S288c_chr01	58603	58604	4
S288c_chr01	58608	58609	17
S288c_chr01	58609	58610	3
S288c_chr01	58610	58611	1
S288c_chr01	58612	58613	1
S288c_chr01	58614	58615	83
S288c_chr01	58616	58617	5
S288c_chr01	58618	58619	306
S288c_chr01	58619	58620	1
S288c_chr01	58620	58621	16
S288c_chr01	58621	58622	78
S288c_chr01	58622	58623	12
S288c_chr01	58625	58626	19
S288c_chr01	58633	58634	6
S288c_chr01	58635	58636	1
S288c_chr01	59489	59490	1
S288c_chr01	65347	65348	2
S288c_chr01	65361	65362	9
S288c_chr01	65362	65363	4
S288c_chr01	65365	65366	5
S288c_chr01	65374	65375	2
S288c_chr01	65385	65386	1
S288c_chr01	65392	65393	1
S288c_chr01	65455	65456	5
S288c_chr01	65459	65460	6
S288c_chr01	65595	65596	3
S288c_chr01	65627	65628	2
S288c_chr01	65680	65681	1
S288c_chr01	65792	65793	1
S288c_chr01	68623	68624	1
S288c_chr01	68624	68625	2
S288c_chr01	68628	68629	18
S288c_chr01	68630	68631	2
S288c_chr01	68636	68637	1
S288c_chr01	68642	68643	29
S288c_chr01	68646	68647	7
S288c_chr01	68648	68649	17
S288c_chr01	68649	68651	2
S288c_chr01	68652	68653	81
S288c_chr01	68653	68654	1
S288c_chr01	69843	69844	16
S288c_chr01	73050	73051	1
S288c_chr01	73279	73280	8
S288c_chr01	73325	73326	3
S288c_chr01	73346	73347	1
S288c_chr01	73359	73360	2
S288c_chr01	73365	73366	1
S288c_chr01	73370	73371	1
S288c_chr01	73617	73618	1
S288c_chr01	74207	74208	1
S288c_chr01	74262	74263	3
S288c_chr01	74759	74760	8
S288c_chr01	74760	74761	4
S288c_chr01	74772	74773	1
S288c_chr01	74777	74778	11
S288c_chr01	74799	74800	2
S288c_chr01	74827	74828	1
S288c_chr01	74831	74832	10
S288c_chr01	74833	74834	2
S288c_chr01	74835	74836	10
S288c_chr01	74836	74837	2
S288c_chr01	74837	74838	1
S288c_chr01	74840	74841	2
S288c_chr01	74848	74849	2
S288c_chr01	74849	74850	213
S288c_chr01	74850	74852	4
S288c_chr01	74853	74854	41
S288c_chr01	74854	74855	1
S288c_chr01	74856	74857	11
S288c_chr01	74857	74858	1
S288c_chr01	74878	74879	1
S288c_chr01	74941	74942	2
S288c_chr01	74964	74965	7
S288c_chr01	75013	75014	393
S288c_chr01	75014	75015	27
S288c_chr01	75015	75016	5
S288c_chr01	75018	75019	5
S288c_chr01	75021	75022	2
S288c_chr01	75036	75037	6
S288c_chr01	75606	75607	4
S288c_chr01	75608	75609	6
S288c_chr01	80562	80563	11
S288c_chr01	80568	80569	40
S288c_chr01	80569	80570	3
S288c_chr01	80590	80591	1
S288c_chr01	80595	80596	3
S288c_chr01	80605	80606	1
S288c_chr01	80607	80608	9
S288c_chr01	80609	80610	16
S288c_chr01	80612	80613	1
S288c_chr01	82498	82499	2
S288c_chr01	83195	83196	1
S288c_chr01	83196	83197	7
S288c_chr01	83197	83198	12
S288c_chr01	83199	83200	4
S288c_chr01	83202	83203	3
S288c_chr01	83203	83204	15
S288c_chr01	83208	83209	7
S288c_chr01	83209	83210	35
S288c_chr01	83210	83211	1
S288c_chr01	83211	83212	3
S288c_chr01	83215	83216	10
S288c_chr01	83217	83218	2
S288c_chr01	83218	83219	7
S288c_chr01	83225	83226	2
S288c_chr01	84577	84578	9
S288c_chr01	84583	84584	10
S288c_chr01	84584	84585	2
S288c_chr01	84586	84587	12
S288c_chr01	84588	84589	2
S288c_chr01	84589	84590	5
S288c_chr01	84594	84595	14
S288c_chr01	84607	84608	2
S288c_chr01	84653	84654	2
S288c_chr01	84663	84664	1
S288c_chr01	84670	84671	1
S288c_chr01	84711	84712	11
S288c_chr01	87410	87411	1
S288c_chr01	87417	87418	2
S288c_chr01	87512	87513	2
S288c_chr01	87679	87680	2
S288c_chr01	87683	87684	16
S288c_chr01	87685	87686	49
S288c_chr01	87691	87692	251
S288c_chr01	87692	87693	14
S288c_chr01	87694	87695	36
S288c_chr01	87695	87696	2
S288c_chr01	87706	87707	1
S288c_chr01	87710	87711	1
S288c_chr01	87713	87714	1
S288c_chr01	87715	87716	3
S288c_chr01	87716	87717	1
S288c_chr01	87724	87725	1
S288c_chr01	87731	87732	3
S288c_chr01	87737	87738	6
S288c_chr01	87738	87739	4
S288c_chr01	87743	87744	22
S288c_chr01	87744	87745	4
S288c_chr01	87746	87747	21
S288c_chr01	87750	87752	2
S288c_chr01	87756	87757	1
S288c_chr01	87757	87758	78
S288c_chr01	87758	87759	9
S288c_chr01	87759	87760	3
S288c_chr01	87761	87762	14
S288c_chr01	87762	87763	2
S288c_chr01	87763	87764	8
S288c_chr01	87767	87768	84
S288c_chr01	87768	87769	15
S288c_chr01	87770	87771	4
S288c_chr01	87772	87773	3
S288c_chr01	87787	87788	43
S288c_chr01	87788	87789	1
S288c_chr01	87789	87790	2
S288c_chr01	87791	87792	2
S288c_chr01	87795	87796	15
S288c_chr01	87831	87832	2
S288c_chr01	87833	87834	2
S288c_chr01	87835	87836	1
S288c_chr01	88019	88020	2
S288c_chr01	88048	88049	1
S288c_chr01	88316	88317	2
S288c_chr01	90403	90404	11
S288c_chr01	90412	90413	10
S288c_chr01	92307	92308	1
S288c_chr01	92314	92315	1
S288c_chr01	95358	95359	2
S288c_chr01	95465	95467	2
S288c_chr01	95470	95471	32
S288c_chr01	95476	95477	5
S288c_chr01	95477	95478	2
S288c_chr01	95479	95481	1
S288c_chr01	95481	95482	237
S288c_chr01	95482	95483	12
S288c_chr01	95483	95484	10
S288c_chr01	95485	95486	2
S288c_chr01	95487	95488	2
S288c_chr01	95489	95490	14
S288c_chr01	95491	95492	1
S288c_chr01	95553	95554	1
S288c_chr01	95556	95557	1
S288c_chr01	95578	95579	1
S288c_chr01	95589	95590	1
S288c_chr01	95595	95596	8
S288c_chr01	95611	95612	1
S288c_chr01	95898	95899	3
S288c_chr01	95899	95900	1
S288c_chr01	99933	99934	1
S288c_chr01	99971	99972	3
S288c_chr01	100021	100022	124
S288c_chr01	100023	100024	7
S288c_chr01	100024	100025	6
S288c_chr01	100033	100034	25
S288c_chr01	100035	100036	1
S288c_chr01	100037	100038	2
S288c_chr01	100040	100041	16
S288c_chr01	100041	100042	1
S288c_chr01	100047	100048	20
S288c_chr01	100049	100050	1
S288c_chr01	100050	100051	5
S288c_chr01	100057	100058	31
S288c_chr01	100058	100059	1
S288c_chr01	100065	100066	1
S288c_chr01	100352	100353	3
S288c_chr01	100514	100515	2
S288c_chr01	100562	100563	8
S288c_chr01	100584	100585	6
S288c_chr01	100585	100586	10
S288c_chr01	100595	100596	13
S288c_chr01	100598	100599	1
S288c_chr01	100722	100723	24
S288c_chr01	101328	101329	1
S288c_chr01	101365	101366	2
S288c_chr01	101370	101371	4
S288c_chr01	101383	101384	3
S288c_chr01	101385	101386	1
S288c_chr01	101392	101393	1
S288c_chr01	101407	101408	4
S288c_chr01	101409	101410	5
S288c_chr01	101411	101412	2
S288c_chr01	101430	101431	1
S288c_chr01	101435	101436	1
S288c_chr01	102250	102251	2
S288c_chr01	102258	102259	1
S288c_chr01	103693	103694	1
S288c_chr01	104345	104346	1
S288c_chr01	105520	105521	1
S288c_chr01	106077	106078	2
S288c_chr01	106120	106121	33
S288c_chr01	106122	106123	1
S288c_chr01	106124	106125	44
S288c_chr01	106125	106126	1
S288c_chr01	106126	106127	6
S288c_chr01	106127	106128	36
S288c_chr01	106128	106129	1
S288c_chr01	106129	106130	26
S288c_chr01	106132	106133	11
S288c_chr01	106133	106134	1
S288c_chr01	106134	106135	5
S288c_chr01	106138	106139	1
S288c_chr01	106139	106140	2
S288c_chr01	106141	106142	2
S288c_chr01	106142	106143	702
S288c_chr01	106143	106144	29
S288c_chr01	106144	106145	35
S288c_chr01	106145	106146	3
S288c_chr01	106149	106150	115
S288c_chr01	106150	106151	1
S288c_chr01	106151	106152	3
S288c_chr01	106152	106153	48
S288c_chr01	106153	106154	1
S288c_chr01	106154	106155	5
S288c_chr01	106155	106156	2
S288c_chr01	106156	106157	10
S288c_chr01	106160	106161	21
S288c_chr01	106162	106163	40
S288c_chr01	106163	106164	19
S288c_chr01	106169	106170	130
S288c_chr01	106170	106171	6
S288c_chr01	106171	106172	3
S288c_chr01	106173	106174	9
S288c_chr01	106180	106181	5
S288c_chr01	106203	106204	2
S288c_chr01	106206	106207	17
S288c_chr01	106210	106211	29
S288c_chr01	106212	106213	2
S288c_chr01	106215	106216	2
S288c_chr01	106242	106243	29
S288c_chr01	106282	106283	1
S288c_chr01	108651	108652	2
S288c_chr01	108677	108678	2
S288c_chr01	108717	108718	2
S288c_chr01	108730	108731	38
S288c_chr01	108733	108734	1
S288c_chr01	108741	108742	2
S288c_chr01	108744	108745	1
S288c_chr01	108758	108759	3
S288c_chr01	108771	108772	76
S288c_chr01	108772	108773	5
S288c_chr01	108776	108777	5
S288c_chr01	108783	108784	3
S288c_chr01	108789	108790	1
S288c_chr01	108791	108792	21
S288c_chr01	108792	108793	1
S288c_chr01	108809	108810	3
S288c_chr01	108812	108813	24
S288c_chr01	108815	108816	17
S288c_chr01	108819	108820	16
S288c_chr01	108821	108822	5
S288c_chr01	108825	108826	14
S288c_chr01	108829	108830	36
S288c_chr01	108830	108831	6
S288c_chr01	108832	108833	39
S288c_chr01	108833	108834	1
S288c_chr01	108834	108835	468
S288c_chr01	108835	108836	106
S288c_chr01	108836	108837	18
S288c_chr01	108837	108838	5
S288c_chr01	108838	108839	4
S288c_chr01	108839	108840	3
S288c_chr01	108841	108842	13
S288c_chr01	108843	108844	1
S288c_chr01	108857	108858	2
S288c_chr01	108878	108879	3
S288c_chr01	108879	108880	1
S288c_chr01	110221	110222	1
S288c_chr01	110535	110536	2
S288c_chr01	110588	110589	18
S288c_chr01	110594	110596	1
S288c_chr01	110609	110610	1
S288c_chr01	110610	110611	75
S288c_chr01	110613	110614	2
S288c_chr01	110615	110616	429
S288c_chr01	110616	110617	1
S288c_chr01	110619	110620	13
S288c_chr01	110629	110630	9
S288c_chr01	110764	110765	3
S288c_chr01	110769	110770	5
S288c_chr01	113450	113451	2
S288c_chr01	113451	113452	5
S288c_chr01	113471	113472	2
S288c_chr01	113489	113490	27
S288c_chr01	113490	113491	6
S288c_chr01	113491	113492	1
S288c_chr01	113530	113531	11
S288c_chr01	113531	113532	1
S288c_chr01	113535	113536	1
S288c_chr01	113536	113537	188
S288c_chr01	113538	113539	21
S288c_chr01	113541	113542	7
S288c_chr01	113543	113544	75
S288c_chr01	113544	113545	1
S288c_chr01	113551	113552	6
S288c_chr01	113561	113562	1
S288c_chr01	118421	118422	5
S288c_chr01	118447	118448	1
S288c_chr01	119622	119623	3
S288c_chr01	119627	119628	1
S288c_chr01	119629	119630	2
S288c_chr01	120123	120124	3
S288c_chr01	120167	120168	1
S288c_chr01	124492	124493	2
S288c_chr01	124497	124498	1
S288c_chr01	124550	124551	3
S288c_chr01	126755	126756	25
S288c_chr01	126756	126757	5
S288c_chr01	126757	126758	3
S288c_chr01	126759	126760	12
S288c_chr01	126761	126762	1
S288c_chr01	126763	126764	1
S288c_chr01	126765	126766	13
S288c_chr01	126776	126777	1
S288c_chr01	126777	126778	3
S288c_chr01	126778	126779	4
S288c_chr01	126895	126896	1047
S288c_chr01	126896	126897	108
S288c_chr01	126897	126898	8
S288c_chr01	128042	128043	1
S288c_chr01	128077	128078	1
S288c_chr01	128117	128118	11
S288c_chr01	128152	128153	1
S288c_chr01	128198	128199	1
S288c_chr01	128200	128201	2
S288c_chr01	128204	128205	8
S288c_chr01	128207	128208	16
S288c_chr01	130661	130662	2
S288c_chr01	130702	130703	1
S288c_chr01	132023	132024	1
S288c_chr01	132026	132027	2
S288c_chr01	133409	133410	3
S288c_chr01	133487	133488	1
S288c_chr01	133506	133507	2
S288c_chr01	133559	133560	1
S288c_chr01	133605	133606	2
S288c_chr01	133612	133613	1
S288c_chr01	133641	133642	2
S288c_chr01	133662	133663	2
S288c_chr01	134057	134058	4
S288c_chr01	134062	134063	1
S288c_chr01	134066	134067	10
S288c_chr01	134067	134068	1
S288c_chr01	134070	134071	1
S288c_chr01	134074	134075	8
S288c_chr01	134076	134077	1
S288c_chr01	134082	134083	61
S288c_chr01	134087	134088	12
S288c_chr01	134111	134112	1
S288c_chr01	134113	134114	2
S288c_chr01	137434	137435	1
S288c_chr01	137520	137521	1
S288c_chr01	137521	137522	137
S288c_chr01	137522	137523	2
S288c_chr01	137523	137524	15
S288c_chr01	137524	137525	85
S288c_chr01	137526	137527	3
S288c_chr01	137527	137528	1
S288c_chr01	137529	137530	14
S288c_chr01	137531	137532	59
S288c_chr01	137532	137533	2
S288c_chr01	137534	137536	2
S288c_chr01	137542	137543	5
S288c_chr01	137544	137545	4
S288c_chr01	137546	137547	3
S288c_chr01	137547	137548	22
S288c_chr01	137549	137550	5
S288c_chr01	137551	137552	459
S288c_chr01	137552	137553	3
S288c_chr01	137553	137554	1
S288c_chr01	137554	137555	2
S288c_chr01	137555	137556	1
S288c_chr01	137557	137558	48
S288c_chr01	137559	137560	37
S288c_chr01	137560	137561	5
S288c_chr01	137567	137568	2
S288c_chr01	137573	137574	109
S288c_chr01	137574	137575	1
S288c_chr01	137580	137581	3
S288c_chr01	137635	137636	16
S288c_chr01	137680	137681	5
S288c_chr01	137975	137976	1
S288c_chr01	137981	137982	2
S288c_chr01	137983	137984	3
S288c_chr01	138095	138096	1
S288c_chr01	138678	138679	1
S288c_chr01	139253	139254	1
S288c_chr01	139269	139270	1
S288c_chr01	139272	139273	1
S288c_chr01	139290	139291	2
S288c_chr01	139304	139305	2
S288c_chr01	139308	139309	1
S288c_chr01	139314	139315	9
S288c_chr01	139315	139316	1
S288c_chr01	139317	139318	1
S288c_chr01	139323	139324	9
S288c_chr01	139324	139326	1
S288c_chr01	139331	139332	39
S288c_chr01	139337	139338	15
S288c_chr01	139340	139341	1
S288c_chr01	139341	139342	7
S288c_chr01	139343	139344	2
S288c_chr01	139347	139348	1
S288c_chr01	139353	139354	5
S288c_chr01	139354	139356	1
S288c_chr01	139356	139357	3560
S288c_chr01	139357	139358	24
S288c_chr01	139358	139359	9
S288c_chr01	139359	139361	1
S288c_chr01	139369	139370	14
S288c_chr01	139371	139372	1
S288c_chr01	139376	139377	5
S288c_chr01	139378	139379	9
S288c_chr01	139380	139381	43
S288c_chr01	139381	139382	10
S288c_chr01	139382	139383	2
S288c_chr01	142310	142311	5
S288c_chr01	143073	143074	1
S288c_chr01	143130	143131	1
S288c_chr01	143286	143287	1
S288c_chr01	143301	143302	7
S288c_chr01	143376	143377	1
S288c_chr01	147474	147475	2
S288c_chr01	147494	147495	7
S288c_chr01	147499	147500	11
S288c_chr01	147505	147506	2
S288c_chr01	147511	147512	1
S288c_chr01	147513	147514	27
S288c_chr01	147515	147516	4
S288c_chr01	147524	147525	7
S288c_chr01	147525	147526	2
S288c_chr01	147529	147530	3
S288c_chr01	147536	147537	3
S288c_chr01	147538	147539	4
S288c_chr01	147542	147543	4
S288c_chr01	147546	147547	3
S288c_chr01	147550	147551	7
S288c_chr01	147557	147558	8
S288c_chr01	147561	147562	1
S288c_chr01	147565	147566	1
S288c_chr01	147578	147579	1
S288c_chr01	148029	148030	1
S288c_chr01	148098	148099	5
S288c_chr01	149633	149634	1
S288c_chr01	149646	149647	1
S288c_chr01	149932	149933	8
S288c_chr01	151569	151570	1
S288c_chr01	151596	151597	4
S288c_chr01	151626	151627	2
S288c_chr01	152884	152885	7
S288c_chr01	153252	153253	1
S288c_chr01	153312	153313	1
S288c_chr01	153318	153319	7
S288c_chr01	153649	153650	3
S288c_chr01	153678	153679	1
S288c_chr01	153689	153690	6
S288c_chr01	153703	153704	1
S288c_chr01	153783	153784	2
S288c_chr01	153788	153789	6
S288c_chr01	153807	153808	1
S288c_chr01	153810	153811	2
S288c_chr01	153815	153816	3
S288c_chr01	153827	153828	16
S288c_chr01	153831	153832	97
S288c_chr01	153833	153834	1
S288c_chr01	153834	153835	20
S288c_chr01	153836	153837	2
S288c_chr01	153854	153855	2
S288c_chr01	153859	153860	2
S288c_chr01	153867	153868	5
S288c_chr01	153868	153869	3
S288c_chr01	153874	153875	43
S288c_chr01	153876	153877	5
S288c_chr01	153877	153878	3
S288c_chr01	153880	153881	3
S288c_chr01	153889	153890	20
S288c_chr01	153890	153891	1
S288c_chr01	153913	153914	2
S288c_chr01	153920	153921	4
S288c_chr01	153925	153926	1
S288c_chr01	153928	153929	27
S288c_chr01	153929	153931	3
S288c_chr01	153933	153934	2
S288c_chr01	153934	153935	18
S288c_chr01	153936	153937	4
S288c_chr01	153938	153939	1
S288c_chr01	153943	153945	1
S288c_chr01	153949	153950	150
S288c_chr01	153950	153951	23
S288c_chr01	153951	153952	1
S288c_chr01	153956	153957	44
S288c_chr01	153959	153960	6
S288c_chr01	153962	153963	8
S288c_chr01	153966	153967	8
S288c_chr01	153967	153968	1
S288c_chr01	153979	153980	165
S288c_chr01	153980	153981	9
S288c_chr01	153981	153982	3
S288c_chr01	153986	153987	17
S288c_chr01	153987	153988	1
S288c_chr01	153988	153989	310
S288c_chr01	153989	153991	5
S288c_chr01	153991	153992	1
S288c_chr01	153994	153995	1
S288c_chr01	153997	153998	5
S288c_chr01	153998	153999	1
S288c_chr01	154002	154003	3
S288c_chr01	154008	154009	1
S288c_chr01	154010	154011	1
S288c_chr01	154228	154229	7
S288c_chr01	154857	154858	2
S288c_chr01	154866	154867	1
S288c_chr01	156657	156658	3
S288c_chr01	156671	156672	11
S288c_chr01	156676	156678	1
S288c_chr01	156680	156681	414
S288c_chr01	156681	156682	12
S288c_chr01	156682	156683	33
S288c_chr01	156683	156684	42
S288c_chr01	156684	156685	4
S288c_chr01	156685	156686	6
S288c_chr01	156688	156689	24
S288c_chr01	156689	156690	1
S288c_chr01	156703	156704	54
S288c_chr01	156709	156710	2
S288c_chr01	156711	156712	10
S288c_chr01	156714	156715	2
S288c_chr01	159791	159792	3
S288c_chr01	159864	159865	6
S288c_chr01	159888	159889	1
S288c_chr01	159893	159894	2
S288c_chr01	159901	159902	2
S288c_chr01	159904	159905	3
S288c_chr01	160232	160233	3
S288c_chr01	166519	166520	2
S288c_chr01	166531	166532	15
S288c_chr01	166535	166536	1
S288c_chr01	166540	166541	5
S288c_chr01	166556	166557	5
S288c_chr01	166563	166564	90
S288c_chr01	166564	166565	35
S288c_chr01	166566	166567	1
S288c_chr01	166567	166568	30
S288c_chr01	166568	166569	2
S288c_chr01	166569	166570	7
S288c_chr01	166572	166573	1
S288c_chr01	166584	166585	2
S288c_chr01	166586	166587	1
S288c_chr01	166590	166591	1
S288c_chr01	166618	166619	1
S288c_chr01	166707	166708	3
S288c_chr01	167129	167130	1
S288c_chr01	168862	168863	2
S288c_chr01	170146	170147	3
S288c_chr01	170175	170176	66
S288c_chr01	170178	170179	28
S288c_chr01	170179	170180	4
S288c_chr01	170181	170182	55
S288c_chr01	170182	170183	1
S288c_chr01	170213	170214	1
S288c_chr01	170242	170244	2
S288c_chr01	170248	170249	3
S288c_chr01	170250	170251	3
S288c_chr01	170252	170253	5
S288c_chr01	170262	170263	47
S288c_chr01	170264	170265	3
S288c_chr01	170270	170271	2
S288c_chr01	170271	170272	3
S288c_chr01	170278	170279	3
S288c_chr01	170280	170281	4
S288c_chr01	170284	170285	2
S288c_chr01	170303	170304	1
S288c_chr01	170309	170310	8
S288c_chr01	170312	170313	10
S288c_chr01	170313	170314	5
S288c_chr01	170318	170319	17
S288c_chr01	170325	170326	4
S288c_chr01	170327	170328	23
S288c_chr01	170328	170329	11
S288c_chr01	170329	170330	1
S288c_chr01	170331	170332	450
S288c_chr01	170332	170333	12
S288c_chr01	170335	170336	2
S288c_chr01	171514	171515	1
S288c_chr01	172061	172062	1
S288c_chr01	172073	172074	4
S288c_chr01	172078	172079	1
S288c_chr01	172091	172092	8
S288c_chr01	172101	172102	41
S288c_chr01	172118	172119	101
S288c_chr01	172119	172120	8
S288c_chr01	172125	172126	2
S288c_chr01	172146	172147	1
S288c_chr01	172148	172149	26
S288c_chr01	172154	172155	26
S288c_chr01	172159	172160	1
S288c_chr01	176463	176464	1
S288c_chr01	176591	176592	7
S288c_chr01	176596	176597	1
S288c_chr01	176608	176609	3
S288c_chr01	177099	177100	1
S288c_chr01	179970	179971	1
S288c_chr01	180285	180286	1
S288c_chr01	181380	181381	1
S288c_chr01	183011	183012	6
S288c_chr01	183015	183016	1
S288c_chr01	184462	184463	1
S288c_chr01	184465	184466	3
S288c_chr01	184470	184471	1
S288c_chr01	184478	184479	1
S288c_chr01	184489	184490	2
S288c_chr01	184564	184565	1
S288c_chr01	184597	184598	5
S288c_chr01	186032	186033	3
S288c_chr01	186050	186051	1
S288c_chr01	186054	186055	3
S288c_chr01	186665	186666	6
S288c_chr01	186666	186667	5
S288c_chr01	186668	186669	4
S288c_chr01	186935	186936	2
S288c_chr01	187086	187087	1
S288c_chr01	187090	187091	1
S288c_chr01	187108	187109	2
S288c_chr01	187195	187196	1
S288c_chr01	187716	187717	1
S288c_chr01	187795	187796	3
S288c_chr01	187801	187802	5
S288c_chr01	189572	189573	2
S288c_chr01	189586	189587	1
S288c_chr01	189633	189634	2
S288c_chr01	189654	189655	5
S288c_chr01	189661	189662	1
S288c_chr01	199929	199930	2
S288c_chr01	199960	199961	3
S288c_chr01	199962	199963	1
S288c_chr01	200191	200192	2
S288c_chr01	201517	201518	1
S288c_chr01	203221	203222	2
S288c_chr01	203223	203224	1
S288c_chr01	208209	208210	1
S288c_chr01	208219	208220	3
S288c_chr01	208549	208550	1
S288c_chr01	210452	210453	1
S288c_chr01	226822	226823	2
S288c_chr01	226827	226828	7
S288c_chr01	226832	226833	2
S288c_chr01	226833	226834	5
S288c_chr01	226837	226838	5
S288c_chr01	226853	226854	1
S288c_chr01	226931	226932	20
S288c_chr01	226933	226934	2
S288c_chr02	189	190	1
S288c_chr02	201	202	2
S288c_chr02	202	203	234
S288c_chr02	203	204	10
S288c_chr02	206	207	4
S288c_chr02	9691	9692	1
S288c_chr02	9717	9718	2
S288c_chr02	9783	9784	1
S288c_chr02	9791	9792	1
S288c_chr02	9800	9801	2
S288c_chr02	9811	9812	9
S288c_chr02	9817	9818	118
S288c_chr02	9818	9819	13
S288c_chr02	9833	9834	1
S288c_chr02	9834	9835	248
S288c_chr02	9835	9836	48
S288c_chr02	9836	9837	19
S288c_chr02	9838	9839	40
S288c_chr02	9839	9840	3
S288c_chr02	9840	9841	2
S288c_chr02	9841	9842	21
S288c_chr02	9847	9848	69
S288c_chr02	9850	9851	1
S288c_chr02	9861	9862	25
S288c_chr02	9862	9863	8
S288c_chr02	9868	9869	32
S288c_chr02	9869	9870	21
S288c_chr02	9871	9872	5
S288c_chr02	9874	9875	15
S288c_chr02	9877	9878	5
S288c_chr02	9878	9879	6
S288c_chr02	9879	9880	1
S288c_chr02	9882	9883	5
S288c_chr02	10233	10234	2
S288c_chr02	10333	10334	5
S288c_chr02	10542	10543	2
S288c_chr02	10544	10545	1
S288c_chr02	10566	10567	7
S288c_chr02	10570	10571	1
S288c_chr02	10572	10573	2
S288c_chr02	10574	10575	3
S288c_chr02	10594	10595	2
S288c_chr02	10612	10613	8
S288c_chr02	10721	10722	3
S288c_chr02	10733	10734	4
S288c_chr02	10738	10739	4
S288c_chr02	10740	10741	35
S288c_chr02	10741	10742	3
S288c_chr02	10743	10744	1
S288c_chr02	10772	10773	7
S288c_chr02	10773	10774	2
S288c_chr02	10777	10778	7
S288c_chr02	10779	10780	27
S288c_chr02	10780	10781	2
S288c_chr02	10782	10783	4
S288c_chr02	10783	10784	3
S288c_chr02	10795	10796	1
S288c_chr02	10798	10799	4
S288c_chr02	10800	10801	8
S288c_chr02	10801	10802	26
S288c_chr02	10811	10812	6
S288c_chr02	10812	10813	1
S288c_chr02	10890	10891	11
S288c_chr02	10891	10892	2
S288c_chr02	12061	12062	2
S288c_chr02	13227	13228	1
S288c_chr02	13777	13778	1
S288c_chr02	13792	13793	3
S288c_chr02	13798	13799	3
S288c_chr02	13829	13830	2
S288c_chr02	13834	13835	8
S288c_chr02	13848	13849	2
S288c_chr02	13855	13856	4
S288c_chr02	13873	13874	2
S288c_chr02	13901	13902	2
S288c_chr02	13906	13907	3
S288c_chr02	13917	13918	1
S288c_chr02	13924	13925	3
S288c_chr02	13933	13934	1
S288c_chr02	13951	13952	8
S288c_chr02	13954	13955	10
S288c_chr02	13957	13958	17
S288c_chr02	13962	13963	19
S288c_chr02	14033	14034	4
S288c_chr02	14039	14040	2
S288c_chr02	14079	14080	3
S288c_chr02	14098	14099	4
S288c_chr02	14099	14100	2
S288c_chr02	14103	14104	209
S288c_chr02	14104	14105	20
S288c_chr02	14107	14108	7
S288c_chr02	14113	14114	1
S288c_chr02	14121	14122	1
S288c_chr02	14122	14123	33
S288c_chr02	14123	14125	3
S288c_chr02	14128	14129	33
S288c_chr02	14129	14130	1
S288c_chr02	14130	14131	4
S288c_chr02	14159	14160	1
S288c_chr02	14160	14161	2
S288c_chr02	14162	14163	3
S288c_chr02	14173	14174	5
S288c_chr02	14189	14190	2
S288c_chr02	14762	14763	5
S288c_chr02	15134	15135	4
S288c_chr02	16042	16043	1
S288c_chr02	17542	17543	1
S288c_chr02	18062	18063	1
S288c_chr02	18070	18071	3
S288c_chr02	18074	18075	116
S288c_chr02	18075	18076	187
S288c_chr02	18077	18078	1
S288c_chr02	18078	18079	47
S288c_chr02	18079	18080	1
S288c_chr02	18080	18081	4
S288c_chr02	18081	18082	1
S288c_chr02	18085	18086	26
S288c_chr02	18086	18087	11
S288c_chr02	18088	18089	1
S288c_chr02	18090	18091	3
S288c_chr02	18091	18092	1
S288c_chr02	18092	18093	2
S288c_chr02	18093	18094	21
S288c_chr02	18095	18096	63
S288c_chr02	18096	18097	3
S288c_chr02	18115	18116	1
S288c_chr02	18136	18137	3
S288c_chr02	18140	18141	1
S288c_chr02	18143	18144	3
S288c_chr02	18145	18146	4
S288c_chr02	18151	18152	19
S288c_chr02	19457	19458	2
S288c_chr02	19464	19465	11
S288c_chr02	19480	19481	2
S288c_chr02	21525	21526	2
S288c_chr02	21545	21546	19
S288c_chr02	21550	21551	1
S288c_chr02	21564	21565	2
S288c_chr02	21572	21573	14
S288c_chr02	21578	21579	3
S288c_chr02	21585	21586	7
S288c_chr02	21587	21588	5
S288c_chr02	21601	21602	16
S288c_chr02	21602	21603	1
S288c_chr02	21617	21618	2
S288c_chr02	21680	21681	1
S288c_chr02	21702	21703	2
S288c_chr02	21706	21707	7
S288c_chr02	21714	21715	5
S288c_chr02	21718	21719	2
S288c_chr02	21725	21726	3
S288c_chr02	21729	21730	5
S288c_chr02	21736	21737	20
S288c_chr02	21739	21740	1
S288c_chr02	21786	21787	3
S288c_chr02	21802	21803	1
S288c_chr02	21808	21809	3
S288c_chr02	21812	21813	9
S288c_chr02	21938	21939	4
S288c_chr02	22055	22056	11
S288c_chr02	22478	22479	10
S288c_chr02	22629	22630	3
S288c_chr02	23562	23563	1
S288c_chr02	23566	23567	1
S288c_chr02	24776	24777	1
S288c_chr02	24783	24784	1
S288c_chr02	24800	24801	2
S288c_chr02	24805	24806	4
S288c_chr02	24807	24808	10
S288c_chr02	24809	24810	2
S288c_chr02	26310	26311	1
S288c_chr02	35832	35833	1
S288c_chr02	36648	36649	2
S288c_chr02	43196	43197	1
S288c_chr02	43807	43808	1
S288c_chr02	43817	43818	1
S288c_chr02	44033	44034	1
S288c_chr02	44038	44039	2
S288c_chr02	44047	44048	2
S288c_chr02	44050	44051	3
S288c_chr02	44054	44055	10
S288c_chr02	44058	44059	29
S288c_chr02	44060	44061	2
S288c_chr02	44087	44088	2
S288c_chr02	44098	44099	40
S288c_chr02	44099	44100	1
S288c_chr02	44101	44102	12
S288c_chr02	44102	44103	1
S288c_chr02	44103	44104	43
S288c_chr02	44105	44106	179
S288c_chr02	44106	44107	1
S288c_chr02	44107	44108	6
S288c_chr02	44111	44112	40
S288c_chr02	44112	44114	1
S288c_chr02	44119	44120	327
S288c_chr02	44120	44121	80
S288c_chr02	44123	44124	3
S288c_chr02	44126	44127	29
S288c_chr02	44130	44131	11
S288c_chr02	44133	44134	1
S288c_chr02	44136	44137	19
S288c_chr02	44140	44141	2
S288c_chr02	44345	44346	1
S288c_chr02	44348	44349	4
S288c_chr02	46289	46290	1
S288c_chr02	46293	46294	1
S288c_chr02	46354	46355	2
S288c_chr02	46360	46361	1
S288c_chr02	46385	46386	9
S288c_chr02	46386	46387	1
S288c_chr02	46392	46393	5
S288c_chr02	46393	46394	1
S288c_chr02	46395	46396	2
S288c_chr02	46406	46407	4
S288c_chr02	46407	46408	2
S288c_chr02	46418	46419	7
S288c_chr02	46422	46423	5
S288c_chr02	46430	46431	7
S288c_chr02	46432	46433	69
S288c_chr02	46437	46438	8
S288c_chr02	46444	46445	4
S288c_chr02	46467	46468	2
S288c_chr02	46506	46507	1
S288c_chr02	46534	46535	4
S288c_chr02	46700	46701	9
S288c_chr02	46990	46991	1
S288c_chr02	47007	47008	6
S288c_chr02	47009	47010	2
S288c_chr02	47010	47011	1
S288c_chr02	47013	47014	1
S288c_chr02	47027	47028	5
S288c_chr02	47029	47030	5
S288c_chr02	47031	47032	57
S288c_chr02	47032	47033	3
S288c_chr02	47062	47063	1
S288c_chr02	47115	47116	2
S288c_chr02	47136	47137	2
S288c_chr02	47145	47146	10
S288c_chr02	47146	47147	9
S288c_chr02	47150	47151	5
S288c_chr02	47164	47165	1
S288c_chr02	47177	47178	1
S288c_chr02	47183	47184	1
S288c_chr02	47185	47186	184
S288c_chr02	47186	47187	1
S288c_chr02	47188	47189	32
S288c_chr02	47191	47192	6
S288c_chr02	47195	47196	1
S288c_chr02	47205	47206	3
S288c_chr02	47207	47208	11
S288c_chr02	47210	47211	21
S288c_chr02	47212	47213	5
S288c_chr02	47214	47215	5
S288c_chr02	47216	47217	200
S288c_chr02	47223	47224	3
S288c_chr02	47232	47233	5
S288c_chr02	47250	47251	3
S288c_chr02	47252	47253	2
S288c_chr02	47253	47254	1
S288c_chr02	47254	47255	50
S288c_chr02	47255	47257	2
S288c_chr02	47259	47260	21
S288c_chr02	47261	47262	1
S288c_chr02	47262	47263	1047
S288c_chr02	47263	47264	122
S288c_chr02	47264	47266	4
S288c_chr02	47266	47267	38
S288c_chr02	47267	47268	1
S288c_chr02	47270	47271	165
S288c_chr02	47272	47273	295
S288c_chr02	47273	47276	5
S288c_chr02	48481	48482	4
S288c_chr02	48490	48491	46
S288c_chr02	48493	48494	10
S288c_chr02	48496	48497	2
S288c_chr02	48499	48500	5
S288c_chr02	48502	48503	6
S288c_chr02	48508	48509	361
S288c_chr02	48509	48510	3
S288c_chr02	48510	48511	1
S288c_chr02	48515	48516	24
S288c_chr02	49384	49385	2
S288c_chr02	49392	49393	3
S288c_chr02	49404	49405	4
S288c_chr02	50836	50837	1
S288c_chr02	50840	50841	3
S288c_chr02	50934	50935	66
S288c_chr02	50937	50938	3
S288c_chr02	50938	50940	1
S288c_chr02	50942	50943	3
S288c_chr02	50943	50945	1
S288c_chr02	50945	50946	11
S288c_chr02	50947	50948	3
S288c_chr02	50951	50952	11
S288c_chr02	50953	50954	2
S288c_chr02	50957	50958	3
S288c_chr02	52699	52700	1
S288c_chr02	52814	52815	1
S288c_chr02	52816	52817	2
S288c_chr02	54058	54059	1
S288c_chr02	54122	54123	1
S288c_chr02	54162	54163	1
S288c_chr02	55777	55778	10
S288c_chr02	56014	56015	1
S288c_chr02	58345	58346	1
S288c_chr02	58734	58735	2
S288c_chr02	59428	59429	3
S288c_chr02	59591	59593	4
S288c_chr02	59599	59600	3
S288c_chr02	59644	59645	2
S288c_chr02	59645	59646	1
S288c_chr02	59648	59649	3
S288c_chr02	59653	59654	1
S288c_chr02	59676	59677	3
S288c_chr02	59680	59681	6
S288c_chr02	59684	59685	68
S288c_chr02	59686	59687	7
S288c_chr02	59687	59688	21
S288c_chr02	59688	59689	5
S288c_chr02	59691	59692	2
S288c_chr02	59694	59695	1
S288c_chr02	59697	59698	12
S288c_chr02	59705	59706	1234
S288c_chr02	59706	59707	39
S288c_chr02	59708	59709	2
S288c_chr02	59710	59711	522
S288c_chr02	59712	59713	3
S288c_chr02	59713	59714	1
S288c_chr02	59714	59715	2
S288c_chr02	59716	59717	1097
S288c_chr02	59717	59718	496
S288c_chr02	59718	59719	21
S288c_chr02	59719	59720	6
S288c_chr02	59721	59722	1790
S288c_chr02	59722	59723	3
S288c_chr02	59726	59727	446
S288c_chr02	59729	59730	1586
S288c_chr02	59735	59736	105
S288c_chr02	59739	59740	999
S288c_chr02	59740	59741	1
S288c_chr02	59742	59743	45
S288c_chr02	59744	59745	16
S288c_chr02	59748	59749	122
S288c_chr02	59750	59751	1
S288c_chr02	59759	59760	1
S288c_chr02	59763	59764	11
S288c_chr02	59795	59796	1
S288c_chr02	59801	59802	1
S288c_chr02	59823	59824	8
S288c_chr02	60659	60660	1
S288c_chr02	61136	61137	1
S288c_chr02	61141	61142	2
S288c_chr02	61144	61145	6
S288c_chr02	61147	61148	16
S288c_chr02	61150	61151	9
S288c_chr02	61152	61153	1
S288c_chr02	61154	61155	180
S288c_chr02	61156	61157	4
S288c_chr02	61157	61158	1
S288c_chr02	61160	61161	76
S288c_chr02	61335	61336	4
S288c_chr02	66843	66844	3
S288c_chr02	66852	66853	2
S288c_chr02	66922	66923	3
S288c_chr02	66943	66944	1
S288c_chr02	66966	66967	1
S288c_chr02	66993	66994	1
S288c_chr02	67003	67004	1
S288c_chr02	67009	67010	1
S288c_chr02	67012	67013	1
S288c_chr02	67025	67026	1
S288c_chr02	67031	67032	7
S288c_chr02	67034	67035	9
S288c_chr02	67037	67038	119
S288c_chr02	67038	67039	4
S288c_chr02	67043	67044	1
S288c_chr02	68650	68651	2
S288c_chr02	68809	68810	1
S288c_chr02	69437	69438	4
S288c_chr02	69640	69641	6
S288c_chr02	69646	69647	37
S288c_chr02	69647	69648	6
S288c_chr02	69648	69649	2
S288c_chr02	69652	69653	3
S288c_chr02	69653	69654	4
S288c_chr02	69654	69655	7
S288c_chr02	69655	69656	4
S288c_chr02	69656	69657	1
S288c_chr02	69657	69658	213
S288c_chr02	69659	69660	4
S288c_chr02	69685	69686	2
S288c_chr02	69692	69693	50
S288c_chr02	69693	69694	2
S288c_chr02	69696	69697	71
S288c_chr02	69697	69698	22
S288c_chr02	69699	69700	5
S288c_chr02	69709	69710	16
S288c_chr02	69714	69715	34
S288c_chr02	71837	71838	4
S288c_chr02	72885	72886	2
S288c_chr02	72943	72944	24
S288c_chr02	72944	72945	1
S288c_chr02	72948	72949	19
S288c_chr02	72964	72965	36
S288c_chr02	72965	72966	1
S288c_chr02	72970	72971	2
S288c_chr02	72983	72984	1
S288c_chr02	72991	72992	2
S288c_chr02	73003	73004	2
S288c_chr02	73005	73006	1
S288c_chr02	73009	73010	3
S288c_chr02	79851	79852	12
S288c_chr02	79852	79853	1
S288c_chr02	79853	79854	3
S288c_chr02	79857	79858	1
S288c_chr02	79859	79860	11
S288c_chr02	79860	79861	1
S288c_chr02	79872	79873	7
S288c_chr02	79876	79877	5
S288c_chr02	79877	79879	1
S288c_chr02	79881	79882	11
S288c_chr02	79882	79883	4
S288c_chr02	79885	79886	1
S288c_chr02	79887	79888	4
S288c_chr02	79889	79890	1
S288c_chr02	79891	79892	12
S288c_chr02	79893	79894	92
S288c_chr02	79894	79896	2
S288c_chr02	79896	79897	36
S288c_chr02	79897	79898	1
S288c_chr02	79901	79902	4
S288c_chr02	79905	79906	1
S288c_chr02	79920	79921	8
S288c_chr02	79968	79969	3
S288c_chr02	79985	79986	5
S288c_chr02	80068	80069	2
S288c_chr02	80075	80076	4
S288c_chr02	80103	80104	3
S288c_chr02	80108	80109	20
S288c_chr02	80110	80111	1
S288c_chr02	80117	80118	4
S288c_chr02	80204	80205	1
S288c_chr02	80208	80209	5
S288c_chr02	80209	80210	2
S288c_chr02	80213	80214	2
S288c_chr02	80250	80251	50
S288c_chr02	80260	80261	2
S288c_chr02	80272	80273	133
S288c_chr02	80282	80283	39
S288c_chr02	80832	80833	1
S288c_chr02	80885	80886	3
S288c_chr02	80888	80889	3
S288c_chr02	80895	80896	6
S288c_chr02	80898	80899	2
S288c_chr02	80900	80901	14
S288c_chr02	80903	80904	2
S288c_chr02	80910	80911	6
S288c_chr02	80912	80913	2
S288c_chr02	80915	80916	1
S288c_chr02	80917	80918	2
S288c_chr02	80919	80920	2
S288c_chr02	80920	80921	27
S288c_chr02	80922	80923	81
S288c_chr02	80923	80924	4
S288c_chr02	80924	80925	1
S288c_chr02	80930	80931	22
S288c_chr02	80931	80932	2
S288c_chr02	80932	80933	590
S288c_chr02	80933	80934	18
S288c_chr02	80934	80935	27
S288c_chr02	80935	80936	2
S288c_chr02	80936	80937	787
S288c_chr02	80937	80938	126
S288c_chr02	80938	80939	4
S288c_chr02	80939	80940	6
S288c_chr02	80940	80941	1
S288c_chr02	80941	80942	8
S288c_chr02	80944	80945	3
S288c_chr02	80945	80946	4
S288c_chr02	80946	80947	3359
S288c_chr02	80947	80948	602
S288c_chr02	80948	80949	129
S288c_chr02	80949	80950	2
S288c_chr02	80950	80951	7
S288c_chr02	80951	80952	1
S288c_chr02	80952	80953	2806
S288c_chr02	80953	80954	103
S288c_chr02	80954	80955	5
S288c_chr02	80955	80956	2
S288c_chr02	80956	80957	196
S288c_chr02	80957	80958	10
S288c_chr02	80958	80959	12
S288c_chr02	80959	80960	1
S288c_chr02	80960	80961	69
S288c_chr02	80961	80962	5
S288c_chr02	80962	80963	380
S288c_chr02	80963	80964	40
S288c_chr02	80964	80965	8
S288c_chr02	80967	80968	26
S288c_chr02	80979	80980	53
S288c_chr02	80987	80988	1
S288c_chr02	81002	81003	22
S288c_chr02	81275	81276	10
S288c_chr02	81540	81541	4
S288c_chr02	81541	81542	2
S288c_chr02	81549	81550	12
S288c_chr02	81550	81551	2
S288c_chr02	81746	81747	3
S288c_chr02	81747	81748	2
S288c_chr02	81880	81881	2
S288c_chr02	83429	83430	3
S288c_chr02	84357	84358	1
S288c_chr02	84415	84416	1
S288c_chr02	84417	84418	314
S288c_chr02	84418	84419	2
S288c_chr02	84420	84421	15
S288c_chr02	84426	84427	1
S288c_chr02	84430	84431	5
S288c_chr02	84435	84436	28
S288c_chr02	84436	84437	1
S288c_chr02	84438	84439	1
S288c_chr02	84440	84441	19
S288c_chr02	84441	84442	1
S288c_chr02	84444	84445	7
S288c_chr02	84683	84684	3
S288c_chr02	85719	85720	1
S288c_chr02	86437	86438	3
S288c_chr02	87234	87235	1
S288c_chr02	88160	88161	3
S288c_chr02	88243	88244	1
S288c_chr02	88245	88246	19
S288c_chr02	88246	88247	8
S288c_chr02	88248	88249	3
S288c_chr02	88251	88252	3
S288c_chr02	88252	88253	1
S288c_chr02	88260	88261	7
S288c_chr02	88269	88270	2
S288c_chr02	88273	88274	12
S288c_chr02	88275	88276	1
S288c_chr02	88316	88318	1
S288c_chr02	88325	88326	3
S288c_chr02	88330	88331	1
S288c_chr02	88338	88339	17
S288c_chr02	88344	88345	3
S288c_chr02	88346	88347	6
S288c_chr02	88348	88349	93
S288c_chr02	88349	88350	3
S288c_chr02	88351	88352	4
S288c_chr02	88356	88357	2
S288c_chr02	88365	88366	284
S288c_chr02	88366	88367	50
S288c_chr02	88367	88368	1
S288c_chr02	88368	88369	16
S288c_chr02	88369	88370	151
S288c_chr02	88370	88371	10
S288c_chr02	88371	88372	7
S288c_chr02	88372	88373	73
S288c_chr02	88373	88374	1
S288c_chr02	88375	88376	2
S288c_chr02	88377	88378	27
S288c_chr02	88379	88380	1
S288c_chr02	88384	88385	238
S288c_chr02	88385	88386	10
S288c_chr02	88394	88395	7
S288c_chr02	88395	88396	1
S288c_chr02	88396	88397	6
S288c_chr02	88397	88398	79
S288c_chr02	88398	88399	6
S288c_chr02	88399	88400	1
S288c_chr02	88400	88401	39
S288c_chr02	88401	88402	34
S288c_chr02	88402	88403	2756
S288c_chr02	88403	88404	80
S288c_chr02	88404	88405	162
S288c_chr02	88405	88406	109
S288c_chr02	88406	88407	30
S288c_chr02	88407	88408	12
S288c_chr02	88408	88409	157
S288c_chr02	88409	88410	14
S288c_chr02	88410	88411	13
S288c_chr02	88411	88412	3388
S288c_chr02	88412	88413	849
S288c_chr02	88413	88414	16
S288c_chr02	88414	88415	261
S288c_chr02	88415	88416	225
S288c_chr02	88416	88417	17
S288c_chr02	88417	88418	2
S288c_chr02	88419	88420	282
S288c_chr02	88420	88421	9
S288c_chr02	88421	88422	17
S288c_chr02	88422	88423	18
S288c_chr02	88423	88424	20
S288c_chr02	88424	88425	2343
S288c_chr02	88425	88426	7
S288c_chr02	88426	88427	124
S288c_chr02	88427	88428	893
S288c_chr02	88428	88429	24
S288c_chr02	88429	88430	1
S288c_chr02	88430	88431	7
S288c_chr02	88431	88432	289
S288c_chr02	88432	88433	7
S288c_chr02	88433	88434	4
S288c_chr02	88434	88435	5
S288c_chr02	88444	88445	1
S288c_chr02	88489	88490	9
S288c_chr02	88494	88495	5
S288c_chr02	88503	88504	5
S288c_chr02	88514	88515	1
S288c_chr02	88966	88967	1
S288c_chr02	89862	89863	3
S288c_chr02	91066	91067	1
S288c_chr02	91552	91553	1
S288c_chr02	91812	91813	2
S288c_chr02	92005	92006	1
S288c_chr02	92058	92059	1
S288c_chr02	92064	92065	1
S288c_chr02	92079	92080	2
S288c_chr02	93427	93428	2
S288c_chr02	93443	93444	1
S288c_chr02	93445	93446	2
S288c_chr02	93450	93451	1
S288c_chr02	93455	93456	1
S288c_chr02	93460	93461	1
S288c_chr02	93475	93476	2
S288c_chr02	93491	93492	1
S288c_chr02	93497	93498	2
S288c_chr02	93499	93500	2
S288c_chr02	93509	93510	7
S288c_chr02	93512	93513	2
S288c_chr02	93515	93516	37
S288c_chr02	93516	93517	9
S288c_chr02	93517	93518	3
S288c_chr02	93522	93523	25
S288c_chr02	93525	93526	2
S288c_chr02	93766	93767	4
S288c_chr02	94591	94592	1
S288c_chr02	95125	95126	1
S288c_chr02	95340	95341	6
S288c_chr02	95367	95368	2
S288c_chr02	95374	95375	2
S288c_chr02	95627	95628	1
S288c_chr02	96301	96302	4
S288c_chr02	96309	96310	1
S288c_chr02	96311	96312	1
S288c_chr02	96315	96317	2
S288c_chr02	96319	96320	7
S288c_chr02	96320	96321	6
S288c_chr02	96323	96324	25
S288c_chr02	96324	96325	1
S288c_chr02	96329	96330	9
S288c_chr02	96330	96331	2
S288c_chr02	96339	96340	5
S288c_chr02	96340	96341	1
S288c_chr02	96341	96342	79
S288c_chr02	96342	96343	1
S288c_chr02	96345	96346	12
S288c_chr02	96358	96359	13
S288c_chr02	96375	96376	1
S288c_chr02	96379	96380	8
S288c_chr02	96509	96510	2
S288c_chr02	96588	96589	2
S288c_chr02	100272	100273	10
S288c_chr02	100275	100276	8
S288c_chr02	100276	100277	1
S288c_chr02	100282	100283	3
S288c_chr02	100289	100290	1
S288c_chr02	100292	100293	2
S288c_chr02	100296	100298	1
S288c_chr02	100298	100299	195
S288c_chr02	100299	100300	1
S288c_chr02	100300	100301	14
S288c_chr02	100302	100303	2
S288c_chr02	100304	100305	2
S288c_chr02	100305	100306	19
S288c_chr02	100306	100307	1
S288c_chr02	100311	100312	2
S288c_chr02	100318	100319	7
S288c_chr02	100337	100338	5
S288c_chr02	100338	100339	2
S288c_chr02	100343	100344	1
S288c_chr02	100355	100356	5
S288c_chr02	100360	100361	1
S288c_chr02	103538	103539	1
S288c_chr02	104642	104643	2
S288c_chr02	105193	105194	3
S288c_chr02	105196	105197	10
S288c_chr02	105197	105198	1
S288c_chr02	105203	105204	4
S288c_chr02	105211	105212	3
S288c_chr02	105212	105213	223
S288c_chr02	105213	105214	8
S288c_chr02	105214	105215	5
S288c_chr02	105215	105216	38
S288c_chr02	105216	105217	6
S288c_chr02	105219	105220	27
S288c_chr02	105221	105224	3
S288c_chr02	105227	105228	3
S288c_chr02	105229	105230	144
S288c_chr02	105230	105231	13
S288c_chr02	105231	105232	4
S288c_chr02	105236	105237	23
S288c_chr02	105238	105239	10
S288c_chr02	105239	105240	3
S288c_chr02	105243	105244	3
S288c_chr02	105245	105246	2
S288c_chr02	105247	105248	27
S288c_chr02	105251	105252	15
S288c_chr02	105252	105253	6
S288c_chr02	105257	105258	2
S288c_chr02	105259	105260	28
S288c_chr02	105260	105261	10
S288c_chr02	105264	105265	13
S288c_chr02	105289	105290	3
S288c_chr02	105345	105346	68
S288c_chr02	105346	105347	6
S288c_chr02	105350	105351	1
S288c_chr02	105740	105741	1
S288c_chr02	109850	109851	1
S288c_chr02	109858	109859	2
S288c_chr02	109869	109870	3
S288c_chr02	109881	109882	9
S288c_chr02	109882	109885	1
S288c_chr02	109885	109886	14
S288c_chr02	109892	109893	6
S288c_chr02	109900	109901	26
S288c_chr02	109906	109907	6
S288c_chr02	109916	109917	6
S288c_chr02	109922	109923	5
S288c_chr02	109935	109936	9
S288c_chr02	109946	109947	5
S288c_chr02	109948	109949	1
S288c_chr02	109951	109952	21
S288c_chr02	109955	109956	7
S288c_chr02	109964	109965	11
S288c_chr02	109965	109966	6
S288c_chr02	109976	109977	1
S288c_chr02	109981	109982	5
S288c_chr02	109983	109984	4
S288c_chr02	109986	109987	14
S288c_chr02	109988	109989	1
S288c_chr02	110003	110004	1
S288c_chr02	110024	110025	2
S288c_chr02	110029	110030	2
S288c_chr02	110248	110249	4
S288c_chr02	110273	110274	2
S288c_chr02	110685	110686	1
S288c_chr02	110908	110909	1
S288c_chr02	112276	112277	6
S288c_chr02	112495	112496	2
S288c_chr02	112689	112690	5
S288c_chr02	112690	112691	1
S288c_chr02	112693	112694	3
S288c_chr02	112712	112713	2
S288c_chr02	112716	112717	3
S288c_chr02	112718	112719	47
S288c_chr02	112719	112720	12
S288c_chr02	112721	112722	3
S288c_chr02	112724	112725	15
S288c_chr02	112725	112726	95
S288c_chr02	112726	112727	1
S288c_chr02	112727	112728	77
S288c_chr02	112731	112732	6
S288c_chr02	112732	112733	9
S288c_chr02	112733	112734	151
S288c_chr02	112734	112735	7
S288c_chr02	112744	112745	2
S288c_chr02	113593	113594	2
S288c_chr02	115200	115201	3
S288c_chr02	115312	115313	1
S288c_chr02	115316	115317	1
S288c_chr02	115449	115450	1
S288c_chr02	115450	115452	2
S288c_chr02	115458	115459	9
S288c_chr02	115463	115464	2
S288c_chr02	115469	115470	17
S288c_chr02	115470	115471	1
S288c_chr02	115472	115473	1
S288c_chr02	115474	115475	8
S288c_chr02	115476	115477	3
S288c_chr02	115478	115479	15
S288c_chr02	115480	115481	3
S288c_chr02	115482	115483	6
S288c_chr02	115484	115485	9
S288c_chr02	115486	115487	1
S288c_chr02	115499	115500	110
S288c_chr02	115501	115502	1
S288c_chr02	119111	119112	2
S288c_chr02	119258	119259	1
S288c_chr02	119262	119263	4
S288c_chr02	119264	119265	1
S288c_chr02	119277	119278	7
S288c_chr02	119280	119281	71
S288c_chr02	119283	119284	6
S288c_chr02	119285	119286	1
S288c_chr02	119287	119288	3
S288c_chr02	119289	119290	1
S288c_chr02	119292	119293	5
S288c_chr02	119294	119295	1
S288c_chr02	119296	119297	19
S288c_chr02	119297	119298	3
S288c_chr02	119298	119299	1
S288c_chr02	119299	119300	117
S288c_chr02	119300	119301	17
S288c_chr02	119302	119303	21
S288c_chr02	119305	119306	41
S288c_chr02	119309	119310	35
S288c_chr02	119318	119319	2
S288c_chr02	119321	119322	1
S288c_chr02	119324	119325	51
S288c_chr02	119325	119326	4
S288c_chr02	119421	119422	18
S288c_chr02	119423	119424	16
S288c_chr02	119425	119426	3
S288c_chr02	119486	119487	32
S288c_chr02	119487	119488	7
S288c_chr02	119488	119489	22
S288c_chr02	119490	119491	1
S288c_chr02	119494	119495	1
S288c_chr02	119527	119528	3
S288c_chr02	119542	119543	5
S288c_chr02	119545	119546	3
S288c_chr02	119547	119548	54
S288c_chr02	119549	119550	2
S288c_chr02	119554	119555	80
S288c_chr02	119596	119597	1
S288c_chr02	119620	119621	1
S288c_chr02	119827	119828	8
S288c_chr02	121115	121116	29
S288c_chr02	121116	121117	1
S288c_chr02	121123	121124	13
S288c_chr02	121141	121142	1
S288c_chr02	121275	121276	2
S288c_chr02	121838	121839	1
S288c_chr02	121976	121977	1
S288c_chr02	122195	122196	1
S288c_chr02	122300	122301	7
S288c_chr02	122301	122302	5
S288c_chr02	122304	122305	1
S288c_chr02	122305	122306	25
S288c_chr02	122306	122309	1
S288c_chr02	122310	122311	2
S288c_chr02	122433	122434	3
S288c_chr02	122435	122436	5
S288c_chr02	122436	122437	3
S288c_chr02	122459	122460	1
S288c_chr02	122551	122552	1
S288c_chr02	122602	122603	25
S288c_chr02	122603	122604	2
S288c_chr02	122613	122614	25
S288c_chr02	122614	122615	1
S288c_chr02	122617	122618	1
S288c_chr02	122664	122665	2
S288c_chr02	124236	124237	1
S288c_chr02	124257	124258	4
S288c_chr02	126020	126021	1
S288c_chr02	126038	126039	2
S288c_chr02	126040	126041	4
S288c_chr02	126042	126043	1
S288c_chr02	126046	126047	2
S288c_chr02	126054	126055	3
S288c_chr02	126055	126056	6
S288c_chr02	126062	126063	4
S288c_chr02	126080	126081	1
S288c_chr02	126087	126088	2
S288c_chr02	126091	126092	5
S288c_chr02	126092	126093	18
S288c_chr02	126093	126094	3
S288c_chr02	126094	126095	4
S288c_chr02	126095	126096	5
S288c_chr02	126490	126491	2
S288c_chr02	126581	126582	4
S288c_chr02	127473	127474	4
S288c_chr02	127582	127583	1
S288c_chr02	127598	127599	1
S288c_chr02	127649	127650	29
S288c_chr02	127653	127654	6
S288c_chr02	127662	127663	14
S288c_chr02	127663	127664	2
S288c_chr02	127670	127671	10
S288c_chr02	127671	127672	2
S288c_chr02	127675	127676	6
S288c_chr02	127678	127679	1
S288c_chr02	127679	127680	2
S288c_chr02	127680	127681	1
S288c_chr02	127681	127682	97
S288c_chr02	127689	127690	2
S288c_chr02	127694	127695	4
S288c_chr02	127701	127702	4
S288c_chr02	127738	127739	5
S288c_chr02	127746	127748	2
S288c_chr02	127750	127751	62
S288c_chr02	127752	127753	8
S288c_chr02	127753	127754	85
S288c_chr02	127755	127756	4
S288c_chr02	127756	127757	20
S288c_chr02	127757	127758	3
S288c_chr02	127771	127772	3
S288c_chr02	129216	129217	3
S288c_chr02	129561	129562	3
S288c_chr02	129750	129751	1
S288c_chr02	129840	129841	1
S288c_chr02	129845	129846	5
S288c_chr02	129927	129928	1
S288c_chr02	130025	130026	1
S288c_chr02	130071	130072	2
S288c_chr02	133778	133779	1
S288c_chr02	133809	133810	3
S288c_chr02	133817	133818	1
S288c_chr02	133823	133824	13
S288c_chr02	133824	133825	1
S288c_chr02	133833	133834	1
S288c_chr02	133839	133840	3
S288c_chr02	133844	133845	7
S288c_chr02	133848	133849	2
S288c_chr02	133849	133850	1
S288c_chr02	133852	133853	1
S288c_chr02	133855	133856	1
S288c_chr02	133918	133919	1
S288c_chr02	133920	133921	10
S288c_chr02	133931	133932	6
S288c_chr02	133933	133934	2
S288c_chr02	133934	133935	71
S288c_chr02	133935	133936	4
S288c_chr02	133942	133943	2
S288c_chr02	133952	133953	3
S288c_chr02	133954	133955	1
S288c_chr02	133960	133961	206
S288c_chr02	133962	133963	1
S288c_chr02	133991	133992	2
S288c_chr02	133997	133998	8
S288c_chr02	134001	134002	29
S288c_chr02	134004	134005	1
S288c_chr02	134030	134031	4
S288c_chr02	134035	134036	9
S288c_chr02	134056	134057	1
S288c_chr02	134061	134062	3
S288c_chr02	134112	134113	1
S288c_chr02	135527	135528	2
S288c_chr02	135549	135550	6
S288c_chr02	136984	136985	1
S288c_chr02	137743	137744	4
S288c_chr02	137773	137774	1
S288c_chr02	137824	137825	3
S288c_chr02	137860	137861	3
S288c_chr02	138060	138061	2
S288c_chr02	138123	138124	1
S288c_chr02	138130	138131	1
S288c_chr02	138133	138134	2
S288c_chr02	138149	138150	20
S288c_chr02	138153	138154	5
S288c_chr02	138156	138157	6
S288c_chr02	138157	138158	4
S288c_chr02	138160	138161	5
S288c_chr02	138161	138162	1
S288c_chr02	138163	138164	3
S288c_chr02	138167	138168	8
S288c_chr02	138173	138174	1
S288c_chr02	138179	138180	284
S288c_chr02	138180	138181	11
S288c_chr02	138181	138182	2
S288c_chr02	138186	138188	2
S288c_chr02	138189	138190	1
S288c_chr02	138193	138194	73
S288c_chr02	138194	138195	3
S288c_chr02	138200	138201	18
S288c_chr02	138202	138203	1
S288c_chr02	138206	138207	1
S288c_chr02	138232	138233	2
S288c_chr02	138233	138234	1
S288c_chr02	138243	138244	2
S288c_chr02	138246	138247	1
S288c_chr02	138289	138290	251
S288c_chr02	138290	138291	3
S288c_chr02	138301	138302	1
S288c_chr02	138311	138312	1
S288c_chr02	140112	140113	1
S288c_chr02	141903	141904	2
S288c_chr02	141908	141909	1
S288c_chr02	141952	141953	41
S288c_chr02	141954	141955	64
S288c_chr02	141956	141957	7
S288c_chr02	141973	141974	1
S288c_chr02	141977	141978	2
S288c_chr02	141996	141997	6
S288c_chr02	142001	142002	23
S288c_chr02	142002	142003	2
S288c_chr02	142004	142005	6
S288c_chr02	142005	142006	2
S288c_chr02	142009	142010	6
S288c_chr02	142011	142012	46
S288c_chr02	142012	142013	8
S288c_chr02	142013	142014	1
S288c_chr02	142017	142018	15
S288c_chr02	142024	142025	10
S288c_chr02	142026	142027	1
S288c_chr02	142039	142040	5
S288c_chr02	142040	142041	1
S288c_chr02	142044	142045	108
S288c_chr02	142049	142050	3
S288c_chr02	142055	142056	1
S288c_chr02	142118	142119	10
S288c_chr02	143591	143592	2
S288c_chr02	143594	143595	5
S288c_chr02	143603	143604	7
S288c_chr02	143608	143609	1
S288c_chr02	143632	143633	4
S288c_chr02	143725	143726	32
S288c_chr02	143726	143727	2
S288c_chr02	143729	143730	18
S288c_chr02	143731	143732	7
S288c_chr02	143747	143748	3
S288c_chr02	143750	143751	1
S288c_chr02	143775	143776	1
S288c_chr02	143802	143803	1
S288c_chr02	143806	143807	16
S288c_chr02	143807	143808	2
S288c_chr02	143808	143809	1
S288c_chr02	143817	143818	1
S288c_chr02	143822	143823	2
S288c_chr02	143868	143869	1
S288c_chr02	143869	143870	2
S288c_chr02	143872	143873	1
S288c_chr02	143882	143883	22
S288c_chr02	143883	143884	1
S288c_chr02	143885	143886	71
S288c_chr02	143886	143887	3
S288c_chr02	143887	143888	5
S288c_chr02	143888	143889	6
S288c_chr02	143889	143890	2
S288c_chr02	143890	143891	1
S288c_chr02	143904	143905	1
S288c_chr02	143909	143910	10
S288c_chr02	143926	143927	1
S288c_chr02	143930	143931	1
S288c_chr02	143938	143939	10
S288c_chr02	143952	143953	3
S288c_chr02	144899	144900	27
S288c_chr02	144901	144903	1
S288c_chr02	145431	145432	4
S288c_chr02	146741	146742	1
S288c_chr02	150277	150278	7
S288c_chr02	150292	150293	1
S288c_chr02	150294	150295	5
S288c_chr02	150300	150301	121
S288c_chr02	150301	150302	30
S288c_chr02	150302	150303	3
S288c_chr02	150304	150305	1
S288c_chr02	150306	150307	11
S288c_chr02	150309	150310	1
S288c_chr02	150311	150312	2
S288c_chr02	150325	150326	1
S288c_chr02	150335	150336	2
S288c_chr02	150338	150339	1
S288c_chr02	150344	150345	1
S288c_chr02	150348	150349	1
S288c_chr02	150357	150358	2
S288c_chr02	150418	150419	2
S288c_chr02	150860	150861	4
S288c_chr02	150984	150985	1
S288c_chr02	151260	151261	1
S288c_chr02	151285	151286	2
S288c_chr02	151352	151353	3
S288c_chr02	151355	151356	1
S288c_chr02	151363	151364	1
S288c_chr02	151410	151411	33
S288c_chr02	151416	151417	6
S288c_chr02	151420	151421	4
S288c_chr02	151424	151425	95
S288c_chr02	151425	151426	15
S288c_chr02	151426	151427	10
S288c_chr02	151427	151428	1
S288c_chr02	151429	151430	1
S288c_chr02	151431	151432	1
S288c_chr02	151433	151434	3
S288c_chr02	151446	151447	32
S288c_chr02	151449	151450	5
S288c_chr02	151452	151453	4
S288c_chr02	151453	151454	6
S288c_chr02	151457	151458	15
S288c_chr02	151462	151463	5
S288c_chr02	151465	151466	24
S288c_chr02	151466	151467	11
S288c_chr02	151470	151471	6
S288c_chr02	151816	151817	8
S288c_chr02	152162	152163	3
S288c_chr02	152169	152170	1
S288c_chr02	152173	152174	1
S288c_chr02	153269	153270	2
S288c_chr02	153622	153623	5
S288c_chr02	153660	153661	3
S288c_chr02	153663	153664	40
S288c_chr02	153665	153666	3
S288c_chr02	153672	153673	46
S288c_chr02	153674	153675	2
S288c_chr02	153678	153679	49
S288c_chr02	153683	153684	4
S288c_chr02	153685	153686	1
S288c_chr02	153688	153689	12
S288c_chr02	153697	153698	1
S288c_chr02	156414	156415	2
S288c_chr02	156418	156419	11
S288c_chr02	158488	158489	4
S288c_chr02	158492	158493	5
S288c_chr02	158508	158509	3
S288c_chr02	158509	158510	1
S288c_chr02	158513	158514	1
S288c_chr02	158536	158537	1
S288c_chr02	158555	158556	3
S288c_chr02	158565	158566	2
S288c_chr02	158575	158576	27
S288c_chr02	158576	158577	3
S288c_chr02	158578	158579	3
S288c_chr02	158579	158580	4
S288c_chr02	158582	158584	2
S288c_chr02	158586	158587	3
S288c_chr02	158588	158589	69
S288c_chr02	158589	158590	5
S288c_chr02	158590	158591	1
S288c_chr02	158606	158607	3
S288c_chr02	158611	158612	2
S288c_chr02	159844	159845	1
S288c_chr02	159862	159864	2
S288c_chr02	159879	159880	1
S288c_chr02	161402	161403	2
S288c_chr02	162717	162718	6
S288c_chr02	162721	162722	2
S288c_chr02	162733	162734	10
S288c_chr02	162739	162740	1
S288c_chr02	162740	162741	44
S288c_chr02	162742	162743	66
S288c_chr02	162743	162744	3
S288c_chr02	162744	162745	11
S288c_chr02	162751	162752	2
S288c_chr02	162766	162767	5
S288c_chr02	162767	162768	1
S288c_chr02	162773	162774	5
S288c_chr02	162779	162780	2
S288c_chr02	162804	162805	3
S288c_chr02	162807	162808	1
S288c_chr02	162831	162832	1
S288c_chr02	162941	162942	3
S288c_chr02	162987	162988	1
S288c_chr02	162993	162994	3
S288c_chr02	162994	162995	23
S288c_chr02	163000	163001	1
S288c_chr02	163002	163003	3
S288c_chr02	163004	163005	1
S288c_chr02	163014	163015	13
S288c_chr02	163340	163341	1
S288c_chr02	164058	164059	1
S288c_chr02	164164	164165	3
S288c_chr02	164329	164330	7
S288c_chr02	164337	164338	6
[truncated: 81,964 more rows]
