# Supplementary material for: Alternative polyadenylation diversifies post‐transcriptional regulation by selective RNA–protein interactions
Source: Mol Syst Biol. 2014 Feb 25;10(2):719. doi: 10.1002/msb.135068 (PMC4023391; doi:10.1002/msb.135068)
Supplement: Supplementary file 13 — Sweave document [file MSB-10-2-719-s13.zip › B_t10_GTAGCC_fwd_uniquelyAligned_minus.sorted.bedgraph]

S288c_chr01	9913	9914	1
S288c_chr01	14654	14655	5
S288c_chr01	14768	14769	13
S288c_chr01	15150	15151	9
S288c_chr01	15631	15632	13
S288c_chr01	15816	15817	1
S288c_chr01	16364	16365	3
S288c_chr01	16793	16794	6
S288c_chr01	16806	16807	2
S288c_chr01	16851	16852	6
S288c_chr01	17321	17322	1
S288c_chr01	18283	18284	1
S288c_chr01	19900	19901	1
S288c_chr01	21546	21547	3
S288c_chr01	21547	21548	11
S288c_chr01	21993	21994	2
S288c_chr01	25179	25180	6
S288c_chr01	28138	28139	5
S288c_chr01	28160	28161	3
S288c_chr01	28180	28181	1
S288c_chr01	30905	30906	2
S288c_chr01	30981	30982	1
S288c_chr01	31530	31531	2
S288c_chr01	31560	31561	3
S288c_chr01	33013	33014	1
S288c_chr01	33014	33015	20
S288c_chr01	33022	33023	9
S288c_chr01	33025	33026	11
S288c_chr01	33331	33332	9
S288c_chr01	34809	34810	2
S288c_chr01	34841	34842	1
S288c_chr01	34847	34848	5
S288c_chr01	34866	34867	12
S288c_chr01	34867	34868	1
S288c_chr01	34913	34914	1
S288c_chr01	34915	34916	1
S288c_chr01	34916	34917	14
S288c_chr01	35018	35019	1
S288c_chr01	35110	35111	32
S288c_chr01	35112	35113	55
S288c_chr01	35132	35133	1
S288c_chr01	35153	35154	1
S288c_chr01	36386	36387	229
S288c_chr01	36396	36397	3
S288c_chr01	36400	36401	13
S288c_chr01	36413	36414	2
S288c_chr01	36414	36415	85
S288c_chr01	36416	36417	4
S288c_chr01	36419	36420	14
S288c_chr01	39009	39010	17
S288c_chr01	39010	39011	8
S288c_chr01	39012	39014	1
S288c_chr01	39032	39033	21
S288c_chr01	39040	39041	7
S288c_chr01	39060	39061	1
S288c_chr01	39063	39064	15
S288c_chr01	39103	39104	1
S288c_chr01	39122	39123	2
S288c_chr01	39125	39126	5
S288c_chr01	39153	39154	12
S288c_chr01	39157	39158	2
S288c_chr01	39162	39163	77
S288c_chr01	41978	41979	2
S288c_chr01	41979	41980	27
S288c_chr01	41998	41999	10
S288c_chr01	42023	42024	10
S288c_chr01	42037	42038	4
S288c_chr01	42038	42039	18
S288c_chr01	42039	42040	23
S288c_chr01	42325	42326	5
S288c_chr01	42327	42328	23
S288c_chr01	42328	42329	1
S288c_chr01	42329	42330	136
S288c_chr01	42330	42331	281
S288c_chr01	42340	42341	2
S288c_chr01	42789	42790	12
S288c_chr01	42796	42797	33
S288c_chr01	42803	42804	22
S288c_chr01	42807	42808	9
S288c_chr01	42816	42817	1
S288c_chr01	42837	42838	38
S288c_chr01	42889	42890	6
S288c_chr01	42893	42894	2
S288c_chr01	43000	43001	14
S288c_chr01	45111	45112	1
S288c_chr01	45115	45116	15
S288c_chr01	45125	45126	17
S288c_chr01	45136	45137	1
S288c_chr01	45139	45140	11
S288c_chr01	45184	45185	5
S288c_chr01	45192	45193	4
S288c_chr01	45579	45580	3
S288c_chr01	45629	45630	7
S288c_chr01	45633	45634	1
S288c_chr01	47875	47876	2
S288c_chr01	48308	48309	15
S288c_chr01	48309	48310	28
S288c_chr01	48311	48312	1
S288c_chr01	48314	48315	55
S288c_chr01	48318	48319	1
S288c_chr01	48319	48320	10
S288c_chr01	48321	48322	198
S288c_chr01	48322	48323	4
S288c_chr01	48323	48324	50
S288c_chr01	48325	48326	9
S288c_chr01	48343	48344	10
S288c_chr01	48348	48349	2
S288c_chr01	48354	48355	7
S288c_chr01	48357	48358	3
S288c_chr01	48364	48365	15
S288c_chr01	48403	48404	16
S288c_chr01	51786	51787	3
S288c_chr01	51788	51789	10
S288c_chr01	51853	51854	3
S288c_chr01	51855	51856	53
S288c_chr01	51863	51864	5
S288c_chr01	51864	51865	29
S288c_chr01	51871	51872	12
S288c_chr01	51875	51876	10
S288c_chr01	51882	51883	28
S288c_chr01	51896	51897	2
S288c_chr01	51899	51900	1
S288c_chr01	57937	57938	83
S288c_chr01	57948	57949	3
S288c_chr01	57952	57953	2
S288c_chr01	57954	57955	58
S288c_chr01	57957	57958	182
S288c_chr01	57958	57959	3
S288c_chr01	57959	57960	74
S288c_chr01	57960	57961	977
S288c_chr01	57962	57963	1
S288c_chr01	57964	57965	11
S288c_chr01	57968	57969	1
S288c_chr01	57969	57970	3
S288c_chr01	57970	57971	4
S288c_chr01	57971	57972	10
S288c_chr01	57985	57986	33
S288c_chr01	57987	57988	1
S288c_chr01	57989	57990	208
S288c_chr01	58003	58004	30
S288c_chr01	58011	58013	3
S288c_chr01	58013	58014	1
S288c_chr01	58017	58018	9
S288c_chr01	62547	62548	14
S288c_chr01	62562	62563	3
S288c_chr01	62636	62637	4
S288c_chr01	62637	62638	12
S288c_chr01	62640	62641	20
S288c_chr01	62642	62643	135
S288c_chr01	62643	62644	9
S288c_chr01	62644	62645	68
S288c_chr01	62645	62646	590
S288c_chr01	62647	62648	10
S288c_chr01	62648	62649	18
S288c_chr01	62649	62650	29
S288c_chr01	62650	62651	96
S288c_chr01	62651	62652	598
S288c_chr01	62652	62653	19
S288c_chr01	62653	62654	698
S288c_chr01	62654	62655	7
S288c_chr01	62655	62656	4
S288c_chr01	62656	62657	1
S288c_chr01	62657	62658	16
S288c_chr01	62658	62659	1
S288c_chr01	62660	62661	13
S288c_chr01	62667	62668	2
S288c_chr01	62669	62670	1
S288c_chr01	62670	62671	24
S288c_chr01	62671	62672	1
S288c_chr01	62672	62673	45
S288c_chr01	62674	62675	1
S288c_chr01	62676	62677	14
S288c_chr01	62677	62678	31
S288c_chr01	62678	62679	136
S288c_chr01	62679	62680	226
S288c_chr01	62686	62687	52
S288c_chr01	62690	62691	3
S288c_chr01	62694	62695	8
S288c_chr01	62695	62696	7
S288c_chr01	62699	62700	29
S288c_chr01	62707	62708	8
S288c_chr01	65440	65441	2
S288c_chr01	65443	65444	3
S288c_chr01	65460	65461	3
S288c_chr01	65462	65463	2
S288c_chr01	65465	65466	12
S288c_chr01	65466	65467	32
S288c_chr01	65468	65469	14
S288c_chr01	65496	65497	17
S288c_chr01	65499	65500	13
S288c_chr01	65568	65569	6
S288c_chr01	65680	65681	4
S288c_chr01	65702	65703	2
S288c_chr01	67968	67969	1
S288c_chr01	67992	67993	4
S288c_chr01	69702	69703	5
S288c_chr01	69815	69816	1
S288c_chr01	70905	70906	46
S288c_chr01	72622	72623	4
S288c_chr01	73283	73284	9
S288c_chr01	73285	73286	5
S288c_chr01	73308	73309	9
S288c_chr01	73311	73312	1
S288c_chr01	73338	73339	5
S288c_chr01	73349	73350	7
S288c_chr01	73353	73354	7
S288c_chr01	73355	73356	2
S288c_chr01	73359	73360	18
S288c_chr01	73368	73369	4
S288c_chr01	73370	73371	60
S288c_chr01	73374	73375	2
S288c_chr01	73375	73376	103
S288c_chr01	73379	73380	4
S288c_chr01	73393	73394	3
S288c_chr01	73394	73395	16
S288c_chr01	73396	73397	8
S288c_chr01	73398	73399	309
S288c_chr01	73402	73403	6
S288c_chr01	73405	73406	9
S288c_chr01	73407	73408	42
S288c_chr01	73409	73410	20
S288c_chr01	73413	73414	5
S288c_chr01	73414	73415	16
S288c_chr01	73415	73416	1
S288c_chr01	73416	73417	35
S288c_chr01	73419	73420	3
S288c_chr01	73420	73421	50
S288c_chr01	73421	73422	278
S288c_chr01	73423	73424	1
S288c_chr01	73425	73426	167
S288c_chr01	73426	73427	801
S288c_chr01	73427	73428	9
S288c_chr01	73428	73429	591
S288c_chr01	73436	73437	18
S288c_chr01	73437	73438	257
S288c_chr01	73438	73439	3
S288c_chr01	73440	73441	112
S288c_chr01	73443	73444	128
S288c_chr01	73444	73445	152
S288c_chr01	73445	73446	1306
S288c_chr01	73446	73447	18
S288c_chr01	73447	73448	16
S288c_chr01	73448	73449	17
S288c_chr01	73449	73450	584
S288c_chr01	73450	73451	240
S288c_chr01	73451	73452	9210
S288c_chr01	73452	73453	142
S288c_chr01	73453	73454	20
S288c_chr01	73454	73455	26
S288c_chr01	73456	73457	5
S288c_chr01	73459	73460	10
S288c_chr01	73460	73461	9
S288c_chr01	73461	73462	194
S288c_chr01	73462	73463	9
S288c_chr01	73463	73464	33
S288c_chr01	73464	73465	1
S288c_chr01	73465	73466	59
S288c_chr01	73466	73467	913
S288c_chr01	73475	73476	2
S288c_chr01	73476	73477	12
S288c_chr01	73478	73479	8
S288c_chr01	73502	73503	15
S288c_chr01	73532	73533	4
S288c_chr01	73554	73555	1
S288c_chr01	73920	73921	24
S288c_chr01	74915	74916	6
S288c_chr01	76632	76633	39
S288c_chr01	76635	76636	15
S288c_chr01	76642	76643	9
S288c_chr01	76695	76696	65
S288c_chr01	76702	76703	243
S288c_chr01	76707	76708	3
S288c_chr01	76708	76709	74
S288c_chr01	76710	76711	20
S288c_chr01	76711	76712	44
S288c_chr01	76712	76713	26
S288c_chr01	76713	76714	390
S288c_chr01	76714	76715	18256
S288c_chr01	76715	76716	1
S288c_chr01	76719	76720	1
S288c_chr01	76723	76724	38
S288c_chr01	76726	76727	1
S288c_chr01	76729	76730	20
S288c_chr01	76735	76736	45
S288c_chr01	76737	76738	8
S288c_chr01	76777	76778	11
S288c_chr01	76783	76784	1
S288c_chr01	76794	76795	1
S288c_chr01	76813	76814	11
S288c_chr01	76955	76956	5
S288c_chr01	76962	76963	4
S288c_chr01	76975	76976	3
S288c_chr01	76978	76979	6
S288c_chr01	76981	76982	61
S288c_chr01	76984	76985	18
S288c_chr01	76991	76992	2
S288c_chr01	76992	76993	188
S288c_chr01	76993	76994	1875
S288c_chr01	76997	76998	18
S288c_chr01	76999	77000	11
S288c_chr01	77001	77002	6
S288c_chr01	77002	77003	627
S288c_chr01	77005	77006	1
S288c_chr01	77006	77007	12
S288c_chr01	77017	77018	30
S288c_chr01	77019	77020	123
S288c_chr01	77042	77043	2
S288c_chr01	77043	77044	147
S288c_chr01	77046	77047	4
S288c_chr01	77047	77048	199
S288c_chr01	77050	77051	25
S288c_chr01	77058	77059	5
S288c_chr01	77062	77063	6
S288c_chr01	77069	77070	1
S288c_chr01	77070	77071	9
S288c_chr01	77077	77078	1
S288c_chr01	77078	77079	25
S288c_chr01	77079	77080	53
S288c_chr01	77086	77087	8
S288c_chr01	77098	77099	28
S288c_chr01	77107	77108	1
S288c_chr01	77114	77115	5
S288c_chr01	77136	77137	3
S288c_chr01	77139	77140	11
S288c_chr01	77141	77142	1
S288c_chr01	77143	77144	2
S288c_chr01	77144	77145	5
S288c_chr01	77145	77146	46
S288c_chr01	77146	77147	1426
S288c_chr01	77150	77151	10
S288c_chr01	77155	77156	1
S288c_chr01	77170	77171	43
S288c_chr01	77237	77238	36
S288c_chr01	77240	77241	10
S288c_chr01	77271	77272	13
S288c_chr01	77470	77471	3
S288c_chr01	77494	77495	53
S288c_chr01	77506	77507	1
S288c_chr01	77509	77510	11
S288c_chr01	77510	77511	372
S288c_chr01	77512	77513	22
S288c_chr01	77513	77514	3
S288c_chr01	77515	77516	23
S288c_chr01	77518	77519	43
S288c_chr01	77524	77525	7
S288c_chr01	78979	78980	5
S288c_chr01	79507	79508	14
S288c_chr01	79516	79517	13
S288c_chr01	79522	79523	1
S288c_chr01	79524	79525	29
S288c_chr01	79525	79526	18
S288c_chr01	79526	79527	42
S288c_chr01	79527	79528	55
S288c_chr01	79528	79529	3
S288c_chr01	79529	79530	7
S288c_chr01	79530	79531	416
S288c_chr01	79532	79533	6
S288c_chr01	79533	79534	1
S288c_chr01	79534	79535	16
S288c_chr01	79535	79536	31
S288c_chr01	79536	79537	739
S288c_chr01	79537	79538	14
S288c_chr01	79539	79540	4
S288c_chr01	79541	79542	16
S288c_chr01	79542	79543	36
S288c_chr01	79547	79548	16
S288c_chr01	79551	79552	1
S288c_chr01	79552	79553	59
S288c_chr01	79553	79554	17
S288c_chr01	79554	79555	499
S288c_chr01	79557	79558	1
S288c_chr01	79558	79559	68
S288c_chr01	79559	79560	55
S288c_chr01	79560	79561	1560
S288c_chr01	79565	79566	4
S288c_chr01	79566	79567	3
S288c_chr01	79570	79571	7
S288c_chr01	79573	79574	23
S288c_chr01	79574	79575	6
S288c_chr01	79589	79590	2
S288c_chr01	79667	79668	15
S288c_chr01	79676	79677	1
S288c_chr01	79686	79687	1
S288c_chr01	79698	79699	2
S288c_chr01	79707	79708	12
S288c_chr01	79994	79995	15
S288c_chr01	80690	80691	1
S288c_chr01	80693	80694	25
S288c_chr01	83184	83185	13
S288c_chr01	83253	83254	19
S288c_chr01	83285	83286	1
S288c_chr01	83287	83288	28
S288c_chr01	83292	83293	2
S288c_chr01	83295	83296	1
S288c_chr01	83298	83299	47
S288c_chr01	83317	83318	21
S288c_chr01	83324	83325	3
S288c_chr01	83331	83332	6
S288c_chr01	83332	83333	2
S288c_chr01	83341	83342	2
S288c_chr01	83344	83345	19
S288c_chr01	83384	83385	14
S288c_chr01	87549	87550	14
S288c_chr01	87844	87845	2
S288c_chr01	87850	87851	1
S288c_chr01	87853	87854	10
S288c_chr01	87854	87855	1
S288c_chr01	87855	87856	122
S288c_chr01	87861	87862	186
S288c_chr01	87862	87863	1
S288c_chr01	87863	87864	46
S288c_chr01	87864	87865	16
S288c_chr01	87866	87867	106
S288c_chr01	87872	87873	2
S288c_chr01	87881	87882	1
S288c_chr01	87884	87885	73
S288c_chr01	87889	87890	11
S288c_chr01	87892	87893	9
S288c_chr01	87893	87894	69
S288c_chr01	87898	87899	3
S288c_chr01	87899	87900	5
S288c_chr01	87901	87902	4
S288c_chr01	87903	87904	8
S288c_chr01	87904	87905	32
S288c_chr01	87908	87909	1
S288c_chr01	87911	87912	15
S288c_chr01	87914	87915	11
S288c_chr01	87920	87921	5
S288c_chr01	87931	87932	6
S288c_chr01	87934	87935	1
S288c_chr01	87955	87956	11
S288c_chr01	87986	87987	1
S288c_chr01	87998	87999	2
S288c_chr01	94528	94529	14
S288c_chr01	94546	94547	12
S288c_chr01	94567	94568	4
S288c_chr01	94573	94574	1
S288c_chr01	95552	95553	2
S288c_chr01	95572	95573	2
S288c_chr01	95577	95578	1
S288c_chr01	116219	116220	7
S288c_chr01	116344	116345	3
S288c_chr01	117475	117476	6
S288c_chr01	118311	118312	7
S288c_chr01	118315	118316	9
S288c_chr01	118330	118331	78
S288c_chr01	118350	118351	18
S288c_chr01	118352	118353	1
S288c_chr01	118362	118363	39
S288c_chr01	118373	118374	3
S288c_chr01	118379	118380	22
S288c_chr01	118383	118384	6
S288c_chr01	118385	118386	8
S288c_chr01	118388	118389	9
S288c_chr01	118390	118391	27
S288c_chr01	118394	118395	19
S288c_chr01	123220	123221	1
S288c_chr01	124458	124459	12
S288c_chr01	124462	124463	9
S288c_chr01	124475	124476	7
S288c_chr01	124476	124477	55
S288c_chr01	124478	124479	106
S288c_chr01	124489	124490	3
S288c_chr01	124492	124493	3
S288c_chr01	124493	124494	7
S288c_chr01	124500	124501	1
S288c_chr01	124616	124617	2
S288c_chr01	126849	126850	1
S288c_chr01	126850	126851	34
S288c_chr01	126853	126854	86
S288c_chr01	126857	126858	65
S288c_chr01	126859	126860	1
S288c_chr01	126860	126861	26
S288c_chr01	126864	126865	12
S288c_chr01	126865	126866	2
S288c_chr01	126867	126868	5
S288c_chr01	126868	126869	16
S288c_chr01	126869	126870	68
S288c_chr01	126873	126874	16
S288c_chr01	126874	126875	113
S288c_chr01	126878	126879	1
S288c_chr01	126879	126880	11
S288c_chr01	129610	129611	1
S288c_chr01	129620	129621	1
S288c_chr01	130582	130583	10
S288c_chr01	130586	130587	12
S288c_chr01	130587	130588	16
S288c_chr01	130592	130593	14
S288c_chr01	132068	132069	22
S288c_chr01	132072	132073	18
S288c_chr01	132074	132075	28
S288c_chr01	132076	132077	6
S288c_chr01	132077	132078	38
S288c_chr01	132078	132079	90
S288c_chr01	132079	132080	623
S288c_chr01	132080	132081	116
S288c_chr01	132081	132082	6467
S288c_chr01	132082	132083	36
S288c_chr01	132083	132084	46
S288c_chr01	132084	132085	15
S288c_chr01	132085	132086	822
S288c_chr01	132086	132087	1
S288c_chr01	132090	132091	2
S288c_chr01	132094	132095	35
S288c_chr01	132099	132100	104
S288c_chr01	132103	132104	7
S288c_chr01	132105	132106	1
S288c_chr01	132112	132113	33
S288c_chr01	132113	132114	129
S288c_chr01	132131	132132	2
S288c_chr01	133388	133389	14
S288c_chr01	133391	133392	6
S288c_chr01	133469	133470	7
S288c_chr01	133475	133476	20
S288c_chr01	134172	134173	4
S288c_chr01	134179	134180	10
S288c_chr01	134198	134199	7
S288c_chr01	136706	136707	4
S288c_chr01	136710	136711	1
S288c_chr01	136729	136730	11
S288c_chr01	136732	136733	9
S288c_chr01	136734	136735	1
S288c_chr01	136738	136739	17
S288c_chr01	136743	136744	7
S288c_chr01	136754	136755	46
S288c_chr01	136755	136756	95
S288c_chr01	136774	136775	12
S288c_chr01	136779	136780	2
S288c_chr01	137612	137613	1
S288c_chr01	137616	137617	4
S288c_chr01	137636	137637	37
S288c_chr01	137641	137642	1
S288c_chr01	137665	137666	1
S288c_chr01	137667	137668	10
S288c_chr01	137681	137682	2
S288c_chr01	137682	137683	94
S288c_chr01	137704	137705	13
S288c_chr01	137717	137718	1
S288c_chr01	138781	138782	3
S288c_chr01	138784	138785	2
S288c_chr01	138795	138796	4
S288c_chr01	138807	138808	1
S288c_chr01	138827	138828	7
S288c_chr01	142360	142361	6
S288c_chr01	142363	142364	11
S288c_chr01	142467	142468	20
S288c_chr01	142526	142527	2
S288c_chr01	143196	143197	1
S288c_chr01	143198	143199	634
S288c_chr01	143204	143205	10
S288c_chr01	143209	143210	14
S288c_chr01	143210	143211	1
S288c_chr01	143211	143212	5
S288c_chr01	143212	143213	437
S288c_chr01	143214	143215	2
S288c_chr01	143216	143217	8
S288c_chr01	143217	143218	17
S288c_chr01	143218	143219	125
S288c_chr01	143219	143220	3306
S288c_chr01	143220	143222	6
S288c_chr01	143222	143223	428
S288c_chr01	143226	143227	63
S288c_chr01	143228	143229	2
S288c_chr01	143229	143230	26
S288c_chr01	143230	143231	25
S288c_chr01	143231	143232	1715
S288c_chr01	143239	143240	4
S288c_chr01	143240	143241	2
S288c_chr01	143241	143242	6
S288c_chr01	143242	143243	67
S288c_chr01	143243	143244	2893
S288c_chr01	143245	143247	1
S288c_chr01	143247	143248	143
S288c_chr01	143250	143251	2
S288c_chr01	143251	143252	47
S288c_chr01	143252	143253	195
S288c_chr01	143254	143255	2
S288c_chr01	143255	143256	10
S288c_chr01	143259	143260	1
S288c_chr01	143262	143263	124
S288c_chr01	143263	143264	399
S288c_chr01	143264	143265	1162
S288c_chr01	143267	143268	6
S288c_chr01	143279	143280	47
S288c_chr01	143284	143285	1
S288c_chr01	143286	143287	30
S288c_chr01	143289	143290	2
S288c_chr01	143290	143291	79
S288c_chr01	143292	143293	98
S288c_chr01	143302	143303	20
S288c_chr01	143306	143307	1
S288c_chr01	143307	143308	6
S288c_chr01	143309	143310	5
S288c_chr01	143312	143313	1
S288c_chr01	143361	143362	8
S288c_chr01	143362	143363	258
S288c_chr01	143364	143365	7
S288c_chr01	143365	143366	194
S288c_chr01	143366	143367	141
S288c_chr01	143367	143368	9466
S288c_chr01	143368	143369	21
S288c_chr01	143369	143370	27
S288c_chr01	143370	143371	10
S288c_chr01	143371	143372	7
S288c_chr01	143372	143373	507
S288c_chr01	143373	143374	19
S288c_chr01	143374	143375	2
S288c_chr01	143376	143377	38
S288c_chr01	143377	143378	157
S288c_chr01	143378	143379	1962
S288c_chr01	143379	143380	3337
S288c_chr01	143380	143381	53415
S288c_chr01	143381	143382	60
S288c_chr01	143382	143383	13
S288c_chr01	143383	143384	548
S288c_chr01	143384	143385	5
S288c_chr01	143385	143386	266
S288c_chr01	143386	143387	9
S288c_chr01	143387	143388	6380
S288c_chr01	143388	143389	4
S288c_chr01	143389	143390	9
S288c_chr01	143390	143391	11
S288c_chr01	143391	143392	34
S288c_chr01	143392	143393	630
S288c_chr01	143393	143394	3
S288c_chr01	143394	143395	1
S288c_chr01	143395	143396	229
S288c_chr01	143396	143397	801
S288c_chr01	143398	143399	15
S288c_chr01	143401	143402	1
S288c_chr01	143403	143404	108
S288c_chr01	143406	143407	3
S288c_chr01	143407	143408	14
S288c_chr01	143408	143409	37
S288c_chr01	143414	143415	2
S288c_chr01	143415	143416	9
S288c_chr01	143416	143417	2
S288c_chr01	143426	143427	15
S288c_chr01	143430	143431	18
S288c_chr01	143432	143433	19
S288c_chr01	143441	143442	16
S288c_chr01	143442	143443	1
S288c_chr01	143443	143444	84
S288c_chr01	143444	143445	6574
S288c_chr01	143445	143446	1
S288c_chr01	143449	143450	12
S288c_chr01	143451	143452	3
S288c_chr01	143457	143458	9
S288c_chr01	143458	143459	56
S288c_chr01	143460	143461	1
S288c_chr01	143461	143462	5
S288c_chr01	143462	143463	661
S288c_chr01	143518	143519	4
S288c_chr01	143523	143524	12
S288c_chr01	143689	143690	5
S288c_chr01	145711	145712	3
S288c_chr01	147150	147151	2
S288c_chr01	147586	147587	8
S288c_chr01	147602	147603	13
S288c_chr01	147618	147619	1
S288c_chr01	147633	147634	6
S288c_chr01	147639	147640	3
S288c_chr01	147643	147644	6
S288c_chr01	147677	147678	1
S288c_chr01	147681	147682	3
S288c_chr01	153956	153957	1
S288c_chr01	153961	153962	17
S288c_chr01	153964	153965	2
S288c_chr01	153965	153966	18
S288c_chr01	153967	153968	2
S288c_chr01	153969	153970	57
S288c_chr01	153975	153976	8
S288c_chr01	153979	153980	11
S288c_chr01	153980	153981	10
S288c_chr01	154041	154042	12
S288c_chr01	154045	154046	14
S288c_chr01	154062	154063	7
S288c_chr01	154067	154068	18
S288c_chr01	154081	154082	3
S288c_chr01	154084	154085	4
S288c_chr01	154148	154149	8
S288c_chr01	154217	154218	9
S288c_chr01	156008	156009	2
S288c_chr01	156597	156598	1
S288c_chr01	156608	156609	7
S288c_chr01	156759	156760	13
S288c_chr01	156762	156763	9
S288c_chr01	156774	156775	1
S288c_chr01	156779	156780	7
S288c_chr01	156785	156786	10
S288c_chr01	156857	156858	2
S288c_chr01	156866	156867	3
S288c_chr01	156908	156909	2
S288c_chr01	156909	156910	6
S288c_chr01	159855	159856	1
S288c_chr01	159857	159858	21
S288c_chr01	159859	159860	2
S288c_chr01	159869	159870	8
S288c_chr01	159888	159889	9
S288c_chr01	159889	159890	10
S288c_chr01	159915	159916	7
S288c_chr01	159934	159935	3
S288c_chr01	166555	166556	1
S288c_chr01	166683	166684	2
S288c_chr01	170364	170365	10
S288c_chr01	170384	170385	1
S288c_chr01	170386	170387	10
S288c_chr01	170387	170388	5
S288c_chr01	170388	170389	21
S288c_chr01	170389	170390	2279
S288c_chr01	170396	170398	1
S288c_chr01	170399	170400	21
S288c_chr01	170400	170401	136
S288c_chr01	170402	170403	9
S288c_chr01	170406	170407	1
S288c_chr01	170407	170408	14
S288c_chr01	170408	170409	84
S288c_chr01	170409	170410	1
S288c_chr01	170412	170413	45
S288c_chr01	170413	170414	6
S288c_chr01	170414	170415	176
S288c_chr01	170419	170420	23
S288c_chr01	170420	170421	50
S288c_chr01	170423	170424	3
S288c_chr01	170424	170425	21
S288c_chr01	170427	170428	34
S288c_chr01	170432	170433	1
S288c_chr01	170433	170434	24
S288c_chr01	170445	170446	52
S288c_chr01	170447	170448	22
S288c_chr01	170450	170451	4
S288c_chr01	170466	170467	7
S288c_chr01	170468	170469	5
S288c_chr01	170469	170470	41
S288c_chr01	170487	170488	29
S288c_chr01	170492	170493	1
S288c_chr01	170493	170494	7
S288c_chr01	170540	170541	1
S288c_chr01	170547	170548	6
S288c_chr01	170564	170565	2
S288c_chr01	170568	170569	13
S288c_chr01	170647	170648	6
S288c_chr01	171427	171428	3
S288c_chr01	172218	172219	37
S288c_chr01	172253	172254	10
S288c_chr01	172270	172271	5
S288c_chr01	175814	175815	3
S288c_chr01	176195	176196	7
S288c_chr01	176247	176248	2
S288c_chr01	181318	181319	2
S288c_chr01	181350	181351	8
S288c_chr01	183637	183638	7
S288c_chr01	184551	184552	23
S288c_chr01	184558	184559	1
S288c_chr01	184559	184560	15
S288c_chr01	184630	184631	7
S288c_chr01	184634	184635	10
S288c_chr01	184654	184655	114
S288c_chr01	184657	184658	1
S288c_chr01	184658	184659	67
S288c_chr01	184661	184662	162
S288c_chr01	184664	184665	11
S288c_chr01	184665	184666	8
S288c_chr01	184682	184683	10
S288c_chr01	184688	184689	1
S288c_chr01	185052	185053	1
S288c_chr01	185791	185792	41
S288c_chr01	185793	185794	45
S288c_chr01	185795	185796	15
S288c_chr01	185800	185801	4
S288c_chr01	185929	185930	1
S288c_chr01	186003	186004	10
S288c_chr01	186753	186754	4
S288c_chr01	186757	186758	11
S288c_chr01	186771	186772	20
S288c_chr01	186825	186826	4
S288c_chr01	186866	186867	14
S288c_chr01	187869	187870	17
S288c_chr01	187882	187883	2
S288c_chr01	187886	187887	18
S288c_chr01	187888	187889	25
S288c_chr01	187891	187892	6
S288c_chr01	187900	187901	29
S288c_chr01	187945	187946	8
S288c_chr01	187952	187953	1
S288c_chr01	188154	188155	24
S288c_chr01	188895	188896	7
S288c_chr01	188902	188903	6
S288c_chr01	188903	188904	91
S288c_chr01	188911	188912	15
S288c_chr01	188922	188923	22
S288c_chr01	188926	188927	10
S288c_chr01	189680	189681	1
S288c_chr01	192363	192364	5
S288c_chr01	192364	192365	15
S288c_chr01	192428	192429	9
S288c_chr01	196027	196028	18
S288c_chr01	196139	196140	1
S288c_chr01	196301	196302	1
S288c_chr01	196302	196303	11
S288c_chr01	196309	196310	18
S288c_chr01	196314	196315	1
S288c_chr01	196317	196318	1
S288c_chr01	196324	196325	2
S288c_chr01	196327	196328	6
S288c_chr01	196332	196333	6
S288c_chr01	196348	196349	22
S288c_chr01	196352	196353	11
S288c_chr01	196377	196378	10
S288c_chr01	196395	196396	2
S288c_chr01	196432	196433	1
S288c_chr01	196436	196437	22
S288c_chr01	196459	196460	2
S288c_chr01	196685	196686	2
S288c_chr01	196706	196707	6
S288c_chr01	196740	196741	1
S288c_chr01	196788	196789	1
S288c_chr01	197084	197085	5
S288c_chr01	197089	197090	32
S288c_chr01	197096	197097	7
S288c_chr01	197097	197098	34
S288c_chr01	197102	197103	5
S288c_chr01	197105	197106	7
S288c_chr01	197111	197112	3
S288c_chr01	197113	197114	4
S288c_chr01	197772	197773	3
S288c_chr01	197932	197933	1
S288c_chr01	198324	198325	15
S288c_chr01	198335	198336	2
S288c_chr01	199082	199083	12
S288c_chr01	199265	199266	2
S288c_chr01	199832	199833	2
S288c_chr01	199864	199865	5
S288c_chr01	199865	199866	1
S288c_chr01	199867	199868	1
S288c_chr01	199870	199871	2
S288c_chr01	199880	199881	10
S288c_chr01	199899	199900	3
S288c_chr01	199900	199901	11
S288c_chr01	200091	200092	11
S288c_chr01	201631	201632	1
S288c_chr01	203420	203421	2
S288c_chr01	208074	208075	7
S288c_chr01	208081	208082	4
S288c_chr01	208088	208089	1
S288c_chr01	208099	208100	12
S288c_chr01	226908	226909	1
S288c_chr01	226912	226913	4
S288c_chr01	227724	227725	2
S288c_chr01	229464	229465	1
S288c_chr01	229474	229475	1
S288c_chr01	229551	229552	11
S288c_chr02	5867	5868	12
S288c_chr02	5873	5874	3
S288c_chr02	6559	6560	3
S288c_chr02	9781	9782	12
S288c_chr02	9818	9819	1
S288c_chr02	9819	9820	9
S288c_chr02	13956	13957	11
S288c_chr02	24823	24824	1
S288c_chr02	24835	24836	8
S288c_chr02	24836	24837	50
S288c_chr02	24840	24841	8
S288c_chr02	24845	24846	19
S288c_chr02	24858	24859	4
S288c_chr02	24873	24874	11
S288c_chr02	24874	24875	126
S288c_chr02	24880	24881	1
S288c_chr02	24883	24884	10
S288c_chr02	24888	24889	15
S288c_chr02	24891	24892	17
S288c_chr02	24892	24893	86
S288c_chr02	24896	24897	2
S288c_chr02	24898	24899	18
S288c_chr02	24900	24901	12
S288c_chr02	24919	24920	24
S288c_chr02	24929	24930	1
S288c_chr02	24935	24936	1
S288c_chr02	24936	24937	2
S288c_chr02	24937	24938	477
S288c_chr02	24951	24952	3
S288c_chr02	24953	24954	23
S288c_chr02	24954	24955	1
S288c_chr02	24956	24957	11
S288c_chr02	24958	24959	12
S288c_chr02	24960	24961	47
S288c_chr02	24968	24969	12
S288c_chr02	24969	24970	1
S288c_chr02	24978	24979	8
S288c_chr02	24986	24987	16
S288c_chr02	25100	25101	3
S288c_chr02	36895	36896	2
S288c_chr02	36897	36898	27
S288c_chr02	36904	36905	2
S288c_chr02	37016	37017	15
S288c_chr02	37019	37020	28
S288c_chr02	38697	38698	110
S288c_chr02	38756	38757	23
S288c_chr02	38769	38770	182
S288c_chr02	38780	38781	5
S288c_chr02	38782	38783	1
S288c_chr02	38783	38784	2
S288c_chr02	38784	38785	84
S288c_chr02	38790	38791	25
S288c_chr02	38796	38797	1
S288c_chr02	38797	38798	2
S288c_chr02	38801	38802	15
S288c_chr02	38815	38816	25
S288c_chr02	38823	38824	17
S288c_chr02	38852	38853	5
S288c_chr02	38879	38880	3
S288c_chr02	38901	38902	1
S288c_chr02	38902	38903	8
S288c_chr02	38907	38908	5
S288c_chr02	38921	38922	2
S288c_chr02	38931	38932	4
S288c_chr02	38940	38941	2
S288c_chr02	38943	38944	1
S288c_chr02	38954	38955	5
S288c_chr02	38955	38956	60
S288c_chr02	38957	38958	8
S288c_chr02	38959	38960	3
S288c_chr02	38961	38962	11
S288c_chr02	38962	38963	234
S288c_chr02	39103	39104	11
S288c_chr02	39498	39499	13
S288c_chr02	39524	39525	1
S288c_chr02	40637	40638	2
S288c_chr02	40643	40644	8
S288c_chr02	40651	40652	2
S288c_chr02	44173	44174	13
S288c_chr02	44175	44176	8
S288c_chr02	44203	44204	4
S288c_chr02	44205	44206	5
S288c_chr02	44206	44207	20
S288c_chr02	46079	46080	1
S288c_chr02	46405	46406	1
S288c_chr02	46411	46412	47
S288c_chr02	46414	46415	2
S288c_chr02	46416	46417	16
S288c_chr02	46418	46419	52
S288c_chr02	46420	46421	4
S288c_chr02	46421	46422	356
S288c_chr02	46429	46430	1
S288c_chr02	46430	46431	146
S288c_chr02	46431	46432	2
S288c_chr02	46432	46433	3139
S288c_chr02	46433	46434	4
S288c_chr02	46434	46435	9
S288c_chr02	46435	46436	438
S288c_chr02	46436	46437	31
S288c_chr02	46437	46438	8246
S288c_chr02	46438	46439	39
S288c_chr02	46439	46440	13
S288c_chr02	46440	46441	3
S288c_chr02	46441	46442	15
S288c_chr02	46442	46443	58
S288c_chr02	46443	46444	108
S288c_chr02	46444	46445	1858
S288c_chr02	46448	46449	2
S288c_chr02	46449	46450	3
S288c_chr02	46450	46451	705
S288c_chr02	46451	46453	1
S288c_chr02	46455	46456	28
S288c_chr02	46456	46457	154
S288c_chr02	46458	46459	3
S288c_chr02	46459	46460	615
S288c_chr02	46460	46461	2
S288c_chr02	46461	46462	22
S288c_chr02	46462	46463	328
S288c_chr02	46464	46465	2
S288c_chr02	46466	46467	49
S288c_chr02	46468	46469	1
S288c_chr02	46471	46472	25
S288c_chr02	46472	46473	338
S288c_chr02	46473	46474	4
S288c_chr02	46474	46475	148
S288c_chr02	46479	46480	2
S288c_chr02	46480	46481	44
S288c_chr02	46488	46489	5
S288c_chr02	46491	46492	5
S288c_chr02	46494	46495	214
S288c_chr02	46499	46500	3
S288c_chr02	46501	46502	317
S288c_chr02	46504	46505	37
S288c_chr02	46505	46506	23
S288c_chr02	46506	46507	276
S288c_chr02	46507	46508	11
S288c_chr02	46508	46509	22
S288c_chr02	46509	46510	559
S288c_chr02	46510	46511	1
S288c_chr02	46512	46513	88
S288c_chr02	46513	46514	1127
S288c_chr02	46514	46515	154
S288c_chr02	46515	46516	5
S288c_chr02	46516	46517	4522
S288c_chr02	46517	46518	3
S288c_chr02	46518	46519	8
S288c_chr02	46519	46520	1
S288c_chr02	46522	46523	2
S288c_chr02	46534	46535	10
S288c_chr02	46537	46538	13
S288c_chr02	46543	46544	17
S288c_chr02	46559	46560	5
S288c_chr02	46612	46613	1
S288c_chr02	49467	49468	1
S288c_chr02	49476	49477	1
S288c_chr02	51004	51005	13
S288c_chr02	51015	51016	1
S288c_chr02	51039	51040	1
S288c_chr02	51860	51861	2
S288c_chr02	59784	59785	1
S288c_chr02	66928	66929	29
S288c_chr02	66931	66932	13
S288c_chr02	66933	66934	5
S288c_chr02	66937	66938	12
S288c_chr02	66940	66941	1
S288c_chr02	66942	66943	1
S288c_chr02	66950	66951	3
S288c_chr02	73036	73037	1
S288c_chr02	73087	73088	1
S288c_chr02	73096	73097	4
S288c_chr02	73104	73105	1
S288c_chr02	73105	73106	4
S288c_chr02	73108	73109	2
S288c_chr02	73185	73186	3
S288c_chr02	76885	76886	1
S288c_chr02	79831	79832	5
S288c_chr02	79834	79835	29
S288c_chr02	79837	79838	41
S288c_chr02	79843	79844	23
S288c_chr02	79844	79845	127
S288c_chr02	79849	79850	2
S288c_chr02	79850	79851	51
S288c_chr02	79853	79854	24
S288c_chr02	79860	79861	1
S288c_chr02	79864	79865	5
S288c_chr02	79900	79901	26
S288c_chr02	79904	79905	9
S288c_chr02	79924	79925	37
S288c_chr02	79928	79929	1
S288c_chr02	79931	79932	3
S288c_chr02	79935	79936	3
S288c_chr02	79948	79949	3
S288c_chr02	79967	79968	11
S288c_chr02	80010	80011	4
S288c_chr02	81080	81081	3
S288c_chr02	88331	88332	1
S288c_chr02	88348	88349	14
S288c_chr02	88465	88466	6
S288c_chr02	88468	88469	53
S288c_chr02	88470	88471	52
S288c_chr02	88472	88473	15
S288c_chr02	88473	88474	33
S288c_chr02	88481	88482	17
S288c_chr02	88489	88490	1
S288c_chr02	90458	90459	11
S288c_chr02	90471	90472	94
S288c_chr02	90476	90477	18
S288c_chr02	90485	90486	21
S288c_chr02	90486	90487	33
S288c_chr02	90488	90489	1
S288c_chr02	90669	90670	1
S288c_chr02	90698	90699	1
S288c_chr02	92102	92103	9
S288c_chr02	92104	92105	27
S288c_chr02	92105	92106	15
S288c_chr02	92106	92107	6
S288c_chr02	92108	92109	1
S288c_chr02	92109	92110	7
S288c_chr02	92110	92111	2
S288c_chr02	92181	92182	13
S288c_chr02	92190	92191	2
S288c_chr02	92211	92212	8
S288c_chr02	92732	92733	2
S288c_chr02	93476	93477	9
S288c_chr02	93478	93479	26
S288c_chr02	93480	93481	43
S288c_chr02	93482	93483	171
S288c_chr02	93544	93545	1
S288c_chr02	93579	93580	5
S288c_chr02	93597	93598	4
S288c_chr02	93626	93627	3
S288c_chr02	93627	93628	1
S288c_chr02	93628	93629	96
S288c_chr02	93647	93648	2
S288c_chr02	93654	93655	11
S288c_chr02	94587	94588	1
S288c_chr02	105316	105317	1
S288c_chr02	105438	105439	2
S288c_chr02	108868	108869	11
S288c_chr02	110045	110046	3
S288c_chr02	110212	110213	2
S288c_chr02	110969	110970	4
S288c_chr02	111282	111283	2
S288c_chr02	111286	111287	2
S288c_chr02	111301	111302	1
S288c_chr02	111365	111366	13
S288c_chr02	112801	112802	11
S288c_chr02	112812	112813	13
S288c_chr02	112815	112816	10
S288c_chr02	112817	112818	158
S288c_chr02	112820	112821	3
S288c_chr02	112822	112823	37
S288c_chr02	112823	112824	19
S288c_chr02	112824	112825	427
S288c_chr02	112825	112826	2
S288c_chr02	112826	112827	1
S288c_chr02	112829	112830	123
S288c_chr02	112832	112833	3
S288c_chr02	112833	112834	251
S288c_chr02	112840	112841	2
S288c_chr02	112857	112858	14
S288c_chr02	112863	112864	3
S288c_chr02	115217	115218	7
S288c_chr02	115364	115365	4
S288c_chr02	115379	115380	3
S288c_chr02	115380	115381	5
S288c_chr02	115381	115382	2
S288c_chr02	115382	115383	46
S288c_chr02	115386	115387	36
S288c_chr02	115399	115400	27
S288c_chr02	115401	115402	1
S288c_chr02	115402	115403	6
S288c_chr02	115404	115405	173
S288c_chr02	115412	115413	27
S288c_chr02	115423	115424	9
S288c_chr02	115424	115425	11
S288c_chr02	115425	115426	1
S288c_chr02	115426	115427	173
S288c_chr02	115433	115434	2
S288c_chr02	115434	115435	1
S288c_chr02	115436	115437	295
S288c_chr02	115487	115488	1
S288c_chr02	115533	115534	2
S288c_chr02	115534	115535	4
S288c_chr02	115555	115556	1
S288c_chr02	115560	115561	2
S288c_chr02	115562	115563	4
S288c_chr02	115563	115564	87
S288c_chr02	115566	115567	17
S288c_chr02	115573	115574	6
S288c_chr02	115579	115580	1
S288c_chr02	115580	115581	74
S288c_chr02	115670	115671	7
S288c_chr02	115722	115723	13
S288c_chr02	117453	117454	41
S288c_chr02	117459	117460	2
S288c_chr02	117468	117469	8
S288c_chr02	119285	119286	1
S288c_chr02	119287	119288	8
S288c_chr02	119314	119315	1
S288c_chr02	119325	119326	1
S288c_chr02	119326	119327	6
S288c_chr02	119329	119330	2
S288c_chr02	119344	119345	12
S288c_chr02	119352	119353	12
S288c_chr02	119358	119359	16
S288c_chr02	119379	119380	5
S288c_chr02	119389	119390	2
S288c_chr02	119399	119400	4
S288c_chr02	126179	126180	3
S288c_chr02	126180	126181	203
S288c_chr02	126183	126184	42
S288c_chr02	126184	126185	130
S288c_chr02	126185	126186	691
S288c_chr02	126193	126194	14
S288c_chr02	126197	126198	15
S288c_chr02	126223	126224	3
S288c_chr02	126300	126301	3
S288c_chr02	126324	126325	1
S288c_chr02	127506	127507	3
S288c_chr02	127507	127508	1
S288c_chr02	127777	127778	2
S288c_chr02	133926	133927	2
S288c_chr02	133932	133933	5
S288c_chr02	133936	133937	1
S288c_chr02	136504	136505	4
S288c_chr02	141958	141959	21
S288c_chr02	141990	141991	6
S288c_chr02	142008	142010	2
S288c_chr02	142011	142012	5
S288c_chr02	142015	142016	3
S288c_chr02	142017	142018	51
S288c_chr02	142023	142024	6
S288c_chr02	142024	142026	1
S288c_chr02	142026	142027	31
S288c_chr02	142027	142028	236
S288c_chr02	142031	142032	8
S288c_chr02	142035	142036	18
S288c_chr02	142036	142037	20
S288c_chr02	142039	142040	5
S288c_chr02	142057	142058	16
S288c_chr02	142063	142064	23
S288c_chr02	142071	142072	1
S288c_chr02	142078	142079	1
S288c_chr02	142079	142080	34
S288c_chr02	142080	142081	2
S288c_chr02	142082	142083	31
S288c_chr02	142083	142084	3
S288c_chr02	142084	142085	56
S288c_chr02	142093	142094	2
S288c_chr02	142094	142095	8
S288c_chr02	142102	142103	6
S288c_chr02	142103	142104	1
S288c_chr02	142105	142106	5
S288c_chr02	142111	142112	5
S288c_chr02	142112	142113	1
S288c_chr02	143550	143551	5
S288c_chr02	143704	143705	8
S288c_chr02	143706	143707	13
S288c_chr02	143712	143713	11
S288c_chr02	146939	146940	1
S288c_chr02	146940	146941	7
S288c_chr02	146942	146943	34
S288c_chr02	146946	146947	12
S288c_chr02	146950	146951	25
S288c_chr02	146955	146956	17
S288c_chr02	146958	146959	1
S288c_chr02	146964	146965	1
S288c_chr02	146972	146973	1
S288c_chr02	146973	146974	28
S288c_chr02	146974	146975	1
S288c_chr02	146976	146977	62
S288c_chr02	146981	146982	12
S288c_chr02	146982	146983	13
S288c_chr02	146993	146994	20
S288c_chr02	147007	147008	7
S288c_chr02	147060	147061	1
S288c_chr02	148233	148234	3
S288c_chr02	150326	150327	7
S288c_chr02	150400	150401	4
S288c_chr02	150420	150421	9
S288c_chr02	150435	150436	1
S288c_chr02	153814	153815	1
S288c_chr02	161431	161432	1
S288c_chr02	161504	161505	1
S288c_chr02	161506	161507	8
S288c_chr02	161508	161509	209
S288c_chr02	161511	161512	21
S288c_chr02	161528	161529	5
S288c_chr02	161531	161532	7
S288c_chr02	161534	161535	3
S288c_chr02	161536	161537	5
S288c_chr02	161541	161542	3
S288c_chr02	162808	162809	2
S288c_chr02	162864	162865	3
S288c_chr02	162873	162874	1
S288c_chr02	162880	162881	3
S288c_chr02	162883	162884	1
S288c_chr02	162978	162979	4
S288c_chr02	164167	164168	10
S288c_chr02	164488	164489	2
S288c_chr02	166417	166418	2
S288c_chr02	167362	167363	1
S288c_chr02	167370	167371	11
S288c_chr02	167474	167475	7
S288c_chr02	167483	167484	4
S288c_chr02	167488	167489	6
S288c_chr02	167489	167490	1
S288c_chr02	167510	167511	1
S288c_chr02	169419	169420	10
S288c_chr02	169422	169423	41
S288c_chr02	169423	169424	31
S288c_chr02	169428	169429	1
S288c_chr02	169430	169431	4
S288c_chr02	169434	169435	71
S288c_chr02	169439	169440	1
S288c_chr02	169440	169441	59
S288c_chr02	169442	169443	31
S288c_chr02	169443	169444	305
S288c_chr02	169449	169450	32
S288c_chr02	169450	169451	41
S288c_chr02	169451	169452	18
S288c_chr02	169452	169453	57
S288c_chr02	169453	169454	1763
S288c_chr02	169455	169456	3
S288c_chr02	169456	169457	1
S288c_chr02	169457	169458	262
S288c_chr02	169458	169459	4
S288c_chr02	169459	169460	2747
S288c_chr02	169460	169461	64
S288c_chr02	169461	169462	11
S288c_chr02	169462	169463	699
S288c_chr02	169463	169464	28
S288c_chr02	169464	169465	15
S288c_chr02	169465	169466	983
S288c_chr02	169466	169467	1
S288c_chr02	169467	169468	22
S288c_chr02	169468	169469	2
S288c_chr02	169469	169470	152
S288c_chr02	169470	169471	25
S288c_chr02	169471	169472	1255
S288c_chr02	169472	169473	15
S288c_chr02	169473	169474	5
S288c_chr02	169474	169475	10
S288c_chr02	169475	169476	61
S288c_chr02	169476	169477	7932
S288c_chr02	169477	169478	9
S288c_chr02	169478	169479	52
S288c_chr02	169479	169480	4315
S288c_chr02	169480	169481	3
S288c_chr02	169481	169482	148
S288c_chr02	169483	169484	62
S288c_chr02	169487	169488	54
S288c_chr02	169492	169493	27
S288c_chr02	169496	169497	13
S288c_chr02	169498	169499	23
S288c_chr02	169499	169500	2
S288c_chr02	169502	169503	39
S288c_chr02	169518	169519	49
S288c_chr02	169523	169524	8
S288c_chr02	169530	169531	16
S288c_chr02	169531	169532	5
S288c_chr02	169532	169533	18
S288c_chr02	169533	169534	771
S288c_chr02	169534	169535	2
S288c_chr02	169541	169542	1
S288c_chr02	169542	169543	190
S288c_chr02	169543	169544	142
S288c_chr02	169544	169545	1682
S288c_chr02	169547	169548	1
S288c_chr02	169555	169556	23
S288c_chr02	169559	169560	19
S288c_chr02	169566	169567	15
S288c_chr02	169570	169571	2
S288c_chr02	169576	169577	3
S288c_chr02	169598	169599	34
S288c_chr02	169740	169741	15
S288c_chr02	171159	171160	4
S288c_chr02	171163	171164	87
S288c_chr02	171164	171165	3
S288c_chr02	171167	171168	6
S288c_chr02	171172	171173	4
S288c_chr02	171182	171183	1
S288c_chr02	171247	171248	11
S288c_chr02	171287	171288	2
S288c_chr02	171292	171293	2
S288c_chr02	171312	171313	10
S288c_chr02	171315	171316	3
S288c_chr02	171329	171330	18
S288c_chr02	171467	171468	2
S288c_chr02	172385	172386	2
S288c_chr02	172623	172624	1
S288c_chr02	172629	172630	2
S288c_chr02	174496	174497	1
S288c_chr02	174497	174498	5
S288c_chr02	174498	174499	1
S288c_chr02	174501	174502	9
S288c_chr02	174636	174637	1
S288c_chr02	174637	174638	4
S288c_chr02	174669	174670	1
S288c_chr02	174673	174674	2
S288c_chr02	174686	174687	1
S288c_chr02	174689	174690	1
S288c_chr02	174712	174713	1
S288c_chr02	174801	174802	1
S288c_chr02	174838	174839	1
S288c_chr02	174865	174866	4
S288c_chr02	174867	174868	4
S288c_chr02	174873	174874	5
S288c_chr02	177635	177636	1
S288c_chr02	184214	184215	3
S288c_chr02	193631	193632	3
S288c_chr02	193639	193640	2
S288c_chr02	193640	193641	15
S288c_chr02	193645	193646	58
S288c_chr02	193646	193647	307
S288c_chr02	193649	193650	2
S288c_chr02	193650	193651	5
S288c_chr02	195811	195812	13
S288c_chr02	195925	195926	12
S288c_chr02	195933	195934	19
S288c_chr02	195951	195952	5
S288c_chr02	195952	195953	15
S288c_chr02	195958	195959	2
S288c_chr02	195959	195960	12
S288c_chr02	195961	195962	6
S288c_chr02	195973	195974	20
S288c_chr02	195983	195984	78
S288c_chr02	195996	195997	3
S288c_chr02	205408	205409	20
S288c_chr02	205416	205417	1
S288c_chr02	205417	205418	8
S288c_chr02	205424	205425	5
S288c_chr02	205431	205432	3
S288c_chr02	205754	205755	1
S288c_chr02	205757	205758	2
S288c_chr02	205760	205761	10
S288c_chr02	205763	205764	1
S288c_chr02	205765	205766	3
S288c_chr02	205766	205767	18
S288c_chr02	205772	205773	8
S288c_chr02	205781	205782	15
S288c_chr02	205893	205894	1
S288c_chr02	205900	205901	3
S288c_chr02	205920	205921	1
S288c_chr02	205930	205931	2
S288c_chr02	205931	205932	36
S288c_chr02	205937	205938	18
S288c_chr02	205940	205941	3
S288c_chr02	205941	205942	2
S288c_chr02	205942	205943	11
S288c_chr02	205944	205945	1
S288c_chr02	205955	205956	13
S288c_chr02	206017	206018	1
S288c_chr02	206018	206019	9
S288c_chr02	206021	206022	157
S288c_chr02	206066	206067	4
S288c_chr02	206075	206076	3
S288c_chr02	209278	209279	2
S288c_chr02	209328	209329	3
S288c_chr02	209334	209335	31
S288c_chr02	209341	209342	6
S288c_chr02	209345	209346	6
S288c_chr02	209347	209348	12
S288c_chr02	209349	209350	23
S288c_chr02	209352	209353	5
S288c_chr02	209371	209372	6
S288c_chr02	209461	209462	4
S288c_chr02	211293	211294	1
S288c_chr02	212197	212198	1
S288c_chr02	212215	212216	4
S288c_chr02	212249	212250	49
S288c_chr02	212255	212256	5
S288c_chr02	212259	212260	11
S288c_chr02	212276	212277	1
S288c_chr02	212277	212278	18
S288c_chr02	212278	212279	12
S288c_chr02	212283	212284	12
S288c_chr02	212365	212366	11
S288c_chr02	212427	212428	3
S288c_chr02	212471	212472	1
S288c_chr02	212472	212473	26
S288c_chr02	212545	212546	1
S288c_chr02	220684	220685	1
S288c_chr02	220688	220689	8
S288c_chr02	220827	220828	2
S288c_chr02	220856	220857	4
S288c_chr02	221021	221022	4
S288c_chr02	221032	221033	4
S288c_chr02	221040	221041	11
S288c_chr02	221041	221042	1
S288c_chr02	221061	221062	3
S288c_chr02	221338	221339	10
S288c_chr02	226953	226954	19
S288c_chr02	227230	227231	1
S288c_chr02	231323	231324	1
S288c_chr02	233126	233127	9
S288c_chr02	234944	234945	1
S288c_chr02	235048	235049	16
S288c_chr02	235062	235063	1
S288c_chr02	235161	235162	4
S288c_chr02	235165	235166	1
S288c_chr02	235166	235167	60
S288c_chr02	235168	235169	11
S288c_chr02	235172	235173	10
S288c_chr02	235174	235175	168
S288c_chr02	235182	235183	1
S288c_chr02	235185	235186	13
S288c_chr02	235193	235194	9
S288c_chr02	235198	235199	4
S288c_chr02	235200	235201	4
S288c_chr02	235201	235202	95
S288c_chr02	235204	235205	2
S288c_chr02	235205	235206	83
S288c_chr02	235213	235214	14
S288c_chr02	235220	235221	17
S288c_chr02	235222	235223	3
S288c_chr02	235224	235225	3
S288c_chr02	235231	235232	20
S288c_chr02	235240	235241	19
S288c_chr02	235243	235244	20
S288c_chr02	236977	236978	19
S288c_chr02	237048	237049	11
S288c_chr02	237052	237053	22
S288c_chr02	237064	237065	6
S288c_chr02	237065	237066	147
S288c_chr02	237071	237072	11
S288c_chr02	237075	237076	1
S288c_chr02	237076	237077	4
S288c_chr02	237077	237078	92
S288c_chr02	237078	237079	1115
S288c_chr02	237079	237080	5
S288c_chr02	237081	237082	4
S288c_chr02	237082	237083	1
S288c_chr02	237084	237085	1
S288c_chr02	237085	237086	6
S288c_chr02	237086	237087	74
S288c_chr02	237087	237088	2
S288c_chr02	237088	237089	1
S288c_chr02	237089	237090	3
S288c_chr02	237092	237093	20
S288c_chr02	237104	237105	2
S288c_chr02	237110	237111	2
S288c_chr02	237112	237113	7
S288c_chr02	237119	237120	1
S288c_chr02	237121	237122	10
S288c_chr02	237123	237124	9
S288c_chr02	237125	237126	2
S288c_chr02	237127	237128	18
S288c_chr02	237128	237129	123
S288c_chr02	237132	237133	29
S288c_chr02	237135	237136	9
S288c_chr02	237136	237137	16
S288c_chr02	237137	237138	9
S288c_chr02	237138	237139	893
S288c_chr02	237140	237141	152
S288c_chr02	237141	237142	1448
S288c_chr02	237143	237144	15
S288c_chr02	237145	237146	4
S288c_chr02	237146	237147	108
S288c_chr02	237148	237149	1
S288c_chr02	237149	237150	71
S288c_chr02	237153	237154	33
S288c_chr02	237157	237158	50
S288c_chr02	237159	237160	14
S288c_chr02	237161	237162	3
S288c_chr02	237170	237171	10
S288c_chr02	237173	237174	1
S288c_chr02	237175	237176	11
S288c_chr02	237178	237179	8
S288c_chr02	237182	237183	13
S288c_chr02	237187	237188	19
S288c_chr02	237191	237192	1
S288c_chr02	237192	237193	6
S288c_chr02	237193	237194	9
S288c_chr02	237195	237196	2
S288c_chr02	237196	237197	4
S288c_chr02	237270	237271	1
S288c_chr02	238961	238962	1
S288c_chr02	238969	238970	3
S288c_chr02	238982	238983	10
S288c_chr02	244352	244353	2
S288c_chr02	244356	244357	49
S288c_chr02	244359	244360	43
S288c_chr02	244362	244363	2
S288c_chr02	244363	244364	23
S288c_chr02	244376	244377	7
S288c_chr02	244377	244378	37
S288c_chr02	244388	244389	7
S288c_chr02	246661	246662	1
S288c_chr02	246781	246782	10
S288c_chr02	246917	246918	2
S288c_chr02	248622	248623	1
S288c_chr02	248626	248627	4
S288c_chr02	248644	248645	37
S288c_chr02	248647	248648	1
S288c_chr02	248648	248649	39
S288c_chr02	248717	248718	4
S288c_chr02	252531	252532	3
S288c_chr02	254972	254973	8
S288c_chr02	255004	255005	1
S288c_chr02	255013	255014	5
S288c_chr02	255357	255358	5
S288c_chr02	256811	256812	7
S288c_chr02	256814	256815	8
S288c_chr02	256822	256823	1
S288c_chr02	256823	256824	23
S288c_chr02	256826	256827	1
S288c_chr02	256854	256855	11
S288c_chr02	256856	256857	8
S288c_chr02	256874	256875	61
S288c_chr02	256888	256889	4
S288c_chr02	256891	256892	16
S288c_chr02	256892	256893	85
S288c_chr02	256893	256894	7
S288c_chr02	256897	256898	25
S288c_chr02	256901	256902	25
S288c_chr02	256903	256904	21
S288c_chr02	256907	256908	16
S288c_chr02	256917	256918	6
S288c_chr02	257091	257092	1
S288c_chr02	257097	257098	11
S288c_chr02	257139	257140	2
S288c_chr02	257161	257162	11
S288c_chr02	257184	257185	1
S288c_chr02	258823	258824	8
S288c_chr02	265424	265425	1
S288c_chr02	265495	265496	1
S288c_chr02	265545	265546	2
S288c_chr02	266540	266541	6
S288c_chr02	266542	266543	5
S288c_chr02	266572	266573	6
S288c_chr02	266590	266591	16
S288c_chr02	270655	270656	3
S288c_chr02	270657	270658	11
S288c_chr02	270658	270659	1
S288c_chr02	270659	270660	115
S288c_chr02	270830	270831	43
S288c_chr02	270833	270834	16
S288c_chr02	270834	270835	26
S288c_chr02	270835	270836	54
S288c_chr02	270839	270840	346
S288c_chr02	270840	270841	1
S288c_chr02	270845	270846	34
S288c_chr02	270847	270848	15
S288c_chr02	270852	270853	2
S288c_chr02	270935	270936	4
S288c_chr02	278522	278523	1
S288c_chr02	283438	283439	11
S288c_chr02	283470	283471	2
S288c_chr02	284356	284357	2
S288c_chr02	284395	284396	10
S288c_chr02	284402	284403	18
S288c_chr02	284407	284408	19
S288c_chr02	284428	284429	4
S288c_chr02	290351	290352	264
S288c_chr02	290438	290439	1
S288c_chr02	290454	290455	1
S288c_chr02	290473	290474	1
S288c_chr02	290562	290563	1
S288c_chr02	290565	290566	10
S288c_chr02	290642	290643	1
S288c_chr02	290647	290648	2
S288c_chr02	290676	290677	2
S288c_chr02	292517	292518	3
S288c_chr02	293000	293001	1
S288c_chr02	293002	293003	17
S288c_chr02	294305	294306	5
S288c_chr02	299547	299548	1
S288c_chr02	299978	299979	7
S288c_chr02	299988	299989	1
S288c_chr02	299990	299991	1
S288c_chr02	300005	300006	8
S288c_chr02	301318	301319	7
S288c_chr02	301323	301324	3
S288c_chr02	301324	301325	23
S288c_chr02	301325	301326	246
S288c_chr02	301326	301327	1224
S288c_chr02	301328	301329	4
S288c_chr02	301329	301330	2
S288c_chr02	301330	301331	128
S288c_chr02	301335	301337	1
S288c_chr02	301338	301339	9
S288c_chr02	301339	301340	129
S288c_chr02	301340	301341	174
S288c_chr02	301341	301342	3298
S288c_chr02	301342	301343	1
S288c_chr02	301343	301344	6
S288c_chr02	301344	301345	190
S288c_chr02	301345	301346	699
S288c_chr02	301346	301347	7433
S288c_chr02	301347	301348	3
S288c_chr02	301348	301349	5
S288c_chr02	301351	301352	1
S288c_chr02	301352	301353	27
S288c_chr02	301354	301355	2
S288c_chr02	301356	301357	12
S288c_chr02	301363	301364	18
S288c_chr02	301365	301366	51
S288c_chr02	301366	301367	665
S288c_chr02	301368	301369	80
S288c_chr02	301373	301374	7
S288c_chr02	301407	301408	1
S288c_chr02	304605	304606	1
S288c_chr02	304607	304608	2
S288c_chr02	304785	304786	1
S288c_chr02	304890	304891	1
S288c_chr02	304891	304892	9
S288c_chr02	307021	307022	9
S288c_chr02	307044	307045	11
S288c_chr02	307453	307454	3
S288c_chr02	307646	307647	1
S288c_chr02	308256	308257	4
S288c_chr02	308257	308258	74
S288c_chr02	308806	308807	12
S288c_chr02	308833	308834	11
S288c_chr02	308837	308838	33
S288c_chr02	308840	308841	23
S288c_chr02	308841	308842	1
S288c_chr02	308842	308843	3
S288c_chr02	308843	308844	214
S288c_chr02	308845	308846	6
S288c_chr02	308846	308847	408
S288c_chr02	308848	308849	33
S288c_chr02	308849	308850	816
S288c_chr02	308851	308852	3
S288c_chr02	308854	308855	3
S288c_chr02	308954	308955	2
S288c_chr02	308957	308958	17
S288c_chr02	308964	308965	2
S288c_chr02	308965	308966	12
S288c_chr02	308968	308969	11
S288c_chr02	308973	308974	16
S288c_chr02	309002	309003	4
S288c_chr02	309016	309017	1
S288c_chr02	309017	309018	188
S288c_chr02	309043	309044	13
S288c_chr02	309048	309049	13
S288c_chr02	314952	314953	16
S288c_chr02	314957	314958	1
S288c_chr02	314970	314971	3
S288c_chr02	314972	314973	4
S288c_chr02	314974	314975	39
S288c_chr02	314976	314977	7
S288c_chr02	314978	314979	1
S288c_chr02	314980	314981	1
S288c_chr02	314996	314997	11
S288c_chr02	316610	316611	1
S288c_chr02	316650	316651	7
S288c_chr02	316660	316661	1
S288c_chr02	316661	316662	4
S288c_chr02	316662	316663	106
S288c_chr02	316678	316679	3
S288c_chr02	316681	316682	1
S288c_chr02	316687	316688	359
S288c_chr02	316689	316690	1
S288c_chr02	316691	316692	1
S288c_chr02	316696	316697	12
S288c_chr02	316697	316698	37
S288c_chr02	316698	316699	12
S288c_chr02	316699	316700	29
S288c_chr02	316704	316705	2
S288c_chr02	316705	316706	1
S288c_chr02	316765	316766	1
S288c_chr02	318018	318019	3
S288c_chr02	320352	320353	1
S288c_chr02	320370	320371	4
S288c_chr02	320376	320377	18
S288c_chr02	320410	320411	26
S288c_chr02	320414	320415	9
S288c_chr02	320416	320417	197
S288c_chr02	320431	320432	10
S288c_chr02	320440	320441	8
S288c_chr02	320445	320446	85
S288c_chr02	320449	320450	30
S288c_chr02	320469	320470	6
S288c_chr02	320475	320476	6
S288c_chr02	320492	320493	1
S288c_chr02	321863	321864	1
S288c_chr02	325096	325097	1
S288c_chr02	326774	326775	4
S288c_chr02	332460	332461	18
S288c_chr02	332462	332463	1
S288c_chr02	332463	332464	7
S288c_chr02	332478	332479	1
S288c_chr02	333802	333803	14
S288c_chr02	333809	333810	13
S288c_chr02	333997	333998	9
S288c_chr02	333998	333999	4
S288c_chr02	333999	334000	390
S288c_chr02	334000	334001	2
S288c_chr02	334002	334003	19
S288c_chr02	334005	334006	19
S288c_chr02	334006	334007	14
S288c_chr02	334007	334008	664
S288c_chr02	334010	334011	1
S288c_chr02	334011	334012	659
S288c_chr02	334013	334014	23
S288c_chr02	334014	334015	4
S288c_chr02	334016	334017	9
S288c_chr02	334017	334018	13
S288c_chr02	334018	334019	5
S288c_chr02	334019	334020	1303
S288c_chr02	334020	334021	1
S288c_chr02	334021	334022	5
S288c_chr02	334022	334023	649
S288c_chr02	334023	334024	3
S288c_chr02	334024	334025	109
S288c_chr02	334025	334026	2
S288c_chr02	334026	334027	2441
S288c_chr02	334027	334028	4
S288c_chr02	334028	334029	67
S288c_chr02	334033	334034	3
S288c_chr02	334035	334036	24
S288c_chr02	334036	334037	221
S288c_chr02	334037	334038	1
S288c_chr02	334041	334042	46
S288c_chr02	334045	334046	2
S288c_chr02	334047	334048	7
S288c_chr02	334048	334049	83
S288c_chr02	334051	334052	6
S288c_chr02	334052	334053	1
S288c_chr02	334053	334054	12
S288c_chr02	334054	334055	132
S288c_chr02	334056	334057	2
S288c_chr02	334059	334060	5
S288c_chr02	334061	334062	8
S288c_chr02	334062	334063	13
S288c_chr02	334175	334176	2
S288c_chr02	334204	334205	1
S288c_chr02	334206	334207	6
S288c_chr02	334213	334214	1
S288c_chr02	334237	334238	20
S288c_chr02	334262	334263	3
S288c_chr02	338741	338742	18
S288c_chr02	340756	340757	3
S288c_chr02	340794	340795	5
S288c_chr02	340808	340809	10
S288c_chr02	342165	342166	4
S288c_chr02	342183	342184	3
S288c_chr02	342547	342548	1
S288c_chr02	342712	342713	20
S288c_chr02	342717	342718	1
S288c_chr02	342806	342807	7
S288c_chr02	342922	342923	6
S288c_chr02	344359	344360	1
S288c_chr02	344402	344403	4
S288c_chr02	344405	344406	4
S288c_chr02	344476	344477	1
S288c_chr02	344495	344496	22
S288c_chr02	344511	344512	6
S288c_chr02	344574	344575	5
S288c_chr02	344576	344577	1
S288c_chr02	344602	344603	3
S288c_chr02	344606	344607	1
S288c_chr02	344607	344608	18
S288c_chr02	344609	344610	49
S288c_chr02	344613	344614	60
S288c_chr02	344616	344617	13
S288c_chr02	344652	344653	8
S288c_chr02	347821	347822	1
S288c_chr02	347822	347823	28
S288c_chr02	349422	349423	10
S288c_chr02	349423	349424	37
S288c_chr02	349425	349426	15
S288c_chr02	349427	349428	146
S288c_chr02	349432	349433	26
S288c_chr02	349436	349437	21
S288c_chr02	349443	349444	3
S288c_chr02	349466	349467	3
S288c_chr02	349470	349471	1
S288c_chr02	349478	349479	53
S288c_chr02	349486	349487	18
S288c_chr02	349661	349662	1
S288c_chr02	349724	349725	12
S288c_chr02	349817	349818	1
S288c_chr02	350548	350549	11
S288c_chr02	351082	351083	16
S288c_chr02	351724	351725	7
S288c_chr02	351880	351881	1
S288c_chr02	351889	351890	9
S288c_chr02	351901	351902	13
S288c_chr02	351905	351906	11
S288c_chr02	351907	351908	1
S288c_chr02	351910	351911	16
S288c_chr02	351911	351912	44
S288c_chr02	351927	351928	5
S288c_chr02	351928	351929	40
S288c_chr02	351938	351939	15
S288c_chr02	351980	351981	16
S288c_chr02	364650	364652	16
S288c_chr02	364680	364681	5
S288c_chr02	364681	364682	4
S288c_chr02	364697	364698	8
S288c_chr02	364701	364702	51
S288c_chr02	364705	364706	69
S288c_chr02	364706	364707	71
S288c_chr02	364710	364711	113
S288c_chr02	364718	364719	7
S288c_chr02	364725	364726	8
S288c_chr02	365962	365963	1
S288c_chr02	366203	366204	8
S288c_chr02	366204	366205	1
S288c_chr02	366205	366206	29
S288c_chr02	366209	366210	6
S288c_chr02	366625	366626	5
S288c_chr02	367304	367305	1
S288c_chr02	367307	367308	10
S288c_chr02	370853	370854	1
S288c_chr02	370861	370862	12
S288c_chr02	370867	370868	11
S288c_chr02	370876	370877	1
S288c_chr02	370882	370883	3
S288c_chr02	370889	370890	8
S288c_chr02	372790	372791	12
S288c_chr02	372813	372814	1
S288c_chr02	375869	375870	6
S288c_chr02	379060	379061	2
S288c_chr02	379073	379074	1
S288c_chr02	379239	379240	4
S288c_chr02	381245	381246	4
S288c_chr02	381310	381311	4
S288c_chr02	381315	381316	23
S288c_chr02	381320	381321	13
S288c_chr02	381927	381928	1
S288c_chr02	382817	382818	8
S288c_chr02	382826	382827	18
S288c_chr02	382827	382828	10
S288c_chr02	382828	382829	1
S288c_chr02	382829	382830	27
S288c_chr02	382832	382833	13
S288c_chr02	382833	382834	8
S288c_chr02	382834	382835	13
S288c_chr02	382835	382836	44
S288c_chr02	382836	382837	312
S288c_chr02	382837	382838	1365
S288c_chr02	382838	382839	15
S288c_chr02	382839	382840	513
S288c_chr02	382841	382842	14
S288c_chr02	382844	382845	221
S288c_chr02	382850	382851	7
S288c_chr02	382855	382856	1
S288c_chr02	382857	382858	8
S288c_chr02	382879	382880	6
S288c_chr02	384766	384767	14
S288c_chr02	384767	384768	30
S288c_chr02	386036	386037	2
S288c_chr02	386045	386046	16
S288c_chr02	386049	386050	153
S288c_chr02	386050	386051	3
S288c_chr02	386051	386052	1
S288c_chr02	386052	386053	4
S288c_chr02	386065	386066	2
S288c_chr02	386066	386067	171
S288c_chr02	386068	386069	39
S288c_chr02	386069	386070	332
S288c_chr02	386071	386072	28
S288c_chr02	386073	386074	62
S288c_chr02	386077	386078	5
S288c_chr02	386095	386096	20
S288c_chr02	386112	386113	5
S288c_chr02	386113	386114	28
S288c_chr02	386115	386116	4
S288c_chr02	386117	386118	33
S288c_chr02	386137	386138	4
S288c_chr02	386140	386141	19
S288c_chr02	386206	386207	1
S288c_chr02	389249	389250	16
S288c_chr02	389251	389252	117
S288c_chr02	389252	389253	5
S288c_chr02	389260	389261	3
S288c_chr02	389261	389262	8
S288c_chr02	389265	389266	15
S288c_chr02	389277	389278	73
S288c_chr02	389312	389313	15
S288c_chr02	389314	389315	1
S288c_chr02	389315	389316	3
S288c_chr02	389328	389329	14
S288c_chr02	389329	389330	1
S288c_chr02	389330	389331	29
S288c_chr02	389339	389340	4
S288c_chr02	389340	389341	6
S288c_chr02	389341	389342	31
S288c_chr02	389344	389345	2
S288c_chr02	393013	393014	2
S288c_chr02	394793	394794	40
S288c_chr02	394797	394798	2
S288c_chr02	394798	394799	7
S288c_chr02	394801	394802	11
S288c_chr02	394804	394805	31
S288c_chr02	394808	394809	8
S288c_chr02	394809	394810	3
S288c_chr02	394821	394822	5
S288c_chr02	394871	394872	1
S288c_chr02	394874	394875	39
S288c_chr02	394882	394883	14
S288c_chr02	394886	394887	8
S288c_chr02	394891	394892	11
S288c_chr02	394893	394894	80
S288c_chr02	394897	394898	7
S288c_chr02	394899	394900	40
S288c_chr02	394901	394902	13
S288c_chr02	394902	394903	81
S288c_chr02	394904	394905	4
S288c_chr02	394907	394908	14
S288c_chr02	394910	394911	26
S288c_chr02	394914	394915	1
S288c_chr02	394919	394920	26
S288c_chr02	394926	394927	2
S288c_chr02	394935	394936	11
S288c_chr02	394954	394955	4
S288c_chr02	395037	395038	11
S288c_chr02	395041	395042	42
S288c_chr02	395058	395059	1
S288c_chr02	395063	395064	4
S288c_chr02	395074	395075	4
S288c_chr02	395084	395085	3
S288c_chr02	395086	395087	7
S288c_chr02	395089	395090	19
S288c_chr02	395092	395093	22
S288c_chr02	395093	395094	46
S288c_chr02	395094	395095	37
S288c_chr02	395096	395097	419
S288c_chr02	395097	395099	1
S288c_chr02	395116	395117	6
S288c_chr02	395117	395118	19
S288c_chr02	395132	395133	6
S288c_chr02	395154	395155	14
S288c_chr02	395178	395179	22
S288c_chr02	395195	395196	1
S288c_chr02	395196	395197	2
S288c_chr02	395200	395201	21
S288c_chr02	395204	395205	1
S288c_chr02	395205	395206	34
S288c_chr02	395209	395210	30
S288c_chr02	395216	395217	69
S288c_chr02	395217	395218	558
S288c_chr02	395221	395222	6
S288c_chr02	395223	395224	34
S288c_chr02	395224	395225	3
S288c_chr02	395226	395229	1
S288c_chr02	395229	395230	365
S288c_chr02	395230	395231	3
S288c_chr02	395231	395232	6
S288c_chr02	395234	395235	37
S288c_chr02	395239	395240	32
S288c_chr02	395240	395241	33
S288c_chr02	395241	395242	40
[truncated: 42,492 more rows]
