# Supplementary material for: Alternative polyadenylation diversifies post‐transcriptional regulation by selective RNA–protein interactions
Source: Mol Syst Biol. 2014 Feb 25;10(2):719. doi: 10.1002/msb.135068 (PMC4023391; doi:10.1002/msb.135068)
Supplement: Supplementary file 13 — Sweave document [file MSB-10-2-719-s13.zip › B_t10_GTAGCC_fwd_uniquelyAligned_plus.sorted.bedgraph]

S288c_chr01	11004	11005	1
S288c_chr01	15204	15205	2
S288c_chr01	18044	18045	2
S288c_chr01	22022	22023	15
S288c_chr01	23252	23253	2
S288c_chr01	23911	23912	2
S288c_chr01	23914	23915	1
S288c_chr01	28032	28033	20
S288c_chr01	31413	31414	20
S288c_chr01	31414	31415	19
S288c_chr01	31426	31427	3
S288c_chr01	32938	32939	21
S288c_chr01	36273	36274	14
S288c_chr01	47008	47009	11
S288c_chr01	51701	51702	28
S288c_chr01	51714	51715	1
S288c_chr01	51718	51719	441
S288c_chr01	51719	51720	22
S288c_chr01	51720	51721	1
S288c_chr01	51725	51726	290
S288c_chr01	51726	51727	1
S288c_chr01	51728	51729	31
S288c_chr01	51729	51730	1
S288c_chr01	51732	51733	13
S288c_chr01	51735	51736	715
S288c_chr01	51736	51737	32
S288c_chr01	51737	51738	11
S288c_chr01	51740	51741	108
S288c_chr01	51742	51743	20
S288c_chr01	51748	51749	17
S288c_chr01	51758	51759	10
S288c_chr01	51774	51775	1
S288c_chr01	54920	54921	2
S288c_chr01	54933	54934	84
S288c_chr01	54934	54935	2
S288c_chr01	54936	54937	14
S288c_chr01	54937	54938	29
S288c_chr01	56869	56870	13
S288c_chr01	56882	56883	7
S288c_chr01	56894	56895	6
S288c_chr01	56900	56901	41
S288c_chr01	56903	56904	2
S288c_chr01	56906	56907	114
S288c_chr01	56907	56908	6
S288c_chr01	56910	56911	117
S288c_chr01	56914	56915	12
S288c_chr01	56921	56922	38
S288c_chr01	56922	56923	3
S288c_chr01	56923	56924	10
S288c_chr01	57763	57764	12
S288c_chr01	57778	57779	7
S288c_chr01	57781	57782	1
S288c_chr01	57787	57788	3
S288c_chr01	57836	57837	10
S288c_chr01	57843	57844	8
S288c_chr01	57848	57849	68
S288c_chr01	57849	57850	30
S288c_chr01	57853	57854	811
S288c_chr01	57854	57855	70
S288c_chr01	57855	57857	1
S288c_chr01	57857	57858	213
S288c_chr01	57858	57859	19
S288c_chr01	57859	57860	177
S288c_chr01	57860	57861	360
S288c_chr01	57861	57862	15
S288c_chr01	57862	57863	5
S288c_chr01	57863	57864	929
S288c_chr01	57864	57865	30
S288c_chr01	57865	57866	41
S288c_chr01	57866	57867	1
S288c_chr01	57867	57868	111
S288c_chr01	57868	57869	2
S288c_chr01	57869	57870	1169
S288c_chr01	57870	57871	101
S288c_chr01	57871	57872	24
S288c_chr01	57876	57877	125
S288c_chr01	57877	57878	1
S288c_chr01	57878	57879	28
S288c_chr01	57895	57896	2
S288c_chr01	58492	58493	8
S288c_chr01	58498	58499	47
S288c_chr01	58499	58500	5
S288c_chr01	58611	58612	1
S288c_chr01	58614	58615	19
S288c_chr01	58616	58617	16
S288c_chr01	58618	58619	17
S288c_chr01	58621	58622	4
S288c_chr01	58625	58626	20
S288c_chr01	58633	58634	9
S288c_chr01	62577	62578	20
S288c_chr01	65347	65348	9
S288c_chr01	65361	65362	18
S288c_chr01	65364	65365	4
S288c_chr01	65365	65366	5
S288c_chr01	65600	65601	1
S288c_chr01	65627	65628	3
S288c_chr01	68628	68629	1
S288c_chr01	68642	68643	14
S288c_chr01	68648	68649	9
S288c_chr01	68649	68650	3
S288c_chr01	68652	68653	31
S288c_chr01	68653	68654	8
S288c_chr01	68657	68658	9
S288c_chr01	69843	69844	13
S288c_chr01	73279	73280	35
S288c_chr01	73310	73311	1
S288c_chr01	73325	73326	18
S288c_chr01	73339	73340	4
S288c_chr01	73346	73347	4
S288c_chr01	73359	73360	1
S288c_chr01	73365	73366	1
S288c_chr01	74261	74262	4
S288c_chr01	74759	74760	9
S288c_chr01	74760	74761	1
S288c_chr01	74777	74778	28
S288c_chr01	74779	74780	2
S288c_chr01	74781	74782	2
S288c_chr01	74795	74796	1
S288c_chr01	74836	74837	3
S288c_chr01	74845	74846	1
S288c_chr01	74847	74848	1
S288c_chr01	74848	74849	4
S288c_chr01	74849	74850	239
S288c_chr01	74850	74851	7
S288c_chr01	74853	74854	62
S288c_chr01	74856	74857	47
S288c_chr01	74964	74965	8
S288c_chr01	75013	75014	343
S288c_chr01	75014	75015	15
S288c_chr01	75606	75607	3
S288c_chr01	79366	79367	2
S288c_chr01	79422	79423	3
S288c_chr01	80562	80563	1
S288c_chr01	80568	80569	29
S288c_chr01	80609	80610	10
S288c_chr01	83203	83204	18
S288c_chr01	83208	83210	4
S288c_chr01	84583	84584	8
S288c_chr01	84586	84587	6
S288c_chr01	87417	87418	9
S288c_chr01	87418	87419	1
S288c_chr01	87679	87680	1
S288c_chr01	87683	87684	6
S288c_chr01	87685	87686	33
S288c_chr01	87691	87692	249
S288c_chr01	87692	87693	4
S288c_chr01	87694	87695	15
S288c_chr01	87715	87716	2
S288c_chr01	87724	87725	1
S288c_chr01	87731	87732	1
S288c_chr01	87734	87735	6
S288c_chr01	87737	87738	22
S288c_chr01	87738	87739	8
S288c_chr01	87739	87740	1
S288c_chr01	87743	87744	37
S288c_chr01	87746	87747	4
S288c_chr01	87751	87752	6
S288c_chr01	87757	87758	102
S288c_chr01	87758	87759	1
S288c_chr01	87761	87762	29
S288c_chr01	87763	87764	9
S288c_chr01	87767	87768	82
S288c_chr01	87768	87769	38
S288c_chr01	87770	87771	53
S288c_chr01	87774	87775	3
S288c_chr01	87787	87788	30
S288c_chr01	87793	87794	4
S288c_chr01	87795	87796	4
S288c_chr01	87798	87799	1
S288c_chr01	87833	87834	1
S288c_chr01	95466	95467	5
S288c_chr01	95469	95470	13
S288c_chr01	95470	95471	37
S288c_chr01	95474	95475	1
S288c_chr01	95476	95477	16
S288c_chr01	95477	95478	1
S288c_chr01	95478	95479	8
S288c_chr01	95481	95482	218
S288c_chr01	95482	95483	24
S288c_chr01	95483	95484	26
S288c_chr01	95484	95485	1
S288c_chr01	95489	95490	8
S288c_chr01	95556	95557	4
S288c_chr01	95595	95596	6
S288c_chr01	95898	95899	2
S288c_chr01	99971	99972	1
S288c_chr01	99994	99995	1
S288c_chr01	100021	100022	52
S288c_chr01	100022	100023	1
S288c_chr01	100023	100024	8
S288c_chr01	100033	100034	20
S288c_chr01	100037	100038	1
S288c_chr01	100040	100041	11
S288c_chr01	100047	100048	2
S288c_chr01	100584	100585	7
S288c_chr01	100722	100723	12
S288c_chr01	101370	101371	3
S288c_chr01	101383	101384	1
S288c_chr01	101430	101431	1
S288c_chr01	106111	106112	4
S288c_chr01	106120	106121	83
S288c_chr01	106124	106125	17
S288c_chr01	106125	106126	2
S288c_chr01	106126	106127	3
S288c_chr01	106127	106128	92
S288c_chr01	106129	106130	10
S288c_chr01	106132	106133	8
S288c_chr01	106133	106134	6
S288c_chr01	106134	106135	10
S288c_chr01	106140	106141	9
S288c_chr01	106141	106142	8
S288c_chr01	106142	106143	955
S288c_chr01	106143	106144	67
S288c_chr01	106144	106145	79
S288c_chr01	106145	106147	1
S288c_chr01	106149	106150	111
S288c_chr01	106150	106151	3
S288c_chr01	106152	106153	28
S288c_chr01	106154	106155	1
S288c_chr01	106156	106157	8
S288c_chr01	106160	106161	9
S288c_chr01	106162	106163	31
S288c_chr01	106163	106164	27
S288c_chr01	106165	106166	1
S288c_chr01	106169	106170	111
S288c_chr01	106170	106171	1
S288c_chr01	106203	106204	4
S288c_chr01	106206	106207	7
S288c_chr01	106210	106211	12
S288c_chr01	106212	106213	7
S288c_chr01	106242	106243	39
S288c_chr01	108521	108522	1
S288c_chr01	108730	108731	10
S288c_chr01	108741	108742	1
S288c_chr01	108758	108759	1
S288c_chr01	108771	108772	6
S288c_chr01	108781	108782	3
S288c_chr01	108783	108784	19
S288c_chr01	108792	108793	2
S288c_chr01	108812	108813	16
S288c_chr01	108819	108820	6
S288c_chr01	108825	108826	2
S288c_chr01	108829	108830	15
S288c_chr01	108830	108831	4
S288c_chr01	108832	108833	3
S288c_chr01	108834	108835	209
S288c_chr01	108835	108836	66
S288c_chr01	108839	108840	14
S288c_chr01	108841	108842	2
S288c_chr01	108843	108844	9
S288c_chr01	108857	108858	8
S288c_chr01	108878	108879	20
S288c_chr01	110610	110611	26
S288c_chr01	110615	110616	83
S288c_chr01	110616	110617	16
S288c_chr01	110619	110620	5
S288c_chr01	113461	113462	2
S288c_chr01	113530	113531	7
S288c_chr01	113536	113537	84
S288c_chr01	113537	113538	1
S288c_chr01	113541	113542	14
S288c_chr01	113543	113544	11
S288c_chr01	119616	119617	1
S288c_chr01	119629	119630	5
S288c_chr01	124492	124493	3
S288c_chr01	124493	124494	2
S288c_chr01	126755	126756	9
S288c_chr01	126756	126757	14
S288c_chr01	126757	126758	1
S288c_chr01	126765	126766	1
S288c_chr01	126776	126777	4
S288c_chr01	126778	126779	2
S288c_chr01	126895	126896	246
S288c_chr01	126896	126897	36
S288c_chr01	128087	128088	1
S288c_chr01	128117	128118	8
S288c_chr01	128204	128205	1
S288c_chr01	128207	128208	9
S288c_chr01	130643	130644	1
S288c_chr01	133628	133629	6
S288c_chr01	133629	133630	7
S288c_chr01	133641	133642	5
S288c_chr01	134057	134058	1
S288c_chr01	134074	134075	16
S288c_chr01	134082	134083	8
S288c_chr01	134087	134088	28
S288c_chr01	134092	134093	1
S288c_chr01	137520	137521	2
S288c_chr01	137521	137522	110
S288c_chr01	137523	137524	6
S288c_chr01	137524	137525	50
S288c_chr01	137529	137530	27
S288c_chr01	137531	137532	46
S288c_chr01	137535	137536	4
S288c_chr01	137542	137543	3
S288c_chr01	137543	137544	1
S288c_chr01	137547	137548	19
S288c_chr01	137551	137552	435
S288c_chr01	137555	137556	1
S288c_chr01	137557	137558	33
S288c_chr01	137558	137559	8
S288c_chr01	137559	137560	40
S288c_chr01	137562	137563	1
S288c_chr01	137567	137568	5
S288c_chr01	137573	137574	164
S288c_chr01	137580	137581	20
S288c_chr01	137585	137586	4
S288c_chr01	137635	137636	19
S288c_chr01	137983	137984	2
S288c_chr01	139291	139292	1
S288c_chr01	139314	139315	2
S288c_chr01	139320	139321	2
S288c_chr01	139323	139324	31
S288c_chr01	139331	139332	77
S288c_chr01	139333	139334	14
S288c_chr01	139335	139336	5
S288c_chr01	139337	139338	28
S288c_chr01	139339	139340	4
S288c_chr01	139341	139342	27
S288c_chr01	139343	139344	2
S288c_chr01	139352	139353	4
S288c_chr01	139353	139354	7
S288c_chr01	139354	139355	10
S288c_chr01	139356	139357	9977
S288c_chr01	139357	139358	89
S288c_chr01	139358	139359	15
S288c_chr01	139359	139360	9
S288c_chr01	139360	139361	18
S288c_chr01	139369	139370	128
S288c_chr01	139374	139375	17
S288c_chr01	139376	139377	33
S288c_chr01	139378	139379	119
S288c_chr01	139380	139381	235
S288c_chr01	139381	139382	24
S288c_chr01	139382	139383	1
S288c_chr01	139383	139384	4
S288c_chr01	139385	139386	2
S288c_chr01	139392	139393	1
S288c_chr01	139394	139395	14
S288c_chr01	139400	139401	3
S288c_chr01	139473	139474	1
S288c_chr01	141899	141900	20
S288c_chr01	142310	142311	4
S288c_chr01	143125	143126	1
S288c_chr01	143182	143183	1
S288c_chr01	143185	143186	1
S288c_chr01	143296	143297	3
S288c_chr01	147487	147488	4
S288c_chr01	147499	147500	4
S288c_chr01	147513	147514	50
S288c_chr01	147525	147526	2
S288c_chr01	147529	147530	16
S288c_chr01	147538	147539	13
S288c_chr01	147546	147547	1
S288c_chr01	147557	147558	1
S288c_chr01	147561	147562	1
S288c_chr01	147591	147592	2
S288c_chr01	147875	147876	1
S288c_chr01	149646	149647	23
S288c_chr01	149932	149933	22
S288c_chr01	153678	153679	17
S288c_chr01	153720	153721	10
S288c_chr01	153788	153789	2
S288c_chr01	153807	153808	4
S288c_chr01	153823	153824	1
S288c_chr01	153827	153828	10
S288c_chr01	153829	153830	1
S288c_chr01	153831	153832	151
S288c_chr01	153833	153834	17
S288c_chr01	153834	153835	34
S288c_chr01	153840	153841	10
S288c_chr01	153841	153842	1
S288c_chr01	153849	153850	12
S288c_chr01	153854	153855	3
S288c_chr01	153867	153868	21
S288c_chr01	153874	153875	27
S288c_chr01	153876	153877	13
S288c_chr01	153880	153881	17
S288c_chr01	153889	153890	22
S288c_chr01	153913	153914	1
S288c_chr01	153924	153925	1
S288c_chr01	153928	153929	14
S288c_chr01	153929	153931	2
S288c_chr01	153933	153934	11
S288c_chr01	153934	153935	32
S288c_chr01	153935	153936	3
S288c_chr01	153936	153937	26
S288c_chr01	153949	153950	287
S288c_chr01	153950	153951	25
S288c_chr01	153953	153954	12
S288c_chr01	153956	153957	81
S288c_chr01	153958	153959	12
S288c_chr01	153962	153963	32
S288c_chr01	153966	153967	34
S288c_chr01	153967	153968	15
S288c_chr01	153979	153980	223
S288c_chr01	153980	153981	16
S288c_chr01	153981	153982	1
S288c_chr01	153986	153987	28
S288c_chr01	153987	153988	8
S288c_chr01	153988	153989	520
S288c_chr01	153989	153990	3
S288c_chr01	153990	153991	25
S288c_chr01	153994	153995	15
S288c_chr01	153998	153999	9
S288c_chr01	154000	154001	1
S288c_chr01	154002	154003	1
S288c_chr01	156567	156568	4
S288c_chr01	156671	156672	1
S288c_chr01	156678	156679	1
S288c_chr01	156679	156680	2
S288c_chr01	156680	156681	222
S288c_chr01	156681	156682	21
S288c_chr01	156682	156683	18
S288c_chr01	156683	156684	12
S288c_chr01	156685	156686	21
S288c_chr01	156688	156689	2
S288c_chr01	156703	156704	78
S288c_chr01	156711	156712	32
S288c_chr01	159449	159450	1
S288c_chr01	159802	159803	14
S288c_chr01	159901	159902	6
S288c_chr01	160090	160091	1
S288c_chr01	166410	166411	1
S288c_chr01	166531	166532	2
S288c_chr01	166537	166538	16
S288c_chr01	166540	166541	1
S288c_chr01	166558	166559	2
S288c_chr01	166563	166564	71
S288c_chr01	166564	166565	13
S288c_chr01	166566	166567	1
S288c_chr01	166567	166568	8
S288c_chr01	166569	166570	7
S288c_chr01	166584	166585	1
S288c_chr01	166618	166619	2
S288c_chr01	166651	166652	16
S288c_chr01	169109	169110	6
S288c_chr01	170175	170176	30
S288c_chr01	170181	170182	10
S288c_chr01	170262	170263	22
S288c_chr01	170284	170285	17
S288c_chr01	170303	170304	1
S288c_chr01	170313	170314	11
S288c_chr01	170318	170319	45
S288c_chr01	170325	170326	7
S288c_chr01	170326	170327	2
S288c_chr01	170327	170328	43
S288c_chr01	170331	170332	285
S288c_chr01	170332	170333	6
S288c_chr01	171919	171920	1
S288c_chr01	172101	172102	17
S288c_chr01	172116	172117	2
S288c_chr01	172118	172119	35
S288c_chr01	172120	172121	6
S288c_chr01	172148	172149	1
S288c_chr01	172154	172155	5
S288c_chr01	176591	176592	30
S288c_chr01	182412	182413	4
S288c_chr01	183011	183012	10
S288c_chr01	184470	184471	14
S288c_chr01	184575	184576	3
S288c_chr01	186609	186610	1
S288c_chr01	186668	186669	1
S288c_chr01	186767	186768	16
S288c_chr01	187108	187109	1
S288c_chr01	189640	189641	15
S288c_chr01	189654	189655	12
S288c_chr01	189661	189662	3
S288c_chr01	192273	192274	8
S288c_chr01	196144	196145	10
S288c_chr01	196714	196715	5
S288c_chr01	200339	200340	3
S288c_chr01	200408	200409	2
S288c_chr01	202061	202062	2
S288c_chr01	208185	208186	1
S288c_chr01	224808	224809	11
S288c_chr01	226822	226823	16
S288c_chr01	226837	226838	10
S288c_chr01	226931	226932	36
S288c_chr02	202	203	144
S288c_chr02	9811	9812	1
S288c_chr02	9817	9818	10
S288c_chr02	9818	9819	3
S288c_chr02	9834	9835	90
S288c_chr02	9835	9836	28
S288c_chr02	9838	9839	8
S288c_chr02	9841	9842	5
S288c_chr02	9847	9848	24
S288c_chr02	9868	9869	24
S288c_chr02	9869	9870	17
S288c_chr02	9874	9875	2
S288c_chr02	9877	9878	6
S288c_chr02	10072	10073	1
S288c_chr02	10316	10317	10
S288c_chr02	10542	10543	3
S288c_chr02	10566	10567	6
S288c_chr02	10572	10573	3
S288c_chr02	10594	10595	9
S288c_chr02	10612	10613	11
S288c_chr02	10638	10639	3
S288c_chr02	10717	10718	9
S288c_chr02	10738	10739	4
S288c_chr02	10740	10741	21
S288c_chr02	10741	10742	1
S288c_chr02	10772	10773	13
S288c_chr02	10777	10778	7
S288c_chr02	10779	10780	48
S288c_chr02	10780	10781	14
S288c_chr02	10789	10790	1
S288c_chr02	10798	10799	8
S288c_chr02	10800	10801	13
S288c_chr02	10802	10803	2
S288c_chr02	13025	13026	6
S288c_chr02	13834	13835	43
S288c_chr02	13855	13856	1
S288c_chr02	13906	13907	6
S288c_chr02	13915	13916	5
S288c_chr02	13917	13918	12
S288c_chr02	13918	13919	1
S288c_chr02	13977	13978	1
S288c_chr02	14098	14099	3
S288c_chr02	14103	14104	144
S288c_chr02	14104	14105	11
S288c_chr02	14107	14108	7
S288c_chr02	14122	14123	60
S288c_chr02	14124	14125	10
S288c_chr02	14128	14129	14
S288c_chr02	14159	14160	4
S288c_chr02	14177	14178	18
S288c_chr02	14195	14196	6
S288c_chr02	15276	15277	4
S288c_chr02	18074	18075	15
S288c_chr02	18075	18076	14
S288c_chr02	18093	18094	2
S288c_chr02	18095	18096	10
S288c_chr02	19464	19465	20
S288c_chr02	21564	21565	8
S288c_chr02	21572	21573	4
S288c_chr02	21576	21577	4
S288c_chr02	21617	21618	12
S288c_chr02	21714	21715	10
S288c_chr02	21736	21737	1
S288c_chr02	21738	21739	4
S288c_chr02	21808	21809	1
S288c_chr02	22478	22479	7
S288c_chr02	24805	24806	1
S288c_chr02	24807	24808	20
S288c_chr02	24809	24810	1
S288c_chr02	36638	36639	1
S288c_chr02	36852	36853	2
S288c_chr02	39425	39426	6
S288c_chr02	40291	40292	2
S288c_chr02	40719	40720	1
S288c_chr02	44050	44051	10
S288c_chr02	44058	44059	1
S288c_chr02	44087	44088	2
S288c_chr02	44103	44104	3
S288c_chr02	44105	44106	11
S288c_chr02	44119	44120	28
S288c_chr02	44120	44121	14
S288c_chr02	46293	46294	11
S288c_chr02	46385	46386	5
S288c_chr02	46386	46387	1
S288c_chr02	46418	46419	4
S288c_chr02	46432	46433	44
S288c_chr02	46433	46434	6
S288c_chr02	46437	46438	26
S288c_chr02	46506	46507	1
S288c_chr02	46892	46893	2
S288c_chr02	46984	46985	3
S288c_chr02	46996	46997	14
S288c_chr02	47000	47001	2
S288c_chr02	47008	47009	6
S288c_chr02	47023	47024	3
S288c_chr02	47027	47028	31
S288c_chr02	47029	47030	5
S288c_chr02	47031	47032	67
S288c_chr02	47144	47145	3
S288c_chr02	47145	47146	15
S288c_chr02	47150	47151	7
S288c_chr02	47164	47165	6
S288c_chr02	47185	47186	302
S288c_chr02	47186	47187	3
S288c_chr02	47188	47189	13
S288c_chr02	47192	47193	2
S288c_chr02	47193	47194	3
S288c_chr02	47195	47196	1
S288c_chr02	47205	47206	4
S288c_chr02	47207	47208	7
S288c_chr02	47210	47211	32
S288c_chr02	47212	47213	15
S288c_chr02	47214	47215	14
S288c_chr02	47216	47217	98
S288c_chr02	47217	47218	2
S288c_chr02	47252	47253	14
S288c_chr02	47254	47255	139
S288c_chr02	47255	47256	17
S288c_chr02	47256	47257	45
S288c_chr02	47261	47262	1
S288c_chr02	47262	47263	765
S288c_chr02	47263	47264	139
S288c_chr02	47264	47265	21
S288c_chr02	47265	47266	2
S288c_chr02	47266	47267	63
S288c_chr02	47270	47271	199
S288c_chr02	47271	47272	16
S288c_chr02	47272	47273	182
S288c_chr02	47273	47274	2
S288c_chr02	48490	48491	42
S288c_chr02	48493	48494	20
S288c_chr02	48499	48500	2
S288c_chr02	48502	48503	1
S288c_chr02	48504	48505	2
S288c_chr02	48506	48507	4
S288c_chr02	48508	48509	338
S288c_chr02	48509	48510	1
S288c_chr02	48513	48514	1
S288c_chr02	48515	48516	43
S288c_chr02	50934	50935	49
S288c_chr02	50937	50938	2
S288c_chr02	50938	50939	3
S288c_chr02	50942	50943	17
S288c_chr02	50945	50946	4
S288c_chr02	50951	50952	1
S288c_chr02	51754	51755	7
S288c_chr02	58734	58735	7
S288c_chr02	59626	59627	2
S288c_chr02	59645	59646	2
S288c_chr02	59676	59677	10
S288c_chr02	59684	59685	60
S288c_chr02	59687	59688	22
S288c_chr02	59688	59689	8
S288c_chr02	59697	59698	2
S288c_chr02	59698	59699	1
S288c_chr02	59700	59701	6
S288c_chr02	59705	59706	1741
S288c_chr02	59706	59707	42
S288c_chr02	59707	59708	1
S288c_chr02	59708	59709	8
S288c_chr02	59710	59711	547
S288c_chr02	59711	59712	1
S288c_chr02	59716	59717	1126
S288c_chr02	59717	59718	588
S288c_chr02	59718	59719	37
S288c_chr02	59721	59722	2287
S288c_chr02	59722	59723	30
S288c_chr02	59726	59727	748
S288c_chr02	59729	59730	2077
S288c_chr02	59730	59731	1
S288c_chr02	59735	59736	69
S288c_chr02	59739	59740	1096
S288c_chr02	59740	59741	1
S288c_chr02	59742	59743	54
S288c_chr02	59744	59745	38
S288c_chr02	59748	59749	178
S288c_chr02	59823	59824	5
S288c_chr02	61136	61137	4
S288c_chr02	61142	61143	4
S288c_chr02	61144	61145	10
S288c_chr02	61147	61148	30
S288c_chr02	61150	61151	11
S288c_chr02	61154	61155	69
S288c_chr02	61160	61161	26
S288c_chr02	66852	66853	4
S288c_chr02	66922	66923	11
S288c_chr02	66930	66931	1
S288c_chr02	66975	66976	1
S288c_chr02	67037	67038	34
S288c_chr02	67038	67039	2
S288c_chr02	69543	69544	16
S288c_chr02	69639	69640	2
S288c_chr02	69640	69641	4
S288c_chr02	69646	69647	74
S288c_chr02	69651	69652	19
S288c_chr02	69652	69653	13
S288c_chr02	69653	69654	2
S288c_chr02	69654	69655	12
S288c_chr02	69655	69656	11
S288c_chr02	69657	69658	141
S288c_chr02	69692	69693	18
S288c_chr02	69696	69697	56
S288c_chr02	69697	69698	20
S288c_chr02	69700	69701	1
S288c_chr02	69714	69715	24
S288c_chr02	72943	72944	1
S288c_chr02	72964	72965	4
S288c_chr02	79750	79751	12
S288c_chr02	79753	79754	1
S288c_chr02	79853	79854	15
S288c_chr02	79857	79858	26
S288c_chr02	79859	79860	35
S288c_chr02	79864	79865	1
S288c_chr02	79887	79888	17
S288c_chr02	79891	79892	19
S288c_chr02	79893	79894	132
S288c_chr02	79894	79895	1
S288c_chr02	79896	79897	31
S288c_chr02	79897	79898	2
S288c_chr02	79905	79906	2
S288c_chr02	79920	79921	6
S288c_chr02	80108	80109	4
S288c_chr02	80208	80209	2
S288c_chr02	80213	80214	8
S288c_chr02	80250	80251	55
S288c_chr02	80260	80261	2
S288c_chr02	80272	80273	222
S288c_chr02	80274	80275	1
S288c_chr02	80282	80283	38
S288c_chr02	80366	80367	21
S288c_chr02	80885	80886	1
S288c_chr02	80888	80889	14
S288c_chr02	80893	80894	3
S288c_chr02	80911	80912	8
S288c_chr02	80917	80918	9
S288c_chr02	80920	80921	31
S288c_chr02	80922	80923	52
S288c_chr02	80930	80931	89
S288c_chr02	80932	80933	602
S288c_chr02	80933	80934	14
S288c_chr02	80934	80935	51
S288c_chr02	80936	80937	954
S288c_chr02	80937	80938	233
S288c_chr02	80938	80939	8
S288c_chr02	80939	80940	18
S288c_chr02	80940	80941	1
S288c_chr02	80941	80942	39
S288c_chr02	80944	80945	8
S288c_chr02	80945	80946	13
S288c_chr02	80946	80947	4082
S288c_chr02	80947	80948	779
S288c_chr02	80948	80949	166
S288c_chr02	80949	80950	3
S288c_chr02	80950	80951	8
S288c_chr02	80952	80953	3806
S288c_chr02	80953	80954	218
S288c_chr02	80954	80955	3
S288c_chr02	80955	80956	2
S288c_chr02	80956	80957	257
S288c_chr02	80957	80958	2
S288c_chr02	80958	80959	74
S288c_chr02	80960	80961	66
S288c_chr02	80962	80963	575
S288c_chr02	80963	80964	59
S288c_chr02	80964	80965	12
S288c_chr02	80967	80968	22
S288c_chr02	80979	80980	44
S288c_chr02	80987	80988	8
S288c_chr02	80988	80989	14
S288c_chr02	81002	81003	5
S288c_chr02	81007	81008	3
S288c_chr02	81275	81276	16
S288c_chr02	81470	81471	1
S288c_chr02	81476	81477	11
S288c_chr02	81480	81481	2
S288c_chr02	81540	81541	5
S288c_chr02	81542	81543	9
S288c_chr02	81549	81550	3
S288c_chr02	81550	81551	17
S288c_chr02	81746	81747	9
S288c_chr02	82440	82441	6
S288c_chr02	84417	84418	333
S288c_chr02	84418	84419	12
S288c_chr02	84420	84421	11
S288c_chr02	84430	84431	1
S288c_chr02	84435	84436	11
S288c_chr02	84436	84437	5
S288c_chr02	84440	84441	7
S288c_chr02	84457	84458	8
S288c_chr02	88163	88164	8
S288c_chr02	88236	88237	1
S288c_chr02	88245	88246	33
S288c_chr02	88246	88247	1
S288c_chr02	88260	88261	11
S288c_chr02	88273	88274	21
S288c_chr02	88317	88318	1
S288c_chr02	88325	88326	8
S288c_chr02	88338	88339	25
S288c_chr02	88344	88345	3
S288c_chr02	88346	88347	9
S288c_chr02	88348	88349	140
S288c_chr02	88351	88352	7
S288c_chr02	88363	88364	1
S288c_chr02	88365	88366	616
S288c_chr02	88366	88367	96
S288c_chr02	88367	88368	1
S288c_chr02	88368	88369	36
S288c_chr02	88369	88370	193
S288c_chr02	88370	88371	16
S288c_chr02	88371	88372	13
S288c_chr02	88372	88373	106
S288c_chr02	88373	88374	10
S288c_chr02	88377	88378	23
S288c_chr02	88384	88385	263
S288c_chr02	88385	88386	14
S288c_chr02	88394	88395	2
S288c_chr02	88395	88396	5
S288c_chr02	88397	88398	98
S288c_chr02	88398	88399	15
S288c_chr02	88399	88400	1
S288c_chr02	88400	88401	79
S288c_chr02	88401	88402	36
S288c_chr02	88402	88403	3383
S288c_chr02	88403	88404	175
S288c_chr02	88404	88405	158
S288c_chr02	88405	88406	92
S288c_chr02	88406	88407	51
S288c_chr02	88407	88408	4
S288c_chr02	88408	88409	179
S288c_chr02	88409	88410	18
S288c_chr02	88410	88411	19
S288c_chr02	88411	88412	4210
S288c_chr02	88412	88413	945
S288c_chr02	88413	88414	51
S288c_chr02	88414	88415	386
S288c_chr02	88415	88416	328
S288c_chr02	88416	88417	16
S288c_chr02	88417	88418	15
S288c_chr02	88419	88420	335
S288c_chr02	88420	88421	14
S288c_chr02	88421	88422	22
S288c_chr02	88422	88423	7
S288c_chr02	88423	88424	22
S288c_chr02	88424	88425	3265
S288c_chr02	88425	88426	61
S288c_chr02	88426	88427	214
S288c_chr02	88427	88428	1302
S288c_chr02	88428	88429	23
S288c_chr02	88429	88430	19
S288c_chr02	88431	88432	431
S288c_chr02	88432	88434	15
S288c_chr02	88434	88435	5
S288c_chr02	88436	88437	1
S288c_chr02	88519	88520	1
S288c_chr02	93475	93476	1
S288c_chr02	93478	93479	7
S288c_chr02	93497	93498	13
S288c_chr02	93509	93510	4
S288c_chr02	93512	93513	18
S288c_chr02	93515	93516	38
S288c_chr02	93516	93517	41
S288c_chr02	93517	93518	15
S288c_chr02	93522	93523	68
S288c_chr02	93523	93524	7
S288c_chr02	93524	93525	2
S288c_chr02	94528	94529	14
S288c_chr02	94844	94845	1
S288c_chr02	95340	95341	9
S288c_chr02	95627	95628	3
S288c_chr02	96323	96324	9
S288c_chr02	96341	96342	2
S288c_chr02	96379	96380	3
S288c_chr02	96383	96384	9
S288c_chr02	100178	100179	1
S288c_chr02	100272	100273	6
S288c_chr02	100275	100276	12
S288c_chr02	100282	100283	1
S288c_chr02	100289	100290	27
S288c_chr02	100290	100291	12
S288c_chr02	100292	100293	10
S288c_chr02	100294	100295	3
S288c_chr02	100298	100299	392
S288c_chr02	100299	100300	22
S288c_chr02	100300	100301	18
S288c_chr02	100301	100302	10
S288c_chr02	100302	100303	3
S288c_chr02	100305	100306	35
S288c_chr02	100306	100307	3
S288c_chr02	100309	100310	1
S288c_chr02	100318	100319	1
S288c_chr02	100355	100356	1
S288c_chr02	105193	105194	13
S288c_chr02	105196	105197	1
S288c_chr02	105212	105213	151
S288c_chr02	105215	105216	9
S288c_chr02	105219	105220	2
S288c_chr02	105222	105223	1
S288c_chr02	105229	105230	95
S288c_chr02	105230	105231	4
S288c_chr02	105236	105237	4
S288c_chr02	105238	105239	2
S288c_chr02	105245	105246	10
S288c_chr02	105247	105248	10
S288c_chr02	105251	105252	19
S288c_chr02	105253	105254	2
S288c_chr02	105257	105258	1
S288c_chr02	105259	105260	14
S288c_chr02	105260	105261	2
S288c_chr02	105278	105279	38
S288c_chr02	105345	105346	18
S288c_chr02	105346	105347	4
S288c_chr02	105740	105741	4
S288c_chr02	109881	109882	18
S288c_chr02	109916	109917	8
S288c_chr02	109929	109930	1
S288c_chr02	109935	109936	3
S288c_chr02	109946	109947	17
S288c_chr02	109951	109952	34
S288c_chr02	109952	109953	5
S288c_chr02	109955	109956	3
S288c_chr02	109964	109965	1
S288c_chr02	109976	109977	1
S288c_chr02	109981	109982	1
S288c_chr02	110263	110264	4
S288c_chr02	112641	112642	1
S288c_chr02	112718	112719	2
S288c_chr02	112719	112720	14
S288c_chr02	112724	112725	20
S288c_chr02	112725	112726	89
S288c_chr02	112727	112728	33
S288c_chr02	112731	112732	53
S288c_chr02	112732	112733	1
S288c_chr02	112733	112734	142
S288c_chr02	112734	112735	9
S288c_chr02	115145	115146	6
S288c_chr02	115469	115470	14
S288c_chr02	115476	115477	9
S288c_chr02	115478	115479	8
S288c_chr02	115482	115483	21
S288c_chr02	115499	115500	6
S288c_chr02	119277	119278	1
S288c_chr02	119280	119281	30
S288c_chr02	119283	119284	7
S288c_chr02	119295	119296	1
S288c_chr02	119299	119300	54
S288c_chr02	119302	119303	1
S288c_chr02	119305	119306	1
S288c_chr02	119307	119308	1
S288c_chr02	119309	119310	18
S288c_chr02	119321	119322	16
S288c_chr02	119324	119325	7
S288c_chr02	119421	119422	1
S288c_chr02	119486	119487	1
S288c_chr02	119487	119488	6
S288c_chr02	119488	119489	2
S288c_chr02	119545	119546	1
S288c_chr02	119554	119555	4
S288c_chr02	119827	119828	2
S288c_chr02	121115	121116	10
S288c_chr02	122305	122306	27
S288c_chr02	122308	122309	3
S288c_chr02	122433	122434	2
S288c_chr02	122435	122436	10
S288c_chr02	122441	122442	2
S288c_chr02	122564	122565	1
S288c_chr02	122602	122603	37
S288c_chr02	122613	122614	33
S288c_chr02	122614	122615	7
S288c_chr02	122617	122618	2
S288c_chr02	122664	122665	20
S288c_chr02	124257	124258	3
S288c_chr02	124258	124259	9
S288c_chr02	126040	126041	3
S288c_chr02	126087	126088	20
S288c_chr02	126091	126092	9
S288c_chr02	126092	126093	13
S288c_chr02	126094	126095	10
S288c_chr02	126095	126096	12
S288c_chr02	126814	126815	3
S288c_chr02	127393	127394	9
S288c_chr02	127649	127650	18
S288c_chr02	127653	127654	14
S288c_chr02	127654	127655	2
S288c_chr02	127662	127663	7
S288c_chr02	127670	127671	9
S288c_chr02	127671	127672	7
S288c_chr02	127675	127676	11
S288c_chr02	127681	127682	69
S288c_chr02	127682	127683	1
S288c_chr02	127683	127684	17
S288c_chr02	127691	127692	3
S288c_chr02	127701	127702	2
S288c_chr02	127706	127707	1
S288c_chr02	127739	127740	7
S288c_chr02	127746	127747	1
S288c_chr02	127750	127751	26
S288c_chr02	127752	127753	1
S288c_chr02	127753	127754	137
S288c_chr02	127755	127756	3
S288c_chr02	127756	127757	23
S288c_chr02	127771	127772	2
S288c_chr02	129840	129841	1
S288c_chr02	129845	129846	2
S288c_chr02	129849	129850	11
S288c_chr02	129927	129928	2
S288c_chr02	131982	131983	1
S288c_chr02	133809	133810	6
S288c_chr02	133823	133824	27
S288c_chr02	133825	133826	2
S288c_chr02	133830	133831	3
S288c_chr02	133839	133840	12
S288c_chr02	133840	133841	1
S288c_chr02	133844	133845	13
S288c_chr02	133848	133849	7
S288c_chr02	133852	133853	2
S288c_chr02	133855	133856	2
S288c_chr02	133920	133921	8
S288c_chr02	133931	133932	1
S288c_chr02	133934	133935	89
S288c_chr02	133935	133936	1
S288c_chr02	133960	133961	213
S288c_chr02	133992	133993	1
S288c_chr02	133997	133998	2
S288c_chr02	134001	134002	8
S288c_chr02	134002	134003	1
S288c_chr02	137824	137825	12
S288c_chr02	138149	138150	4
S288c_chr02	138156	138157	1
S288c_chr02	138179	138180	2
S288c_chr02	138193	138194	8
S288c_chr02	138246	138247	4
S288c_chr02	138289	138290	47
S288c_chr02	138317	138318	18
S288c_chr02	141952	141953	27
S288c_chr02	141954	141955	56
S288c_chr02	141955	141956	4
S288c_chr02	141970	141971	2
S288c_chr02	141991	141992	3
S288c_chr02	142001	142002	95
S288c_chr02	142002	142003	24
S288c_chr02	142004	142005	2
S288c_chr02	142005	142006	11
S288c_chr02	142011	142012	72
S288c_chr02	142012	142013	2
S288c_chr02	142013	142014	8
S288c_chr02	142014	142015	3
S288c_chr02	142015	142016	1
S288c_chr02	142017	142018	8
S288c_chr02	142019	142020	1
S288c_chr02	142044	142045	97
S288c_chr02	142047	142048	2
S288c_chr02	142049	142050	1
S288c_chr02	142118	142119	1
S288c_chr02	143591	143592	3
S288c_chr02	143598	143599	4
S288c_chr02	143603	143604	16
S288c_chr02	143619	143620	21
S288c_chr02	143725	143726	13
S288c_chr02	143726	143727	6
S288c_chr02	143728	143729	1
S288c_chr02	143729	143730	10
S288c_chr02	143749	143750	7
S288c_chr02	143775	143776	4
S288c_chr02	143804	143805	2
S288c_chr02	143806	143807	10
S288c_chr02	143880	143881	5
S288c_chr02	143882	143883	50
S288c_chr02	143883	143884	15
S288c_chr02	143885	143886	113
S288c_chr02	143886	143887	1
S288c_chr02	143887	143888	11
S288c_chr02	143888	143889	27
S288c_chr02	143891	143892	1
S288c_chr02	143904	143905	1
S288c_chr02	143909	143910	3
S288c_chr02	143920	143921	3
S288c_chr02	143955	143956	4
S288c_chr02	144899	144900	9
S288c_chr02	145427	145428	1
S288c_chr02	150277	150278	39
S288c_chr02	150292	150293	3
S288c_chr02	150300	150301	191
S288c_chr02	150301	150302	8
S288c_chr02	150303	150304	1
S288c_chr02	150306	150307	4
S288c_chr02	150309	150310	1
S288c_chr02	150319	150320	4
S288c_chr02	150325	150326	9
S288c_chr02	150342	150343	1
S288c_chr02	150365	150366	4
S288c_chr02	150388	150389	1
S288c_chr02	150418	150419	1
S288c_chr02	151410	151411	8
S288c_chr02	151416	151417	4
S288c_chr02	151424	151425	65
S288c_chr02	151426	151427	17
S288c_chr02	151446	151447	14
S288c_chr02	151457	151458	14
S288c_chr02	151465	151466	2
S288c_chr02	153660	153661	2
S288c_chr02	153663	153664	23
S288c_chr02	153664	153665	1
S288c_chr02	153672	153673	20
S288c_chr02	153678	153679	2
S288c_chr02	153683	153684	8
S288c_chr02	153688	153689	10
S288c_chr02	158488	158489	3
S288c_chr02	158588	158589	9
S288c_chr02	158589	158590	1
S288c_chr02	162664	162665	2
S288c_chr02	162717	162718	10
S288c_chr02	162733	162734	15
S288c_chr02	162740	162741	71
S288c_chr02	162742	162743	90
S288c_chr02	162743	162744	2
S288c_chr02	162744	162745	8
S288c_chr02	162748	162749	1
S288c_chr02	162756	162757	5
S288c_chr02	162758	162759	7
S288c_chr02	162759	162760	5
S288c_chr02	162766	162767	11
S288c_chr02	162773	162774	3
S288c_chr02	162804	162805	5
S288c_chr02	162807	162808	3
S288c_chr02	162854	162855	1
S288c_chr02	162986	162987	13
S288c_chr02	162993	162994	21
S288c_chr02	162994	162995	18
S288c_chr02	162996	162997	2
S288c_chr02	163000	163001	1
S288c_chr02	164164	164165	1
S288c_chr02	164339	164340	2
S288c_chr02	164344	164345	14
S288c_chr02	164345	164346	5
S288c_chr02	164353	164354	4
S288c_chr02	164357	164358	4
S288c_chr02	164359	164360	21
S288c_chr02	164363	164364	1
S288c_chr02	164379	164380	11
S288c_chr02	164380	164381	9
S288c_chr02	166084	166085	1
S288c_chr02	166373	166374	1
S288c_chr02	167233	167234	4
S288c_chr02	167243	167244	1
S288c_chr02	167426	167427	3
S288c_chr02	167428	167429	10
S288c_chr02	167685	167686	2
S288c_chr02	167692	167693	120
S288c_chr02	167693	167694	46
S288c_chr02	167694	167695	17
S288c_chr02	167699	167700	1
S288c_chr02	167708	167709	42
S288c_chr02	169310	169311	4
S288c_chr02	169338	169339	8
S288c_chr02	169357	169358	589
S288c_chr02	169358	169359	12
S288c_chr02	169359	169360	1
S288c_chr02	169360	169361	16
S288c_chr02	169378	169379	12
S288c_chr02	169408	169409	2
S288c_chr02	169724	169725	1
S288c_chr02	174731	174732	1
S288c_chr02	174742	174743	2
S288c_chr02	174745	174746	1
S288c_chr02	174753	174754	5
S288c_chr02	174757	174758	10
S288c_chr02	174758	174759	13
S288c_chr02	174761	174762	8
S288c_chr02	174764	174765	83
S288c_chr02	174768	174769	12
S288c_chr02	174772	174773	62
S288c_chr02	174776	174777	1
S288c_chr02	174781	174782	16
S288c_chr02	175290	175291	4
S288c_chr02	177772	177773	1
S288c_chr02	177776	177777	3
S288c_chr02	177781	177783	2
S288c_chr02	177793	177794	201
S288c_chr02	177794	177795	12
S288c_chr02	177797	177798	33
S288c_chr02	177798	177799	7
S288c_chr02	177801	177802	15
S288c_chr02	177803	177804	1
S288c_chr02	177891	177892	8
S288c_chr02	178568	178569	14
S288c_chr02	179500	179501	2
S288c_chr02	181489	181490	48
S288c_chr02	181491	181492	1
S288c_chr02	181521	181522	9
S288c_chr02	181526	181527	3
S288c_chr02	185871	185872	18
S288c_chr02	186764	186765	9
S288c_chr02	186770	186771	214
S288c_chr02	186772	186773	31
S288c_chr02	186774	186775	5
S288c_chr02	186778	186779	138
S288c_chr02	186779	186780	25
S288c_chr02	187444	187445	9
S288c_chr02	189785	189786	1
S288c_chr02	190619	190620	3
S288c_chr02	190621	190622	24
S288c_chr02	190625	190626	2
S288c_chr02	191228	191229	1
S288c_chr02	193497	193498	5
S288c_chr02	198460	198461	6
S288c_chr02	198536	198537	10
S288c_chr02	198826	198827	1
S288c_chr02	198890	198891	12
S288c_chr02	198902	198903	9
S288c_chr02	198906	198908	1
S288c_chr02	198920	198921	4
S288c_chr02	198922	198923	1
S288c_chr02	198926	198927	14
S288c_chr02	198946	198947	18
S288c_chr02	198955	198956	3
S288c_chr02	205802	205803	5
S288c_chr02	205891	205892	3
S288c_chr02	205894	205895	2
S288c_chr02	205898	205899	4
S288c_chr02	205928	205929	5
S288c_chr02	208067	208068	4
S288c_chr02	212466	212467	68
S288c_chr02	212467	212468	1
S288c_chr02	212472	212473	7
S288c_chr02	212474	212475	2
S288c_chr02	212530	212531	10
S288c_chr02	212539	212540	222
S288c_chr02	212541	212542	1
S288c_chr02	212547	212548	668
S288c_chr02	212548	212549	225
S288c_chr02	212549	212550	52
S288c_chr02	212554	212555	10
S288c_chr02	212556	212557	33
S288c_chr02	212567	212568	32
S288c_chr02	212569	212570	260
S288c_chr02	212570	212571	4
S288c_chr02	212571	212572	6
S288c_chr02	212572	212573	1
S288c_chr02	212577	212578	2
S288c_chr02	212581	212582	97
S288c_chr02	212586	212587	8
S288c_chr02	214610	214611	1
S288c_chr02	214646	214647	58
S288c_chr02	214647	214648	18
S288c_chr02	214648	214649	5
S288c_chr02	214956	214957	22
S288c_chr02	216344	216345	1
S288c_chr02	216353	216354	5
S288c_chr02	216359	216360	3
S288c_chr02	216363	216364	12
S288c_chr02	216380	216381	4
S288c_chr02	216398	216399	3
S288c_chr02	216399	216400	11
S288c_chr02	216404	216405	26
S288c_chr02	216405	216406	13
S288c_chr02	216408	216409	1
S288c_chr02	216413	216414	145
S288c_chr02	216414	216415	1
S288c_chr02	216421	216422	43
S288c_chr02	217300	217301	9
S288c_chr02	218211	218212	1
S288c_chr02	218213	218214	1
S288c_chr02	218233	218234	15
S288c_chr02	218237	218238	3
S288c_chr02	218248	218249	5
S288c_chr02	218251	218252	4
S288c_chr02	218315	218316	12
S288c_chr02	219862	219863	1
S288c_chr02	219863	219864	5
S288c_chr02	219954	219955	11
S288c_chr02	219959	219960	4
S288c_chr02	219966	219967	6
S288c_chr02	219974	219975	4
S288c_chr02	219979	219980	7
S288c_chr02	234766	234767	24
S288c_chr02	235048	235049	2
S288c_chr02	235063	235064	24
S288c_chr02	235068	235069	12
S288c_chr02	235078	235079	31
S288c_chr02	235096	235097	50
S288c_chr02	235097	235098	1
S288c_chr02	235098	235099	17
S288c_chr02	235103	235104	54
S288c_chr02	235105	235106	6
S288c_chr02	235107	235108	9
S288c_chr02	235108	235109	6
S288c_chr02	235109	235110	16
S288c_chr02	235111	235112	12
S288c_chr02	235112	235113	145
S288c_chr02	235113	235114	5
S288c_chr02	235115	235116	38
S288c_chr02	235117	235118	22
S288c_chr02	235119	235120	3
S288c_chr02	235134	235135	7
S288c_chr02	235135	235136	11
S288c_chr02	235139	235140	2
S288c_chr02	235143	235144	1
S288c_chr02	235146	235147	2
S288c_chr02	235149	235150	15
S288c_chr02	235151	235152	1
S288c_chr02	235160	235161	6
S288c_chr02	235164	235165	1
S288c_chr02	235167	235168	6
S288c_chr02	235171	235172	22
S288c_chr02	235174	235175	4
S288c_chr02	235183	235184	24
S288c_chr02	235186	235187	3
S288c_chr02	235187	235188	23
S288c_chr02	235191	235192	29
S288c_chr02	235192	235193	1
S288c_chr02	235198	235199	2806
S288c_chr02	235199	235200	254
S288c_chr02	235200	235201	10
S288c_chr02	235201	235202	11
S288c_chr02	235202	235203	204
S288c_chr02	235203	235204	4
S288c_chr02	235204	235205	21
S288c_chr02	235205	235206	1
S288c_chr02	235206	235207	197
S288c_chr02	235207	235208	6
S288c_chr02	235209	235210	5
S288c_chr02	235210	235211	169
S288c_chr02	235211	235212	47
S288c_chr02	235212	235213	14
S288c_chr02	235214	235215	360
S288c_chr02	235215	235216	19
S288c_chr02	235216	235218	1
S288c_chr02	235218	235219	2
S288c_chr02	235219	235220	1
S288c_chr02	235220	235221	2779
S288c_chr02	235221	235222	6
S288c_chr02	235222	235223	142
S288c_chr02	235223	235224	370
S288c_chr02	235224	235225	52
S288c_chr02	235225	235226	1
S288c_chr02	235232	235233	36
S288c_chr02	235237	235238	9
S288c_chr02	235241	235242	27
S288c_chr02	235244	235245	16
S288c_chr02	235246	235247	1
S288c_chr02	235247	235248	11
S288c_chr02	235250	235251	17
S288c_chr02	235253	235254	5
S288c_chr02	235258	235259	1
S288c_chr02	235261	235262	1
S288c_chr02	235276	235277	4
S288c_chr02	235772	235773	1
S288c_chr02	235783	235784	3
S288c_chr02	235785	235786	3
S288c_chr02	235786	235787	1
S288c_chr02	235787	235788	3
S288c_chr02	235789	235790	2
S288c_chr02	236858	236859	1
S288c_chr02	236870	236871	1
S288c_chr02	236904	236905	13
S288c_chr02	236906	236907	33
S288c_chr02	236911	236912	22
S288c_chr02	236912	236913	14
S288c_chr02	236914	236915	3
S288c_chr02	236928	236929	5
S288c_chr02	236931	236932	3
S288c_chr02	236970	236971	10
S288c_chr02	236988	236989	1
S288c_chr02	237003	237004	5
S288c_chr02	237052	237053	1
S288c_chr02	237063	237064	124
S288c_chr02	237065	237066	140
S288c_chr02	237066	237067	3
S288c_chr02	237067	237068	20
S288c_chr02	237068	237069	16
S288c_chr02	237069	237070	29
S288c_chr02	237071	237072	20
S288c_chr02	237072	237073	7
S288c_chr02	237076	237077	1
S288c_chr02	237077	237078	591
S288c_chr02	237078	237079	46
S288c_chr02	237079	237080	5
S288c_chr02	237080	237081	1
S288c_chr02	237082	237083	14
S288c_chr02	237084	237085	24
S288c_chr02	237087	237088	76
S288c_chr02	237090	237091	16
S288c_chr02	237091	237092	9
S288c_chr02	237093	237094	14
S288c_chr02	237379	237380	2
S288c_chr02	237380	237381	1
S288c_chr02	238379	238380	8
S288c_chr02	238764	238765	19
S288c_chr02	238768	238769	1
S288c_chr02	238782	238783	1
S288c_chr02	238796	238797	16
S288c_chr02	238803	238804	1
S288c_chr02	238843	238844	9
S288c_chr02	238865	238866	29
S288c_chr02	238866	238867	10
S288c_chr02	238867	238868	1
S288c_chr02	238871	238872	13
S288c_chr02	238872	238873	1
S288c_chr02	238890	238891	33
S288c_chr02	238893	238894	4
S288c_chr02	238894	238895	2
S288c_chr02	238898	238899	3
S288c_chr02	238901	238902	1
S288c_chr02	241382	241383	2
S288c_chr02	241431	241432	1
S288c_chr02	241455	241456	1
S288c_chr02	241463	241464	18
S288c_chr02	241507	241508	12
S288c_chr02	241537	241538	8
S288c_chr02	241543	241544	1
S288c_chr02	241592	241593	5
S288c_chr02	241598	241599	1
S288c_chr02	241608	241609	3
S288c_chr02	244268	244269	8
S288c_chr02	244272	244273	61
S288c_chr02	244274	244276	7
S288c_chr02	244317	244318	9
S288c_chr02	248479	248480	1
S288c_chr02	248594	248595	1
S288c_chr02	248636	248637	1
S288c_chr02	248645	248646	3
S288c_chr02	248655	248656	4
S288c_chr02	248664	248665	54
S288c_chr02	251609	251610	22
S288c_chr02	252150	252151	9
S288c_chr02	252382	252383	1
S288c_chr02	252392	252393	8
S288c_chr02	252394	252395	2
S288c_chr02	252398	252399	32
S288c_chr02	252399	252400	7
S288c_chr02	252400	252401	1
S288c_chr02	252402	252403	65
S288c_chr02	252432	252433	54
S288c_chr02	252502	252503	52
S288c_chr02	252505	252506	20
S288c_chr02	252513	252514	1
S288c_chr02	252519	252520	3
S288c_chr02	252541	252542	8
S288c_chr02	252544	252545	3
S288c_chr02	252576	252577	10
S288c_chr02	254082	254083	10
S288c_chr02	254822	254823	4
S288c_chr02	254853	254854	3
S288c_chr02	254867	254868	5
S288c_chr02	254887	254888	17
S288c_chr02	254888	254889	5
S288c_chr02	254889	254890	1
S288c_chr02	254892	254893	30
S288c_chr02	254899	254900	83
S288c_chr02	254905	254906	22
S288c_chr02	254911	254912	4
S288c_chr02	255087	255088	3
S288c_chr02	255103	255104	2
S288c_chr02	255147	255148	21
S288c_chr02	255148	255149	4
S288c_chr02	255149	255150	1
S288c_chr02	255161	255162	14
S288c_chr02	255167	255168	21
S288c_chr02	255171	255172	1
S288c_chr02	255178	255179	191
S288c_chr02	255179	255180	3
S288c_chr02	255182	255183	65
S288c_chr02	255183	255184	8
S288c_chr02	255184	255185	7
S288c_chr02	255186	255187	680
S288c_chr02	255187	255188	217
S288c_chr02	255188	255189	523
S288c_chr02	255189	255190	37
S288c_chr02	255190	255191	126
S288c_chr02	255191	255192	2
S288c_chr02	255192	255193	20
S288c_chr02	255194	255195	1
S288c_chr02	255195	255196	644
S288c_chr02	255197	255198	1
S288c_chr02	255198	255199	2556
S288c_chr02	255199	255200	59
S288c_chr02	255200	255201	10
S288c_chr02	255201	255202	2
S288c_chr02	255202	255203	62
S288c_chr02	255204	255205	233
S288c_chr02	255206	255207	35
S288c_chr02	255207	255208	21
S288c_chr02	255208	255209	2227
S288c_chr02	255209	255210	61
S288c_chr02	255210	255211	26
S288c_chr02	255211	255212	62
S288c_chr02	255212	255213	1
S288c_chr02	255213	255214	3
S288c_chr02	255215	255216	20
S288c_chr02	255218	255219	15
S288c_chr02	255224	255225	67
S288c_chr02	255226	255227	1
S288c_chr02	255317	255318	3
S288c_chr02	256815	256816	1
S288c_chr02	256818	256819	2
S288c_chr02	256827	256828	32
S288c_chr02	256834	256835	7
S288c_chr02	256855	256856	3
S288c_chr02	256872	256873	1
S288c_chr02	256885	256886	18
S288c_chr02	256886	256887	1
S288c_chr02	256897	256898	3
S288c_chr02	256902	256903	2
S288c_chr02	256911	256912	22
S288c_chr02	256984	256985	4
S288c_chr02	256987	256988	2
S288c_chr02	256988	256989	49
S288c_chr02	256991	256992	43
S288c_chr02	256992	256993	1
S288c_chr02	256997	256998	1
S288c_chr02	256999	257000	538
S288c_chr02	257000	257001	279
S288c_chr02	257001	257002	10
S288c_chr02	257002	257003	15
S288c_chr02	257003	257004	80
S288c_chr02	257004	257005	19
S288c_chr02	257005	257006	18
S288c_chr02	257006	257007	4
S288c_chr02	257015	257016	14
S288c_chr02	257016	257017	2
S288c_chr02	257026	257027	7
S288c_chr02	258729	258730	5
S288c_chr02	258939	258940	1
S288c_chr02	258949	258950	2
S288c_chr02	259396	259397	4
S288c_chr02	259400	259401	12
S288c_chr02	266457	266458	22
S288c_chr02	266459	266460	5
S288c_chr02	266473	266474	3
S288c_chr02	266475	266476	1
S288c_chr02	266477	266478	15
S288c_chr02	266482	266483	2
S288c_chr02	266489	266490	10
S288c_chr02	266491	266493	2
S288c_chr02	266507	266508	4
S288c_chr02	266511	266512	14
S288c_chr02	266513	266514	5
S288c_chr02	266520	266521	6
S288c_chr02	266528	266529	8
S288c_chr02	266531	266532	21
S288c_chr02	266533	266534	7
S288c_chr02	266534	266535	2
S288c_chr02	266535	266536	5
S288c_chr02	266542	266543	4
S288c_chr02	266543	266545	1
S288c_chr02	266587	266588	6
S288c_chr02	266589	266590	58
S288c_chr02	266590	266591	13
S288c_chr02	266592	266593	1
S288c_chr02	266600	266601	7
S288c_chr02	266601	266602	98
S288c_chr02	266603	266604	1
S288c_chr02	266604	266605	14
S288c_chr02	266608	266609	97
S288c_chr02	266610	266611	1
S288c_chr02	266613	266614	1206
S288c_chr02	266614	266615	191
S288c_chr02	266615	266616	36
S288c_chr02	266616	266617	282
S288c_chr02	266617	266618	11
S288c_chr02	266624	266625	1
S288c_chr02	266633	266634	31
S288c_chr02	266637	266638	10
S288c_chr02	267507	267508	5
S288c_chr02	267530	267531	6
S288c_chr02	267532	267533	11
S288c_chr02	267549	267550	10
S288c_chr02	267557	267558	6
S288c_chr02	267559	267560	42
S288c_chr02	267563	267564	12
S288c_chr02	267565	267566	5
S288c_chr02	267567	267568	143
S288c_chr02	267568	267569	7
S288c_chr02	267570	267571	36
S288c_chr02	267575	267576	17
S288c_chr02	267590	267591	5
S288c_chr02	267660	267661	2
S288c_chr02	270742	270743	2
S288c_chr02	270744	270746	1
S288c_chr02	270748	270749	9
S288c_chr02	270751	270752	2
S288c_chr02	270759	270760	67
S288c_chr02	270761	270762	1
S288c_chr02	270766	270767	21
S288c_chr02	270767	270768	6
S288c_chr02	270768	270769	1
S288c_chr02	270772	270773	47
S288c_chr02	270773	270774	3
S288c_chr02	270774	270775	6
S288c_chr02	270776	270777	3
S288c_chr02	270806	270807	22
S288c_chr02	270813	270814	9
S288c_chr02	270824	270825	1
S288c_chr02	270829	270830	1
S288c_chr02	270831	270832	8
S288c_chr02	270835	270836	26
S288c_chr02	270838	270839	10
S288c_chr02	270844	270845	5
S288c_chr02	270845	270846	1
S288c_chr02	270869	270870	74
S288c_chr02	270870	270871	1
S288c_chr02	272026	272027	1
S288c_chr02	272029	272030	1
S288c_chr02	272565	272566	1
S288c_chr02	280624	280625	1
S288c_chr02	280688	280689	25
S288c_chr02	283369	283370	2
S288c_chr02	283390	283391	16
S288c_chr02	283398	283399	4
S288c_chr02	284091	284092	8
S288c_chr02	284100	284101	1
S288c_chr02	284214	284215	7
S288c_chr02	284225	284226	76
S288c_chr02	284226	284227	30
S288c_chr02	284227	284228	1
S288c_chr02	284229	284230	2
S288c_chr02	284253	284254	1
S288c_chr02	284273	284274	117
S288c_chr02	284274	284275	9
S288c_chr02	284278	284279	3
S288c_chr02	284280	284281	13
S288c_chr02	284281	284282	1
S288c_chr02	284283	284284	2
S288c_chr02	284299	284300	208
S288c_chr02	284301	284302	2
S288c_chr02	284302	284303	1
S288c_chr02	284305	284306	46
S288c_chr02	284306	284307	5
S288c_chr02	284313	284314	1
S288c_chr02	284317	284318	16
S288c_chr02	284326	284327	14
S288c_chr02	284331	284332	44
S288c_chr02	288095	288096	7
S288c_chr02	288323	288324	3
S288c_chr02	288325	288326	1
S288c_chr02	288329	288330	12
S288c_chr02	288738	288739	1
S288c_chr02	290372	290373	1
S288c_chr02	290373	290374	9
S288c_chr02	290378	290379	148
S288c_chr02	290379	290381	1
S288c_chr02	290383	290384	13
S288c_chr02	290384	290385	3
S288c_chr02	290394	290395	14
S288c_chr02	290402	290403	8
S288c_chr02	290436	290437	5
S288c_chr02	290437	290438	1
S288c_chr02	290439	290440	64
S288c_chr02	290440	290441	19
S288c_chr02	290442	290443	4
S288c_chr02	290444	290445	28
S288c_chr02	290446	290447	2
S288c_chr02	290447	290448	4
S288c_chr02	290448	290449	384
S288c_chr02	290449	290450	10
S288c_chr02	290450	290451	25
S288c_chr02	290451	290452	1
S288c_chr02	290454	290455	458
S288c_chr02	290455	290457	1
S288c_chr02	290459	290460	388
S288c_chr02	290461	290462	34
S288c_chr02	290463	290464	589
S288c_chr02	290464	290465	8
S288c_chr02	290465	290466	211
S288c_chr02	290466	290467	3
S288c_chr02	290468	290469	12
S288c_chr02	290469	290470	241
S288c_chr02	290470	290471	18
S288c_chr02	290471	290472	259
S288c_chr02	290472	290473	23
S288c_chr02	290473	290474	65
S288c_chr02	290475	290476	3
S288c_chr02	290476	290477	1045
S288c_chr02	290477	290478	37
S288c_chr02	290478	290479	29
S288c_chr02	290489	290490	13
S288c_chr02	290495	290496	75
S288c_chr02	290496	290497	4
S288c_chr02	290497	290498	1
S288c_chr02	290498	290499	9
S288c_chr02	290500	290501	1
S288c_chr02	290503	290504	6
S288c_chr02	290506	290507	1
S288c_chr02	290509	290510	28
S288c_chr02	290511	290512	2
S288c_chr02	290547	290548	9
S288c_chr02	290552	290553	2
S288c_chr02	290557	290558	15
S288c_chr02	290562	290563	11
S288c_chr02	290564	290565	3
S288c_chr02	290579	290580	658
S288c_chr02	290581	290582	1
S288c_chr02	290582	290583	2
S288c_chr02	290584	290585	539
S288c_chr02	290589	290590	12
S288c_chr02	290595	290596	468
S288c_chr02	290596	290597	55
S288c_chr02	290597	290598	12
S288c_chr02	290598	290599	13
S288c_chr02	290599	290600	6
S288c_chr02	290601	290602	6
S288c_chr02	290603	290604	5
S288c_chr02	290604	290605	2
S288c_chr02	290618	290619	4
S288c_chr02	290916	290917	1
S288c_chr02	291148	291149	3
S288c_chr02	291321	291322	4
S288c_chr02	291417	291418	1
S288c_chr02	291849	291850	1
S288c_chr02	292506	292507	2
S288c_chr02	292596	292597	11
S288c_chr02	292613	292614	2
S288c_chr02	292665	292666	9
S288c_chr02	292745	292746	10
S288c_chr02	292746	292747	2
S288c_chr02	292749	292750	122
S288c_chr02	292750	292751	1
S288c_chr02	292752	292753	16
S288c_chr02	292753	292754	42
S288c_chr02	292760	292761	400
S288c_chr02	292761	292762	67
S288c_chr02	292762	292763	17
S288c_chr02	292763	292764	3
S288c_chr02	292767	292768	1
S288c_chr02	292780	292781	4
S288c_chr02	294234	294235	7
S288c_chr02	296217	296218	1
S288c_chr02	296237	296238	14
S288c_chr02	296240	296241	9
S288c_chr02	301241	301242	1
S288c_chr02	301258	301259	1
S288c_chr02	301261	301262	19
S288c_chr02	301264	301265	1
S288c_chr02	301365	301366	2
S288c_chr02	303627	303628	7
S288c_chr02	303943	303944	5
S288c_chr02	304615	304616	14
S288c_chr02	304618	304619	1
S288c_chr02	304739	304740	2
S288c_chr02	304741	304742	4
S288c_chr02	304743	304744	16
S288c_chr02	306045	306046	10
S288c_chr02	306078	306079	20
S288c_chr02	306097	306098	9
S288c_chr02	306107	306108	146
S288c_chr02	306108	306109	13
S288c_chr02	306115	306116	94
S288c_chr02	306116	306117	11
S288c_chr02	306122	306123	1
S288c_chr02	306138	306139	757
S288c_chr02	306139	306140	34
S288c_chr02	306140	306141	38
S288c_chr02	306143	306144	111
S288c_chr02	306144	306145	21
S288c_chr02	306145	306146	12
S288c_chr02	306147	306148	7
S288c_chr02	306149	306150	28
S288c_chr02	306152	306153	139
S288c_chr02	306154	306155	134
S288c_chr02	306156	306157	13
S288c_chr02	306162	306163	15
S288c_chr02	306163	306164	33
S288c_chr02	306168	306169	1
S288c_chr02	306169	306170	1395
S288c_chr02	306170	306171	74
S288c_chr02	306171	306172	15
S288c_chr02	306172	306173	44
S288c_chr02	306174	306175	3
S288c_chr02	306187	306188	3
S288c_chr02	306200	306201	1
S288c_chr02	306205	306206	50
S288c_chr02	306206	306207	2
S288c_chr02	307336	307337	1
S288c_chr02	307667	307668	14
S288c_chr02	308852	308853	3
S288c_chr02	308868	308869	2
S288c_chr02	308886	308887	93
S288c_chr02	308963	308964	9
S288c_chr02	308969	308970	9
S288c_chr02	308978	308979	6
S288c_chr02	308980	308981	9
S288c_chr02	310494	310495	46
S288c_chr02	310533	310534	3
S288c_chr02	318425	318426	1
S288c_chr02	320278	320279	1
S288c_chr02	320345	320346	2
S288c_chr02	320348	320349	7
S288c_chr02	321697	321698	1
S288c_chr02	321720	321721	10
S288c_chr02	321728	321729	59
S288c_chr02	321729	321730	12
S288c_chr02	321730	321731	23
S288c_chr02	321736	321737	1
S288c_chr02	321744	321745	1
S288c_chr02	323803	323804	18
S288c_chr02	324248	324249	14
S288c_chr02	324249	324250	18
S288c_chr02	324266	324267	7
S288c_chr02	324286	324287	11
S288c_chr02	324296	324297	7
S288c_chr02	326673	326674	1
S288c_chr02	327974	327975	7
S288c_chr02	328008	328009	5
S288c_chr02	328038	328039	9
S288c_chr02	328042	328043	18
S288c_chr02	328049	328050	1
S288c_chr02	329571	329572	8
S288c_chr02	330072	330073	5
S288c_chr02	330076	330077	1
S288c_chr02	330088	330089	11
S288c_chr02	330178	330179	17
S288c_chr02	330180	330181	1
S288c_chr02	330181	330182	15
S288c_chr02	330183	330184	11
S288c_chr02	330230	330231	2
S288c_chr02	330231	330232	6
S288c_chr02	330234	330235	44
S288c_chr02	330235	330236	58
S288c_chr02	330237	330238	17
S288c_chr02	330241	330242	23
S288c_chr02	330255	330256	4
S288c_chr02	330407	330408	9
S288c_chr02	330414	330415	5
S288c_chr02	330455	330456	1
S288c_chr02	330462	330463	6
S288c_chr02	330467	330468	1
S288c_chr02	333031	333032	3
S288c_chr02	333913	333914	4
S288c_chr02	333924	333925	49
S288c_chr02	333942	333943	7
S288c_chr02	333944	333945	17
S288c_chr02	333950	333951	3
S288c_chr02	334135	334136	11
S288c_chr02	334140	334141	13
S288c_chr02	334142	334143	12
S288c_chr02	334495	334496	8
S288c_chr02	337144	337145	6
S288c_chr02	338291	338292	3
S288c_chr02	338365	338366	10
S288c_chr02	338366	338367	19
S288c_chr02	338367	338368	6
S288c_chr02	338457	338458	1
S288c_chr02	338460	338461	3
S288c_chr02	338463	338464	6
S288c_chr02	338479	338480	18
S288c_chr02	338486	338487	15
S288c_chr02	338488	338489	6
S288c_chr02	338531	338532	2
S288c_chr02	338542	338543	1
S288c_chr02	338553	338554	18
S288c_chr02	338566	338567	5
S288c_chr02	338568	338569	2
S288c_chr02	338642	338643	9
S288c_chr02	338646	338647	4
S288c_chr02	338650	338651	36
S288c_chr02	338654	338655	101
S288c_chr02	338655	338656	23
S288c_chr02	338656	338657	1
S288c_chr02	338658	338659	59
S288c_chr02	338659	338660	3
S288c_chr02	338662	338663	650
S288c_chr02	338663	338664	26
S288c_chr02	338664	338665	14
S288c_chr02	338666	338667	146
S288c_chr02	338667	338668	24
S288c_chr02	338669	338670	1
S288c_chr02	338670	338671	49
S288c_chr02	338671	338672	4
S288c_chr02	338677	338678	11
S288c_chr02	339296	339297	7
S288c_chr02	339327	339328	1
S288c_chr02	339331	339332	10
S288c_chr02	339432	339433	21
S288c_chr02	339434	339435	2
S288c_chr02	339437	339438	3
S288c_chr02	339439	339440	3
S288c_chr02	339440	339441	1
S288c_chr02	339446	339447	5
S288c_chr02	339457	339458	9
S288c_chr02	339471	339472	36
S288c_chr02	339472	339473	1
S288c_chr02	339527	339528	38
S288c_chr02	339530	339531	16
S288c_chr02	339534	339535	4
S288c_chr02	339540	339541	5
S288c_chr02	339544	339545	4
S288c_chr02	339552	339553	3
S288c_chr02	339555	339556	10
S288c_chr02	339559	339560	1
S288c_chr02	339563	339564	5
S288c_chr02	339575	339576	3
S288c_chr02	339588	339589	12
S288c_chr02	339594	339595	25
S288c_chr02	339595	339596	14
S288c_chr02	339603	339604	5
S288c_chr02	339605	339606	18
S288c_chr02	339607	339608	2
S288c_chr02	339609	339610	153
S288c_chr02	339610	339611	17
S288c_chr02	341405	341406	12
S288c_chr02	344169	344170	4
S288c_chr02	344473	344474	4
S288c_chr02	344477	344478	1
S288c_chr02	344483	344484	3
S288c_chr02	344487	344488	1
S288c_chr02	344492	344493	1
S288c_chr02	344496	344497	9
S288c_chr02	344497	344498	11
S288c_chr02	344508	344509	22
S288c_chr02	344510	344511	1
S288c_chr02	347063	347064	19
S288c_chr02	347073	347074	16
S288c_chr02	351878	351879	3
S288c_chr02	351906	351907	5
S288c_chr02	352053	352054	25
S288c_chr02	352076	352077	1
S288c_chr02	352088	352089	23
S288c_chr02	353515	353516	1
S288c_chr02	353549	353550	1
S288c_chr02	355738	355739	10
S288c_chr02	356038	356039	1
S288c_chr02	356078	356079	5
S288c_chr02	356085	356086	15
S288c_chr02	356101	356102	8
S288c_chr02	356108	356109	42
S288c_chr02	356111	356112	1
S288c_chr02	356116	356117	14
S288c_chr02	356119	356120	13
S288c_chr02	356125	356126	34
S288c_chr02	356130	356131	35
S288c_chr02	356132	356133	1
S288c_chr02	356134	356135	710
S288c_chr02	356135	356136	29
S288c_chr02	356136	356137	1
S288c_chr02	356145	356146	32
S288c_chr02	356149	356150	1
S288c_chr02	356152	356153	347
S288c_chr02	356153	356154	10
S288c_chr02	356154	356155	3
S288c_chr02	356156	356157	14
S288c_chr02	356157	356158	3
S288c_chr02	356163	356165	1
S288c_chr02	356171	356172	7
S288c_chr02	356173	356174	12
S288c_chr02	356178	356179	17
S288c_chr02	356179	356180	1
S288c_chr02	356180	356181	9
S288c_chr02	356182	356183	605
S288c_chr02	356183	356184	5
S288c_chr02	356187	356188	198
S288c_chr02	356188	356189	13
S288c_chr02	356189	356190	72
S288c_chr02	356190	356191	32
S288c_chr02	356191	356192	1
S288c_chr02	356192	356193	30
S288c_chr02	356193	356194	5
S288c_chr02	356196	356197	50
S288c_chr02	356199	356200	1
S288c_chr02	356204	356205	3
S288c_chr02	356739	356740	7
S288c_chr02	356750	356751	109
S288c_chr02	356752	356753	7
S288c_chr02	356755	356756	150
S288c_chr02	356756	356757	2
S288c_chr02	356761	356762	2
S288c_chr02	356764	356765	3
S288c_chr02	356766	356767	2
S288c_chr02	356774	356775	38
S288c_chr02	356781	356782	46
S288c_chr02	356784	356785	2
S288c_chr02	356799	356800	11
S288c_chr02	356803	356804	5
S288c_chr02	360530	360531	23
S288c_chr02	360531	360532	1
S288c_chr02	360534	360535	3
S288c_chr02	360544	360545	15
S288c_chr02	360546	360547	1
S288c_chr02	360556	360557	1
S288c_chr02	360565	360567	3
S288c_chr02	360567	360568	1
S288c_chr02	360570	360571	13
S288c_chr02	360588	360589	6
S288c_chr02	360592	360593	44
S288c_chr02	360593	360594	5
S288c_chr02	360594	360595	81
S288c_chr02	360600	360601	6
S288c_chr02	360601	360602	21
S288c_chr02	360608	360609	24
S288c_chr02	360614	360615	22
S288c_chr02	360620	360621	35
S288c_chr02	360621	360622	4
S288c_chr02	361848	361849	4
S288c_chr02	364619	364620	8
S288c_chr02	364629	364630	13
S288c_chr02	364698	364699	12
S288c_chr02	364701	364702	2
S288c_chr02	364705	364706	9
S288c_chr02	364724	364725	7
S288c_chr02	365820	365821	1
S288c_chr02	365833	365834	19
S288c_chr02	365839	365840	9
S288c_chr02	365840	365841	1
S288c_chr02	365846	365847	12
S288c_chr02	365861	365862	12
S288c_chr02	365867	365868	163
S288c_chr02	365868	365869	8
S288c_chr02	365869	365871	1
S288c_chr02	365871	365872	128
S288c_chr02	365872	365873	1
S288c_chr02	365873	365874	3
S288c_chr02	365874	365875	74
S288c_chr02	365876	365877	23
S288c_chr02	365877	365878	57
S288c_chr02	365879	365880	1
S288c_chr02	365893	365894	1
S288c_chr02	365896	365897	1
S288c_chr02	365906	365907	4
S288c_chr02	366512	366513	1
S288c_chr02	366526	366527	4
S288c_chr02	366532	366533	13
S288c_chr02	366545	366546	23
[truncated: 42,320 more rows]
