# Supplementary material for: Alternative polyadenylation diversifies post‐transcriptional regulation by selective RNA–protein interactions
Source: Mol Syst Biol. 2014 Feb 25;10(2):719. doi: 10.1002/msb.135068 (PMC4023391; doi:10.1002/msb.135068)
Supplement: Supplementary file 13 — Sweave document [file MSB-10-2-719-s13.zip › B_t20_TACAAG_fwd_uniquelyAligned_minus.sorted.bedgraph]

S288c_chr01	6735	6736	5
S288c_chr01	14213	14214	1
S288c_chr01	14768	14769	21
S288c_chr01	15862	15863	2
S288c_chr01	16793	16794	1
S288c_chr01	16806	16807	4
S288c_chr01	17803	17804	2
S288c_chr01	21536	21537	1
S288c_chr01	21990	21991	1
S288c_chr01	21997	21998	1
S288c_chr01	23711	23712	16
S288c_chr01	28117	28118	2
S288c_chr01	28138	28139	7
S288c_chr01	29077	29078	10
S288c_chr01	30883	30884	2
S288c_chr01	31530	31531	1
S288c_chr01	31560	31561	1
S288c_chr01	33014	33015	9
S288c_chr01	33027	33028	1
S288c_chr01	34919	34920	2
S288c_chr01	35007	35008	2
S288c_chr01	35110	35111	8
S288c_chr01	35112	35113	90
S288c_chr01	35156	35157	4
S288c_chr01	36386	36387	169
S288c_chr01	36394	36395	1
S288c_chr01	36396	36397	2
S288c_chr01	36400	36401	13
S288c_chr01	36411	36412	7
S288c_chr01	36413	36414	1
S288c_chr01	36414	36415	60
S288c_chr01	36419	36420	26
S288c_chr01	37192	37193	3
S288c_chr01	37199	37200	2
S288c_chr01	39009	39010	22
S288c_chr01	39010	39011	5
S288c_chr01	39012	39013	2
S288c_chr01	39013	39014	1
S288c_chr01	39015	39016	4
S288c_chr01	39020	39021	17
S288c_chr01	39054	39055	1
S288c_chr01	39060	39061	1
S288c_chr01	39153	39154	1
S288c_chr01	39162	39163	7
S288c_chr01	41998	41999	2
S288c_chr01	42023	42024	2
S288c_chr01	42027	42028	4
S288c_chr01	42039	42040	4
S288c_chr01	42323	42324	1
S288c_chr01	42327	42328	16
S288c_chr01	42329	42330	52
S288c_chr01	42330	42331	158
S288c_chr01	42789	42790	3
S288c_chr01	42798	42799	1
S288c_chr01	42803	42804	7
S288c_chr01	42866	42867	5
S288c_chr01	45105	45106	1
S288c_chr01	45115	45116	1
S288c_chr01	45120	45121	10
S288c_chr01	45125	45126	3
S288c_chr01	45131	45132	4
S288c_chr01	45139	45140	1
S288c_chr01	45161	45162	3
S288c_chr01	45192	45193	1
S288c_chr01	45321	45322	5
S288c_chr01	45575	45576	4
S288c_chr01	45578	45579	9
S288c_chr01	45579	45580	26
S288c_chr01	48297	48298	3
S288c_chr01	48308	48309	18
S288c_chr01	48309	48310	29
S288c_chr01	48313	48314	1
S288c_chr01	48314	48315	7
S288c_chr01	48316	48317	5
S288c_chr01	48319	48320	12
S288c_chr01	48321	48322	84
S288c_chr01	48322	48323	1
S288c_chr01	48323	48324	18
S288c_chr01	48325	48326	6
S288c_chr01	48328	48329	1
S288c_chr01	51835	51836	1
S288c_chr01	51855	51856	13
S288c_chr01	51864	51865	9
S288c_chr01	51875	51876	1
S288c_chr01	51881	51882	1
S288c_chr01	51896	51897	8
S288c_chr01	57924	57925	8
S288c_chr01	57937	57938	35
S288c_chr01	57939	57940	5
S288c_chr01	57954	57955	67
S288c_chr01	57955	57956	4
S288c_chr01	57956	57957	14
S288c_chr01	57957	57958	279
S288c_chr01	57958	57959	10
S288c_chr01	57959	57960	48
S288c_chr01	57960	57961	1069
S288c_chr01	57964	57965	1
S288c_chr01	57970	57971	9
S288c_chr01	57972	57973	5
S288c_chr01	57975	57976	6
S288c_chr01	57976	57977	13
S288c_chr01	57985	57986	44
S288c_chr01	57988	57989	8
S288c_chr01	57989	57990	137
S288c_chr01	57996	57997	7
S288c_chr01	58003	58004	45
S288c_chr01	58008	58009	5
S288c_chr01	58012	58013	1
S288c_chr01	62562	62563	1
S288c_chr01	62636	62637	1
S288c_chr01	62637	62638	3
S288c_chr01	62640	62641	22
S288c_chr01	62642	62643	73
S288c_chr01	62643	62644	10
S288c_chr01	62644	62645	119
S288c_chr01	62645	62646	267
S288c_chr01	62646	62647	6
S288c_chr01	62648	62649	33
S288c_chr01	62649	62650	22
S288c_chr01	62650	62651	76
S288c_chr01	62651	62652	335
S288c_chr01	62653	62654	380
S288c_chr01	62654	62655	6
S288c_chr01	62655	62656	2
S288c_chr01	62657	62658	3
S288c_chr01	62660	62661	3
S288c_chr01	62666	62667	2
S288c_chr01	62667	62668	4
S288c_chr01	62670	62671	14
S288c_chr01	62672	62673	35
S288c_chr01	62675	62676	1
S288c_chr01	62677	62678	30
S288c_chr01	62678	62679	72
S288c_chr01	62679	62680	224
S288c_chr01	62680	62681	5
S288c_chr01	62682	62683	4
S288c_chr01	62685	62686	3
S288c_chr01	62686	62687	14
S288c_chr01	62689	62691	3
S288c_chr01	62695	62696	1
S288c_chr01	62698	62699	2
S288c_chr01	62699	62700	10
S288c_chr01	65440	65441	4
S288c_chr01	65454	65455	4
S288c_chr01	65458	65459	1
S288c_chr01	65460	65461	4
S288c_chr01	65462	65463	4
S288c_chr01	65466	65467	12
S288c_chr01	65467	65468	1
S288c_chr01	65468	65469	14
S288c_chr01	65474	65475	7
S288c_chr01	65500	65501	1
S288c_chr01	65680	65681	1
S288c_chr01	68127	68128	1
S288c_chr01	70577	70578	2
S288c_chr01	70581	70582	2
S288c_chr01	70905	70906	24
S288c_chr01	71083	71084	1
S288c_chr01	73285	73286	8
S288c_chr01	73316	73317	11
S288c_chr01	73325	73326	4
S288c_chr01	73343	73344	1
S288c_chr01	73349	73350	1
S288c_chr01	73358	73359	12
S288c_chr01	73364	73365	2
S288c_chr01	73368	73369	1
S288c_chr01	73370	73371	57
S288c_chr01	73373	73374	13
S288c_chr01	73375	73376	165
S288c_chr01	73379	73380	5
S288c_chr01	73389	73390	2
S288c_chr01	73393	73394	2
S288c_chr01	73394	73395	16
S288c_chr01	73396	73397	11
S288c_chr01	73397	73398	14
S288c_chr01	73398	73399	139
S288c_chr01	73399	73400	1
S288c_chr01	73402	73403	11
S288c_chr01	73405	73406	6
S288c_chr01	73407	73408	16
S288c_chr01	73409	73410	31
S288c_chr01	73413	73414	1
S288c_chr01	73414	73415	24
S288c_chr01	73416	73417	26
S288c_chr01	73418	73420	1
S288c_chr01	73420	73421	53
S288c_chr01	73421	73422	185
S288c_chr01	73423	73424	6
S288c_chr01	73425	73426	135
S288c_chr01	73426	73427	599
S288c_chr01	73427	73428	8
S288c_chr01	73428	73429	415
S288c_chr01	73436	73437	12
S288c_chr01	73437	73438	247
S288c_chr01	73440	73441	40
S288c_chr01	73441	73442	1
S288c_chr01	73443	73444	83
S288c_chr01	73444	73445	101
S288c_chr01	73445	73446	1081
S288c_chr01	73446	73447	21
S288c_chr01	73447	73448	28
S288c_chr01	73448	73449	17
S288c_chr01	73449	73450	450
S288c_chr01	73450	73451	131
S288c_chr01	73451	73452	7894
S288c_chr01	73452	73453	122
S288c_chr01	73453	73454	30
S288c_chr01	73454	73455	38
S288c_chr01	73455	73456	19
S288c_chr01	73457	73458	6
S288c_chr01	73459	73460	10
S288c_chr01	73461	73462	130
S288c_chr01	73462	73463	29
S288c_chr01	73463	73464	8
S288c_chr01	73465	73466	61
S288c_chr01	73466	73467	814
S288c_chr01	73467	73468	2
S288c_chr01	73478	73479	2
S288c_chr01	73488	73489	5
S288c_chr01	73494	73495	1
S288c_chr01	73502	73503	2
S288c_chr01	73540	73541	10
S288c_chr01	73909	73910	8
S288c_chr01	74503	74504	1
S288c_chr01	76631	76632	14
S288c_chr01	76632	76633	40
S288c_chr01	76635	76636	25
S288c_chr01	76642	76643	18
S288c_chr01	76645	76646	13
S288c_chr01	76658	76659	1
S288c_chr01	76695	76696	23
S288c_chr01	76701	76702	1
S288c_chr01	76702	76703	257
S288c_chr01	76707	76708	4
S288c_chr01	76708	76709	79
S288c_chr01	76710	76711	13
S288c_chr01	76711	76712	8
S288c_chr01	76712	76713	62
S288c_chr01	76713	76714	440
S288c_chr01	76714	76715	20918
S288c_chr01	76716	76717	1
S288c_chr01	76721	76722	2
S288c_chr01	76723	76724	16
S288c_chr01	76735	76736	136
S288c_chr01	76740	76741	3
S288c_chr01	76743	76744	1
S288c_chr01	76776	76777	1
S288c_chr01	76777	76778	13
S288c_chr01	76783	76784	14
S288c_chr01	76813	76814	35
S288c_chr01	76822	76823	2
S288c_chr01	76861	76862	23
S288c_chr01	76876	76877	13
S288c_chr01	76975	76976	10
S288c_chr01	76978	76979	5
S288c_chr01	76981	76982	40
S288c_chr01	76984	76985	4
S288c_chr01	76990	76991	1
S288c_chr01	76991	76992	5
S288c_chr01	76992	76993	200
S288c_chr01	76993	76994	1930
S288c_chr01	76997	76998	13
S288c_chr01	77000	77001	1
S288c_chr01	77001	77002	25
S288c_chr01	77002	77003	524
S288c_chr01	77008	77009	24
S288c_chr01	77017	77018	102
S288c_chr01	77019	77020	99
S288c_chr01	77029	77030	1
S288c_chr01	77032	77033	19
S288c_chr01	77042	77043	6
S288c_chr01	77043	77044	120
S288c_chr01	77046	77047	7
S288c_chr01	77047	77048	291
S288c_chr01	77050	77051	22
S288c_chr01	77058	77059	1
S288c_chr01	77062	77063	53
S288c_chr01	77077	77078	1
S288c_chr01	77078	77079	25
S288c_chr01	77079	77080	50
S288c_chr01	77086	77087	32
S288c_chr01	77099	77100	1
S288c_chr01	77107	77108	3
S288c_chr01	77139	77140	7
S288c_chr01	77141	77142	1
S288c_chr01	77143	77144	2
S288c_chr01	77145	77146	43
S288c_chr01	77146	77147	2055
S288c_chr01	77147	77149	1
S288c_chr01	77155	77156	4
S288c_chr01	77160	77161	3
S288c_chr01	77167	77168	1
S288c_chr01	77170	77171	49
S288c_chr01	77237	77238	15
S288c_chr01	77242	77243	5
S288c_chr01	77271	77272	12
S288c_chr01	77493	77494	1
S288c_chr01	77494	77495	42
S288c_chr01	77510	77511	364
S288c_chr01	77512	77513	8
S288c_chr01	77515	77516	54
S288c_chr01	77518	77519	5
S288c_chr01	77521	77522	1
S288c_chr01	77524	77525	26
S288c_chr01	78274	78275	1
S288c_chr01	79503	79504	2
S288c_chr01	79507	79508	3
S288c_chr01	79514	79515	4
S288c_chr01	79515	79516	1
S288c_chr01	79516	79517	26
S288c_chr01	79524	79525	28
S288c_chr01	79525	79526	9
S288c_chr01	79526	79527	43
S288c_chr01	79527	79528	52
S288c_chr01	79529	79530	13
S288c_chr01	79530	79531	300
S288c_chr01	79534	79535	53
S288c_chr01	79535	79536	2
S288c_chr01	79536	79537	391
S288c_chr01	79537	79538	3
S288c_chr01	79538	79539	2
S288c_chr01	79541	79542	15
S288c_chr01	79552	79553	17
S288c_chr01	79554	79555	127
S288c_chr01	79558	79559	35
S288c_chr01	79559	79560	8
S288c_chr01	79560	79561	239
S288c_chr01	79564	79565	3
S288c_chr01	79565	79566	2
S288c_chr01	79589	79590	2
S288c_chr01	79698	79699	6
S288c_chr01	79707	79708	4
S288c_chr01	79734	79735	1
S288c_chr01	80684	80685	1
S288c_chr01	83255	83256	9
S288c_chr01	83265	83266	8
S288c_chr01	83296	83297	2
S288c_chr01	83342	83343	2
S288c_chr01	83459	83460	3
S288c_chr01	87549	87550	2
S288c_chr01	87838	87839	9
S288c_chr01	87844	87845	7
S288c_chr01	87848	87849	7
S288c_chr01	87850	87851	1
S288c_chr01	87853	87855	23
S288c_chr01	87855	87856	93
S288c_chr01	87859	87860	24
S288c_chr01	87861	87862	131
S288c_chr01	87862	87863	5
S288c_chr01	87863	87864	6
S288c_chr01	87865	87866	7
S288c_chr01	87866	87867	53
S288c_chr01	87871	87872	1
S288c_chr01	87874	87875	3
S288c_chr01	87882	87883	5
S288c_chr01	87883	87884	7
S288c_chr01	87884	87885	9
S288c_chr01	87886	87887	4
S288c_chr01	87888	87889	2
S288c_chr01	87889	87890	24
S288c_chr01	87890	87891	1
S288c_chr01	87892	87893	7
S288c_chr01	87893	87894	66
S288c_chr01	87898	87900	1
S288c_chr01	87903	87904	14
S288c_chr01	87904	87905	23
S288c_chr01	87908	87910	1
S288c_chr01	87911	87912	24
S288c_chr01	87914	87915	2
S288c_chr01	87925	87926	1
S288c_chr01	87998	87999	2
S288c_chr01	92410	92411	1
S288c_chr01	94504	94505	1
S288c_chr01	94528	94529	15
S288c_chr01	94566	94567	1
S288c_chr01	94567	94568	30
S288c_chr01	94879	94880	1
S288c_chr01	95572	95573	6
S288c_chr01	116223	116224	32
S288c_chr01	118315	118316	4
S288c_chr01	118319	118320	20
S288c_chr01	118329	118330	1
S288c_chr01	118330	118331	27
S288c_chr01	118350	118351	1
S288c_chr01	118362	118363	4
S288c_chr01	118383	118384	2
S288c_chr01	118385	118386	10
S288c_chr01	118388	118389	2
S288c_chr01	118389	118390	1
S288c_chr01	118390	118391	13
S288c_chr01	118394	118395	17
S288c_chr01	118405	118406	1
S288c_chr01	118452	118453	1
S288c_chr01	124458	124459	2
S288c_chr01	124462	124463	5
S288c_chr01	124476	124477	19
S288c_chr01	124478	124479	54
S288c_chr01	124493	124494	4
S288c_chr01	126850	126851	45
S288c_chr01	126851	126852	1
S288c_chr01	126853	126854	36
S288c_chr01	126856	126857	7
S288c_chr01	126857	126858	11
S288c_chr01	126861	126862	1
S288c_chr01	126862	126863	2
S288c_chr01	126864	126865	5
S288c_chr01	126867	126868	11
S288c_chr01	126868	126869	23
S288c_chr01	126869	126870	73
S288c_chr01	126872	126873	4
S288c_chr01	126873	126874	6
S288c_chr01	126874	126875	62
S288c_chr01	126876	126877	1
S288c_chr01	126878	126879	2
S288c_chr01	126879	126880	3
S288c_chr01	129610	129611	7
S288c_chr01	130570	130571	1
S288c_chr01	130586	130587	8
S288c_chr01	130587	130588	3
S288c_chr01	130592	130593	4
S288c_chr01	132069	132070	1
S288c_chr01	132072	132073	6
S288c_chr01	132074	132075	60
S288c_chr01	132075	132076	18
S288c_chr01	132076	132077	40
S288c_chr01	132077	132078	5
S288c_chr01	132078	132079	87
S288c_chr01	132079	132080	541
S288c_chr01	132080	132081	95
S288c_chr01	132081	132082	5631
S288c_chr01	132082	132083	20
S288c_chr01	132083	132084	89
S288c_chr01	132084	132085	13
S288c_chr01	132085	132086	797
S288c_chr01	132086	132087	5
S288c_chr01	132090	132091	1
S288c_chr01	132092	132093	1
S288c_chr01	132094	132095	46
S288c_chr01	132096	132097	4
S288c_chr01	132097	132098	1
S288c_chr01	132099	132100	208
S288c_chr01	132103	132104	13
S288c_chr01	132110	132111	7
S288c_chr01	132112	132113	14
S288c_chr01	132113	132114	99
S288c_chr01	132131	132132	11
S288c_chr01	133386	133387	14
S288c_chr01	133388	133389	3
S288c_chr01	133469	133470	20
S288c_chr01	134209	134210	1
S288c_chr01	135083	135084	10
S288c_chr01	136754	136755	12
S288c_chr01	136755	136756	19
S288c_chr01	137616	137617	2
S288c_chr01	137635	137636	2
S288c_chr01	137636	137637	49
S288c_chr01	137647	137648	14
S288c_chr01	137667	137668	2
S288c_chr01	137682	137683	23
S288c_chr01	137688	137689	4
S288c_chr01	138781	138782	1
S288c_chr01	138786	138787	21
S288c_chr01	138798	138799	1
S288c_chr01	139335	139336	3
S288c_chr01	139343	139344	3
S288c_chr01	139344	139345	6
S288c_chr01	139406	139407	10
S288c_chr01	142353	142354	6
S288c_chr01	142363	142364	18
S288c_chr01	142467	142468	1
S288c_chr01	143091	143092	3
S288c_chr01	143198	143199	604
S288c_chr01	143204	143205	15
S288c_chr01	143205	143206	1
S288c_chr01	143209	143210	1
S288c_chr01	143211	143212	11
S288c_chr01	143212	143213	645
S288c_chr01	143214	143215	1
S288c_chr01	143216	143217	21
S288c_chr01	143217	143218	56
S288c_chr01	143218	143219	198
S288c_chr01	143219	143220	4077
S288c_chr01	143220	143221	25
S288c_chr01	143221	143222	5
S288c_chr01	143222	143223	487
S288c_chr01	143223	143224	2
S288c_chr01	143224	143225	3
S288c_chr01	143226	143227	65
S288c_chr01	143228	143229	2
S288c_chr01	143229	143230	35
S288c_chr01	143230	143231	49
S288c_chr01	143231	143232	2211
S288c_chr01	143239	143240	2
S288c_chr01	143240	143242	1
S288c_chr01	143242	143243	48
S288c_chr01	143243	143244	2720
S288c_chr01	143245	143246	4
S288c_chr01	143247	143248	157
S288c_chr01	143250	143251	3
S288c_chr01	143251	143252	18
S288c_chr01	143252	143253	153
S288c_chr01	143255	143256	32
S288c_chr01	143259	143260	6
S288c_chr01	143261	143262	1
S288c_chr01	143262	143263	172
S288c_chr01	143263	143264	376
S288c_chr01	143264	143265	1471
S288c_chr01	143279	143280	58
S288c_chr01	143286	143287	50
S288c_chr01	143288	143289	1
S288c_chr01	143290	143291	42
S288c_chr01	143291	143292	1
S288c_chr01	143292	143293	82
S288c_chr01	143302	143303	8
S288c_chr01	143307	143308	12
S288c_chr01	143309	143310	1
S288c_chr01	143312	143313	8
S288c_chr01	143349	143350	15
S288c_chr01	143354	143355	2
S288c_chr01	143360	143361	7
S288c_chr01	143362	143363	219
S288c_chr01	143364	143365	6
S288c_chr01	143365	143366	192
S288c_chr01	143366	143367	228
S288c_chr01	143367	143368	11413
S288c_chr01	143368	143369	5
S288c_chr01	143369	143370	4
S288c_chr01	143370	143371	7
S288c_chr01	143371	143372	27
S288c_chr01	143372	143373	661
S288c_chr01	143373	143374	15
S288c_chr01	143374	143375	14
S288c_chr01	143375	143376	3
S288c_chr01	143376	143377	95
S288c_chr01	143377	143378	151
S288c_chr01	143378	143379	2632
S288c_chr01	143379	143380	4229
S288c_chr01	143380	143381	59713
S288c_chr01	143381	143382	37
S288c_chr01	143382	143383	21
S288c_chr01	143383	143384	790
S288c_chr01	143384	143385	7
S288c_chr01	143385	143386	502
S288c_chr01	143386	143387	14
S288c_chr01	143387	143388	8473
S288c_chr01	143388	143389	3
S288c_chr01	143389	143390	21
S288c_chr01	143390	143391	34
S288c_chr01	143391	143392	49
S288c_chr01	143392	143393	859
S288c_chr01	143393	143394	9
S288c_chr01	143395	143396	218
S288c_chr01	143396	143397	458
S288c_chr01	143398	143399	24
S288c_chr01	143399	143400	9
S288c_chr01	143401	143402	9
S288c_chr01	143403	143404	85
S288c_chr01	143407	143408	2
S288c_chr01	143408	143409	12
S288c_chr01	143410	143411	6
S288c_chr01	143416	143417	19
S288c_chr01	143430	143431	15
S288c_chr01	143432	143433	10
S288c_chr01	143442	143443	2
S288c_chr01	143443	143444	18
S288c_chr01	143444	143445	1075
S288c_chr01	143445	143446	1
S288c_chr01	143458	143459	7
S288c_chr01	143459	143460	1
S288c_chr01	143461	143462	36
S288c_chr01	143462	143463	216
S288c_chr01	143466	143467	7
S288c_chr01	143686	143687	1
S288c_chr01	144959	144960	7
S288c_chr01	147584	147585	11
S288c_chr01	147586	147587	14
S288c_chr01	147591	147592	2
S288c_chr01	147633	147634	9
S288c_chr01	147636	147637	14
S288c_chr01	147639	147640	3
S288c_chr01	147641	147642	1
S288c_chr01	147643	147644	15
S288c_chr01	153934	153935	10
S288c_chr01	153945	153946	2
S288c_chr01	153956	153957	5
S288c_chr01	153965	153966	8
S288c_chr01	153969	153970	10
S288c_chr01	153988	153989	15
S288c_chr01	154143	154144	1
S288c_chr01	154158	154159	1
S288c_chr01	155673	155674	1
S288c_chr01	156008	156009	1
S288c_chr01	156762	156763	1
S288c_chr01	156774	156775	2
S288c_chr01	156777	156778	6
S288c_chr01	156779	156780	14
S288c_chr01	156784	156785	1
S288c_chr01	156785	156786	6
S288c_chr01	156854	156855	1
S288c_chr01	156857	156858	8
S288c_chr01	159857	159858	8
S288c_chr01	159881	159882	1
S288c_chr01	159889	159890	12
S288c_chr01	159914	159915	11
S288c_chr01	159915	159916	9
S288c_chr01	159934	159935	24
S288c_chr01	166462	166463	2
S288c_chr01	166468	166469	1
S288c_chr01	166472	166473	1
S288c_chr01	166480	166481	7
S288c_chr01	166555	166556	2
S288c_chr01	166601	166602	1
S288c_chr01	170386	170387	8
S288c_chr01	170387	170388	5
S288c_chr01	170388	170389	27
S288c_chr01	170389	170390	1726
S288c_chr01	170390	170391	1
S288c_chr01	170399	170400	1
S288c_chr01	170400	170401	42
S288c_chr01	170402	170403	11
S288c_chr01	170406	170407	5
S288c_chr01	170407	170408	6
S288c_chr01	170408	170409	67
S288c_chr01	170412	170413	20
S288c_chr01	170414	170415	86
S288c_chr01	170418	170419	8
S288c_chr01	170419	170420	19
S288c_chr01	170420	170421	76
S288c_chr01	170424	170425	1
S288c_chr01	170433	170434	15
S288c_chr01	170445	170446	9
S288c_chr01	170447	170448	18
S288c_chr01	170450	170451	3
S288c_chr01	170478	170479	1
S288c_chr01	170487	170488	3
S288c_chr01	170568	170569	6
S288c_chr01	170623	170624	2
S288c_chr01	170653	170654	7
S288c_chr01	172018	172019	1
S288c_chr01	172218	172219	1
S288c_chr01	172227	172228	8
S288c_chr01	172238	172239	17
S288c_chr01	172261	172262	6
S288c_chr01	176192	176193	4
S288c_chr01	180828	180829	5
S288c_chr01	181318	181319	13
S288c_chr01	181347	181348	2
S288c_chr01	181376	181377	1
S288c_chr01	183550	183551	1
S288c_chr01	184532	184534	5
S288c_chr01	184539	184540	3
S288c_chr01	184551	184552	1
S288c_chr01	184622	184623	7
S288c_chr01	184654	184655	60
S288c_chr01	184655	184656	1
S288c_chr01	184657	184658	7
S288c_chr01	184658	184659	64
S288c_chr01	184661	184662	36
S288c_chr01	184682	184683	1
S288c_chr01	184688	184689	4
S288c_chr01	185791	185792	24
S288c_chr01	185793	185794	63
S288c_chr01	185795	185796	3
S288c_chr01	186003	186004	5
S288c_chr01	186011	186012	4
S288c_chr01	186758	186759	1
S288c_chr01	186771	186772	12
S288c_chr01	186808	186809	4
S288c_chr01	187869	187870	10
S288c_chr01	187882	187883	23
S288c_chr01	187886	187887	2
S288c_chr01	187888	187889	11
S288c_chr01	187891	187892	2
S288c_chr01	187893	187894	1
S288c_chr01	187909	187910	1
S288c_chr01	187952	187953	2
S288c_chr01	188902	188903	1
S288c_chr01	188903	188904	13
S288c_chr01	188911	188912	37
S288c_chr01	188922	188923	11
S288c_chr01	189260	189261	1
S288c_chr01	192359	192360	6
S288c_chr01	192364	192365	10
S288c_chr01	192447	192448	4
S288c_chr01	192456	192457	3
S288c_chr01	192475	192476	2
S288c_chr01	192550	192551	6
S288c_chr01	196226	196227	1
S288c_chr01	196305	196306	6
S288c_chr01	196309	196310	10
S288c_chr01	196317	196318	1
S288c_chr01	196327	196328	23
S288c_chr01	196330	196331	1
S288c_chr01	196338	196339	4
S288c_chr01	196342	196343	1
S288c_chr01	196346	196347	7
S288c_chr01	196348	196349	1
S288c_chr01	196352	196353	14
S288c_chr01	196377	196378	17
S288c_chr01	196424	196425	4
S288c_chr01	196428	196429	3
S288c_chr01	196706	196707	3
S288c_chr01	196778	196779	4
S288c_chr01	197082	197083	2
S288c_chr01	197084	197085	2
S288c_chr01	197089	197090	1
S288c_chr01	197096	197097	14
S288c_chr01	197097	197098	3
S288c_chr01	197102	197103	7
S288c_chr01	197156	197157	1
S288c_chr01	197189	197190	6
S288c_chr01	197932	197933	1
S288c_chr01	198447	198448	1
S288c_chr01	198457	198458	4
S288c_chr01	198606	198607	2
S288c_chr01	199265	199266	2
S288c_chr01	199864	199865	3
S288c_chr01	199866	199867	5
S288c_chr01	199894	199895	6
S288c_chr01	208077	208078	15
S288c_chr01	208081	208082	7
S288c_chr01	208099	208100	20
S288c_chr01	226912	226913	1
S288c_chr01	229393	229394	7
S288c_chr01	229474	229475	9
S288c_chr02	9752	9753	6
S288c_chr02	9819	9820	9
S288c_chr02	24836	24837	32
S288c_chr02	24843	24844	6
S288c_chr02	24856	24857	10
S288c_chr02	24873	24874	8
S288c_chr02	24874	24875	135
S288c_chr02	24882	24883	21
S288c_chr02	24883	24884	20
S288c_chr02	24888	24889	2
S288c_chr02	24891	24892	14
S288c_chr02	24892	24893	11
S288c_chr02	24896	24897	2
S288c_chr02	24900	24901	7
S288c_chr02	24919	24920	15
S288c_chr02	24929	24930	1
S288c_chr02	24937	24938	83
S288c_chr02	24946	24947	1
S288c_chr02	24953	24954	2
S288c_chr02	24956	24957	2
S288c_chr02	24958	24959	1
S288c_chr02	24960	24961	8
S288c_chr02	24963	24964	2
S288c_chr02	24969	24970	1
S288c_chr02	25014	25015	3
S288c_chr02	36495	36496	1
S288c_chr02	36896	36897	9
S288c_chr02	36897	36898	23
S288c_chr02	36900	36901	1
S288c_chr02	37016	37017	13
S288c_chr02	37019	37020	28
S288c_chr02	37071	37072	2
S288c_chr02	38693	38694	7
S288c_chr02	38694	38695	1
S288c_chr02	38697	38698	93
S288c_chr02	38749	38750	4
S288c_chr02	38756	38757	18
S288c_chr02	38769	38770	62
S288c_chr02	38784	38785	13
S288c_chr02	38801	38802	5
S288c_chr02	38815	38816	19
S288c_chr02	38823	38824	1
S288c_chr02	38855	38856	1
S288c_chr02	38877	38878	1
S288c_chr02	38879	38880	2
S288c_chr02	38902	38903	1
S288c_chr02	38903	38904	5
S288c_chr02	38907	38908	13
S288c_chr02	38944	38945	1
S288c_chr02	38955	38956	34
S288c_chr02	38961	38962	9
S288c_chr02	38962	38963	65
S288c_chr02	39002	39003	2
S288c_chr02	39016	39017	5
S288c_chr02	39498	39499	2
S288c_chr02	40637	40638	2
S288c_chr02	40640	40641	1
S288c_chr02	40642	40643	1
S288c_chr02	40643	40644	7
S288c_chr02	40646	40647	2
S288c_chr02	44171	44172	8
S288c_chr02	44206	44207	2
S288c_chr02	44347	44348	13
S288c_chr02	46405	46406	17
S288c_chr02	46409	46410	4
S288c_chr02	46411	46412	26
S288c_chr02	46418	46419	97
S288c_chr02	46419	46420	10
S288c_chr02	46420	46421	5
S288c_chr02	46421	46422	444
S288c_chr02	46425	46426	3
S288c_chr02	46429	46430	4
S288c_chr02	46430	46431	178
S288c_chr02	46431	46432	1
S288c_chr02	46432	46433	2797
S288c_chr02	46433	46435	6
S288c_chr02	46435	46436	566
S288c_chr02	46436	46437	31
S288c_chr02	46437	46438	8309
S288c_chr02	46438	46439	36
S288c_chr02	46439	46440	14
S288c_chr02	46440	46441	4
S288c_chr02	46441	46442	8
S288c_chr02	46442	46443	46
S288c_chr02	46443	46444	135
S288c_chr02	46444	46445	2136
S288c_chr02	46448	46449	13
S288c_chr02	46449	46450	1
S288c_chr02	46450	46451	718
S288c_chr02	46452	46454	1
S288c_chr02	46455	46456	69
S288c_chr02	46456	46457	144
S288c_chr02	46457	46458	3
S288c_chr02	46458	46459	12
S288c_chr02	46459	46460	536
S288c_chr02	46461	46462	19
S288c_chr02	46462	46463	334
S288c_chr02	46464	46465	12
S288c_chr02	46466	46467	29
S288c_chr02	46469	46470	1
S288c_chr02	46471	46472	48
S288c_chr02	46472	46473	228
S288c_chr02	46474	46475	149
S288c_chr02	46475	46476	3
S288c_chr02	46480	46481	36
S288c_chr02	46484	46485	4
S288c_chr02	46488	46489	10
S288c_chr02	46491	46492	1
S288c_chr02	46492	46493	2
S288c_chr02	46494	46495	259
S288c_chr02	46498	46499	5
S288c_chr02	46499	46500	3
S288c_chr02	46501	46502	318
S288c_chr02	46504	46505	20
S288c_chr02	46505	46506	38
S288c_chr02	46506	46507	207
S288c_chr02	46507	46508	8
S288c_chr02	46508	46509	20
S288c_chr02	46509	46510	399
S288c_chr02	46510	46512	1
S288c_chr02	46512	46513	126
S288c_chr02	46513	46514	761
S288c_chr02	46514	46515	129
S288c_chr02	46515	46516	7
S288c_chr02	46516	46517	2832
S288c_chr02	46517	46518	10
S288c_chr02	46518	46519	12
S288c_chr02	46526	46527	2
S288c_chr02	46532	46533	1
S288c_chr02	46534	46535	1
S288c_chr02	46537	46538	1
S288c_chr02	46543	46544	13
S288c_chr02	46612	46613	6
S288c_chr02	47278	47279	3
S288c_chr02	49472	49473	4
S288c_chr02	51825	51826	1
S288c_chr02	51950	51951	6
S288c_chr02	59792	59793	1
S288c_chr02	59837	59838	3
S288c_chr02	63660	63661	2
S288c_chr02	66928	66929	25
S288c_chr02	66937	66938	8
S288c_chr02	66944	66945	1
S288c_chr02	73033	73034	1
S288c_chr02	73077	73078	5
S288c_chr02	73101	73102	11
S288c_chr02	73108	73109	5
S288c_chr02	76887	76888	7
S288c_chr02	79834	79835	5
S288c_chr02	79843	79844	11
S288c_chr02	79844	79845	73
S288c_chr02	79850	79851	4
S288c_chr02	79853	79854	9
S288c_chr02	79860	79861	11
S288c_chr02	79875	79876	2
S288c_chr02	79880	79881	1
S288c_chr02	79896	79897	1
S288c_chr02	79897	79898	9
S288c_chr02	79900	79901	55
S288c_chr02	79911	79912	10
S288c_chr02	79928	79929	7
S288c_chr02	79935	79936	2
S288c_chr02	79948	79949	3
S288c_chr02	79965	79966	2
S288c_chr02	79972	79973	1
S288c_chr02	79989	79990	1
S288c_chr02	79991	79992	1
S288c_chr02	80053	80054	9
S288c_chr02	80054	80055	1
S288c_chr02	87284	87285	3
S288c_chr02	88331	88332	1
S288c_chr02	88456	88457	3
S288c_chr02	88462	88463	2
S288c_chr02	88468	88469	91
S288c_chr02	88470	88471	20
S288c_chr02	88471	88472	6
S288c_chr02	88472	88473	13
S288c_chr02	88473	88474	36
S288c_chr02	88476	88477	1
S288c_chr02	88481	88482	6
S288c_chr02	88483	88484	3
S288c_chr02	88484	88485	16
S288c_chr02	88564	88565	1
S288c_chr02	88566	88567	2
S288c_chr02	90471	90472	40
S288c_chr02	90486	90487	3
S288c_chr02	90496	90497	7
S288c_chr02	90673	90674	1
S288c_chr02	92102	92103	8
S288c_chr02	92105	92106	10
S288c_chr02	92190	92191	3
S288c_chr02	92200	92201	3
S288c_chr02	92203	92204	1
S288c_chr02	93459	93460	1
S288c_chr02	93478	93479	10
S288c_chr02	93482	93483	40
S288c_chr02	93579	93580	7
S288c_chr02	93628	93629	24
S288c_chr02	93678	93679	1
S288c_chr02	105318	105319	4
S288c_chr02	105392	105393	1
S288c_chr02	107732	107733	2
S288c_chr02	108785	108786	1
S288c_chr02	110045	110046	9
S288c_chr02	110053	110054	2
S288c_chr02	111278	111279	1
S288c_chr02	111294	111295	16
S288c_chr02	111295	111296	3
S288c_chr02	111442	111443	2
S288c_chr02	111577	111578	2
S288c_chr02	112801	112802	10
S288c_chr02	112815	112816	2
S288c_chr02	112817	112818	90
S288c_chr02	112824	112825	110
S288c_chr02	112829	112830	25
S288c_chr02	112833	112834	74
S288c_chr02	115358	115359	5
S288c_chr02	115366	115367	11
S288c_chr02	115368	115369	7
S288c_chr02	115379	115380	2
S288c_chr02	115380	115381	8
S288c_chr02	115381	115382	1
S288c_chr02	115382	115383	31
S288c_chr02	115386	115387	6
S288c_chr02	115393	115394	2
S288c_chr02	115404	115405	115
S288c_chr02	115412	115413	6
S288c_chr02	115423	115424	7
S288c_chr02	115426	115427	62
S288c_chr02	115436	115437	234
S288c_chr02	115563	115564	16
S288c_chr02	115564	115565	2
S288c_chr02	115573	115574	1
S288c_chr02	115580	115581	18
S288c_chr02	115589	115590	2
S288c_chr02	117453	117454	30
S288c_chr02	117459	117460	1
S288c_chr02	117464	117465	1
S288c_chr02	117468	117469	12
S288c_chr02	117481	117482	1
S288c_chr02	119295	119296	2
S288c_chr02	119326	119327	4
S288c_chr02	126179	126180	6
S288c_chr02	126180	126181	36
S288c_chr02	126183	126184	1
S288c_chr02	126184	126185	41
S288c_chr02	126185	126186	273
S288c_chr02	126197	126198	3
S288c_chr02	126276	126277	7
S288c_chr02	126793	126794	1
S288c_chr02	127502	127503	3
S288c_chr02	127802	127803	1
S288c_chr02	129729	129730	1
S288c_chr02	133926	133927	1
S288c_chr02	136508	136509	3
S288c_chr02	142009	142010	3
S288c_chr02	142011	142012	9
S288c_chr02	142015	142016	1
S288c_chr02	142017	142018	11
S288c_chr02	142023	142024	3
S288c_chr02	142026	142027	12
S288c_chr02	142027	142028	124
S288c_chr02	142031	142032	1
S288c_chr02	142035	142036	5
S288c_chr02	142036	142037	1
S288c_chr02	142039	142040	1
S288c_chr02	142063	142064	2
S288c_chr02	142073	142074	3
S288c_chr02	142079	142080	18
S288c_chr02	142080	142081	2
S288c_chr02	142081	142082	6
S288c_chr02	142082	142083	7
S288c_chr02	142084	142085	11
S288c_chr02	142094	142095	26
S288c_chr02	142097	142098	1
S288c_chr02	142102	142103	2
S288c_chr02	142104	142105	1
S288c_chr02	142120	142121	7
S288c_chr02	142333	142334	3
S288c_chr02	143690	143691	6
S288c_chr02	143706	143707	29
S288c_chr02	143712	143713	1
S288c_chr02	146938	146939	5
S288c_chr02	146940	146941	2
S288c_chr02	146942	146943	13
S288c_chr02	146946	146947	32
S288c_chr02	146947	146948	1
S288c_chr02	146950	146951	6
S288c_chr02	146973	146974	1
S288c_chr02	146976	146977	32
S288c_chr02	147007	147008	9
S288c_chr02	150394	150395	1
S288c_chr02	152908	152909	1
S288c_chr02	161508	161509	32
S288c_chr02	161531	161532	4
S288c_chr02	161534	161535	1
S288c_chr02	164488	164489	4
S288c_chr02	166420	166421	3
S288c_chr02	167370	167371	12
S288c_chr02	167487	167488	7
S288c_chr02	167488	167489	4
S288c_chr02	167489	167490	1
S288c_chr02	167490	167491	9
S288c_chr02	167493	167494	1
S288c_chr02	169415	169416	1
S288c_chr02	169419	169420	3
S288c_chr02	169422	169423	74
S288c_chr02	169423	169424	25
S288c_chr02	169429	169430	7
S288c_chr02	169430	169431	18
S288c_chr02	169431	169432	1
S288c_chr02	169433	169434	9
S288c_chr02	169434	169435	84
S288c_chr02	169438	169439	2
S288c_chr02	169440	169441	39
S288c_chr02	169442	169443	105
S288c_chr02	169443	169444	474
S288c_chr02	169449	169450	76
S288c_chr02	169450	169451	88
S288c_chr02	169451	169452	3
S288c_chr02	169452	169453	80
S288c_chr02	169453	169454	2631
S288c_chr02	169456	169457	3
S288c_chr02	169457	169458	368
S288c_chr02	169458	169459	6
S288c_chr02	169459	169460	3220
S288c_chr02	169460	169461	22
S288c_chr02	169461	169462	14
S288c_chr02	169462	169463	651
S288c_chr02	169463	169464	12
S288c_chr02	169464	169465	18
S288c_chr02	169465	169466	746
S288c_chr02	169467	169468	44
S288c_chr02	169468	169469	2
S288c_chr02	169469	169470	93
S288c_chr02	169470	169471	10
S288c_chr02	169471	169472	1154
S288c_chr02	169472	169473	25
S288c_chr02	169473	169474	13
S288c_chr02	169474	169475	9
S288c_chr02	169475	169476	45
S288c_chr02	169476	169477	8171
S288c_chr02	169477	169478	11
S288c_chr02	169478	169479	60
S288c_chr02	169479	169480	5026
S288c_chr02	169480	169481	7
S288c_chr02	169481	169482	269
S288c_chr02	169483	169484	97
S288c_chr02	169485	169486	5
S288c_chr02	169487	169488	33
S288c_chr02	169492	169493	39
S288c_chr02	169495	169496	1
S288c_chr02	169496	169497	19
S288c_chr02	169497	169498	6
S288c_chr02	169498	169499	18
S288c_chr02	169502	169503	60
S288c_chr02	169506	169507	3
S288c_chr02	169518	169519	47
S288c_chr02	169523	169524	11
S288c_chr02	169529	169530	12
S288c_chr02	169530	169531	16
S288c_chr02	169531	169532	18
S288c_chr02	169532	169533	22
S288c_chr02	169533	169534	656
S288c_chr02	169537	169538	1
S288c_chr02	169539	169540	4
S288c_chr02	169540	169541	2
S288c_chr02	169541	169542	1
S288c_chr02	169542	169543	202
S288c_chr02	169543	169544	154
S288c_chr02	169544	169545	1628
S288c_chr02	169545	169546	5
S288c_chr02	169555	169556	13
S288c_chr02	169559	169560	14
S288c_chr02	169566	169567	1
S288c_chr02	169570	169571	1
S288c_chr02	169598	169599	3
S288c_chr02	169603	169604	1
S288c_chr02	169740	169741	1
S288c_chr02	170891	170892	1
S288c_chr02	171163	171164	18
S288c_chr02	171268	171269	2
S288c_chr02	172383	172384	1
S288c_chr02	172629	172630	1
S288c_chr02	172635	172636	1
S288c_chr02	172689	172690	1
S288c_chr02	173835	173836	7
S288c_chr02	174498	174499	7
S288c_chr02	174501	174502	4
S288c_chr02	174661	174662	1
S288c_chr02	174677	174678	6
S288c_chr02	174873	174874	1
S288c_chr02	177333	177334	2
S288c_chr02	184218	184219	2
S288c_chr02	186029	186030	6
S288c_chr02	186183	186184	7
S288c_chr02	193640	193641	12
S288c_chr02	193642	193643	4
S288c_chr02	193645	193646	15
S288c_chr02	193646	193647	94
S288c_chr02	193649	193650	1
S288c_chr02	193650	193651	4
S288c_chr02	195933	195934	15
S288c_chr02	195961	195962	8
S288c_chr02	195973	195974	4
S288c_chr02	195979	195980	2
S288c_chr02	195983	195984	13
S288c_chr02	205754	205755	2
S288c_chr02	205757	205759	1
S288c_chr02	205766	205767	15
S288c_chr02	205769	205770	4
S288c_chr02	205781	205782	10
S288c_chr02	205900	205901	4
S288c_chr02	205927	205928	2
S288c_chr02	205930	205931	6
S288c_chr02	205931	205932	21
S288c_chr02	205933	205934	1
S288c_chr02	205937	205938	9
S288c_chr02	205955	205956	5
S288c_chr02	205997	205998	1
S288c_chr02	206018	206019	5
S288c_chr02	206021	206022	55
S288c_chr02	206045	206046	2
S288c_chr02	209278	209279	1
S288c_chr02	209334	209335	2
S288c_chr02	209341	209342	5
S288c_chr02	209347	209348	5
S288c_chr02	220683	220684	1
S288c_chr02	221027	221028	5
S288c_chr02	221041	221042	11
S288c_chr02	221069	221070	5
S288c_chr02	221338	221339	9
S288c_chr02	225397	225398	11
S288c_chr02	226953	226954	33
S288c_chr02	226966	226967	2
S288c_chr02	227230	227231	32
S288c_chr02	227262	227263	14
S288c_chr02	227280	227281	9
S288c_chr02	227286	227287	1
S288c_chr02	227459	227460	4
S288c_chr02	233119	233120	2
S288c_chr02	233126	233127	38
S288c_chr02	233130	233131	1
S288c_chr02	233155	233156	7
S288c_chr02	234949	234950	2
S288c_chr02	235017	235018	1
S288c_chr02	235063	235064	9
S288c_chr02	235166	235167	1
S288c_chr02	235168	235169	5
S288c_chr02	235172	235173	1
S288c_chr02	235174	235175	42
S288c_chr02	235187	235188	1
S288c_chr02	235190	235191	3
S288c_chr02	235200	235201	9
S288c_chr02	235201	235202	8
S288c_chr02	235205	235206	46
S288c_chr02	235212	235213	2
S288c_chr02	235222	235223	6
S288c_chr02	235224	235225	1
S288c_chr02	235237	235238	3
S288c_chr02	235240	235241	2
S288c_chr02	235245	235246	3
S288c_chr02	235271	235272	5
S288c_chr02	236432	236433	6
S288c_chr02	236974	236975	2
S288c_chr02	236977	236978	3
S288c_chr02	236984	236985	1
S288c_chr02	237052	237053	8
S288c_chr02	237065	237066	32
S288c_chr02	237069	237070	2
S288c_chr02	237076	237077	2
S288c_chr02	237077	237078	7
S288c_chr02	237078	237079	121
S288c_chr02	237086	237087	4
S288c_chr02	237088	237089	1
S288c_chr02	237089	237090	3
S288c_chr02	237092	237093	6
S288c_chr02	237104	237105	6
S288c_chr02	237110	237111	7
S288c_chr02	237127	237128	10
S288c_chr02	237128	237129	40
S288c_chr02	237132	237133	1
S288c_chr02	237136	237137	17
S288c_chr02	237137	237138	1
S288c_chr02	237138	237139	222
S288c_chr02	237139	237140	4
S288c_chr02	237140	237141	56
S288c_chr02	237141	237142	625
S288c_chr02	237142	237143	2
S288c_chr02	237143	237144	7
S288c_chr02	237146	237147	53
S288c_chr02	237149	237150	24
S288c_chr02	237153	237154	9
S288c_chr02	237157	237158	12
S288c_chr02	237159	237160	8
S288c_chr02	237175	237176	3
S288c_chr02	237193	237194	3
S288c_chr02	237196	237197	1
S288c_chr02	237241	237242	4
S288c_chr02	238973	238974	1
S288c_chr02	241419	241420	1
S288c_chr02	244352	244353	2
S288c_chr02	244356	244357	3
S288c_chr02	244359	244360	22
S288c_chr02	244363	244364	8
S288c_chr02	244376	244377	1
S288c_chr02	244435	244436	1
S288c_chr02	246691	246692	1
S288c_chr02	246739	246740	7
S288c_chr02	248622	248623	9
S288c_chr02	248644	248645	37
S288c_chr02	248648	248649	48
S288c_chr02	254984	254985	11
S288c_chr02	255005	255006	1
S288c_chr02	255009	255010	1
S288c_chr02	255307	255308	3
S288c_chr02	255309	255310	5
S288c_chr02	256814	256815	4
S288c_chr02	256816	256817	4
S288c_chr02	256823	256824	15
S288c_chr02	256826	256827	1
S288c_chr02	256835	256836	5
S288c_chr02	256840	256841	2
S288c_chr02	256871	256872	8
S288c_chr02	256874	256875	5
S288c_chr02	256888	256889	1
S288c_chr02	256891	256892	2
S288c_chr02	256892	256893	22
S288c_chr02	256897	256898	5
S288c_chr02	256901	256902	7
S288c_chr02	256911	256912	1
S288c_chr02	257075	257076	2
S288c_chr02	257380	257381	3
S288c_chr02	259039	259040	10
S288c_chr02	259055	259056	7
S288c_chr02	265424	265425	1
S288c_chr02	265495	265496	17
S288c_chr02	265517	265518	1
S288c_chr02	265519	265520	2
S288c_chr02	265575	265576	3
S288c_chr02	266529	266530	2
S288c_chr02	266531	266532	1
S288c_chr02	266533	266534	1
S288c_chr02	266540	266541	3
S288c_chr02	266548	266549	14
S288c_chr02	266562	266563	5
S288c_chr02	266572	266573	12
S288c_chr02	270659	270660	35
S288c_chr02	270830	270831	20
S288c_chr02	270835	270836	7
S288c_chr02	270836	270837	3
S288c_chr02	270837	270838	1
S288c_chr02	270838	270839	20
S288c_chr02	270839	270840	74
S288c_chr02	270845	270846	6
S288c_chr02	278967	278968	3
S288c_chr02	280760	280761	7
S288c_chr02	283437	283438	10
S288c_chr02	283470	283471	3
S288c_chr02	284395	284396	5
S288c_chr02	284432	284433	8
S288c_chr02	288802	288803	4
S288c_chr02	290349	290350	4
S288c_chr02	290351	290352	123
S288c_chr02	290438	290439	6
S288c_chr02	290454	290455	8
S288c_chr02	290584	290585	10
S288c_chr02	290655	290656	8
S288c_chr02	290676	290677	1
S288c_chr02	291183	291184	2
S288c_chr02	292804	292805	5
S288c_chr02	299989	299990	4
S288c_chr02	300005	300006	6
S288c_chr02	301323	301325	1
S288c_chr02	301325	301326	33
S288c_chr02	301326	301327	267
S288c_chr02	301329	301330	4
S288c_chr02	301330	301331	60
S288c_chr02	301338	301339	3
S288c_chr02	301339	301341	31
S288c_chr02	301341	301342	883
S288c_chr02	301342	301343	1
S288c_chr02	301344	301345	94
S288c_chr02	301345	301346	142
S288c_chr02	301346	301347	1623
S288c_chr02	301348	301349	11
S288c_chr02	301352	301353	6
S288c_chr02	301356	301357	12
S288c_chr02	301361	301362	5
S288c_chr02	301365	301366	16
S288c_chr02	301366	301367	137
S288c_chr02	301368	301369	2
S288c_chr02	307021	307022	4
S288c_chr02	307425	307426	2
S288c_chr02	307433	307434	16
S288c_chr02	307453	307454	6
S288c_chr02	308256	308257	1
S288c_chr02	308257	308258	116
S288c_chr02	308752	308753	10
S288c_chr02	308754	308755	2
S288c_chr02	308800	308801	2
S288c_chr02	308806	308807	4
S288c_chr02	308833	308834	4
S288c_chr02	308836	308837	3
S288c_chr02	308837	308838	35
S288c_chr02	308840	308841	31
S288c_chr02	308842	308843	11
S288c_chr02	308843	308844	151
S288c_chr02	308844	308845	1
S288c_chr02	308846	308847	439
S288c_chr02	308848	308849	41
S288c_chr02	308849	308850	497
S288c_chr02	308857	308858	3
S288c_chr02	308887	308888	3
S288c_chr02	308918	308919	2
S288c_chr02	308921	308922	2
S288c_chr02	308954	308955	2
S288c_chr02	308957	308958	4
S288c_chr02	308964	308965	1
S288c_chr02	308965	308966	21
S288c_chr02	308968	308969	26
S288c_chr02	308971	308972	3
S288c_chr02	309016	309017	6
S288c_chr02	309017	309018	44
S288c_chr02	309022	309023	12
S288c_chr02	309029	309030	2
S288c_chr02	309032	309033	1
S288c_chr02	312419	312420	1
S288c_chr02	314936	314937	5
S288c_chr02	314955	314956	1
S288c_chr02	314974	314975	1
S288c_chr02	314976	314977	3
S288c_chr02	316640	316641	3
S288c_chr02	316650	316651	18
S288c_chr02	316661	316662	20
S288c_chr02	316662	316663	16
S288c_chr02	316669	316670	5
S288c_chr02	316684	316686	1
S288c_chr02	316687	316688	275
S288c_chr02	316694	316695	3
S288c_chr02	316697	316698	4
S288c_chr02	316698	316699	2
S288c_chr02	316699	316700	8
S288c_chr02	316701	316702	1
S288c_chr02	316702	316703	3
S288c_chr02	318016	318017	1
S288c_chr02	320370	320371	4
S288c_chr02	320410	320411	5
S288c_chr02	320414	320415	14
S288c_chr02	320416	320417	26
S288c_chr02	320445	320446	15
S288c_chr02	320448	320449	3
S288c_chr02	325324	325325	1
S288c_chr02	332460	332461	5
S288c_chr02	332463	332464	13
S288c_chr02	333809	333810	5
S288c_chr02	333813	333814	4
S288c_chr02	333848	333849	5
S288c_chr02	333853	333854	1
S288c_chr02	333872	333873	10
S288c_chr02	333873	333874	2
S288c_chr02	333913	333914	7
S288c_chr02	333919	333920	1
S288c_chr02	333961	333962	3
S288c_chr02	333962	333963	1
S288c_chr02	333972	333973	2
S288c_chr02	333989	333990	5
S288c_chr02	333996	333997	1
S288c_chr02	333997	333998	5
S288c_chr02	333998	333999	20
S288c_chr02	333999	334000	414
S288c_chr02	334002	334003	28
S288c_chr02	334005	334007	1
S288c_chr02	334007	334008	594
S288c_chr02	334008	334009	1
S288c_chr02	334010	334011	4
S288c_chr02	334011	334012	694
S288c_chr02	334013	334014	25
S288c_chr02	334015	334016	1
S288c_chr02	334016	334017	16
S288c_chr02	334017	334018	34
S288c_chr02	334018	334019	19
S288c_chr02	334019	334020	1709
S288c_chr02	334020	334021	29
S288c_chr02	334021	334022	7
S288c_chr02	334022	334023	874
S288c_chr02	334023	334024	1
S288c_chr02	334024	334025	102
S288c_chr02	334025	334026	12
S288c_chr02	334026	334027	2358
S288c_chr02	334027	334028	18
S288c_chr02	334028	334029	105
S288c_chr02	334029	334030	1
S288c_chr02	334033	334034	10
S288c_chr02	334034	334035	8
S288c_chr02	334035	334036	111
S288c_chr02	334036	334037	259
S288c_chr02	334037	334038	2
S288c_chr02	334041	334042	42
S288c_chr02	334045	334046	7
S288c_chr02	334047	334048	1
S288c_chr02	334048	334049	33
S288c_chr02	334053	334054	40
S288c_chr02	334054	334055	98
S288c_chr02	334057	334058	8
S288c_chr02	334059	334060	15
S288c_chr02	334060	334061	1
S288c_chr02	334062	334063	5
S288c_chr02	334091	334092	12
S288c_chr02	334141	334142	11
S288c_chr02	334237	334238	14
S288c_chr02	337380	337381	1
S288c_chr02	337384	337385	5
S288c_chr02	337385	337386	2
S288c_chr02	338740	338741	4
S288c_chr02	338741	338742	2
S288c_chr02	340715	340716	3
S288c_chr02	340789	340790	6
S288c_chr02	341274	341275	1
S288c_chr02	341286	341287	5
S288c_chr02	342165	342166	1
S288c_chr02	342718	342719	6
S288c_chr02	342806	342807	8
S288c_chr02	344359	344360	1
S288c_chr02	344382	344383	9
S288c_chr02	344392	344393	2
S288c_chr02	344401	344402	6
S288c_chr02	344405	344406	3
S288c_chr02	344482	344483	1
S288c_chr02	344495	344496	9
S288c_chr02	344586	344587	9
S288c_chr02	344597	344598	11
S288c_chr02	344602	344603	12
S288c_chr02	344607	344608	7
S288c_chr02	344609	344610	86
S288c_chr02	344610	344611	6
S288c_chr02	344613	344614	55
S288c_chr02	344614	344615	1
S288c_chr02	344616	344617	2
S288c_chr02	344644	344645	2
S288c_chr02	344646	344648	2
S288c_chr02	344652	344653	12
S288c_chr02	347696	347697	1
S288c_chr02	347784	347785	1
S288c_chr02	347797	347798	5
S288c_chr02	347856	347857	3
S288c_chr02	349422	349423	2
S288c_chr02	349423	349424	34
S288c_chr02	349427	349428	93
S288c_chr02	349432	349434	25
S288c_chr02	349436	349437	9
S288c_chr02	349443	349444	4
S288c_chr02	349471	349472	6
S288c_chr02	349477	349478	1
S288c_chr02	349478	349479	30
S288c_chr02	349486	349487	16
S288c_chr02	349516	349517	1
S288c_chr02	349718	349719	2
S288c_chr02	349728	349729	4
S288c_chr02	350547	350548	1
S288c_chr02	350548	350549	6
S288c_chr02	350747	350748	6
S288c_chr02	350755	350756	1
S288c_chr02	351096	351097	2
S288c_chr02	351097	351098	1
S288c_chr02	351177	351178	2
S288c_chr02	351889	351890	26
S288c_chr02	351892	351893	2
S288c_chr02	351901	351902	6
S288c_chr02	351904	351905	9
S288c_chr02	351905	351906	16
S288c_chr02	351907	351908	2
S288c_chr02	351910	351911	22
S288c_chr02	351911	351912	77
S288c_chr02	351919	351920	10
S288c_chr02	351928	351929	32
S288c_chr02	351937	351938	8
S288c_chr02	351938	351939	34
S288c_chr02	351940	351941	3
S288c_chr02	351945	351946	4
S288c_chr02	351980	351981	3
S288c_chr02	364568	364569	1
S288c_chr02	364646	364647	2
S288c_chr02	364650	364651	3
S288c_chr02	364681	364682	11
S288c_chr02	364695	364696	1
S288c_chr02	364697	364698	11
S288c_chr02	364701	364702	29
S288c_chr02	364704	364705	9
S288c_chr02	364705	364706	31
S288c_chr02	364706	364707	35
S288c_chr02	364710	364711	183
S288c_chr02	364725	364726	23
S288c_chr02	364750	364751	1
S288c_chr02	366204	366205	11
S288c_chr02	366205	366206	4
S288c_chr02	370193	370194	1
S288c_chr02	370813	370814	1
S288c_chr02	370826	370827	6
S288c_chr02	372067	372068	1
S288c_chr02	372105	372106	1
S288c_chr02	372790	372791	3
S288c_chr02	373718	373719	7
S288c_chr02	373723	373724	8
S288c_chr02	373732	373733	2
S288c_chr02	373913	373914	6
S288c_chr02	375887	375888	1
S288c_chr02	375889	375890	1
S288c_chr02	376680	376681	2
S288c_chr02	378639	378640	2
S288c_chr02	379060	379061	8
S288c_chr02	379064	379065	1
S288c_chr02	381310	381311	1
S288c_chr02	381315	381316	6
S288c_chr02	382817	382818	1
S288c_chr02	382824	382825	7
S288c_chr02	382825	382826	15
S288c_chr02	382826	382827	30
S288c_chr02	382832	382833	59
S288c_chr02	382833	382834	11
S288c_chr02	382834	382835	73
S288c_chr02	382835	382836	45
S288c_chr02	382836	382837	760
S288c_chr02	382837	382838	2630
S288c_chr02	382838	382839	29
S288c_chr02	382839	382840	1185
S288c_chr02	382840	382841	3
S288c_chr02	382841	382842	45
S288c_chr02	382842	382843	24
S288c_chr02	382844	382845	292
S288c_chr02	382846	382847	2
S288c_chr02	382849	382850	21
S288c_chr02	382850	382851	25
S288c_chr02	382853	382854	1
S288c_chr02	382854	382855	9
S288c_chr02	382857	382858	7
S288c_chr02	382860	382861	9
S288c_chr02	382890	382891	3
S288c_chr02	382894	382895	7
S288c_chr02	384766	384768	4
S288c_chr02	386045	386046	13
S288c_chr02	386049	386050	53
S288c_chr02	386055	386056	4
S288c_chr02	386058	386059	7
S288c_chr02	386063	386064	13
S288c_chr02	386064	386065	4
S288c_chr02	386065	386066	7
S288c_chr02	386066	386067	79
S288c_chr02	386068	386069	10
S288c_chr02	386069	386070	218
S288c_chr02	386073	386074	43
S288c_chr02	386077	386078	3
S288c_chr02	386113	386114	36
S288c_chr02	386117	386118	29
S288c_chr02	386123	386124	9
S288c_chr02	386137	386138	3
S288c_chr02	386139	386140	5
S288c_chr02	386140	386141	2
S288c_chr02	389249	389250	17
S288c_chr02	389251	389252	85
S288c_chr02	389260	389261	2
S288c_chr02	389261	389262	10
S288c_chr02	389265	389266	12
S288c_chr02	389269	389270	1
S288c_chr02	389277	389278	36
S288c_chr02	389328	389329	12
S288c_chr02	389330	389331	13
S288c_chr02	389340	389341	5
S288c_chr02	389341	389342	33
S288c_chr02	389344	389345	5
S288c_chr02	389350	389351	6
S288c_chr02	391706	391707	1
S288c_chr02	392043	392044	1
S288c_chr02	394793	394794	33
S288c_chr02	394798	394799	3
S288c_chr02	394801	394802	6
S288c_chr02	394802	394804	1
S288c_chr02	394804	394805	57
S288c_chr02	394808	394809	4
S288c_chr02	394815	394816	3
S288c_chr02	394874	394875	41
S288c_chr02	394877	394878	2
S288c_chr02	394886	394887	1
S288c_chr02	394891	394892	5
S288c_chr02	394892	394893	12
S288c_chr02	394893	394894	113
S288c_chr02	394897	394898	10
S288c_chr02	394898	394899	6
S288c_chr02	394899	394900	11
S288c_chr02	394901	394902	22
S288c_chr02	394902	394903	74
S288c_chr02	394904	394905	6
S288c_chr02	394906	394907	1
S288c_chr02	394907	394908	5
S288c_chr02	394910	394911	11
S288c_chr02	394919	394920	7
S288c_chr02	394976	394977	1
S288c_chr02	395037	395038	3
S288c_chr02	395041	395042	5
S288c_chr02	395063	395064	4
S288c_chr02	395084	395085	5
S288c_chr02	395086	395087	5
S288c_chr02	395089	395090	1
S288c_chr02	395092	395093	5
S288c_chr02	395093	395094	14
S288c_chr02	395094	395095	8
S288c_chr02	395095	395096	6
S288c_chr02	395096	395097	110
S288c_chr02	395098	395100	1
S288c_chr02	395108	395109	8
S288c_chr02	395116	395117	2
S288c_chr02	395154	395155	5
S288c_chr02	395159	395160	5
S288c_chr02	395170	395171	2
S288c_chr02	395178	395179	4
S288c_chr02	395186	395187	8
S288c_chr02	395190	395191	3
S288c_chr02	395195	395196	2
S288c_chr02	395196	395197	9
S288c_chr02	395200	395201	18
S288c_chr02	395204	395205	1
S288c_chr02	395205	395206	11
S288c_chr02	395215	395216	1
S288c_chr02	395216	395217	54
S288c_chr02	395217	395218	351
S288c_chr02	395223	395224	32
S288c_chr02	395228	395229	1
S288c_chr02	395229	395230	329
S288c_chr02	395231	395232	1
S288c_chr02	395232	395233	4
S288c_chr02	395234	395235	32
S288c_chr02	395237	395238	13
S288c_chr02	395239	395240	15
S288c_chr02	395240	395242	17
S288c_chr02	395244	395245	2
S288c_chr02	395245	395246	43
S288c_chr02	395246	395247	26
S288c_chr02	395247	395248	374
S288c_chr02	395249	395250	19
S288c_chr02	395250	395251	25
S288c_chr02	395251	395252	103
S288c_chr02	395252	395253	7
S288c_chr02	395254	395255	43
S288c_chr02	395255	395256	3
S288c_chr02	395257	395258	44
S288c_chr02	395258	395259	8
S288c_chr02	395259	395260	26
S288c_chr02	395262	395263	4
S288c_chr02	395266	395267	1
S288c_chr02	395301	395302	1
S288c_chr02	395302	395303	2
S288c_chr02	395320	395321	19
S288c_chr02	395322	395323	5
S288c_chr02	395326	395327	7
S288c_chr02	395330	395331	9
S288c_chr02	395357	395358	4
S288c_chr02	395360	395361	6
S288c_chr02	395361	395362	41
S288c_chr02	395363	395364	6
S288c_chr02	395364	395365	2
S288c_chr02	395366	395367	20
S288c_chr02	395372	395373	26
S288c_chr02	395373	395374	2
S288c_chr02	395377	395378	4
S288c_chr02	395379	395380	4
S288c_chr02	395381	395382	16
S288c_chr02	395382	395383	5
S288c_chr02	395383	395384	38
S288c_chr02	395388	395389	8
S288c_chr02	395389	395390	1
S288c_chr02	406100	406101	9
S288c_chr02	406429	406430	10
S288c_chr02	406560	406561	2
S288c_chr02	406608	406609	4
S288c_chr02	406629	406630	1
S288c_chr02	406921	406922	2
S288c_chr02	407774	407775	1
S288c_chr02	408068	408069	14
S288c_chr02	408069	408070	33
S288c_chr02	408081	408082	2
S288c_chr02	409035	409036	5
S288c_chr02	409252	409253	1
S288c_chr02	409270	409271	14
S288c_chr02	409277	409278	4
S288c_chr02	410703	410704	10
S288c_chr02	410710	410711	1
S288c_chr02	410753	410754	4
S288c_chr02	410789	410790	1
S288c_chr02	414070	414071	6
S288c_chr02	414072	414073	13
S288c_chr02	414085	414086	6
S288c_chr02	414093	414094	21
S288c_chr02	414121	414122	2
S288c_chr02	414122	414123	28
S288c_chr02	414131	414132	6
S288c_chr02	414132	414133	1
S288c_chr02	414133	414134	19
S288c_chr02	414138	414139	9
S288c_chr02	414139	414140	4
S288c_chr02	414140	414141	9
S288c_chr02	414141	414142	135
S288c_chr02	414143	414144	18
S288c_chr02	414144	414145	78
S288c_chr02	414149	414150	16
S288c_chr02	414152	414153	8
S288c_chr02	414179	414180	1
S288c_chr02	414193	414194	1
S288c_chr02	414196	414197	4
S288c_chr02	414200	414201	13
S288c_chr02	414223	414224	9
S288c_chr02	417051	417052	5
S288c_chr02	417062	417063	9
S288c_chr02	417071	417072	3
S288c_chr02	417082	417083	6
S288c_chr02	417086	417087	5
S288c_chr02	417151	417152	1
S288c_chr02	418650	418651	3
S288c_chr02	418820	418821	3
S288c_chr02	422620	422621	13
S288c_chr02	422688	422689	1
S288c_chr02	422689	422690	10
S288c_chr02	422692	422693	11
S288c_chr02	422699	422700	2
S288c_chr02	423431	423432	8
S288c_chr02	423633	423634	1
S288c_chr02	423693	423694	3
S288c_chr02	423698	423699	2
S288c_chr02	424882	424883	12
S288c_chr02	424883	424884	10
S288c_chr02	424888	424889	9
S288c_chr02	424895	424896	8
S288c_chr02	426079	426080	10
S288c_chr02	429273	429274	1
S288c_chr02	429542	429543	3
S288c_chr02	429556	429557	1
S288c_chr02	429559	429560	2
S288c_chr02	431644	431645	5
S288c_chr02	431770	431771	17
S288c_chr02	431807	431808	1
S288c_chr02	434294	434295	9
S288c_chr02	434295	434296	4
S288c_chr02	434299	434300	1
S288c_chr02	434377	434378	3
S288c_chr02	434382	434383	24
S288c_chr02	434384	434385	27
S288c_chr02	434401	434402	9
S288c_chr02	434410	434411	3
S288c_chr02	436764	436765	18
S288c_chr02	436775	436776	1
S288c_chr02	436777	436778	8
S288c_chr02	436778	436779	1
S288c_chr02	436779	436780	9
S288c_chr02	436780	436781	830
S288c_chr02	436782	436783	13
S288c_chr02	436783	436784	12
S288c_chr02	436784	436785	26
S288c_chr02	436785	436786	1
S288c_chr02	436786	436787	95
S288c_chr02	436787	436788	17
S288c_chr02	436789	436790	4
S288c_chr02	436790	436791	107
S288c_chr02	436792	436793	16
S288c_chr02	436796	436797	1
S288c_chr02	436836	436837	8
S288c_chr02	436842	436843	2
S288c_chr02	436866	436867	4
S288c_chr02	437228	437229	6
S288c_chr02	441386	441387	1
S288c_chr02	441393	441394	10
S288c_chr02	441507	441508	2
S288c_chr02	441511	441512	8
S288c_chr02	441541	441542	2
S288c_chr02	443744	443745	8
S288c_chr02	443767	443768	10
S288c_chr02	443879	443880	10
S288c_chr02	443880	443881	7
S288c_chr02	449357	449358	4
S288c_chr02	449363	449364	25
S288c_chr02	449368	449369	25
S288c_chr02	449574	449575	1
S288c_chr02	449575	449576	10
S288c_chr02	450792	450793	16
S288c_chr02	452747	452748	1
S288c_chr02	453265	453266	5
S288c_chr02	453286	453287	3
S288c_chr02	453288	453289	6
S288c_chr02	453289	453290	41
S288c_chr02	453293	453294	51
S288c_chr02	453313	453314	1
S288c_chr02	453324	453325	4
S288c_chr02	453325	453326	59
S288c_chr02	453329	453330	17
S288c_chr02	453332	453333	34
S288c_chr02	453334	453335	57
S288c_chr02	453337	453338	12
S288c_chr02	453339	453340	14
S288c_chr02	453340	453341	110
S288c_chr02	453342	453343	1
S288c_chr02	453345	453346	102
S288c_chr02	453350	453351	38
S288c_chr02	453352	453353	4
S288c_chr02	453354	453355	4
S288c_chr02	453355	453356	7
S288c_chr02	453359	453360	14
S288c_chr02	453361	453362	135
S288c_chr02	453362	453363	1126
S288c_chr02	453363	453364	5808
S288c_chr02	453365	453366	267
S288c_chr02	453368	453369	16
S288c_chr02	453369	453370	11
S288c_chr02	453370	453371	97
S288c_chr02	453371	453372	222
S288c_chr02	453372	453373	8
S288c_chr02	453375	453376	2
S288c_chr02	453425	453426	1
S288c_chr02	453554	453555	11
S288c_chr02	453570	453571	8
S288c_chr02	453575	453576	3
S288c_chr02	453579	453580	4
S288c_chr02	453580	453581	58
S288c_chr02	453586	453587	42
S288c_chr02	453596	453597	18
S288c_chr02	453599	453600	5
S288c_chr02	454766	454767	2
S288c_chr02	454833	454834	1
S288c_chr02	454965	454966	19
S288c_chr02	455031	455032	1
S288c_chr02	457760	457761	8
S288c_chr02	457778	457779	2
S288c_chr02	457828	457829	13
S288c_chr02	457840	457841	10
S288c_chr02	457845	457846	15
S288c_chr02	457847	457848	1
S288c_chr02	457851	457852	12
S288c_chr02	457858	457859	1
S288c_chr02	457869	457870	7
S288c_chr02	457883	457884	2
S288c_chr02	457954	457955	6
S288c_chr02	458112	458113	3
S288c_chr02	458438	458439	7
S288c_chr02	458576	458577	1
S288c_chr02	458981	458982	4
S288c_chr02	460315	460316	19
S288c_chr02	460316	460317	1
S288c_chr02	460317	460318	91
S288c_chr02	460320	460321	4
S288c_chr02	460326	460327	10
S288c_chr02	460328	460329	30
S288c_chr02	461227	461228	2
S288c_chr02	461907	461908	3
S288c_chr02	462736	462737	8
S288c_chr02	462739	462740	13
S288c_chr02	462741	462742	7
S288c_chr02	462745	462746	2
S288c_chr02	462757	462758	2
S288c_chr02	465856	465857	6
S288c_chr02	469672	469673	6
S288c_chr02	469696	469697	2
S288c_chr02	469788	469789	1
S288c_chr02	469803	469804	5
S288c_chr02	474366	474367	8
S288c_chr02	474465	474466	1
S288c_chr02	476961	476962	10
S288c_chr02	477071	477072	3
S288c_chr02	479066	479067	1
S288c_chr02	479083	479084	3
S288c_chr02	479100	479101	1
S288c_chr02	479105	479106	1
S288c_chr02	479107	479108	8
S288c_chr02	479111	479112	24
S288c_chr02	479115	479116	21
S288c_chr02	479118	479119	6
S288c_chr02	479121	479122	23
S288c_chr02	479122	479123	2
S288c_chr02	479123	479124	3
S288c_chr02	479124	479125	302
S288c_chr02	479125	479126	2840
S288c_chr02	479126	479127	12
S288c_chr02	479127	479128	6
S288c_chr02	479128	479129	3658
S288c_chr02	479129	479130	2439
S288c_chr02	479130	479131	39197
S288c_chr02	479131	479132	1528
S288c_chr02	479132	479133	512
S288c_chr02	479133	479134	12470
S288c_chr02	479134	479135	2389
S288c_chr02	479135	479136	212
S288c_chr02	479136	479137	45613
S288c_chr02	479137	479138	232
S288c_chr02	479138	479139	82
S288c_chr02	479139	479140	50
S288c_chr02	479140	479141	2033
S288c_chr02	479141	479142	36
S288c_chr02	479142	479143	21465
S288c_chr02	479143	479144	353
S288c_chr02	479144	479145	244
S288c_chr02	479145	479146	841
S288c_chr02	479146	479147	704
S288c_chr02	479147	479148	12863
S288c_chr02	479148	479149	183
S288c_chr02	479149	479150	1576
S288c_chr02	479151	479152	35
S288c_chr02	479153	479154	2
S288c_chr02	479154	479155	45
S288c_chr02	479155	479156	299
S288c_chr02	479156	479157	23
S288c_chr02	479157	479158	17
S288c_chr02	479159	479160	2
S288c_chr02	479160	479161	1
S288c_chr02	479163	479164	3
S288c_chr02	479164	479165	2
S288c_chr02	479173	479174	3
S288c_chr02	479176	479177	3
S288c_chr02	479185	479186	12
S288c_chr02	479188	479189	1
S288c_chr02	479200	479201	2
S288c_chr02	479201	479202	14
S288c_chr02	479202	479203	6
S288c_chr02	479205	479206	20
S288c_chr02	479210	479211	1
S288c_chr02	479212	479213	10
S288c_chr02	479218	479219	4
S288c_chr02	479227	479228	18
S288c_chr02	479236	479237	6
S288c_chr02	479250	479251	3
S288c_chr02	479260	479261	9
S288c_chr02	479262	479263	2
S288c_chr02	479266	479267	10
S288c_chr02	479267	479268	143
S288c_chr02	479270	479271	1
S288c_chr02	479271	479272	8
S288c_chr02	479375	479376	1
S288c_chr02	479376	479377	31
S288c_chr02	479384	479385	6
S288c_chr02	479386	479387	1
S288c_chr02	479388	479389	36
S288c_chr02	479389	479390	6
S288c_chr02	479391	479392	4
S288c_chr02	479392	479393	54
S288c_chr02	479444	479445	1
S288c_chr02	480442	480443	9
S288c_chr02	480466	480467	39
S288c_chr02	488852	488853	1
S288c_chr02	489026	489027	9
S288c_chr02	491141	491142	14
S288c_chr02	491157	491158	1
S288c_chr02	491171	491172	1
S288c_chr02	491190	491191	1
S288c_chr02	491196	491197	21
S288c_chr02	491198	491199	252
S288c_chr02	491200	491201	156
S288c_chr02	491202	491203	1
S288c_chr02	491203	491204	3
S288c_chr02	491204	491205	10
S288c_chr02	491209	491210	4
S288c_chr02	491213	491214	5
S288c_chr02	491215	491216	49
S288c_chr02	491227	491228	1
S288c_chr02	491228	491229	3
S288c_chr02	491230	491231	18
S288c_chr02	491235	491236	14
S288c_chr02	491257	491258	9
S288c_chr02	493471	493472	2
S288c_chr02	493473	493474	7
S288c_chr02	499326	499327	2
S288c_chr02	499335	499336	22
S288c_chr02	499535	499536	1
S288c_chr02	499863	499864	1
S288c_chr02	503434	503435	1
S288c_chr02	505404	505405	1
S288c_chr02	505407	505408	22
S288c_chr02	505411	505412	17
S288c_chr02	505412	505413	1
S288c_chr02	505492	505493	1
S288c_chr02	505496	505497	4
[truncated: 36,966 more rows]
