# Supplementary material for: Alternative polyadenylation diversifies post‐transcriptional regulation by selective RNA–protein interactions
Source: Mol Syst Biol. 2014 Feb 25;10(2):719. doi: 10.1002/msb.135068 (PMC4023391; doi:10.1002/msb.135068)
Supplement: Supplementary file 13 — Sweave document [file MSB-10-2-719-s13.zip › B_t20_TACAAG_fwd_uniquelyAligned_plus.sorted.bedgraph]

S288c_chr01	3513	3514	1
S288c_chr01	19222	19223	3
S288c_chr01	19315	19316	1
S288c_chr01	20205	20206	7
S288c_chr01	23911	23912	6
S288c_chr01	23915	23916	4
S288c_chr01	28032	28033	12
S288c_chr01	31403	31404	3
S288c_chr01	31407	31408	8
S288c_chr01	32940	32941	1
S288c_chr01	32944	32945	10
S288c_chr01	34766	34767	7
S288c_chr01	36445	36446	2
S288c_chr01	51671	51672	1
S288c_chr01	51689	51690	5
S288c_chr01	51701	51702	16
S288c_chr01	51718	51719	357
S288c_chr01	51719	51720	4
S288c_chr01	51720	51721	1
S288c_chr01	51723	51724	7
S288c_chr01	51725	51726	289
S288c_chr01	51726	51727	4
S288c_chr01	51728	51729	47
S288c_chr01	51729	51730	9
S288c_chr01	51730	51731	2
S288c_chr01	51732	51733	22
S288c_chr01	51733	51734	1
S288c_chr01	51734	51735	5
S288c_chr01	51735	51736	659
S288c_chr01	51736	51737	7
S288c_chr01	51737	51738	6
S288c_chr01	51740	51741	115
S288c_chr01	51741	51742	7
S288c_chr01	51743	51744	1
S288c_chr01	51748	51749	4
S288c_chr01	51758	51759	2
S288c_chr01	51762	51763	1
S288c_chr01	51774	51775	1
S288c_chr01	54933	54934	15
S288c_chr01	56900	56901	11
S288c_chr01	56906	56907	71
S288c_chr01	56907	56908	7
S288c_chr01	56910	56911	1
S288c_chr01	56912	56913	4
S288c_chr01	56914	56915	16
S288c_chr01	56921	56922	15
S288c_chr01	56922	56923	1
S288c_chr01	57775	57776	7
S288c_chr01	57778	57779	12
S288c_chr01	57779	57780	2
S288c_chr01	57780	57781	7
S288c_chr01	57787	57788	2
S288c_chr01	57836	57837	4
S288c_chr01	57840	57842	1
S288c_chr01	57843	57844	10
S288c_chr01	57848	57849	9
S288c_chr01	57849	57850	56
S288c_chr01	57853	57854	888
S288c_chr01	57854	57855	67
S288c_chr01	57855	57856	6
S288c_chr01	57856	57857	9
S288c_chr01	57857	57858	263
S288c_chr01	57858	57859	23
S288c_chr01	57859	57860	147
S288c_chr01	57860	57861	452
S288c_chr01	57861	57863	2
S288c_chr01	57863	57864	1035
S288c_chr01	57864	57865	109
S288c_chr01	57865	57866	32
S288c_chr01	57866	57867	1
S288c_chr01	57867	57868	89
S288c_chr01	57868	57869	1
S288c_chr01	57869	57870	1214
S288c_chr01	57870	57871	90
S288c_chr01	57871	57872	8
S288c_chr01	57876	57877	137
S288c_chr01	57878	57879	12
S288c_chr01	57882	57883	19
S288c_chr01	57895	57896	1
S288c_chr01	58498	58499	10
S288c_chr01	58602	58603	1
S288c_chr01	58608	58609	3
S288c_chr01	58609	58610	5
S288c_chr01	58614	58615	5
S288c_chr01	58618	58619	24
S288c_chr01	58620	58621	1
S288c_chr01	58621	58622	27
S288c_chr01	58622	58623	2
S288c_chr01	58625	58626	17
S288c_chr01	59489	59490	3
S288c_chr01	62565	62566	6
S288c_chr01	65361	65362	2
S288c_chr01	65365	65366	1
S288c_chr01	65374	65375	1
S288c_chr01	65392	65393	1
S288c_chr01	65459	65460	1
S288c_chr01	65627	65628	3
S288c_chr01	68652	68653	16
S288c_chr01	68654	68655	8
S288c_chr01	72938	72939	2
S288c_chr01	73279	73280	20
S288c_chr01	73317	73318	5
S288c_chr01	73325	73326	20
S288c_chr01	73330	73331	1
S288c_chr01	73332	73333	1
S288c_chr01	73339	73340	4
S288c_chr01	73346	73347	2
S288c_chr01	73359	73360	1
S288c_chr01	73365	73366	1
S288c_chr01	73370	73371	3
S288c_chr01	73384	73385	1
S288c_chr01	73920	73921	1
S288c_chr01	74772	74773	2
S288c_chr01	74777	74778	5
S288c_chr01	74778	74779	1
S288c_chr01	74831	74832	11
S288c_chr01	74849	74850	61
S288c_chr01	74850	74851	8
S288c_chr01	74853	74854	6
S288c_chr01	74856	74857	5
S288c_chr01	74858	74859	1
S288c_chr01	74964	74965	20
S288c_chr01	75013	75014	322
S288c_chr01	75014	75015	17
S288c_chr01	75018	75019	4
S288c_chr01	75033	75034	2
S288c_chr01	75036	75037	8
S288c_chr01	75606	75607	10
S288c_chr01	80239	80240	3
S288c_chr01	80241	80242	1
S288c_chr01	80562	80563	1
S288c_chr01	80568	80569	15
S288c_chr01	80569	80570	1
S288c_chr01	80595	80596	6
S288c_chr01	80609	80610	14
S288c_chr01	83197	83198	11
S288c_chr01	83198	83199	1
S288c_chr01	83203	83204	8
S288c_chr01	83217	83218	1
S288c_chr01	84583	84584	15
S288c_chr01	87560	87561	1
S288c_chr01	87684	87685	4
S288c_chr01	87685	87686	34
S288c_chr01	87691	87692	162
S288c_chr01	87692	87693	5
S288c_chr01	87694	87695	35
S288c_chr01	87700	87701	11
S288c_chr01	87713	87714	1
S288c_chr01	87715	87716	2
S288c_chr01	87731	87732	1
S288c_chr01	87737	87738	8
S288c_chr01	87739	87740	4
S288c_chr01	87743	87744	12
S288c_chr01	87744	87745	3
S288c_chr01	87746	87747	25
S288c_chr01	87751	87752	2
S288c_chr01	87757	87758	56
S288c_chr01	87758	87759	7
S288c_chr01	87759	87760	2
S288c_chr01	87761	87762	9
S288c_chr01	87763	87764	6
S288c_chr01	87767	87768	63
S288c_chr01	87768	87769	4
S288c_chr01	87770	87771	15
S288c_chr01	87772	87773	11
S288c_chr01	87787	87788	22
S288c_chr01	87788	87789	1
S288c_chr01	87793	87794	1
S288c_chr01	87795	87796	9
S288c_chr01	87796	87797	6
S288c_chr01	87825	87826	18
S288c_chr01	87845	87846	1
S288c_chr01	90403	90404	2
S288c_chr01	90412	90413	30
S288c_chr01	90413	90414	1
S288c_chr01	91192	91193	2
S288c_chr01	92020	92021	2
S288c_chr01	92307	92308	1
S288c_chr01	95466	95467	6
S288c_chr01	95470	95471	14
S288c_chr01	95477	95478	1
S288c_chr01	95481	95482	57
S288c_chr01	95482	95483	10
S288c_chr01	95595	95596	3
S288c_chr01	100024	100025	3
S288c_chr01	100722	100723	4
S288c_chr01	101370	101371	2
S288c_chr01	101390	101391	1
S288c_chr01	101393	101394	1
S288c_chr01	106120	106121	43
S288c_chr01	106124	106125	42
S288c_chr01	106127	106128	47
S288c_chr01	106129	106130	25
S288c_chr01	106134	106135	4
S288c_chr01	106138	106139	11
S288c_chr01	106139	106140	8
S288c_chr01	106141	106142	6
S288c_chr01	106142	106143	637
S288c_chr01	106143	106144	29
S288c_chr01	106144	106145	52
S288c_chr01	106145	106146	1
S288c_chr01	106149	106150	97
S288c_chr01	106150	106151	1
S288c_chr01	106151	106152	12
S288c_chr01	106152	106153	50
S288c_chr01	106154	106155	3
S288c_chr01	106156	106157	10
S288c_chr01	106160	106161	17
S288c_chr01	106162	106163	64
S288c_chr01	106163	106164	14
S288c_chr01	106169	106170	60
S288c_chr01	106172	106173	8
S288c_chr01	106173	106174	29
S288c_chr01	106174	106175	3
S288c_chr01	106185	106186	8
S288c_chr01	106203	106204	2
S288c_chr01	106206	106207	4
S288c_chr01	106210	106211	20
S288c_chr01	106212	106213	9
S288c_chr01	106215	106216	1
S288c_chr01	106224	106225	4
S288c_chr01	106235	106236	1
S288c_chr01	106242	106243	13
S288c_chr01	108704	108705	1
S288c_chr01	108730	108731	6
S288c_chr01	108760	108761	2
S288c_chr01	108791	108792	6
S288c_chr01	108792	108793	3
S288c_chr01	108812	108813	1
S288c_chr01	108815	108816	20
S288c_chr01	108819	108821	1
S288c_chr01	108825	108826	5
S288c_chr01	108829	108830	21
S288c_chr01	108830	108831	6
S288c_chr01	108832	108833	18
S288c_chr01	108834	108835	216
S288c_chr01	108835	108836	54
S288c_chr01	108841	108842	2
S288c_chr01	110535	110536	8
S288c_chr01	110588	110589	7
S288c_chr01	110615	110616	33
S288c_chr01	110775	110776	2
S288c_chr01	113489	113490	14
S288c_chr01	113536	113537	25
S288c_chr01	113538	113539	3
S288c_chr01	113541	113542	1
S288c_chr01	113543	113544	12
S288c_chr01	113553	113554	1
S288c_chr01	119622	119623	3
S288c_chr01	126755	126756	6
S288c_chr01	126895	126896	126
S288c_chr01	126896	126897	7
S288c_chr01	128088	128089	1
S288c_chr01	128117	128118	3
S288c_chr01	128204	128205	5
S288c_chr01	128207	128208	3
S288c_chr01	134062	134063	3
S288c_chr01	134082	134083	1
S288c_chr01	134083	134084	2
S288c_chr01	136656	136657	5
S288c_chr01	137521	137522	80
S288c_chr01	137523	137524	5
S288c_chr01	137524	137525	19
S288c_chr01	137529	137530	10
S288c_chr01	137531	137532	19
S288c_chr01	137542	137543	3
S288c_chr01	137544	137545	2
S288c_chr01	137547	137548	7
S288c_chr01	137551	137552	132
S288c_chr01	137552	137553	1
S288c_chr01	137557	137558	15
S288c_chr01	137559	137560	1
S288c_chr01	137573	137574	40
S288c_chr01	137630	137631	3
S288c_chr01	138743	138744	7
S288c_chr01	139269	139270	1
S288c_chr01	139293	139294	5
S288c_chr01	139296	139297	2
S288c_chr01	139300	139301	1
S288c_chr01	139314	139315	6
S288c_chr01	139315	139317	2
S288c_chr01	139320	139321	3
S288c_chr01	139323	139324	16
S288c_chr01	139324	139325	8
S288c_chr01	139331	139332	21
S288c_chr01	139333	139334	3
S288c_chr01	139337	139338	18
S288c_chr01	139338	139339	1
S288c_chr01	139341	139342	7
S288c_chr01	139343	139344	9
S288c_chr01	139352	139353	2
S288c_chr01	139353	139354	1
S288c_chr01	139354	139355	4
S288c_chr01	139356	139357	7659
S288c_chr01	139357	139358	86
S288c_chr01	139358	139359	26
S288c_chr01	139359	139360	1
S288c_chr01	139360	139361	21
S288c_chr01	139369	139370	103
S288c_chr01	139374	139375	3
S288c_chr01	139376	139377	50
S288c_chr01	139378	139379	74
S288c_chr01	139379	139380	1
S288c_chr01	139380	139381	363
S288c_chr01	139381	139382	48
S288c_chr01	139382	139383	5
S288c_chr01	139392	139393	3
S288c_chr01	139424	139425	3
S288c_chr01	141808	141809	1
S288c_chr01	142310	142311	20
S288c_chr01	143111	143112	11
S288c_chr01	143131	143133	1
S288c_chr01	143182	143183	7
S288c_chr01	143246	143247	15
S288c_chr01	147513	147514	4
S288c_chr01	147536	147537	3
S288c_chr01	148573	148574	4
S288c_chr01	148746	148747	12
S288c_chr01	149932	149933	7
S288c_chr01	153747	153748	6
S288c_chr01	153765	153766	2
S288c_chr01	153783	153784	12
S288c_chr01	153815	153816	6
S288c_chr01	153827	153828	45
S288c_chr01	153831	153832	187
S288c_chr01	153833	153834	5
S288c_chr01	153834	153835	39
S288c_chr01	153836	153837	11
S288c_chr01	153840	153841	2
S288c_chr01	153859	153860	1
S288c_chr01	153867	153868	1
S288c_chr01	153874	153875	41
S288c_chr01	153889	153890	44
S288c_chr01	153900	153901	1
S288c_chr01	153920	153921	1
S288c_chr01	153928	153929	21
S288c_chr01	153929	153930	4
S288c_chr01	153934	153935	18
S288c_chr01	153935	153936	4
S288c_chr01	153936	153937	13
S288c_chr01	153944	153945	5
S288c_chr01	153949	153950	174
S288c_chr01	153950	153951	15
S288c_chr01	153953	153954	1
S288c_chr01	153956	153957	65
S288c_chr01	153959	153960	3
S288c_chr01	153966	153967	13
S288c_chr01	153979	153980	163
S288c_chr01	153980	153981	2
S288c_chr01	153981	153982	1
S288c_chr01	153986	153987	5
S288c_chr01	153988	153989	461
S288c_chr01	153989	153991	8
S288c_chr01	153994	153995	6
S288c_chr01	154002	154003	1
S288c_chr01	154008	154009	3
S288c_chr01	154228	154229	5
S288c_chr01	156671	156672	7
S288c_chr01	156679	156680	2
S288c_chr01	156680	156681	47
S288c_chr01	156681	156682	14
S288c_chr01	156683	156684	10
S288c_chr01	156703	156704	7
S288c_chr01	156711	156712	1
S288c_chr01	159901	159902	1
S288c_chr01	159909	159910	3
S288c_chr01	160087	160088	1
S288c_chr01	160126	160127	1
S288c_chr01	160127	160128	11
S288c_chr01	166483	166484	5
S288c_chr01	166540	166541	10
S288c_chr01	166556	166557	4
S288c_chr01	166560	166561	1
S288c_chr01	166563	166564	14
S288c_chr01	166564	166565	3
S288c_chr01	166565	166566	1
S288c_chr01	166566	166567	2
S288c_chr01	166567	166568	7
S288c_chr01	166569	166570	9
S288c_chr01	170175	170176	3
S288c_chr01	170181	170182	4
S288c_chr01	170270	170271	1
S288c_chr01	170310	170311	6
S288c_chr01	170327	170328	1
S288c_chr01	170331	170332	78
S288c_chr01	172093	172094	2
S288c_chr01	172101	172102	7
S288c_chr01	172111	172112	9
S288c_chr01	172118	172119	8
S288c_chr01	172125	172126	1
S288c_chr01	172146	172147	1
S288c_chr01	172151	172152	1
S288c_chr01	182334	182335	2
S288c_chr01	182412	182413	1
S288c_chr01	183011	183012	4
S288c_chr01	184442	184443	5
S288c_chr01	186315	186316	13
S288c_chr01	186665	186666	14
S288c_chr01	187801	187802	2
S288c_chr01	189347	189348	1
S288c_chr01	189586	189587	1
S288c_chr01	189661	189662	6
S288c_chr01	192273	192274	3
S288c_chr01	196731	196732	2
S288c_chr01	199974	199975	4
S288c_chr01	200672	200673	1
S288c_chr01	226827	226828	2
S288c_chr01	226837	226838	6
S288c_chr01	226874	226875	3
S288c_chr01	226931	226932	19
S288c_chr01	226932	226933	6
S288c_chr02	202	203	138
S288c_chr02	203	204	16
S288c_chr02	9811	9812	13
S288c_chr02	9834	9835	21
S288c_chr02	9835	9836	7
S288c_chr02	9868	9869	14
S288c_chr02	10072	10073	3
S288c_chr02	10253	10254	3
S288c_chr02	10316	10317	16
S288c_chr02	10566	10567	7
S288c_chr02	10570	10571	8
S288c_chr02	10612	10613	30
S288c_chr02	10704	10705	1
S288c_chr02	10709	10710	6
S288c_chr02	10710	10711	1
S288c_chr02	10740	10741	35
S288c_chr02	10742	10743	4
S288c_chr02	10772	10773	16
S288c_chr02	10777	10778	2
S288c_chr02	10779	10780	27
S288c_chr02	10783	10784	3
S288c_chr02	10798	10799	1
S288c_chr02	10800	10801	12
S288c_chr02	10801	10803	1
S288c_chr02	10805	10806	3
S288c_chr02	10811	10812	9
S288c_chr02	10890	10891	20
S288c_chr02	10895	10896	8
S288c_chr02	12928	12929	4
S288c_chr02	13818	13819	1
S288c_chr02	13897	13898	13
S288c_chr02	14103	14104	48
S288c_chr02	14104	14105	1
S288c_chr02	14106	14107	6
S288c_chr02	14107	14108	1
S288c_chr02	14122	14123	5
S288c_chr02	14123	14124	8
S288c_chr02	14128	14129	4
S288c_chr02	17666	17667	1
S288c_chr02	18074	18075	4
S288c_chr02	18075	18076	2
S288c_chr02	18078	18079	10
S288c_chr02	18085	18086	1
S288c_chr02	19464	19465	2
S288c_chr02	21702	21703	7
S288c_chr02	22055	22056	8
S288c_chr02	40719	40720	9
S288c_chr02	42793	42794	5
S288c_chr02	44058	44059	4
S288c_chr02	44098	44099	2
S288c_chr02	44101	44102	1
S288c_chr02	44103	44104	2
S288c_chr02	44112	44113	5
S288c_chr02	44119	44120	12
S288c_chr02	46290	46291	2
S288c_chr02	46303	46304	1
S288c_chr02	46354	46355	4
S288c_chr02	46395	46396	1
S288c_chr02	46430	46431	9
S288c_chr02	46432	46433	29
S288c_chr02	46996	46997	5
S288c_chr02	46997	46998	1
S288c_chr02	47017	47018	13
S288c_chr02	47019	47020	17
S288c_chr02	47027	47028	12
S288c_chr02	47031	47032	36
S288c_chr02	47033	47034	1
S288c_chr02	47145	47146	25
S288c_chr02	47146	47147	1
S288c_chr02	47150	47151	17
S288c_chr02	47183	47184	4
S288c_chr02	47185	47186	302
S288c_chr02	47186	47187	1
S288c_chr02	47188	47189	45
S288c_chr02	47198	47199	1
S288c_chr02	47205	47206	6
S288c_chr02	47207	47208	2
S288c_chr02	47210	47211	18
S288c_chr02	47211	47212	1
S288c_chr02	47212	47213	15
S288c_chr02	47214	47215	5
S288c_chr02	47216	47217	164
S288c_chr02	47217	47218	2
S288c_chr02	47222	47223	7
S288c_chr02	47245	47246	2
S288c_chr02	47250	47251	3
S288c_chr02	47252	47253	3
S288c_chr02	47254	47255	70
S288c_chr02	47255	47256	1
S288c_chr02	47256	47257	21
S288c_chr02	47259	47260	7
S288c_chr02	47261	47262	1
S288c_chr02	47262	47263	748
S288c_chr02	47263	47264	153
S288c_chr02	47264	47266	4
S288c_chr02	47266	47267	60
S288c_chr02	47270	47271	134
S288c_chr02	47272	47273	372
S288c_chr02	47273	47274	7
S288c_chr02	48477	48478	1
S288c_chr02	48490	48491	93
S288c_chr02	48493	48494	13
S288c_chr02	48496	48497	4
S288c_chr02	48499	48500	10
S288c_chr02	48504	48505	8
S288c_chr02	48508	48509	498
S288c_chr02	48509	48510	11
S288c_chr02	48510	48511	1
S288c_chr02	48511	48512	2
S288c_chr02	48515	48516	42
S288c_chr02	48517	48518	1
S288c_chr02	49384	49385	2
S288c_chr02	50934	50935	25
S288c_chr02	50942	50943	10
S288c_chr02	50943	50944	7
S288c_chr02	50945	50946	5
S288c_chr02	50951	50952	2
S288c_chr02	51962	51963	5
S288c_chr02	59558	59559	1
S288c_chr02	59591	59592	10
S288c_chr02	59592	59593	2
S288c_chr02	59599	59600	10
S288c_chr02	59627	59628	2
S288c_chr02	59641	59642	6
S288c_chr02	59645	59646	9
S288c_chr02	59648	59649	8
S288c_chr02	59654	59655	1
S288c_chr02	59655	59656	4
S288c_chr02	59684	59685	61
S288c_chr02	59686	59687	3
S288c_chr02	59687	59688	2
S288c_chr02	59688	59689	1
S288c_chr02	59691	59692	2
S288c_chr02	59697	59698	2
S288c_chr02	59705	59706	1591
S288c_chr02	59706	59707	42
S288c_chr02	59708	59709	2
S288c_chr02	59710	59711	401
S288c_chr02	59711	59712	1
S288c_chr02	59712	59713	4
S288c_chr02	59714	59715	1
S288c_chr02	59716	59717	917
S288c_chr02	59717	59718	667
S288c_chr02	59718	59719	48
S288c_chr02	59719	59720	3
S288c_chr02	59721	59722	2324
S288c_chr02	59722	59723	7
S288c_chr02	59726	59727	503
S288c_chr02	59729	59730	2195
S288c_chr02	59735	59736	104
S288c_chr02	59739	59740	1073
S288c_chr02	59740	59741	64
S288c_chr02	59742	59743	48
S288c_chr02	59744	59745	39
S288c_chr02	59748	59749	217
S288c_chr02	59749	59750	23
S288c_chr02	59763	59764	4
S288c_chr02	59823	59824	8
S288c_chr02	61144	61145	4
S288c_chr02	61150	61151	6
S288c_chr02	61154	61155	26
S288c_chr02	61160	61161	10
S288c_chr02	66843	66844	3
S288c_chr02	66846	66847	6
S288c_chr02	66861	66862	2
S288c_chr02	66893	66894	2
S288c_chr02	66922	66923	19
S288c_chr02	67037	67038	5
S288c_chr02	67049	67050	3
S288c_chr02	69071	69072	3
S288c_chr02	69646	69647	34
S288c_chr02	69647	69648	16
S288c_chr02	69650	69651	17
S288c_chr02	69652	69653	23
S288c_chr02	69653	69654	3
S288c_chr02	69655	69656	1
S288c_chr02	69657	69658	94
S288c_chr02	69692	69693	11
S288c_chr02	69696	69697	37
S288c_chr02	69709	69710	10
S288c_chr02	69712	69713	1
S288c_chr02	69714	69715	7
S288c_chr02	72964	72965	1
S288c_chr02	79851	79852	3
S288c_chr02	79857	79858	1
S288c_chr02	79859	79860	8
S288c_chr02	79872	79873	3
S288c_chr02	79876	79877	3
S288c_chr02	79881	79882	26
S288c_chr02	79887	79888	9
S288c_chr02	79891	79892	6
S288c_chr02	79893	79894	101
S288c_chr02	79896	79897	23
S288c_chr02	79897	79898	3
S288c_chr02	79899	79900	1
S288c_chr02	79901	79902	1
S288c_chr02	79928	79929	9
S288c_chr02	80108	80109	14
S288c_chr02	80110	80111	22
S288c_chr02	80117	80118	3
S288c_chr02	80184	80185	1
S288c_chr02	80204	80205	4
S288c_chr02	80208	80209	25
S288c_chr02	80250	80251	28
S288c_chr02	80272	80273	121
S288c_chr02	80273	80274	1
S288c_chr02	80282	80283	35
S288c_chr02	80799	80800	21
S288c_chr02	80885	80886	2
S288c_chr02	80888	80889	12
S288c_chr02	80910	80911	20
S288c_chr02	80911	80912	27
S288c_chr02	80920	80921	19
S288c_chr02	80922	80923	124
S288c_chr02	80923	80924	14
S288c_chr02	80924	80925	1
S288c_chr02	80930	80931	38
S288c_chr02	80932	80933	586
S288c_chr02	80933	80934	30
S288c_chr02	80934	80935	49
S288c_chr02	80935	80936	6
S288c_chr02	80936	80937	814
S288c_chr02	80937	80938	91
S288c_chr02	80939	80940	3
S288c_chr02	80941	80942	13
S288c_chr02	80943	80944	2
S288c_chr02	80945	80946	9
S288c_chr02	80946	80947	2460
S288c_chr02	80947	80948	833
S288c_chr02	80948	80949	140
S288c_chr02	80949	80950	4
S288c_chr02	80951	80952	7
S288c_chr02	80952	80953	2933
S288c_chr02	80953	80954	202
S288c_chr02	80954	80956	2
S288c_chr02	80956	80957	234
S288c_chr02	80958	80959	4
S288c_chr02	80960	80961	37
S288c_chr02	80961	80962	5
S288c_chr02	80962	80963	355
S288c_chr02	80963	80964	96
S288c_chr02	80964	80965	11
S288c_chr02	80969	80970	1
S288c_chr02	80979	80980	32
S288c_chr02	81002	81003	3
S288c_chr02	81003	81004	1
S288c_chr02	81275	81276	11
S288c_chr02	81529	81530	4
S288c_chr02	81540	81541	23
S288c_chr02	81550	81551	1
S288c_chr02	81880	81881	6
S288c_chr02	82628	82629	4
S288c_chr02	83429	83430	3
S288c_chr02	84348	84349	2
S288c_chr02	84417	84418	482
S288c_chr02	84418	84419	2
S288c_chr02	84419	84420	10
S288c_chr02	84420	84421	11
S288c_chr02	84421	84422	1
S288c_chr02	84427	84428	2
S288c_chr02	84430	84431	3
S288c_chr02	84431	84432	2
S288c_chr02	84435	84436	46
S288c_chr02	84436	84438	5
S288c_chr02	84440	84441	35
S288c_chr02	84441	84442	4
S288c_chr02	84444	84445	1
S288c_chr02	84683	84684	2
S288c_chr02	88236	88237	11
S288c_chr02	88245	88246	45
S288c_chr02	88246	88247	5
S288c_chr02	88247	88248	1
S288c_chr02	88260	88261	16
S288c_chr02	88269	88270	1
S288c_chr02	88273	88274	6
S288c_chr02	88316	88317	6
S288c_chr02	88317	88318	14
S288c_chr02	88325	88326	2
S288c_chr02	88327	88328	1
S288c_chr02	88330	88331	2
S288c_chr02	88338	88339	26
S288c_chr02	88346	88347	5
S288c_chr02	88348	88349	124
S288c_chr02	88351	88352	1
S288c_chr02	88356	88357	3
S288c_chr02	88359	88360	1
S288c_chr02	88363	88364	3
S288c_chr02	88364	88365	1
S288c_chr02	88365	88366	484
S288c_chr02	88366	88367	51
S288c_chr02	88368	88369	21
S288c_chr02	88369	88370	218
S288c_chr02	88371	88372	5
S288c_chr02	88372	88373	202
S288c_chr02	88373	88374	1
S288c_chr02	88374	88375	8
S288c_chr02	88377	88378	30
S288c_chr02	88384	88385	226
S288c_chr02	88394	88395	1
S288c_chr02	88395	88396	5
S288c_chr02	88396	88397	11
S288c_chr02	88397	88398	68
S288c_chr02	88398	88399	2
S288c_chr02	88400	88401	40
S288c_chr02	88401	88402	44
S288c_chr02	88402	88403	3703
S288c_chr02	88403	88404	86
S288c_chr02	88404	88405	272
S288c_chr02	88405	88406	224
S288c_chr02	88406	88407	39
S288c_chr02	88407	88408	23
S288c_chr02	88408	88409	252
S288c_chr02	88409	88410	24
S288c_chr02	88410	88411	19
S288c_chr02	88411	88412	4745
S288c_chr02	88412	88413	1221
S288c_chr02	88413	88414	19
S288c_chr02	88414	88415	323
S288c_chr02	88415	88416	328
S288c_chr02	88416	88417	8
S288c_chr02	88417	88419	1
S288c_chr02	88419	88420	369
S288c_chr02	88420	88421	14
S288c_chr02	88421	88422	23
S288c_chr02	88422	88423	54
S288c_chr02	88423	88424	12
S288c_chr02	88424	88425	3120
S288c_chr02	88425	88426	11
S288c_chr02	88426	88427	215
S288c_chr02	88427	88428	1277
S288c_chr02	88428	88429	19
S288c_chr02	88429	88430	4
S288c_chr02	88430	88431	2
S288c_chr02	88431	88432	653
S288c_chr02	88432	88433	12
S288c_chr02	88433	88434	2
S288c_chr02	88435	88436	3
S288c_chr02	88436	88437	5
S288c_chr02	88444	88445	2
S288c_chr02	88489	88490	1
S288c_chr02	88491	88492	1
S288c_chr02	88494	88495	8
S288c_chr02	88495	88496	4
S288c_chr02	88503	88504	7
S288c_chr02	88519	88520	2
S288c_chr02	93478	93479	2
S288c_chr02	93497	93498	9
S288c_chr02	93514	93515	4
S288c_chr02	93522	93523	25
S288c_chr02	93526	93527	2
S288c_chr02	95340	95341	12
S288c_chr02	95367	95368	1
S288c_chr02	96339	96340	6
S288c_chr02	96341	96342	8
S288c_chr02	96358	96359	15
S288c_chr02	96379	96380	5
S288c_chr02	100284	100285	12
S288c_chr02	100289	100290	26
S288c_chr02	100292	100293	3
S288c_chr02	100296	100297	14
S288c_chr02	100297	100298	1
S288c_chr02	100298	100299	406
S288c_chr02	100299	100300	5
S288c_chr02	100300	100301	34
S288c_chr02	100301	100302	1
S288c_chr02	100302	100303	12
S288c_chr02	100305	100306	40
S288c_chr02	100318	100319	9
S288c_chr02	100341	100342	4
S288c_chr02	100355	100356	4
S288c_chr02	105185	105186	6
S288c_chr02	105196	105197	9
S288c_chr02	105203	105204	12
S288c_chr02	105212	105213	56
S288c_chr02	105213	105214	3
S288c_chr02	105215	105216	11
S288c_chr02	105219	105220	15
S288c_chr02	105220	105221	16
S288c_chr02	105222	105223	1
S288c_chr02	105229	105230	35
S288c_chr02	105230	105231	1
S288c_chr02	105236	105237	15
S288c_chr02	105238	105239	2
S288c_chr02	105239	105240	19
S288c_chr02	105243	105244	6
S288c_chr02	105247	105248	18
S288c_chr02	105251	105252	1
S288c_chr02	105252	105253	15
S288c_chr02	105257	105258	10
S288c_chr02	105259	105260	4
S288c_chr02	105261	105262	2
S288c_chr02	105264	105265	10
S288c_chr02	105266	105267	1
S288c_chr02	105278	105279	2
S288c_chr02	105345	105346	51
S288c_chr02	105346	105347	1
S288c_chr02	105740	105741	9
S288c_chr02	105741	105742	1
S288c_chr02	108803	108804	8
S288c_chr02	109636	109637	1
S288c_chr02	109951	109952	1
S288c_chr02	109964	109965	2
S288c_chr02	109965	109966	8
S288c_chr02	112693	112694	1
S288c_chr02	112695	112696	12
S288c_chr02	112718	112719	53
S288c_chr02	112719	112720	13
S288c_chr02	112724	112725	5
S288c_chr02	112725	112726	17
S288c_chr02	112726	112727	2
S288c_chr02	112727	112728	23
S288c_chr02	112731	112732	1
S288c_chr02	112733	112734	53
S288c_chr02	112734	112736	15
S288c_chr02	115146	115147	1
S288c_chr02	115316	115317	9
S288c_chr02	115463	115464	4
S288c_chr02	115469	115470	6
S288c_chr02	115478	115479	1
S288c_chr02	119280	119281	7
S288c_chr02	119299	119300	25
S288c_chr02	119302	119303	8
S288c_chr02	119305	119306	2
S288c_chr02	119306	119307	1
S288c_chr02	119309	119310	2
S288c_chr02	119321	119322	6
S288c_chr02	119323	119325	1
S288c_chr02	119486	119487	23
S288c_chr02	119554	119555	12
S288c_chr02	119999	120000	4
S288c_chr02	121123	121124	16
S288c_chr02	122305	122306	15
S288c_chr02	122441	122442	1
S288c_chr02	122602	122603	30
S288c_chr02	122613	122614	24
S288c_chr02	122664	122665	1
S288c_chr02	124257	124258	55
S288c_chr02	124284	124285	1
S288c_chr02	126040	126041	1
S288c_chr02	126055	126056	2
S288c_chr02	126091	126092	2
S288c_chr02	126092	126093	6
S288c_chr02	126093	126094	3
S288c_chr02	126095	126096	5
S288c_chr02	127284	127285	1
S288c_chr02	127484	127485	3
S288c_chr02	127591	127592	2
S288c_chr02	127649	127650	1
S288c_chr02	127653	127654	32
S288c_chr02	127654	127655	1
S288c_chr02	127662	127663	10
S288c_chr02	127681	127682	10
S288c_chr02	127750	127751	28
S288c_chr02	127751	127752	1
S288c_chr02	127753	127754	65
S288c_chr02	127755	127756	1
S288c_chr02	127756	127757	17
S288c_chr02	129594	129595	6
S288c_chr02	129819	129820	1
S288c_chr02	129845	129846	2
S288c_chr02	130025	130026	2
S288c_chr02	133778	133779	1
S288c_chr02	133809	133810	3
S288c_chr02	133823	133824	13
S288c_chr02	133825	133826	5
S288c_chr02	133844	133845	12
S288c_chr02	133848	133849	1
S288c_chr02	133934	133935	16
S288c_chr02	133960	133961	134
S288c_chr02	134001	134002	4
S288c_chr02	134035	134036	8
S288c_chr02	135523	135524	2
S288c_chr02	135533	135534	2
S288c_chr02	135549	135550	9
S288c_chr02	138179	138180	13
S288c_chr02	138181	138182	1
S288c_chr02	138193	138194	1
S288c_chr02	138243	138244	1
S288c_chr02	138289	138290	27
S288c_chr02	141903	141904	4
S288c_chr02	141952	141953	8
S288c_chr02	141954	141955	2
S288c_chr02	141996	141997	1
S288c_chr02	142001	142002	19
S288c_chr02	142002	142003	11
S288c_chr02	142011	142012	16
S288c_chr02	142017	142018	3
S288c_chr02	142044	142045	61
S288c_chr02	142049	142050	1
S288c_chr02	143468	143469	1
S288c_chr02	143563	143564	1
S288c_chr02	143603	143604	1
S288c_chr02	143608	143609	3
S288c_chr02	143610	143611	1
S288c_chr02	143664	143665	7
S288c_chr02	143725	143726	8
S288c_chr02	143749	143750	6
S288c_chr02	143806	143807	3
S288c_chr02	143883	143884	1
S288c_chr02	143885	143886	21
S288c_chr02	143888	143889	11
S288c_chr02	143909	143910	2
S288c_chr02	143925	143926	3
S288c_chr02	143929	143930	6
S288c_chr02	144899	144900	10
S288c_chr02	150255	150256	9
S288c_chr02	150273	150274	1
S288c_chr02	150277	150278	9
S288c_chr02	150294	150295	1
S288c_chr02	150299	150300	1
S288c_chr02	150300	150301	111
S288c_chr02	150301	150302	11
S288c_chr02	150302	150303	14
S288c_chr02	150304	150305	2
S288c_chr02	150309	150310	9
S288c_chr02	150340	150341	1
S288c_chr02	150346	150347	1
S288c_chr02	150984	150985	1
S288c_chr02	151424	151425	2
S288c_chr02	151446	151447	11
S288c_chr02	151452	151453	10
S288c_chr02	151816	151817	2
S288c_chr02	153652	153653	1
S288c_chr02	153660	153661	4
S288c_chr02	153663	153664	1
S288c_chr02	153672	153673	8
S288c_chr02	153678	153679	31
S288c_chr02	153688	153689	6
S288c_chr02	156418	156419	48
S288c_chr02	158575	158576	6
S288c_chr02	162717	162718	1
S288c_chr02	162718	162719	7
S288c_chr02	162721	162722	7
S288c_chr02	162733	162734	5
S288c_chr02	162740	162741	32
S288c_chr02	162742	162743	71
S288c_chr02	162743	162744	1
S288c_chr02	162744	162745	3
S288c_chr02	162756	162757	2
S288c_chr02	162773	162774	1
S288c_chr02	162783	162784	1
S288c_chr02	162804	162805	4
S288c_chr02	162807	162808	2
S288c_chr02	162994	162995	24
S288c_chr02	162996	162997	14
S288c_chr02	163002	163003	1
S288c_chr02	163988	163989	2
S288c_chr02	164154	164155	1
S288c_chr02	164344	164345	4
S288c_chr02	164356	164357	3
S288c_chr02	164359	164360	4
S288c_chr02	164379	164380	6
S288c_chr02	164386	164387	4
S288c_chr02	164403	164404	1
S288c_chr02	166063	166064	4
S288c_chr02	166361	166362	1
S288c_chr02	167242	167243	1
S288c_chr02	167692	167693	12
S288c_chr02	167694	167695	12
S288c_chr02	167708	167709	15
S288c_chr02	169337	169338	5
S288c_chr02	169340	169341	5
S288c_chr02	169352	169353	6
S288c_chr02	169357	169358	550
S288c_chr02	169358	169359	8
S288c_chr02	169360	169361	13
S288c_chr02	169378	169379	3
S288c_chr02	174731	174732	3
S288c_chr02	174745	174746	3
S288c_chr02	174764	174765	4
S288c_chr02	174772	174773	32
S288c_chr02	177774	177775	7
S288c_chr02	177793	177794	39
S288c_chr02	177797	177798	11
S288c_chr02	181502	181503	1
S288c_chr02	184065	184066	4
S288c_chr02	184141	184142	5
S288c_chr02	185248	185249	3
S288c_chr02	185252	185253	1
S288c_chr02	186764	186765	10
S288c_chr02	186770	186771	190
S288c_chr02	186772	186773	31
S288c_chr02	186774	186775	18
S288c_chr02	186778	186779	148
S288c_chr02	187444	187445	2
S288c_chr02	189534	189535	2
S288c_chr02	189785	189786	1
S288c_chr02	190621	190622	21
S288c_chr02	193506	193507	2
S288c_chr02	193559	193560	5
S288c_chr02	198423	198424	1
S288c_chr02	198469	198470	17
S288c_chr02	198490	198491	2
S288c_chr02	198799	198800	1
S288c_chr02	198810	198811	1
S288c_chr02	198839	198840	6
S288c_chr02	198915	198916	4
S288c_chr02	198922	198923	7
S288c_chr02	198925	198926	9
S288c_chr02	198953	198954	6
S288c_chr02	199099	199100	9
S288c_chr02	205798	205799	3
S288c_chr02	205802	205803	2
S288c_chr02	205891	205892	2
S288c_chr02	205898	205899	2
S288c_chr02	205930	205931	1
S288c_chr02	212466	212467	24
S288c_chr02	212472	212473	1
S288c_chr02	212529	212530	1
S288c_chr02	212539	212540	192
S288c_chr02	212541	212543	1
S288c_chr02	212547	212548	605
S288c_chr02	212548	212549	159
S288c_chr02	212549	212550	6
S288c_chr02	212554	212555	1
S288c_chr02	212556	212557	28
S288c_chr02	212558	212559	4
S288c_chr02	212563	212564	1
S288c_chr02	212567	212568	31
S288c_chr02	212569	212570	253
S288c_chr02	212570	212572	9
S288c_chr02	212572	212573	2
S288c_chr02	212581	212582	102
S288c_chr02	212582	212583	5
S288c_chr02	212586	212587	4
S288c_chr02	214610	214611	16
S288c_chr02	214636	214637	4
S288c_chr02	214646	214647	91
S288c_chr02	215574	215575	4
S288c_chr02	216380	216381	18
S288c_chr02	216404	216405	31
S288c_chr02	216408	216409	1
S288c_chr02	216413	216414	2
S288c_chr02	216421	216422	7
S288c_chr02	217295	217296	1
S288c_chr02	218237	218238	3
S288c_chr02	218248	218249	5
S288c_chr02	218249	218250	2
S288c_chr02	219790	219791	1
S288c_chr02	219794	219795	3
S288c_chr02	219954	219955	13
S288c_chr02	219955	219956	14
S288c_chr02	219974	219975	6
S288c_chr02	219979	219980	2
S288c_chr02	219982	219983	11
S288c_chr02	220826	220827	1
S288c_chr02	220945	220946	5
S288c_chr02	234766	234767	4
S288c_chr02	235048	235049	11
S288c_chr02	235063	235064	18
S288c_chr02	235068	235069	10
S288c_chr02	235072	235073	9
S288c_chr02	235078	235079	16
S288c_chr02	235096	235097	2
S288c_chr02	235103	235104	10
S288c_chr02	235107	235108	4
S288c_chr02	235109	235110	2
S288c_chr02	235111	235112	1
S288c_chr02	235112	235113	32
S288c_chr02	235115	235116	5
S288c_chr02	235116	235117	3
S288c_chr02	235143	235144	7
S288c_chr02	235146	235147	2
S288c_chr02	235160	235161	1
S288c_chr02	235167	235168	5
S288c_chr02	235172	235173	2
S288c_chr02	235174	235175	3
S288c_chr02	235181	235182	1
S288c_chr02	235198	235199	363
S288c_chr02	235199	235200	97
S288c_chr02	235200	235201	12
S288c_chr02	235202	235203	25
S288c_chr02	235204	235205	2
S288c_chr02	235206	235207	42
S288c_chr02	235207	235208	1
S288c_chr02	235210	235211	3
S288c_chr02	235211	235212	12
S288c_chr02	235212	235213	7
S288c_chr02	235214	235215	64
S288c_chr02	235215	235216	5
S288c_chr02	235220	235221	311
S288c_chr02	235222	235223	9
S288c_chr02	235223	235224	44
S288c_chr02	235224	235225	2
S288c_chr02	235232	235233	14
S288c_chr02	235237	235238	1
S288c_chr02	235247	235248	8
S288c_chr02	235248	235249	1
S288c_chr02	235250	235251	6
S288c_chr02	235259	235260	4
S288c_chr02	235281	235282	2
S288c_chr02	235382	235383	5
S288c_chr02	235756	235757	8
S288c_chr02	235772	235773	1
S288c_chr02	235780	235781	11
S288c_chr02	235781	235782	8
S288c_chr02	235783	235784	2
S288c_chr02	235786	235787	3
S288c_chr02	235789	235790	1
S288c_chr02	235793	235794	1
S288c_chr02	236627	236628	1
S288c_chr02	236867	236868	8
S288c_chr02	236902	236903	1
S288c_chr02	236904	236905	1
S288c_chr02	236906	236907	2
S288c_chr02	236911	236912	24
S288c_chr02	236912	236913	1
S288c_chr02	236928	236929	3
S288c_chr02	236954	236955	14
S288c_chr02	236955	236956	8
S288c_chr02	236970	236971	2
S288c_chr02	236988	236989	6
S288c_chr02	236991	236992	5
S288c_chr02	237003	237004	7
S288c_chr02	237011	237012	1
S288c_chr02	237062	237063	5
S288c_chr02	237063	237064	187
S288c_chr02	237064	237065	9
S288c_chr02	237065	237066	179
S288c_chr02	237066	237067	2
S288c_chr02	237067	237068	20
S288c_chr02	237069	237070	39
S288c_chr02	237070	237071	1
S288c_chr02	237072	237073	5
S288c_chr02	237074	237076	1
S288c_chr02	237076	237077	3
S288c_chr02	237077	237078	783
S288c_chr02	237078	237079	54
S288c_chr02	237079	237080	4
S288c_chr02	237082	237083	78
S288c_chr02	237083	237084	3
S288c_chr02	237087	237088	80
S288c_chr02	237088	237089	3
S288c_chr02	237089	237090	1
S288c_chr02	237090	237091	20
S288c_chr02	237093	237094	36
S288c_chr02	237098	237099	8
S288c_chr02	237102	237103	1
S288c_chr02	237171	237172	6
S288c_chr02	237379	237380	1
S288c_chr02	238477	238478	1
S288c_chr02	238660	238661	2
S288c_chr02	238764	238765	26
S288c_chr02	238765	238766	1
S288c_chr02	238768	238769	3
S288c_chr02	238770	238771	1
S288c_chr02	238824	238825	1
S288c_chr02	238865	238866	3
S288c_chr02	238868	238869	2
S288c_chr02	238871	238872	6
S288c_chr02	238872	238873	5
S288c_chr02	238890	238891	5
S288c_chr02	238894	238895	4
S288c_chr02	241384	241385	1
S288c_chr02	241455	241456	6
S288c_chr02	241486	241487	1
S288c_chr02	241537	241538	1
S288c_chr02	241543	241544	4
S288c_chr02	241592	241593	2
S288c_chr02	241611	241612	10
S288c_chr02	244272	244273	2
S288c_chr02	244472	244473	2
S288c_chr02	248622	248623	12
S288c_chr02	248655	248656	11
S288c_chr02	248664	248665	29
S288c_chr02	248672	248673	2
S288c_chr02	251609	251610	11
S288c_chr02	252160	252161	2
S288c_chr02	252189	252190	18
S288c_chr02	252377	252378	19
S288c_chr02	252392	252393	6
S288c_chr02	252394	252395	1
S288c_chr02	252398	252399	30
S288c_chr02	252402	252403	55
S288c_chr02	252417	252418	19
S288c_chr02	252419	252420	2
S288c_chr02	252431	252432	1
S288c_chr02	252432	252433	72
S288c_chr02	252453	252454	5
S288c_chr02	252467	252468	17
S288c_chr02	252502	252503	22
S288c_chr02	252503	252504	8
S288c_chr02	252506	252507	1
S288c_chr02	252524	252525	29
S288c_chr02	252541	252542	34
S288c_chr02	252544	252545	3
S288c_chr02	254871	254872	9
S288c_chr02	254873	254874	1
S288c_chr02	254887	254888	52
S288c_chr02	254892	254893	8
S288c_chr02	254899	254900	70
S288c_chr02	254900	254901	2
S288c_chr02	254905	254906	5
S288c_chr02	255103	255104	8
S288c_chr02	255136	255137	10
S288c_chr02	255153	255154	4
S288c_chr02	255171	255172	2
S288c_chr02	255178	255179	39
S288c_chr02	255182	255183	1
S288c_chr02	255185	255186	2
S288c_chr02	255186	255187	169
S288c_chr02	255187	255188	35
S288c_chr02	255188	255189	90
S288c_chr02	255189	255190	3
S288c_chr02	255190	255191	24
S288c_chr02	255194	255195	1
S288c_chr02	255195	255196	126
S288c_chr02	255197	255198	1
S288c_chr02	255198	255199	460
S288c_chr02	255199	255200	2
S288c_chr02	255200	255201	1
S288c_chr02	255202	255203	3
S288c_chr02	255204	255205	22
S288c_chr02	255206	255207	4
S288c_chr02	255208	255209	482
S288c_chr02	255209	255210	14
S288c_chr02	255210	255211	26
S288c_chr02	255211	255212	8
S288c_chr02	255212	255213	2
S288c_chr02	255218	255219	10
S288c_chr02	255224	255225	15
S288c_chr02	255229	255230	1
S288c_chr02	255248	255249	1
S288c_chr02	255317	255318	1
S288c_chr02	255338	255339	1
S288c_chr02	256828	256829	13
S288c_chr02	256875	256876	4
S288c_chr02	256891	256892	1
S288c_chr02	256897	256898	8
S288c_chr02	256902	256903	8
S288c_chr02	256911	256912	1
S288c_chr02	256984	256985	14
S288c_chr02	256988	256989	30
S288c_chr02	256991	256992	87
S288c_chr02	256993	256994	8
S288c_chr02	256996	256997	5
S288c_chr02	256997	256998	1
S288c_chr02	256999	257000	680
S288c_chr02	257000	257001	266
S288c_chr02	257001	257002	26
S288c_chr02	257002	257003	23
S288c_chr02	257003	257004	102
S288c_chr02	257004	257005	6
S288c_chr02	257005	257006	16
S288c_chr02	257006	257007	2
S288c_chr02	257012	257013	7
S288c_chr02	257015	257016	50
S288c_chr02	257019	257020	2
S288c_chr02	257039	257040	3
S288c_chr02	258691	258692	2
S288c_chr02	258942	258943	3
S288c_chr02	258949	258950	5
S288c_chr02	258966	258967	10
S288c_chr02	266457	266458	4
S288c_chr02	266459	266460	1
S288c_chr02	266474	266475	1
S288c_chr02	266477	266478	22
S288c_chr02	266480	266481	15
S288c_chr02	266481	266482	8
S288c_chr02	266482	266483	6
S288c_chr02	266514	266515	1
S288c_chr02	266520	266521	19
S288c_chr02	266521	266522	15
S288c_chr02	266528	266529	3
S288c_chr02	266533	266534	2
S288c_chr02	266542	266543	1
S288c_chr02	266544	266545	4
S288c_chr02	266587	266588	11
S288c_chr02	266589	266590	71
S288c_chr02	266595	266596	2
S288c_chr02	266600	266601	26
S288c_chr02	266601	266602	58
S288c_chr02	266602	266603	1
S288c_chr02	266604	266605	5
S288c_chr02	266606	266607	16
S288c_chr02	266607	266608	9
S288c_chr02	266608	266609	35
S288c_chr02	266609	266610	3
S288c_chr02	266610	266611	2
S288c_chr02	266613	266614	839
S288c_chr02	266614	266615	98
S288c_chr02	266615	266616	61
S288c_chr02	266616	266617	152
S288c_chr02	266617	266618	16
S288c_chr02	266620	266621	8
S288c_chr02	266621	266622	1
S288c_chr02	266624	266625	15
S288c_chr02	266625	266626	3
S288c_chr02	266633	266634	96
S288c_chr02	266637	266638	2
S288c_chr02	266920	266921	4
S288c_chr02	267003	267004	4
S288c_chr02	267359	267360	3
S288c_chr02	267547	267548	7
S288c_chr02	267549	267550	5
S288c_chr02	267557	267558	5
S288c_chr02	267567	267568	37
S288c_chr02	267568	267569	8
S288c_chr02	267570	267571	20
S288c_chr02	267575	267576	3
S288c_chr02	267585	267586	4
S288c_chr02	267590	267591	10
S288c_chr02	270703	270704	1
S288c_chr02	270744	270745	4
S288c_chr02	270749	270750	4
S288c_chr02	270759	270760	44
S288c_chr02	270766	270767	1
S288c_chr02	270767	270768	14
S288c_chr02	270769	270770	3
S288c_chr02	270772	270773	16
S288c_chr02	270773	270774	9
S288c_chr02	270774	270775	28
S288c_chr02	270775	270776	1
S288c_chr02	270780	270781	12
S288c_chr02	270782	270783	1
S288c_chr02	270787	270788	8
S288c_chr02	270813	270814	4
S288c_chr02	270835	270836	12
S288c_chr02	270836	270837	1
S288c_chr02	270839	270840	2
S288c_chr02	270844	270845	7
S288c_chr02	270845	270846	1
S288c_chr02	270869	270870	60
S288c_chr02	270870	270871	14
S288c_chr02	272029	272030	9
S288c_chr02	272266	272267	5
S288c_chr02	272608	272609	6
S288c_chr02	278388	278389	4
S288c_chr02	278411	278412	1
S288c_chr02	278828	278829	2
S288c_chr02	280684	280685	14
S288c_chr02	283369	283370	7
S288c_chr02	283390	283391	4
S288c_chr02	283398	283399	7
S288c_chr02	284092	284093	8
S288c_chr02	284225	284226	16
S288c_chr02	284226	284227	21
S288c_chr02	284269	284270	8
S288c_chr02	284273	284274	41
S288c_chr02	284274	284275	25
S288c_chr02	284278	284279	7
S288c_chr02	284280	284281	7
S288c_chr02	284299	284300	57
S288c_chr02	284300	284301	13
S288c_chr02	284302	284303	7
S288c_chr02	284305	284306	6
S288c_chr02	284321	284322	4
S288c_chr02	284324	284325	8
S288c_chr02	284331	284332	70
S288c_chr02	284332	284333	6
S288c_chr02	288095	288096	2
S288c_chr02	288163	288164	5
S288c_chr02	290018	290019	1
S288c_chr02	290378	290379	49
S288c_chr02	290379	290380	16
S288c_chr02	290383	290384	14
S288c_chr02	290384	290385	19
S288c_chr02	290395	290396	1
S288c_chr02	290408	290409	2
S288c_chr02	290436	290437	5
S288c_chr02	290437	290438	1
S288c_chr02	290439	290440	30
S288c_chr02	290440	290441	1
S288c_chr02	290442	290443	27
S288c_chr02	290443	290444	4
S288c_chr02	290444	290445	43
S288c_chr02	290445	290446	1
S288c_chr02	290448	290449	362
S288c_chr02	290449	290450	7
S288c_chr02	290450	290451	13
S288c_chr02	290451	290452	1
S288c_chr02	290454	290455	476
S288c_chr02	290455	290456	9
S288c_chr02	290456	290457	26
S288c_chr02	290457	290458	9
S288c_chr02	290459	290460	280
S288c_chr02	290463	290464	395
S288c_chr02	290464	290465	29
S288c_chr02	290465	290466	198
S288c_chr02	290466	290467	11
S288c_chr02	290468	290469	9
S288c_chr02	290469	290470	281
S288c_chr02	290470	290471	1
S288c_chr02	290471	290472	264
S288c_chr02	290472	290473	29
S288c_chr02	290473	290474	26
S288c_chr02	290474	290475	1
S288c_chr02	290476	290477	907
S288c_chr02	290477	290478	24
S288c_chr02	290478	290479	26
S288c_chr02	290482	290483	4
S288c_chr02	290485	290486	26
S288c_chr02	290489	290490	8
S288c_chr02	290495	290496	53
S288c_chr02	290503	290504	7
S288c_chr02	290509	290510	1
S288c_chr02	290538	290539	2
S288c_chr02	290539	290540	3
S288c_chr02	290547	290548	23
S288c_chr02	290553	290554	1
S288c_chr02	290557	290558	1
S288c_chr02	290577	290578	1
S288c_chr02	290579	290580	797
S288c_chr02	290580	290581	8
S288c_chr02	290584	290585	238
S288c_chr02	290585	290586	11
S288c_chr02	290587	290588	1
S288c_chr02	290589	290590	51
S288c_chr02	290591	290592	2
S288c_chr02	290593	290594	1
S288c_chr02	290595	290596	690
S288c_chr02	290596	290597	24
S288c_chr02	290597	290598	11
S288c_chr02	290598	290599	18
S288c_chr02	290599	290600	1
S288c_chr02	290600	290601	11
S288c_chr02	290604	290605	11
S288c_chr02	290618	290619	8
S288c_chr02	290916	290917	2
S288c_chr02	291148	291149	4
S288c_chr02	291321	291322	27
S288c_chr02	291325	291326	1
S288c_chr02	291843	291844	1
S288c_chr02	291858	291859	2
S288c_chr02	292596	292597	4
S288c_chr02	292667	292668	1
S288c_chr02	292677	292678	1
S288c_chr02	292681	292682	6
S288c_chr02	292716	292717	21
S288c_chr02	292717	292718	1
S288c_chr02	292745	292746	19
S288c_chr02	292746	292747	4
S288c_chr02	292749	292750	151
S288c_chr02	292750	292751	1
S288c_chr02	292752	292753	93
S288c_chr02	292753	292754	28
S288c_chr02	292757	292758	5
S288c_chr02	292758	292759	1
S288c_chr02	292760	292761	465
S288c_chr02	292761	292762	83
S288c_chr02	292762	292763	8
S288c_chr02	292763	292764	2
S288c_chr02	292766	292767	1
S288c_chr02	292767	292768	5
S288c_chr02	292772	292773	2
S288c_chr02	292780	292781	1
S288c_chr02	293085	293086	1
S288c_chr02	294248	294249	7
S288c_chr02	294250	294251	9
S288c_chr02	296240	296241	1
S288c_chr02	296292	296293	12
S288c_chr02	301245	301246	1
S288c_chr02	301258	301259	4
S288c_chr02	301261	301262	25
S288c_chr02	301264	301265	6
S288c_chr02	301341	301342	5
S288c_chr02	304739	304740	1
S288c_chr02	304746	304747	11
S288c_chr02	306045	306046	2
S288c_chr02	306064	306065	6
S288c_chr02	306066	306067	1
S288c_chr02	306078	306079	17
S288c_chr02	306084	306085	2
S288c_chr02	306097	306098	5
S288c_chr02	306098	306099	1
S288c_chr02	306107	306108	61
S288c_chr02	306108	306109	10
S288c_chr02	306115	306116	87
S288c_chr02	306122	306123	17
S288c_chr02	306138	306139	725
S288c_chr02	306139	306140	41
S288c_chr02	306140	306141	35
S288c_chr02	306141	306142	13
S288c_chr02	306143	306144	175
S288c_chr02	306144	306145	16
S288c_chr02	306145	306146	50
S288c_chr02	306146	306147	1
S288c_chr02	306149	306150	11
S288c_chr02	306152	306153	145
S288c_chr02	306154	306155	82
S288c_chr02	306156	306158	1
S288c_chr02	306162	306163	34
S288c_chr02	306163	306164	18
S288c_chr02	306164	306165	2
S288c_chr02	306167	306168	3
S288c_chr02	306168	306169	2
S288c_chr02	306169	306170	827
S288c_chr02	306170	306171	88
S288c_chr02	306171	306172	8
S288c_chr02	306172	306173	10
S288c_chr02	306174	306175	3
S288c_chr02	306184	306185	4
S288c_chr02	306187	306188	1
S288c_chr02	306193	306194	4
S288c_chr02	306194	306195	6
S288c_chr02	306196	306197	4
S288c_chr02	306200	306201	11
S288c_chr02	306205	306206	19
S288c_chr02	306206	306207	3
S288c_chr02	306212	306213	8
S288c_chr02	306985	306986	2
S288c_chr02	307182	307183	1
S288c_chr02	307667	307668	29
S288c_chr02	308128	308129	3
S288c_chr02	308318	308319	17
S288c_chr02	308556	308557	1
S288c_chr02	308594	308595	1
S288c_chr02	308733	308734	5
S288c_chr02	308744	308745	1
S288c_chr02	308801	308802	1
S288c_chr02	308879	308880	8
S288c_chr02	308886	308887	23
S288c_chr02	308895	308896	1
S288c_chr02	308953	308954	16
S288c_chr02	308966	308967	8
S288c_chr02	308969	308970	1
S288c_chr02	308978	308979	14
S288c_chr02	310494	310495	3
S288c_chr02	320345	320346	3
S288c_chr02	320348	320349	8
S288c_chr02	321728	321729	20
S288c_chr02	321730	321731	2
S288c_chr02	321745	321746	2
S288c_chr02	321747	321748	4
S288c_chr02	321772	321773	1
S288c_chr02	324264	324265	16
S288c_chr02	324282	324283	2
S288c_chr02	326640	326641	10
S288c_chr02	326777	326778	2
S288c_chr02	326780	326781	5
S288c_chr02	326781	326782	1
S288c_chr02	326784	326785	1
S288c_chr02	327632	327633	1
S288c_chr02	327680	327681	1
S288c_chr02	328008	328009	1
S288c_chr02	328038	328039	1
S288c_chr02	328045	328046	10
S288c_chr02	328051	328052	4
S288c_chr02	330118	330119	1
S288c_chr02	330121	330122	7
S288c_chr02	330178	330179	18
S288c_chr02	330180	330181	2
S288c_chr02	330181	330182	7
S288c_chr02	330184	330185	14
S288c_chr02	330201	330202	9
S288c_chr02	330234	330235	11
S288c_chr02	330235	330236	33
S288c_chr02	330237	330238	13
S288c_chr02	330241	330242	2
S288c_chr02	330255	330256	1
S288c_chr02	330258	330259	1
S288c_chr02	330414	330415	10
S288c_chr02	330463	330464	9
S288c_chr02	330470	330471	8
S288c_chr02	333894	333895	5
S288c_chr02	333895	333896	1
S288c_chr02	333913	333914	12
S288c_chr02	333924	333925	47
S288c_chr02	333925	333926	1
S288c_chr02	333933	333934	6
S288c_chr02	333942	333943	6
S288c_chr02	334124	334125	9
S288c_chr02	334140	334141	4
S288c_chr02	334142	334143	7
S288c_chr02	334495	334496	40
S288c_chr02	337144	337145	7
S288c_chr02	338290	338291	2
S288c_chr02	338365	338366	15
S288c_chr02	338433	338434	2
S288c_chr02	338449	338450	2
S288c_chr02	338460	338461	5
S288c_chr02	338467	338468	18
S288c_chr02	338470	338471	1
S288c_chr02	338486	338487	10
S288c_chr02	338508	338509	4
S288c_chr02	338553	338554	9
S288c_chr02	338566	338567	20
S288c_chr02	338568	338569	17
S288c_chr02	338646	338647	12
S288c_chr02	338650	338651	6
S288c_chr02	338654	338655	111
S288c_chr02	338655	338656	2
S288c_chr02	338656	338657	6
S288c_chr02	338658	338659	79
S288c_chr02	338661	338662	1
S288c_chr02	338662	338663	678
S288c_chr02	338663	338664	71
S288c_chr02	338664	338665	62
S288c_chr02	338666	338667	89
S288c_chr02	338667	338668	2
S288c_chr02	338670	338671	47
S288c_chr02	338671	338673	1
S288c_chr02	338677	338678	13
S288c_chr02	339296	339297	2
S288c_chr02	339331	339332	8
S288c_chr02	339361	339362	2
S288c_chr02	339432	339433	5
S288c_chr02	339434	339435	4
S288c_chr02	339439	339440	6
S288c_chr02	339461	339462	1
S288c_chr02	339466	339467	1
S288c_chr02	339471	339472	22
S288c_chr02	339472	339473	5
S288c_chr02	339527	339528	15
S288c_chr02	339530	339531	7
S288c_chr02	339531	339532	2
S288c_chr02	339534	339535	26
S288c_chr02	339555	339556	24
S288c_chr02	339556	339557	5
S288c_chr02	339563	339564	8
S288c_chr02	339566	339567	1
S288c_chr02	339575	339576	8
S288c_chr02	339584	339585	1
S288c_chr02	339588	339589	5
S288c_chr02	339594	339595	23
S288c_chr02	339595	339596	5
S288c_chr02	339605	339606	15
S288c_chr02	339606	339607	10
S288c_chr02	339607	339608	7
S288c_chr02	339609	339610	80
S288c_chr02	339610	339611	1
S288c_chr02	342001	342002	2
S288c_chr02	344496	344497	4
S288c_chr02	344508	344509	11
S288c_chr02	344510	344511	2
S288c_chr02	346522	346523	3
S288c_chr02	347063	347064	9
S288c_chr02	347065	347066	4
S288c_chr02	349342	349343	4
S288c_chr02	349362	349363	2
S288c_chr02	351874	351875	9
S288c_chr02	352053	352054	13
S288c_chr02	352054	352055	2
S288c_chr02	352063	352064	3
S288c_chr02	353515	353516	1
S288c_chr02	353573	353574	1
S288c_chr02	356103	356104	2
S288c_chr02	356108	356109	31
S288c_chr02	356111	356112	6
S288c_chr02	356116	356117	1
S288c_chr02	356119	356120	13
S288c_chr02	356125	356126	86
S288c_chr02	356128	356129	1
S288c_chr02	356130	356131	111
S288c_chr02	356134	356135	600
S288c_chr02	356135	356136	25
S288c_chr02	356137	356138	1
S288c_chr02	356145	356146	42
S288c_chr02	356152	356153	302
S288c_chr02	356154	356155	13
S288c_chr02	356157	356159	8
S288c_chr02	356163	356164	1
S288c_chr02	356173	356174	4
S288c_chr02	356178	356179	25
S288c_chr02	356180	356181	16
S288c_chr02	356182	356183	386
S288c_chr02	356183	356184	8
S288c_chr02	356187	356188	146
S288c_chr02	356188	356189	7
S288c_chr02	356189	356190	37
S288c_chr02	356190	356191	12
S288c_chr02	356192	356193	7
S288c_chr02	356194	356195	2
S288c_chr02	356196	356197	22
S288c_chr02	356722	356723	2
S288c_chr02	356750	356751	24
S288c_chr02	356755	356756	39
S288c_chr02	356761	356762	5
S288c_chr02	356766	356767	6
S288c_chr02	356774	356775	7
S288c_chr02	356781	356782	28
S288c_chr02	356782	356783	14
S288c_chr02	356783	356784	1
S288c_chr02	356792	356793	1
S288c_chr02	356799	356800	4
S288c_chr02	360530	360531	8
S288c_chr02	360565	360566	5
S288c_chr02	360574	360575	7
S288c_chr02	360592	360593	3
S288c_chr02	360594	360595	16
S288c_chr02	360608	360609	15
S288c_chr02	360609	360610	6
S288c_chr02	360610	360611	5
S288c_chr02	360614	360615	15
S288c_chr02	360617	360618	1
S288c_chr02	360620	360621	19
S288c_chr02	362093	362094	11
S288c_chr02	364698	364699	14
S288c_chr02	364705	364706	2
S288c_chr02	364718	364719	7
S288c_chr02	365823	365824	1
S288c_chr02	365836	365837	6
S288c_chr02	365839	365840	1
S288c_chr02	365844	365845	1
S288c_chr02	365846	365847	3
S288c_chr02	365861	365862	17
S288c_chr02	365867	365868	114
S288c_chr02	365868	365869	9
S288c_chr02	365871	365872	86
S288c_chr02	365874	365875	21
S288c_chr02	365875	365876	1
S288c_chr02	365877	365878	32
S288c_chr02	365879	365880	3
S288c_chr02	365880	365881	6
S288c_chr02	365883	365884	4
S288c_chr02	365895	365896	8
S288c_chr02	365896	365897	3
S288c_chr02	365927	365928	11
S288c_chr02	365954	365955	1
S288c_chr02	366519	366520	3
S288c_chr02	366526	366527	8
S288c_chr02	366532	366533	18
S288c_chr02	366533	366534	1
S288c_chr02	366540	366542	1
S288c_chr02	366545	366546	14
S288c_chr02	366846	366847	9
S288c_chr02	366856	366857	10
S288c_chr02	366868	366869	1
S288c_chr02	366914	366915	1
S288c_chr02	366918	366919	49
S288c_chr02	366925	366926	1
S288c_chr02	368671	368672	17
S288c_chr02	369802	369803	7
S288c_chr02	369899	369900	1
S288c_chr02	369922	369923	14
S288c_chr02	369930	369931	2
S288c_chr02	369931	369932	17
S288c_chr02	369934	369935	12
S288c_chr02	369937	369938	40
S288c_chr02	369940	369941	35
S288c_chr02	369942	369943	1
S288c_chr02	369944	369945	8
S288c_chr02	369947	369948	40
S288c_chr02	369950	369951	8
S288c_chr02	370072	370073	1
S288c_chr02	370078	370079	1
S288c_chr02	370082	370083	6
S288c_chr02	370477	370478	1
S288c_chr02	370492	370493	3
S288c_chr02	370693	370694	4
S288c_chr02	370701	370702	9
S288c_chr02	370710	370711	7
S288c_chr02	370712	370713	11
S288c_chr02	370736	370737	1
S288c_chr02	370737	370738	4
S288c_chr02	370751	370752	1
S288c_chr02	370764	370765	2
S288c_chr02	370774	370775	1
S288c_chr02	370777	370778	9
S288c_chr02	370778	370779	1
S288c_chr02	370781	370782	1
S288c_chr02	370782	370783	15
S288c_chr02	370787	370788	4
S288c_chr02	370789	370790	53
S288c_chr02	370790	370791	1
S288c_chr02	370792	370793	1
S288c_chr02	370795	370796	1
S288c_chr02	370797	370798	4
S288c_chr02	370804	370805	1
S288c_chr02	370808	370809	1
S288c_chr02	371565	371566	4
S288c_chr02	371781	371782	2
S288c_chr02	371792	371793	13
S288c_chr02	371842	371843	1
S288c_chr02	371857	371858	1
S288c_chr02	371867	371868	3
S288c_chr02	371942	371943	1
S288c_chr02	371946	371947	59
S288c_chr02	371947	371948	7
S288c_chr02	371948	371949	17
S288c_chr02	371950	371951	8
S288c_chr02	371951	371952	44
S288c_chr02	371952	371953	2
S288c_chr02	371953	371954	9
S288c_chr02	371954	371955	38
S288c_chr02	371955	371956	60
S288c_chr02	371956	371957	3
S288c_chr02	371957	371958	4
S288c_chr02	371959	371960	19
S288c_chr02	371962	371963	40
S288c_chr02	371964	371965	3762
S288c_chr02	371965	371966	724
S288c_chr02	371966	371967	42
S288c_chr02	371967	371968	47
S288c_chr02	371968	371969	7
S288c_chr02	371969	371970	24
S288c_chr02	371970	371971	34
S288c_chr02	371971	371972	528
S288c_chr02	371972	371973	10
S288c_chr02	371973	371974	922
S288c_chr02	371974	371975	5
S288c_chr02	371975	371976	87
S288c_chr02	371976	371977	32
S288c_chr02	371977	371978	1
S288c_chr02	371981	371982	2
S288c_chr02	371982	371983	4
S288c_chr02	371983	371984	2741
S288c_chr02	371984	371985	411
S288c_chr02	371985	371986	7
S288c_chr02	371986	371987	16
S288c_chr02	371992	371993	6
S288c_chr02	371993	371994	115
S288c_chr02	371994	371995	17
S288c_chr02	372000	372001	330
S288c_chr02	372001	372002	1
S288c_chr02	372002	372003	11
S288c_chr02	372004	372005	41
S288c_chr02	372005	372006	6
S288c_chr02	372006	372007	174
S288c_chr02	372007	372008	5
S288c_chr02	372008	372009	10
S288c_chr02	372009	372010	1908
S288c_chr02	372010	372011	61
S288c_chr02	372011	372012	29
S288c_chr02	372012	372013	30
S288c_chr02	372015	372016	6
S288c_chr02	372026	372027	7
S288c_chr02	372027	372028	4
S288c_chr02	372039	372040	10
S288c_chr02	372056	372057	10
S288c_chr02	372075	372076	17
S288c_chr02	373641	373642	43
S288c_chr02	373643	373644	1
S288c_chr02	373660	373661	4
S288c_chr02	373672	373673	2
S288c_chr02	374032	374033	4
S288c_chr02	374039	374040	10
S288c_chr02	375692	375693	11
S288c_chr02	375699	375700	4
S288c_chr02	375729	375730	2
S288c_chr02	375735	375736	9
S288c_chr02	375756	375757	5
S288c_chr02	375767	375768	3
S288c_chr02	375773	375774	13
S288c_chr02	375776	375777	15
S288c_chr02	375784	375785	1
S288c_chr02	375863	375864	4
S288c_chr02	375887	375888	5
S288c_chr02	375904	375905	7
S288c_chr02	375907	375908	1
S288c_chr02	376275	376276	1
S288c_chr02	376391	376392	3
S288c_chr02	376395	376396	2
S288c_chr02	376407	376408	8
S288c_chr02	376410	376411	5
S288c_chr02	376411	376412	7
S288c_chr02	376416	376417	7
S288c_chr02	376422	376423	13
S288c_chr02	376428	376429	20
S288c_chr02	376450	376451	48
S288c_chr02	376454	376455	3
S288c_chr02	376456	376458	2
S288c_chr02	376464	376465	1
S288c_chr02	376466	376467	3
S288c_chr02	378351	378352	4
S288c_chr02	379177	379178	41
S288c_chr02	379202	379203	8
S288c_chr02	379294	379295	2
S288c_chr02	380187	380188	9
S288c_chr02	380285	380286	1
S288c_chr02	380302	380303	21
S288c_chr02	389543	389544	1
S288c_chr02	389583	389584	7
S288c_chr02	390119	390120	2
S288c_chr02	390120	390121	8
S288c_chr02	390128	390129	9
S288c_chr02	391165	391166	10
S288c_chr02	391293	391294	6
S288c_chr02	391585	391586	6
S288c_chr02	392827	392828	2
S288c_chr02	393008	393009	2
S288c_chr02	393387	393388	7
S288c_chr02	394887	394888	13
S288c_chr02	395097	395098	4
S288c_chr02	395141	395142	6
S288c_chr02	395145	395146	10
S288c_chr02	395146	395147	1
S288c_chr02	395155	395157	1
S288c_chr02	395162	395163	1
S288c_chr02	395216	395217	1
S288c_chr02	395223	395224	1
S288c_chr02	395230	395231	3
S288c_chr02	395248	395249	11
S288c_chr02	395249	395250	1
S288c_chr02	395283	395284	26
S288c_chr02	395287	395288	145
S288c_chr02	395288	395289	1
S288c_chr02	395289	395290	39
S288c_chr02	395290	395291	2
S288c_chr02	395293	395294	185
S288c_chr02	395294	395295	2
S288c_chr02	395295	395296	16
S288c_chr02	395298	395299	508
S288c_chr02	395299	395300	66
S288c_chr02	395303	395304	5
S288c_chr02	395306	395307	4
S288c_chr02	395311	395312	4
S288c_chr02	395314	395315	3
S288c_chr02	395317	395318	19
S288c_chr02	396009	396010	2
S288c_chr02	396314	396315	23
S288c_chr02	398326	398327	8
S288c_chr02	398395	398396	11
S288c_chr02	398415	398416	8
S288c_chr02	398433	398434	3
S288c_chr02	398436	398437	2
S288c_chr02	398440	398441	2
S288c_chr02	398454	398455	8
S288c_chr02	398459	398460	14
S288c_chr02	398461	398462	7
S288c_chr02	398463	398464	22
S288c_chr02	398465	398466	1
S288c_chr02	398467	398468	16
S288c_chr02	398472	398473	1
S288c_chr02	398476	398477	7
S288c_chr02	398477	398478	6
S288c_chr02	398479	398480	3
S288c_chr02	398480	398481	26
S288c_chr02	398481	398482	31
S288c_chr02	398485	398486	23
S288c_chr02	398509	398510	6
S288c_chr02	398520	398521	11
S288c_chr02	401078	401079	1
S288c_chr02	401089	401090	2
S288c_chr02	401104	401105	22
S288c_chr02	401105	401106	1
S288c_chr02	401107	401108	4
S288c_chr02	401133	401134	13
S288c_chr02	401136	401137	2
S288c_chr02	401138	401139	19
S288c_chr02	401140	401141	1
S288c_chr02	401150	401151	3
S288c_chr02	401177	401178	8
S288c_chr02	401183	401184	1
S288c_chr02	403150	403151	6
S288c_chr02	403289	403290	21
S288c_chr02	403290	403291	1
S288c_chr02	403297	403298	1
S288c_chr02	403302	403303	14
S288c_chr02	403306	403307	197
S288c_chr02	403307	403308	9
S288c_chr02	403313	403314	8
S288c_chr02	403317	403318	10
S288c_chr02	404029	404030	4
S288c_chr02	404250	404251	13
S288c_chr02	405705	405706	9
S288c_chr02	406153	406154	2
S288c_chr02	406352	406353	1
S288c_chr02	406389	406390	1
S288c_chr02	406447	406448	384
S288c_chr02	406448	406449	889
S288c_chr02	406449	406450	163
S288c_chr02	406450	406451	6
S288c_chr02	406451	406452	2
S288c_chr02	406452	406453	385
S288c_chr02	406453	406454	1
S288c_chr02	406454	406455	1379
S288c_chr02	406455	406456	74
S288c_chr02	406456	406457	3
S288c_chr02	406457	406458	93
S288c_chr02	406459	406460	23
S288c_chr02	406460	406461	5760
S288c_chr02	406461	406462	283
S288c_chr02	406462	406463	46
S288c_chr02	406463	406464	7
S288c_chr02	406465	406466	4
S288c_chr02	406467	406468	1
S288c_chr02	406472	406473	1
S288c_chr02	406475	406476	44
S288c_chr02	406477	406478	35
S288c_chr02	406479	406480	28
S288c_chr02	406481	406482	7
S288c_chr02	406482	406483	632
S288c_chr02	406483	406484	17
S288c_chr02	406484	406485	110
S288c_chr02	406485	406486	2
S288c_chr02	406486	406487	366
S288c_chr02	406487	406488	65
S288c_chr02	406488	406489	51
S288c_chr02	406502	406503	1
S288c_chr02	406504	406505	111
S288c_chr02	406505	406506	24
S288c_chr02	406506	406507	1
S288c_chr02	406507	406508	3
S288c_chr02	406510	406511	15
S288c_chr02	406511	406512	18
S288c_chr02	406517	406518	12
S288c_chr02	410643	410644	2
S288c_chr02	410645	410646	1
[truncated: 37,211 more rows]
