# Supplementary material for: Alternative polyadenylation diversifies post‐transcriptional regulation by selective RNA–protein interactions
Source: Mol Syst Biol. 2014 Feb 25;10(2):719. doi: 10.1002/msb.135068 (PMC4023391; doi:10.1002/msb.135068)
Supplement: Supplementary file 13 — Sweave document [file MSB-10-2-719-s13.zip › B_t40_ACATCG_fwd_uniquelyAligned_minus.sorted.bedgraph]

S288c_chr01	6735	6736	24
S288c_chr01	13026	13027	5
S288c_chr01	14654	14655	1
S288c_chr01	14768	14769	1
S288c_chr01	15150	15151	1
S288c_chr01	15740	15741	6
S288c_chr01	15810	15811	8
S288c_chr01	16793	16794	6
S288c_chr01	16813	16814	3
S288c_chr01	16852	16853	1
S288c_chr01	17114	17115	1
S288c_chr01	19935	19936	2
S288c_chr01	22112	22113	6
S288c_chr01	23794	23795	1
S288c_chr01	28130	28131	3
S288c_chr01	28177	28178	1
S288c_chr01	28180	28181	1
S288c_chr01	28196	28197	1
S288c_chr01	28198	28199	11
S288c_chr01	31530	31531	1
S288c_chr01	33014	33015	5
S288c_chr01	33022	33023	7
S288c_chr01	34847	34848	6
S288c_chr01	35110	35111	7
S288c_chr01	35112	35113	40
S288c_chr01	36383	36384	1
S288c_chr01	36386	36387	62
S288c_chr01	36399	36400	7
S288c_chr01	36400	36401	19
S288c_chr01	36414	36415	79
S288c_chr01	36419	36420	40
S288c_chr01	39010	39011	1
S288c_chr01	39026	39027	1
S288c_chr01	39125	39126	25
S288c_chr01	39129	39130	10
S288c_chr01	41979	41980	23
S288c_chr01	41998	41999	2
S288c_chr01	42037	42038	7
S288c_chr01	42039	42040	3
S288c_chr01	42327	42328	21
S288c_chr01	42329	42330	39
S288c_chr01	42330	42331	41
S288c_chr01	42803	42804	9
S288c_chr01	42837	42838	18
S288c_chr01	44793	44794	6
S288c_chr01	45104	45105	10
S288c_chr01	45108	45109	12
S288c_chr01	45120	45121	13
S288c_chr01	45125	45126	12
S288c_chr01	45135	45136	2
S288c_chr01	45578	45579	2
S288c_chr01	45633	45634	5
S288c_chr01	48298	48299	3
S288c_chr01	48308	48309	8
S288c_chr01	48309	48310	19
S288c_chr01	48311	48312	2
S288c_chr01	48316	48317	1
S288c_chr01	48321	48322	27
S288c_chr01	48323	48324	3
S288c_chr01	48325	48326	1
S288c_chr01	51838	51839	1
S288c_chr01	51855	51856	1
S288c_chr01	51864	51865	10
S288c_chr01	51871	51872	3
S288c_chr01	57937	57938	12
S288c_chr01	57939	57940	1
S288c_chr01	57952	57953	1
S288c_chr01	57954	57955	47
S288c_chr01	57955	57956	1
S288c_chr01	57956	57957	17
S288c_chr01	57957	57958	215
S288c_chr01	57958	57959	10
S288c_chr01	57959	57960	12
S288c_chr01	57960	57961	949
S288c_chr01	57964	57965	1
S288c_chr01	57970	57971	9
S288c_chr01	57976	57977	15
S288c_chr01	57977	57978	7
S288c_chr01	57984	57985	11
S288c_chr01	57989	57990	67
S288c_chr01	57993	57994	1
S288c_chr01	57994	57995	10
S288c_chr01	58002	58003	5
S288c_chr01	58003	58004	21
S288c_chr01	58011	58012	7
S288c_chr01	58012	58013	4
S288c_chr01	58017	58018	7
S288c_chr01	58023	58024	3
S288c_chr01	58078	58079	1
S288c_chr01	62547	62548	1
S288c_chr01	62640	62641	3
S288c_chr01	62642	62643	9
S288c_chr01	62644	62645	10
S288c_chr01	62645	62646	40
S288c_chr01	62648	62649	1
S288c_chr01	62649	62650	14
S288c_chr01	62650	62651	20
S288c_chr01	62651	62652	141
S288c_chr01	62652	62653	18
S288c_chr01	62653	62654	91
S288c_chr01	62656	62657	1
S288c_chr01	62660	62661	14
S288c_chr01	62667	62668	2
S288c_chr01	62670	62671	31
S288c_chr01	62672	62673	28
S288c_chr01	62677	62678	22
S288c_chr01	62678	62679	42
S288c_chr01	62679	62680	70
S288c_chr01	62686	62687	2
S288c_chr01	62697	62698	4
S288c_chr01	62699	62700	2
S288c_chr01	65460	65461	3
S288c_chr01	65462	65463	4
S288c_chr01	65465	65467	1
S288c_chr01	65467	65468	5
S288c_chr01	65468	65469	1
S288c_chr01	65679	65680	6
S288c_chr01	65680	65681	5
S288c_chr01	65753	65754	1
S288c_chr01	67968	67969	18
S288c_chr01	67992	67993	4
S288c_chr01	69836	69837	9
S288c_chr01	70687	70688	1
S288c_chr01	70905	70906	17
S288c_chr01	72622	72623	6
S288c_chr01	73285	73286	25
S288c_chr01	73359	73360	22
S288c_chr01	73364	73365	1
S288c_chr01	73366	73367	8
S288c_chr01	73368	73369	6
S288c_chr01	73370	73371	75
S288c_chr01	73373	73374	22
S288c_chr01	73375	73376	132
S288c_chr01	73379	73380	20
S288c_chr01	73383	73384	2
S288c_chr01	73393	73394	3
S288c_chr01	73394	73395	17
S288c_chr01	73396	73397	6
S288c_chr01	73397	73398	17
S288c_chr01	73398	73399	264
S288c_chr01	73402	73403	3
S288c_chr01	73405	73406	16
S288c_chr01	73406	73407	1
S288c_chr01	73407	73408	9
S288c_chr01	73409	73410	39
S288c_chr01	73414	73415	11
S288c_chr01	73416	73417	18
S288c_chr01	73420	73421	82
S288c_chr01	73421	73422	141
S288c_chr01	73423	73424	2
S288c_chr01	73425	73426	65
S288c_chr01	73426	73427	450
S288c_chr01	73427	73428	8
S288c_chr01	73428	73429	361
S288c_chr01	73437	73438	119
S288c_chr01	73440	73441	28
S288c_chr01	73443	73444	99
S288c_chr01	73444	73445	92
S288c_chr01	73445	73446	776
S288c_chr01	73446	73447	3
S288c_chr01	73447	73448	10
S288c_chr01	73448	73449	13
S288c_chr01	73449	73450	614
S288c_chr01	73450	73451	234
S288c_chr01	73451	73452	8270
S288c_chr01	73452	73453	105
S288c_chr01	73453	73454	17
S288c_chr01	73454	73455	25
S288c_chr01	73459	73460	3
S288c_chr01	73461	73462	228
S288c_chr01	73462	73463	25
S288c_chr01	73463	73464	24
S288c_chr01	73464	73465	1
S288c_chr01	73465	73466	67
S288c_chr01	73466	73467	1063
S288c_chr01	73468	73469	3
S288c_chr01	73474	73475	16
S288c_chr01	73476	73477	4
S288c_chr01	73478	73479	2
S288c_chr01	73488	73489	8
S288c_chr01	73494	73495	3
S288c_chr01	73502	73503	9
S288c_chr01	73544	73545	21
S288c_chr01	74202	74203	1
S288c_chr01	74334	74335	5
S288c_chr01	74500	74501	1
S288c_chr01	74503	74504	25
S288c_chr01	74915	74916	3
S288c_chr01	74965	74966	1
S288c_chr01	76629	76630	1
S288c_chr01	76631	76632	10
S288c_chr01	76632	76633	77
S288c_chr01	76635	76636	9
S288c_chr01	76642	76643	10
S288c_chr01	76645	76646	14
S288c_chr01	76660	76661	2
S288c_chr01	76695	76696	24
S288c_chr01	76700	76701	2
S288c_chr01	76701	76702	1
S288c_chr01	76702	76703	123
S288c_chr01	76707	76708	4
S288c_chr01	76708	76709	80
S288c_chr01	76710	76711	27
S288c_chr01	76711	76712	45
S288c_chr01	76712	76713	79
S288c_chr01	76713	76714	366
S288c_chr01	76714	76715	17722
S288c_chr01	76723	76724	1
S288c_chr01	76734	76735	1
S288c_chr01	76735	76736	17
S288c_chr01	76737	76738	2
S288c_chr01	76777	76778	12
S288c_chr01	76783	76784	1
S288c_chr01	76813	76814	2
S288c_chr01	76861	76862	12
S288c_chr01	76975	76976	27
S288c_chr01	76978	76979	3
S288c_chr01	76981	76982	41
S288c_chr01	76984	76985	32
S288c_chr01	76991	76992	1
S288c_chr01	76992	76993	232
S288c_chr01	76993	76994	2091
S288c_chr01	76994	76995	6
S288c_chr01	76997	76998	17
S288c_chr01	77001	77002	7
S288c_chr01	77002	77003	512
S288c_chr01	77008	77009	1
S288c_chr01	77017	77018	55
S288c_chr01	77019	77020	85
S288c_chr01	77032	77033	7
S288c_chr01	77043	77044	212
S288c_chr01	77046	77047	5
S288c_chr01	77047	77048	217
S288c_chr01	77050	77051	17
S288c_chr01	77058	77059	16
S288c_chr01	77062	77063	34
S288c_chr01	77078	77079	33
S288c_chr01	77079	77080	48
S288c_chr01	77086	77087	63
S288c_chr01	77107	77108	23
S288c_chr01	77139	77140	17
S288c_chr01	77141	77142	14
S288c_chr01	77144	77145	3
S288c_chr01	77145	77146	30
S288c_chr01	77146	77147	1579
S288c_chr01	77170	77171	1
S288c_chr01	77237	77238	21
S288c_chr01	77271	77272	21
S288c_chr01	77493	77494	2
S288c_chr01	77494	77495	51
S288c_chr01	77506	77507	2
S288c_chr01	77508	77509	1
S288c_chr01	77510	77511	223
S288c_chr01	77512	77513	23
S288c_chr01	77515	77516	59
S288c_chr01	77518	77519	12
S288c_chr01	77519	77520	8
S288c_chr01	77524	77525	9
S288c_chr01	79514	79515	3
S288c_chr01	79516	79517	14
S288c_chr01	79524	79525	60
S288c_chr01	79525	79526	22
S288c_chr01	79526	79527	93
S288c_chr01	79527	79528	28
S288c_chr01	79529	79530	10
S288c_chr01	79530	79531	131
S288c_chr01	79532	79533	1
S288c_chr01	79534	79535	3
S288c_chr01	79535	79536	25
S288c_chr01	79536	79537	133
S288c_chr01	79554	79555	44
S288c_chr01	79558	79559	1
S288c_chr01	79560	79561	42
S288c_chr01	80403	80404	13
S288c_chr01	83298	83299	7
S288c_chr01	87838	87839	15
S288c_chr01	87844	87845	10
S288c_chr01	87850	87851	5
S288c_chr01	87853	87854	2
S288c_chr01	87855	87856	66
S288c_chr01	87859	87860	21
S288c_chr01	87861	87862	41
S288c_chr01	87863	87864	7
S288c_chr01	87865	87866	1
S288c_chr01	87866	87867	5
S288c_chr01	87884	87885	11
S288c_chr01	87889	87890	5
S288c_chr01	87892	87893	9
S288c_chr01	87893	87894	37
S288c_chr01	87898	87899	1
S288c_chr01	87901	87902	6
S288c_chr01	87903	87905	3
S288c_chr01	87907	87908	5
S288c_chr01	87908	87909	2
S288c_chr01	87909	87910	18
S288c_chr01	87911	87912	25
S288c_chr01	87914	87915	3
S288c_chr01	87916	87917	3
S288c_chr01	87998	87999	2
S288c_chr01	92428	92429	9
S288c_chr01	94556	94557	1
S288c_chr01	104446	104447	12
S288c_chr01	116344	116345	1
S288c_chr01	117414	117415	4
S288c_chr01	118329	118330	1
S288c_chr01	118330	118331	33
S288c_chr01	118362	118363	22
S288c_chr01	118385	118386	2
S288c_chr01	118546	118547	1
S288c_chr01	124476	124477	17
S288c_chr01	124478	124479	8
S288c_chr01	126850	126851	7
S288c_chr01	126853	126854	40
S288c_chr01	126857	126858	15
S288c_chr01	126867	126868	21
S288c_chr01	126869	126870	20
S288c_chr01	126873	126874	10
S288c_chr01	126874	126875	49
S288c_chr01	126879	126880	2
S288c_chr01	130582	130583	4
S288c_chr01	130587	130588	11
S288c_chr01	130592	130593	11
S288c_chr01	130788	130789	1
S288c_chr01	132069	132070	3
S288c_chr01	132072	132073	32
S288c_chr01	132074	132075	6
S288c_chr01	132076	132077	10
S288c_chr01	132077	132078	18
S288c_chr01	132078	132079	50
S288c_chr01	132079	132080	306
S288c_chr01	132080	132081	65
S288c_chr01	132081	132082	3265
S288c_chr01	132082	132083	30
S288c_chr01	132083	132084	66
S288c_chr01	132084	132085	1
S288c_chr01	132085	132086	442
S288c_chr01	132094	132095	39
S288c_chr01	132095	132096	2
S288c_chr01	132096	132097	1
S288c_chr01	132097	132099	2
S288c_chr01	132099	132100	89
S288c_chr01	132103	132104	50
S288c_chr01	132112	132113	7
S288c_chr01	132113	132114	46
S288c_chr01	132825	132826	1
S288c_chr01	133388	133389	14
S288c_chr01	133469	133470	7
S288c_chr01	136754	136755	5
S288c_chr01	136755	136756	22
S288c_chr01	137636	137637	9
S288c_chr01	138798	138799	13
S288c_chr01	139261	139262	4
S288c_chr01	139263	139265	2
S288c_chr01	139343	139344	6
S288c_chr01	139351	139352	2
S288c_chr01	142360	142361	3
S288c_chr01	142363	142364	7
S288c_chr01	142467	142468	11
S288c_chr01	142526	142527	2
S288c_chr01	142589	142590	2
S288c_chr01	143148	143149	3
S288c_chr01	143197	143198	1
S288c_chr01	143198	143199	528
S288c_chr01	143204	143205	7
S288c_chr01	143207	143208	7
S288c_chr01	143208	143210	1
S288c_chr01	143211	143212	33
S288c_chr01	143212	143213	680
S288c_chr01	143216	143217	6
S288c_chr01	143217	143218	59
S288c_chr01	143218	143219	267
S288c_chr01	143219	143220	3357
S288c_chr01	143220	143221	60
S288c_chr01	143221	143222	8
S288c_chr01	143222	143223	565
S288c_chr01	143223	143224	7
S288c_chr01	143226	143227	78
S288c_chr01	143229	143230	27
S288c_chr01	143230	143231	79
S288c_chr01	143231	143232	2093
S288c_chr01	143232	143233	1
S288c_chr01	143239	143241	1
S288c_chr01	143241	143242	2
S288c_chr01	143242	143243	26
S288c_chr01	143243	143244	1685
S288c_chr01	143247	143248	65
S288c_chr01	143250	143251	9
S288c_chr01	143251	143252	23
S288c_chr01	143252	143253	34
S288c_chr01	143255	143256	40
S288c_chr01	143259	143260	8
S288c_chr01	143262	143263	166
S288c_chr01	143263	143264	368
S288c_chr01	143264	143265	1213
S288c_chr01	143275	143276	3
S288c_chr01	143279	143280	29
S288c_chr01	143286	143287	44
S288c_chr01	143290	143291	59
S288c_chr01	143291	143292	2
S288c_chr01	143292	143293	94
S288c_chr01	143300	143301	1
S288c_chr01	143302	143303	23
S288c_chr01	143307	143308	15
S288c_chr01	143309	143310	1
S288c_chr01	143312	143313	5
S288c_chr01	143362	143363	96
S288c_chr01	143364	143365	7
S288c_chr01	143365	143366	125
S288c_chr01	143366	143367	371
S288c_chr01	143367	143368	11224
S288c_chr01	143368	143369	15
S288c_chr01	143369	143370	6
S288c_chr01	143371	143372	18
S288c_chr01	143372	143373	486
S288c_chr01	143375	143376	4
S288c_chr01	143376	143377	82
S288c_chr01	143377	143378	105
S288c_chr01	143378	143379	2588
S288c_chr01	143379	143380	5215
S288c_chr01	143380	143381	60585
S288c_chr01	143381	143382	38
S288c_chr01	143382	143383	4
S288c_chr01	143383	143384	678
S288c_chr01	143384	143385	19
S288c_chr01	143385	143386	372
S288c_chr01	143386	143387	2
S288c_chr01	143387	143388	6482
S288c_chr01	143388	143389	2
S288c_chr01	143390	143391	8
S288c_chr01	143391	143392	28
S288c_chr01	143392	143393	747
S288c_chr01	143393	143394	7
S288c_chr01	143394	143395	2
S288c_chr01	143395	143396	191
S288c_chr01	143396	143397	493
S288c_chr01	143398	143399	13
S288c_chr01	143401	143402	5
S288c_chr01	143403	143404	18
S288c_chr01	143406	143407	11
S288c_chr01	143408	143409	28
S288c_chr01	143443	143444	5
S288c_chr01	143444	143445	410
S288c_chr01	143449	143450	1
S288c_chr01	143452	143453	8
S288c_chr01	143453	143454	4
S288c_chr01	143462	143463	139
S288c_chr01	147586	147587	13
S288c_chr01	147618	147619	13
S288c_chr01	147633	147634	11
S288c_chr01	147636	147637	21
S288c_chr01	147641	147642	1
S288c_chr01	147643	147644	13
S288c_chr01	147659	147660	9
S288c_chr01	153937	153938	1
S288c_chr01	153956	153957	4
S288c_chr01	153958	153959	12
S288c_chr01	153969	153970	5
S288c_chr01	154019	154020	1
S288c_chr01	154036	154037	3
S288c_chr01	156751	156752	13
S288c_chr01	156774	156775	2
S288c_chr01	156779	156780	5
S288c_chr01	156785	156786	1
S288c_chr01	159879	159880	3
S288c_chr01	166346	166347	1
S288c_chr01	166461	166462	9
S288c_chr01	166462	166463	7
S288c_chr01	166470	166471	3
S288c_chr01	166480	166481	20
S288c_chr01	166482	166483	1
S288c_chr01	166651	166652	7
S288c_chr01	170344	170345	3
S288c_chr01	170388	170389	16
S288c_chr01	170389	170390	497
S288c_chr01	170390	170391	5
S288c_chr01	170400	170401	27
S288c_chr01	170402	170403	6
S288c_chr01	170408	170409	64
S288c_chr01	170412	170413	41
S288c_chr01	170414	170415	63
S288c_chr01	170415	170416	4
S288c_chr01	170419	170420	3
S288c_chr01	170420	170421	19
S288c_chr01	170433	170434	23
S288c_chr01	170445	170446	3
S288c_chr01	170447	170448	1
S288c_chr01	170469	170470	1
S288c_chr01	170493	170494	1
S288c_chr01	170610	170611	4
S288c_chr01	176545	176546	1
S288c_chr01	181264	181266	1
S288c_chr01	181266	181267	5
S288c_chr01	181281	181282	4
S288c_chr01	181288	181289	3
S288c_chr01	181313	181314	4
S288c_chr01	181363	181364	4
S288c_chr01	181400	181401	2
S288c_chr01	184654	184655	8
S288c_chr01	184658	184659	4
S288c_chr01	184661	184662	33
S288c_chr01	184664	184665	1
S288c_chr01	185783	185784	5
S288c_chr01	185793	185794	24
S288c_chr01	185795	185796	13
S288c_chr01	185929	185930	2
S288c_chr01	186753	186754	11
S288c_chr01	186771	186772	6
S288c_chr01	187869	187870	11
S288c_chr01	187882	187883	14
S288c_chr01	187888	187889	3
S288c_chr01	187899	187900	2
S288c_chr01	187910	187911	3
S288c_chr01	188903	188904	12
S288c_chr01	188911	188912	2
S288c_chr01	189719	189720	1
S288c_chr01	192362	192363	4
S288c_chr01	192428	192429	6
S288c_chr01	192475	192476	4
S288c_chr01	192550	192551	3
S288c_chr01	196041	196042	8
S288c_chr01	196309	196310	4
S288c_chr01	196327	196328	6
S288c_chr01	196338	196339	24
S288c_chr01	196348	196349	1
S288c_chr01	196352	196353	2
S288c_chr01	196373	196374	8
S288c_chr01	196377	196378	6
S288c_chr01	196436	196437	5
S288c_chr01	196442	196443	7
S288c_chr01	196459	196460	5
S288c_chr01	196793	196794	1
S288c_chr01	197084	197085	3
S288c_chr01	197091	197092	4
S288c_chr01	197096	197097	10
S288c_chr01	197097	197098	11
S288c_chr01	197159	197160	2
S288c_chr01	197909	197910	17
S288c_chr01	198022	198023	4
S288c_chr01	198335	198336	1
S288c_chr01	198470	198471	4
S288c_chr01	198900	198901	3
S288c_chr01	198902	198903	8
S288c_chr01	198905	198906	18
S288c_chr01	199833	199834	7
S288c_chr01	199866	199867	14
S288c_chr01	199880	199881	8
S288c_chr01	199980	199981	1
S288c_chr01	208077	208078	3
S288c_chr01	208081	208082	11
S288c_chr01	208097	208098	2
S288c_chr01	208105	208106	1
S288c_chr01	226912	226913	1
S288c_chr01	229479	229480	3
S288c_chr01	229489	229490	18
S288c_chr02	5867	5868	6
S288c_chr02	9752	9753	1
S288c_chr02	9770	9772	1
S288c_chr02	9778	9779	4
S288c_chr02	9788	9789	6
S288c_chr02	9801	9802	21
S288c_chr02	9819	9820	14
S288c_chr02	24873	24874	2
S288c_chr02	24874	24875	42
S288c_chr02	24883	24884	19
S288c_chr02	24891	24892	6
S288c_chr02	24892	24893	2
S288c_chr02	24919	24920	4
S288c_chr02	24937	24938	17
S288c_chr02	24953	24954	1
S288c_chr02	24956	24957	1
S288c_chr02	24960	24961	10
S288c_chr02	24963	24964	5
S288c_chr02	29462	29463	2
S288c_chr02	29478	29479	14
S288c_chr02	36492	36493	1
S288c_chr02	36495	36496	1
S288c_chr02	36897	36898	21
S288c_chr02	36904	36905	1
S288c_chr02	36925	36926	29
S288c_chr02	37016	37017	11
S288c_chr02	37019	37020	28
S288c_chr02	37024	37025	5
S288c_chr02	37028	37029	19
S288c_chr02	38693	38694	7
S288c_chr02	38697	38698	85
S288c_chr02	38749	38750	2
S288c_chr02	38756	38757	23
S288c_chr02	38769	38770	35
S288c_chr02	38784	38785	10
S288c_chr02	38801	38802	2
S288c_chr02	38815	38816	21
S288c_chr02	38921	38922	1
S288c_chr02	38955	38956	7
S288c_chr02	38962	38963	72
S288c_chr02	39534	39535	1
S288c_chr02	40642	40643	1
S288c_chr02	40643	40644	4
S288c_chr02	40651	40652	3
S288c_chr02	42833	42834	1
S288c_chr02	44206	44207	21
S288c_chr02	44209	44210	5
S288c_chr02	46134	46135	1
S288c_chr02	46394	46395	3
S288c_chr02	46405	46406	7
S288c_chr02	46411	46412	45
S288c_chr02	46413	46414	7
S288c_chr02	46416	46417	1
S288c_chr02	46417	46418	2
S288c_chr02	46418	46419	109
S288c_chr02	46420	46421	4
S288c_chr02	46421	46422	546
S288c_chr02	46424	46425	1
S288c_chr02	46425	46426	3
S288c_chr02	46429	46430	5
S288c_chr02	46430	46431	116
S288c_chr02	46431	46432	5
S288c_chr02	46432	46433	2108
S288c_chr02	46434	46435	6
S288c_chr02	46435	46436	368
S288c_chr02	46436	46437	10
S288c_chr02	46437	46438	5190
S288c_chr02	46438	46439	12
S288c_chr02	46439	46440	6
S288c_chr02	46440	46441	1
S288c_chr02	46442	46443	47
S288c_chr02	46443	46444	93
S288c_chr02	46444	46445	2012
S288c_chr02	46445	46446	1
S288c_chr02	46447	46448	2
S288c_chr02	46449	46450	2
S288c_chr02	46450	46451	588
S288c_chr02	46453	46454	1
S288c_chr02	46455	46456	19
S288c_chr02	46456	46457	80
S288c_chr02	46457	46458	9
S288c_chr02	46458	46459	5
S288c_chr02	46459	46460	493
S288c_chr02	46460	46461	5
S288c_chr02	46461	46462	13
S288c_chr02	46462	46463	328
S288c_chr02	46464	46465	1
S288c_chr02	46466	46467	47
S288c_chr02	46469	46470	1
S288c_chr02	46470	46471	17
S288c_chr02	46471	46472	112
S288c_chr02	46472	46473	278
S288c_chr02	46474	46475	78
S288c_chr02	46480	46481	10
S288c_chr02	46488	46489	7
S288c_chr02	46492	46493	32
S288c_chr02	46493	46494	22
S288c_chr02	46494	46495	149
S288c_chr02	46499	46500	1
S288c_chr02	46501	46502	323
S288c_chr02	46502	46503	3
S288c_chr02	46505	46506	12
S288c_chr02	46506	46507	107
S288c_chr02	46507	46508	14
S288c_chr02	46508	46509	20
S288c_chr02	46509	46510	166
S288c_chr02	46510	46511	1
S288c_chr02	46512	46513	63
S288c_chr02	46513	46514	536
S288c_chr02	46514	46515	36
S288c_chr02	46515	46516	6
S288c_chr02	46516	46517	1457
S288c_chr02	46537	46538	3
S288c_chr02	46612	46613	8
S288c_chr02	47407	47408	8
S288c_chr02	51015	51016	8
S288c_chr02	59795	59796	6
S288c_chr02	63654	63655	7
S288c_chr02	66523	66524	11
S288c_chr02	66928	66929	21
S288c_chr02	66931	66932	3
S288c_chr02	66933	66934	8
S288c_chr02	66937	66938	2
S288c_chr02	73096	73097	1
S288c_chr02	73108	73109	1
S288c_chr02	76887	76888	5
S288c_chr02	78891	78892	3
S288c_chr02	79837	79838	18
S288c_chr02	79843	79844	39
S288c_chr02	79844	79845	55
S288c_chr02	79900	79901	9
S288c_chr02	79921	79922	2
S288c_chr02	79967	79968	2
S288c_chr02	80253	80254	8
S288c_chr02	86584	86585	1
S288c_chr02	88278	88279	3
S288c_chr02	88331	88332	2
S288c_chr02	88456	88457	3
S288c_chr02	88468	88469	78
S288c_chr02	88470	88471	52
S288c_chr02	88472	88473	11
S288c_chr02	88473	88474	32
S288c_chr02	88476	88477	2
S288c_chr02	88480	88481	1
S288c_chr02	88481	88482	9
S288c_chr02	88484	88485	10
S288c_chr02	88543	88544	5
S288c_chr02	88569	88570	2
S288c_chr02	90468	90469	1
S288c_chr02	90471	90472	1
S288c_chr02	90476	90477	5
S288c_chr02	90486	90487	2
S288c_chr02	90669	90670	7
S288c_chr02	92102	92103	1
S288c_chr02	92103	92104	6
S288c_chr02	92104	92105	15
S288c_chr02	92105	92106	1
S288c_chr02	92110	92111	1
S288c_chr02	93575	93576	4
S288c_chr02	93579	93580	1
S288c_chr02	93628	93629	2
S288c_chr02	96033	96034	7
S288c_chr02	110045	110046	11
S288c_chr02	110053	110054	8
S288c_chr02	110225	110226	5
S288c_chr02	111295	111296	5
S288c_chr02	112817	112818	43
S288c_chr02	112819	112820	1
S288c_chr02	112822	112823	1
S288c_chr02	112823	112824	7
S288c_chr02	112824	112825	57
S288c_chr02	112829	112830	1
S288c_chr02	112833	112834	32
S288c_chr02	115380	115381	8
S288c_chr02	115382	115383	8
S288c_chr02	115404	115405	19
S288c_chr02	115412	115413	2
S288c_chr02	115423	115424	4
S288c_chr02	115426	115427	28
S288c_chr02	115434	115435	1
S288c_chr02	115436	115437	153
S288c_chr02	115559	115560	5
S288c_chr02	115563	115564	6
S288c_chr02	115580	115581	10
S288c_chr02	115589	115590	20
S288c_chr02	115705	115706	10
S288c_chr02	116705	116706	1
S288c_chr02	117453	117454	20
S288c_chr02	117457	117458	5
S288c_chr02	117468	117469	8
S288c_chr02	119303	119304	6
S288c_chr02	119310	119311	1
S288c_chr02	119315	119316	13
S288c_chr02	119329	119330	15
S288c_chr02	119358	119359	16
S288c_chr02	119379	119380	6
S288c_chr02	119389	119390	1
S288c_chr02	122428	122429	16
S288c_chr02	126177	126178	14
S288c_chr02	126180	126181	27
S288c_chr02	126182	126183	1
S288c_chr02	126184	126185	18
S288c_chr02	126185	126186	188
S288c_chr02	126188	126189	1
S288c_chr02	126193	126194	13
S288c_chr02	127505	127506	4
S288c_chr02	127711	127712	1
S288c_chr02	127753	127754	1
S288c_chr02	127777	127778	1
S288c_chr02	127793	127794	7
S288c_chr02	129914	129915	2
S288c_chr02	141996	141997	2
S288c_chr02	142011	142012	1
S288c_chr02	142017	142018	7
S288c_chr02	142026	142027	4
S288c_chr02	142027	142028	31
S288c_chr02	142039	142040	1
S288c_chr02	142071	142072	8
S288c_chr02	142080	142081	2
S288c_chr02	142083	142084	4
S288c_chr02	142084	142085	9
S288c_chr02	142106	142107	1
S288c_chr02	142112	142113	1
S288c_chr02	142120	142121	2
S288c_chr02	143332	143333	3
S288c_chr02	143690	143691	1
S288c_chr02	143706	143707	3
S288c_chr02	143712	143713	1
S288c_chr02	146942	146943	1
S288c_chr02	146950	146951	1
S288c_chr02	146976	146977	2
S288c_chr02	147007	147008	16
S288c_chr02	147973	147974	2
S288c_chr02	150382	150383	2
S288c_chr02	150402	150403	1
S288c_chr02	150435	150436	1
S288c_chr02	152248	152249	1
S288c_chr02	161508	161509	13
S288c_chr02	167367	167368	5
S288c_chr02	167370	167371	18
S288c_chr02	167510	167511	1
S288c_chr02	169359	169360	9
S288c_chr02	169415	169416	13
S288c_chr02	169419	169420	5
S288c_chr02	169422	169423	88
S288c_chr02	169423	169424	9
S288c_chr02	169430	169431	14
S288c_chr02	169432	169433	2
S288c_chr02	169433	169434	36
S288c_chr02	169434	169435	101
S288c_chr02	169438	169439	10
S288c_chr02	169440	169441	35
S288c_chr02	169442	169443	42
S288c_chr02	169443	169444	310
S288c_chr02	169449	169450	2
S288c_chr02	169450	169451	15
S288c_chr02	169451	169452	2
S288c_chr02	169452	169453	23
S288c_chr02	169453	169454	1522
S288c_chr02	169454	169455	4
S288c_chr02	169456	169457	4
S288c_chr02	169457	169458	115
S288c_chr02	169458	169459	3
S288c_chr02	169459	169460	896
S288c_chr02	169460	169461	7
S288c_chr02	169461	169462	4
S288c_chr02	169462	169463	227
S288c_chr02	169463	169464	23
S288c_chr02	169464	169465	1
S288c_chr02	169465	169466	219
S288c_chr02	169467	169468	6
S288c_chr02	169469	169470	27
S288c_chr02	169470	169471	8
S288c_chr02	169471	169472	259
S288c_chr02	169472	169473	10
S288c_chr02	169473	169475	3
S288c_chr02	169475	169476	18
S288c_chr02	169476	169477	3115
S288c_chr02	169477	169478	3
S288c_chr02	169478	169479	42
S288c_chr02	169479	169480	3333
S288c_chr02	169480	169481	8
S288c_chr02	169481	169482	156
S288c_chr02	169483	169484	91
S288c_chr02	169487	169488	37
S288c_chr02	169492	169493	84
S288c_chr02	169495	169496	6
S288c_chr02	169496	169497	28
S288c_chr02	169497	169498	16
S288c_chr02	169498	169499	78
S288c_chr02	169502	169503	49
S288c_chr02	169505	169506	1
S288c_chr02	169507	169508	16
S288c_chr02	169508	169509	1
S288c_chr02	169513	169514	3
S288c_chr02	169518	169519	101
S288c_chr02	169522	169523	1
S288c_chr02	169523	169524	42
S288c_chr02	169529	169530	2
S288c_chr02	169530	169531	38
S288c_chr02	169532	169533	47
S288c_chr02	169533	169534	797
S288c_chr02	169540	169541	2
S288c_chr02	169542	169543	150
S288c_chr02	169543	169544	163
S288c_chr02	169544	169545	1933
S288c_chr02	169555	169556	3
S288c_chr02	169557	169558	6
S288c_chr02	169565	169566	1
S288c_chr02	169570	169571	9
S288c_chr02	169576	169577	8
S288c_chr02	169583	169584	1
S288c_chr02	169598	169599	20
S288c_chr02	169760	169761	1
S288c_chr02	172629	172630	1
S288c_chr02	174498	174499	4
S288c_chr02	174501	174502	1
S288c_chr02	174812	174813	2
S288c_chr02	186491	186492	1
S288c_chr02	193643	193644	1
S288c_chr02	193645	193646	18
S288c_chr02	193646	193647	99
S288c_chr02	193650	193651	5
S288c_chr02	195927	195928	3
S288c_chr02	195961	195962	4
S288c_chr02	195973	195974	13
S288c_chr02	195983	195984	23
S288c_chr02	197573	197574	1
S288c_chr02	205424	205425	1
S288c_chr02	205748	205749	2
S288c_chr02	205754	205755	3
S288c_chr02	205757	205758	1
S288c_chr02	205760	205761	1
S288c_chr02	205764	205765	1
S288c_chr02	205766	205767	21
S288c_chr02	205781	205782	23
S288c_chr02	205925	205926	1
S288c_chr02	205931	205932	17
S288c_chr02	205937	205938	34
S288c_chr02	205944	205945	2
S288c_chr02	205955	205956	6
S288c_chr02	206018	206019	12
S288c_chr02	206019	206020	1
S288c_chr02	206020	206021	3
S288c_chr02	206021	206022	119
S288c_chr02	206068	206069	2
S288c_chr02	209347	209348	2
S288c_chr02	209349	209350	5
S288c_chr02	209448	209449	14
S288c_chr02	212249	212250	6
S288c_chr02	212255	212256	2
S288c_chr02	212472	212473	6
S288c_chr02	220677	220678	1
S288c_chr02	220679	220680	9
S288c_chr02	220680	220681	3
S288c_chr02	220684	220685	5
S288c_chr02	221021	221022	23
S288c_chr02	221065	221066	2
S288c_chr02	221338	221339	10
S288c_chr02	226953	226954	3
S288c_chr02	226959	226960	1
S288c_chr02	227226	227227	4
S288c_chr02	227230	227231	29
S288c_chr02	227240	227241	13
S288c_chr02	227261	227262	1
S288c_chr02	227262	227263	30
S288c_chr02	227266	227267	1
S288c_chr02	227273	227274	1
S288c_chr02	227279	227280	1
S288c_chr02	227280	227281	5
S288c_chr02	227288	227289	2
S288c_chr02	227299	227300	8
S288c_chr02	227446	227447	1
S288c_chr02	228778	228779	1
S288c_chr02	233126	233127	19
S288c_chr02	233130	233131	8
S288c_chr02	235048	235049	2
S288c_chr02	235168	235169	10
S288c_chr02	235172	235173	1
S288c_chr02	235173	235174	2
S288c_chr02	235174	235175	19
S288c_chr02	235185	235186	18
S288c_chr02	235193	235194	17
S288c_chr02	235200	235201	1
S288c_chr02	235201	235202	2
S288c_chr02	235205	235206	9
S288c_chr02	236437	236438	6
S288c_chr02	236974	236975	11
S288c_chr02	237065	237066	16
S288c_chr02	237077	237078	1
S288c_chr02	237078	237079	14
S288c_chr02	237128	237129	1
S288c_chr02	237136	237137	10
S288c_chr02	237138	237139	15
S288c_chr02	237140	237141	11
S288c_chr02	237141	237142	128
S288c_chr02	237149	237150	3
S288c_chr02	237157	237158	9
S288c_chr02	240605	240606	1
S288c_chr02	241409	241410	8
S288c_chr02	244359	244360	2
S288c_chr02	244363	244364	13
S288c_chr02	246936	246937	1
S288c_chr02	248644	248645	6
S288c_chr02	248647	248648	11
S288c_chr02	248648	248649	1
S288c_chr02	248672	248673	26
S288c_chr02	254966	254967	1
S288c_chr02	254975	254976	3
S288c_chr02	254985	254986	4
S288c_chr02	254990	254991	4
S288c_chr02	255008	255009	1
S288c_chr02	256811	256812	7
S288c_chr02	256823	256824	11
S288c_chr02	256826	256827	14
S288c_chr02	256891	256892	2
S288c_chr02	256892	256893	10
S288c_chr02	256897	256898	4
S288c_chr02	256901	256902	2
S288c_chr02	256903	256904	7
S288c_chr02	256911	256912	8
S288c_chr02	257097	257098	2
S288c_chr02	259763	259764	4
S288c_chr02	265519	265520	5
S288c_chr02	265542	265543	2
S288c_chr02	266532	266533	8
S288c_chr02	266537	266538	1
S288c_chr02	266538	266539	16
S288c_chr02	266539	266540	11
S288c_chr02	266540	266541	3
S288c_chr02	266542	266543	11
S288c_chr02	266557	266558	18
S288c_chr02	266563	266564	1
S288c_chr02	266567	266568	1
S288c_chr02	266572	266573	58
S288c_chr02	266578	266579	18
S288c_chr02	266584	266585	22
S288c_chr02	266603	266604	7
S288c_chr02	267651	267652	9
S288c_chr02	270659	270660	39
S288c_chr02	270824	270825	2
S288c_chr02	270835	270836	11
S288c_chr02	270836	270837	14
S288c_chr02	270839	270840	29
S288c_chr02	278474	278475	28
S288c_chr02	278925	278926	4
S288c_chr02	283204	283205	1
S288c_chr02	283470	283471	5
S288c_chr02	283506	283507	1
S288c_chr02	283525	283526	1
S288c_chr02	284358	284359	1
S288c_chr02	290351	290352	90
S288c_chr02	290598	290599	4
S288c_chr02	290672	290673	1
S288c_chr02	292475	292476	10
S288c_chr02	292835	292836	11
S288c_chr02	292859	292860	14
S288c_chr02	296311	296312	1
S288c_chr02	299965	299966	10
S288c_chr02	299974	299975	5
S288c_chr02	300032	300033	3
S288c_chr02	301324	301325	1
S288c_chr02	301325	301326	4
S288c_chr02	301326	301327	45
S288c_chr02	301330	301331	4
S288c_chr02	301339	301340	21
S288c_chr02	301341	301342	215
S288c_chr02	301344	301345	14
S288c_chr02	301345	301346	4
S288c_chr02	301346	301347	170
S288c_chr02	301352	301353	1
S288c_chr02	301366	301367	16
S288c_chr02	303208	303209	1
S288c_chr02	304891	304892	7
S288c_chr02	307021	307022	3
S288c_chr02	307030	307031	1
S288c_chr02	307453	307454	4
S288c_chr02	308169	308170	1
S288c_chr02	308254	308255	1
S288c_chr02	308256	308257	4
S288c_chr02	308257	308258	140
S288c_chr02	308370	308371	2
S288c_chr02	308752	308753	45
S288c_chr02	308805	308806	6
S288c_chr02	308806	308807	3
S288c_chr02	308828	308829	14
S288c_chr02	308837	308838	15
S288c_chr02	308840	308841	38
S288c_chr02	308841	308842	11
S288c_chr02	308843	308844	117
S288c_chr02	308844	308846	1
S288c_chr02	308846	308847	415
S288c_chr02	308847	308848	2
S288c_chr02	308848	308849	53
S288c_chr02	308849	308850	288
S288c_chr02	308851	308852	2
S288c_chr02	308856	308857	1
S288c_chr02	308890	308891	1
S288c_chr02	308918	308919	2
S288c_chr02	308952	308953	2
S288c_chr02	308957	308958	2
S288c_chr02	308964	308965	11
S288c_chr02	308968	308969	18
S288c_chr02	309015	309016	1
S288c_chr02	309016	309017	2
S288c_chr02	309017	309018	38
S288c_chr02	309022	309023	1
S288c_chr02	309031	309032	1
S288c_chr02	309032	309033	4
S288c_chr02	314974	314975	14
S288c_chr02	316639	316640	1
S288c_chr02	316650	316651	10
S288c_chr02	316658	316659	1
S288c_chr02	316661	316662	2
S288c_chr02	316662	316663	49
S288c_chr02	316669	316670	1
S288c_chr02	316687	316688	62
S288c_chr02	316737	316738	3
S288c_chr02	320410	320411	1
S288c_chr02	320416	320417	1
S288c_chr02	320444	320445	7
S288c_chr02	320449	320450	5
S288c_chr02	324408	324409	5
S288c_chr02	325304	325305	10
S288c_chr02	332478	332479	3
S288c_chr02	333809	333810	3
S288c_chr02	333863	333864	2
S288c_chr02	333901	333902	2
S288c_chr02	333942	333943	3
S288c_chr02	333996	333997	1
S288c_chr02	333997	333998	22
S288c_chr02	333998	333999	62
S288c_chr02	333999	334000	331
S288c_chr02	334002	334003	23
S288c_chr02	334003	334004	3
S288c_chr02	334005	334006	23
S288c_chr02	334006	334007	4
S288c_chr02	334007	334008	590
S288c_chr02	334009	334010	25
S288c_chr02	334010	334011	11
S288c_chr02	334011	334012	826
S288c_chr02	334013	334014	26
S288c_chr02	334015	334016	20
S288c_chr02	334016	334017	16
S288c_chr02	334017	334018	38
S288c_chr02	334018	334019	33
S288c_chr02	334019	334020	1528
S288c_chr02	334020	334021	13
S288c_chr02	334022	334023	532
S288c_chr02	334024	334025	95
S288c_chr02	334025	334026	7
S288c_chr02	334026	334027	1578
S288c_chr02	334028	334029	50
S288c_chr02	334034	334035	10
S288c_chr02	334035	334036	53
S288c_chr02	334036	334037	272
S288c_chr02	334037	334038	2
S288c_chr02	334041	334042	12
S288c_chr02	334043	334044	3
S288c_chr02	334047	334048	1
S288c_chr02	334048	334049	95
S288c_chr02	334049	334050	3
S288c_chr02	334052	334053	1
S288c_chr02	334053	334054	34
S288c_chr02	334054	334055	160
S288c_chr02	334057	334058	1
S288c_chr02	334059	334060	38
S288c_chr02	334062	334063	7
S288c_chr02	334074	334075	2
S288c_chr02	334237	334238	1
S288c_chr02	337380	337381	3
S288c_chr02	338741	338742	5
S288c_chr02	338817	338818	1
S288c_chr02	341487	341488	4
S288c_chr02	342165	342166	12
S288c_chr02	342175	342176	1
S288c_chr02	342889	342890	16
S288c_chr02	344390	344391	2
S288c_chr02	344392	344393	1
S288c_chr02	344401	344402	18
S288c_chr02	344403	344404	1
S288c_chr02	344405	344406	3
S288c_chr02	344450	344451	8
S288c_chr02	344495	344496	5
S288c_chr02	344515	344516	1
S288c_chr02	344586	344587	22
S288c_chr02	344597	344598	36
S288c_chr02	344601	344602	1
S288c_chr02	344602	344603	17
S288c_chr02	344607	344608	2
S288c_chr02	344609	344610	87
S288c_chr02	344611	344612	1
S288c_chr02	344613	344614	122
S288c_chr02	344616	344617	30
S288c_chr02	344644	344645	6
S288c_chr02	344652	344653	8
S288c_chr02	347693	347695	1
S288c_chr02	347696	347698	1
S288c_chr02	347784	347785	8
S288c_chr02	347790	347791	5
S288c_chr02	347822	347823	1
S288c_chr02	347856	347857	12
S288c_chr02	347905	347906	2
S288c_chr02	349427	349428	24
S288c_chr02	349432	349433	9
S288c_chr02	349433	349434	1
S288c_chr02	349440	349441	1
S288c_chr02	349443	349444	6
S288c_chr02	349486	349487	7
S288c_chr02	349728	349729	3
S288c_chr02	349817	349818	4
S288c_chr02	351066	351067	1
S288c_chr02	351082	351083	7
S288c_chr02	351179	351180	1
S288c_chr02	351721	351722	5
S288c_chr02	351724	351725	8
S288c_chr02	351880	351881	1
S288c_chr02	351889	351890	15
S288c_chr02	351901	351902	45
S288c_chr02	351905	351906	37
S288c_chr02	351911	351912	52
S288c_chr02	351928	351929	10
S288c_chr02	351938	351939	19
S288c_chr02	352200	352201	1
S288c_chr02	364568	364569	23
S288c_chr02	364681	364682	7
S288c_chr02	364697	364698	2
S288c_chr02	364700	364701	1
S288c_chr02	364701	364702	18
S288c_chr02	364702	364703	1
S288c_chr02	364705	364706	21
S288c_chr02	364706	364707	73
S288c_chr02	364710	364711	133
S288c_chr02	364722	364723	1
S288c_chr02	364725	364726	31
S288c_chr02	366204	366205	2
S288c_chr02	366205	366206	8
S288c_chr02	366209	366210	1
S288c_chr02	366625	366626	17
S288c_chr02	366689	366690	3
S288c_chr02	370861	370862	9
S288c_chr02	370925	370926	9
S288c_chr02	371864	371865	23
S288c_chr02	373723	373724	13
S288c_chr02	373730	373731	6
S288c_chr02	373732	373733	4
S288c_chr02	375888	375889	11
S288c_chr02	375893	375894	3
S288c_chr02	378684	378685	1
S288c_chr02	378736	378737	1
S288c_chr02	379060	379061	5
S288c_chr02	379064	379065	2
S288c_chr02	381296	381297	14
S288c_chr02	381315	381316	5
S288c_chr02	381327	381328	7
S288c_chr02	382817	382818	33
S288c_chr02	382825	382826	1
S288c_chr02	382826	382827	32
S288c_chr02	382827	382828	18
S288c_chr02	382829	382830	12
S288c_chr02	382831	382832	14
S288c_chr02	382832	382833	110
S288c_chr02	382833	382834	17
S288c_chr02	382834	382835	44
S288c_chr02	382835	382836	162
S288c_chr02	382836	382837	1223
S288c_chr02	382837	382838	4030
S288c_chr02	382838	382839	16
S288c_chr02	382839	382840	2310
S288c_chr02	382840	382841	1
S288c_chr02	382841	382842	71
S288c_chr02	382842	382844	2
S288c_chr02	382844	382845	469
S288c_chr02	382850	382851	11
S288c_chr02	382857	382858	10
S288c_chr02	382875	382876	8
S288c_chr02	382894	382895	15
S288c_chr02	384766	384767	1
S288c_chr02	384767	384768	14
S288c_chr02	386049	386050	27
S288c_chr02	386066	386067	20
S288c_chr02	386069	386070	34
S288c_chr02	386073	386074	2
S288c_chr02	386113	386114	16
S288c_chr02	386117	386118	3
S288c_chr02	388626	388627	1
S288c_chr02	389243	389244	1
S288c_chr02	389251	389252	27
S288c_chr02	389267	389268	1
S288c_chr02	389269	389270	1
S288c_chr02	389277	389278	18
S288c_chr02	389301	389302	1
S288c_chr02	389328	389329	11
S288c_chr02	389330	389331	1
S288c_chr02	389339	389340	9
S288c_chr02	389341	389342	7
S288c_chr02	389344	389345	4
S288c_chr02	389704	389705	9
S288c_chr02	392051	392052	1
S288c_chr02	392416	392417	10
S288c_chr02	392422	392423	16
S288c_chr02	394793	394794	6
S288c_chr02	394797	394798	18
S288c_chr02	394801	394802	1
S288c_chr02	394804	394805	43
S288c_chr02	394806	394807	2
S288c_chr02	394808	394809	3
S288c_chr02	394814	394815	1
S288c_chr02	394815	394816	6
S288c_chr02	394874	394875	17
S288c_chr02	394886	394887	3
S288c_chr02	394891	394892	5
S288c_chr02	394892	394893	11
S288c_chr02	394893	394894	69
S288c_chr02	394896	394897	7
S288c_chr02	394897	394898	13
S288c_chr02	394899	394900	9
S288c_chr02	394900	394901	1
S288c_chr02	394902	394903	30
S288c_chr02	394910	394911	10
S288c_chr02	394912	394913	12
S288c_chr02	394919	394920	1
S288c_chr02	394935	394936	1
S288c_chr02	395037	395038	59
S288c_chr02	395040	395041	1
S288c_chr02	395041	395042	44
S288c_chr02	395063	395064	4
S288c_chr02	395089	395090	5
S288c_chr02	395093	395094	12
S288c_chr02	395094	395095	5
S288c_chr02	395095	395096	9
S288c_chr02	395096	395097	90
S288c_chr02	395113	395114	5
S288c_chr02	395154	395155	2
S288c_chr02	395164	395165	5
S288c_chr02	395178	395179	14
S288c_chr02	395190	395191	2
S288c_chr02	395196	395197	17
S288c_chr02	395205	395206	3
S288c_chr02	395216	395217	41
S288c_chr02	395217	395218	170
S288c_chr02	395224	395225	1
S288c_chr02	395228	395229	1
S288c_chr02	395229	395230	115
S288c_chr02	395234	395235	7
S288c_chr02	395239	395240	13
S288c_chr02	395240	395241	2
S288c_chr02	395241	395242	11
S288c_chr02	395244	395245	5
S288c_chr02	395245	395246	1
S288c_chr02	395247	395248	175
S288c_chr02	395248	395249	1
S288c_chr02	395249	395250	11
S288c_chr02	395250	395251	1
S288c_chr02	395251	395252	50
S288c_chr02	395252	395253	5
S288c_chr02	395254	395255	1
S288c_chr02	395257	395258	19
S288c_chr02	395259	395260	19
S288c_chr02	395262	395263	8
S288c_chr02	395266	395267	2
S288c_chr02	395320	395321	10
S288c_chr02	395357	395358	1
S288c_chr02	395361	395362	5
S288c_chr02	395366	395367	2
S288c_chr02	395372	395373	24
S288c_chr02	395375	395376	2
S288c_chr02	395377	395378	2
S288c_chr02	395381	395382	7
S288c_chr02	395382	395383	13
S288c_chr02	395383	395384	21
S288c_chr02	395388	395389	6
S288c_chr02	405772	405773	1
S288c_chr02	406056	406057	7
S288c_chr02	406067	406068	1
S288c_chr02	406095	406096	1
S288c_chr02	406099	406100	12
S288c_chr02	406429	406430	3
S288c_chr02	406554	406555	2
S288c_chr02	406714	406715	15
S288c_chr02	407230	407231	1
S288c_chr02	407237	407238	2
S288c_chr02	408065	408066	4
S288c_chr02	408069	408070	43
S288c_chr02	408081	408082	1
S288c_chr02	408093	408094	1
S288c_chr02	408111	408112	1
S288c_chr02	409281	409282	3
S288c_chr02	410703	410704	4
S288c_chr02	410715	410716	3
S288c_chr02	413711	413712	1
S288c_chr02	414070	414071	24
S288c_chr02	414072	414073	15
S288c_chr02	414081	414082	2
S288c_chr02	414087	414088	4
S288c_chr02	414092	414093	1
S288c_chr02	414093	414094	34
S288c_chr02	414097	414098	2
S288c_chr02	414105	414106	7
S288c_chr02	414118	414119	12
S288c_chr02	414121	414122	3
S288c_chr02	414122	414123	21
S288c_chr02	414131	414132	5
S288c_chr02	414133	414134	108
S288c_chr02	414136	414137	5
S288c_chr02	414137	414138	22
S288c_chr02	414138	414139	28
S288c_chr02	414139	414141	2
S288c_chr02	414141	414142	86
S288c_chr02	414143	414144	1
S288c_chr02	414144	414145	57
S288c_chr02	414149	414150	18
S288c_chr02	414179	414180	2
S288c_chr02	414194	414195	1
S288c_chr02	414200	414201	4
S288c_chr02	417067	417068	13
S288c_chr02	420159	420160	4
S288c_chr02	420182	420183	17
S288c_chr02	420189	420190	7
S288c_chr02	422689	422690	2
S288c_chr02	422692	422693	12
S288c_chr02	422697	422698	8
S288c_chr02	422699	422700	15
S288c_chr02	423596	423597	10
S288c_chr02	423612	423613	4
S288c_chr02	423613	423614	2
S288c_chr02	423630	423631	4
S288c_chr02	423633	423634	15
S288c_chr02	423649	423650	38
S288c_chr02	423689	423690	1
S288c_chr02	424878	424879	2
S288c_chr02	424883	424884	4
S288c_chr02	429264	429265	1
S288c_chr02	429542	429543	1
S288c_chr02	431684	431685	19
S288c_chr02	431687	431688	32
S288c_chr02	431770	431771	12
S288c_chr02	431779	431780	9
S288c_chr02	431807	431808	29
S288c_chr02	431810	431811	1
S288c_chr02	434401	434402	4
S288c_chr02	436623	436624	2
S288c_chr02	436764	436765	2
S288c_chr02	436775	436776	4
S288c_chr02	436777	436778	1
S288c_chr02	436779	436780	1
S288c_chr02	436780	436781	195
S288c_chr02	436782	436783	9
S288c_chr02	436783	436784	12
S288c_chr02	436784	436785	15
S288c_chr02	436785	436786	4
S288c_chr02	436786	436787	25
S288c_chr02	436787	436788	1
S288c_chr02	436789	436790	4
S288c_chr02	436790	436791	21
S288c_chr02	436792	436793	1
S288c_chr02	436829	436830	3
S288c_chr02	436835	436836	1
S288c_chr02	436836	436837	12
S288c_chr02	441429	441430	7
S288c_chr02	443767	443768	2
S288c_chr02	443871	443872	1
S288c_chr02	443890	443891	16
S288c_chr02	443910	443911	4
S288c_chr02	443921	443922	2
S288c_chr02	444249	444250	19
S288c_chr02	447664	447665	1
S288c_chr02	447667	447668	4
S288c_chr02	449362	449363	5
S288c_chr02	449363	449364	60
S288c_chr02	449368	449369	25
S288c_chr02	449559	449560	7
S288c_chr02	449575	449576	5
S288c_chr02	450746	450747	4
S288c_chr02	450749	450750	2
S288c_chr02	451124	451125	11
S288c_chr02	453288	453289	29
S288c_chr02	453289	453290	3
S288c_chr02	453293	453294	12
S288c_chr02	453313	453314	1
S288c_chr02	453329	453330	1
S288c_chr02	453332	453333	14
S288c_chr02	453340	453341	23
S288c_chr02	453344	453345	2
S288c_chr02	453345	453346	108
S288c_chr02	453346	453347	2
S288c_chr02	453350	453351	22
S288c_chr02	453352	453355	4
S288c_chr02	453355	453356	12
S288c_chr02	453359	453360	1
S288c_chr02	453360	453361	2
S288c_chr02	453361	453362	32
S288c_chr02	453362	453363	494
S288c_chr02	453363	453364	2352
S288c_chr02	453364	453365	2
S288c_chr02	453365	453366	92
S288c_chr02	453368	453369	11
S288c_chr02	453369	453370	2
S288c_chr02	453370	453371	75
S288c_chr02	453371	453372	81
S288c_chr02	453373	453374	2
S288c_chr02	453375	453376	9
S288c_chr02	453392	453393	9
S288c_chr02	453394	453395	1
S288c_chr02	453580	453581	38
S288c_chr02	453593	453594	18
S288c_chr02	453596	453597	12
S288c_chr02	453600	453601	1
S288c_chr02	454764	454765	2
S288c_chr02	454813	454814	5
S288c_chr02	457840	457841	5
S288c_chr02	457845	457846	9
S288c_chr02	457851	457852	1
S288c_chr02	457855	457856	9
S288c_chr02	457897	457898	6
S288c_chr02	457954	457955	1
S288c_chr02	458438	458439	10
S288c_chr02	458981	458982	7
S288c_chr02	460317	460318	24
S288c_chr02	460326	460327	11
S288c_chr02	460328	460329	6
S288c_chr02	461227	461228	2
S288c_chr02	462741	462742	12
S288c_chr02	462753	462754	3
S288c_chr02	469673	469674	12
S288c_chr02	469696	469697	2
S288c_chr02	469798	469799	1
S288c_chr02	474384	474385	2
S288c_chr02	479090	479091	3
S288c_chr02	479100	479101	1
S288c_chr02	479102	479103	4
S288c_chr02	479106	479107	7
S288c_chr02	479107	479108	68
S288c_chr02	479109	479111	1
S288c_chr02	479111	479112	18
S288c_chr02	479114	479115	4
S288c_chr02	479115	479116	67
S288c_chr02	479116	479117	3
S288c_chr02	479118	479119	5
S288c_chr02	479119	479120	4
S288c_chr02	479121	479122	50
S288c_chr02	479122	479123	2
S288c_chr02	479124	479125	391
S288c_chr02	479125	479126	3791
S288c_chr02	479126	479127	45
S288c_chr02	479127	479128	21
S288c_chr02	479128	479129	4222
S288c_chr02	479129	479130	2859
S288c_chr02	479130	479131	47073
S288c_chr02	479131	479132	1913
S288c_chr02	479132	479133	594
S288c_chr02	479133	479134	15057
S288c_chr02	479134	479135	2333
S288c_chr02	479135	479136	292
S288c_chr02	479136	479137	47767
S288c_chr02	479137	479138	180
S288c_chr02	479138	479139	48
S288c_chr02	479139	479140	15
S288c_chr02	479140	479141	1842
S288c_chr02	479141	479142	18
S288c_chr02	479142	479143	19395
S288c_chr02	479143	479144	198
S288c_chr02	479144	479145	168
S288c_chr02	479145	479146	579
S288c_chr02	479146	479147	658
S288c_chr02	479147	479148	10760
S288c_chr02	479148	479149	75
S288c_chr02	479149	479150	1347
S288c_chr02	479150	479151	2
S288c_chr02	479151	479152	25
S288c_chr02	479152	479153	1
S288c_chr02	479154	479155	47
S288c_chr02	479155	479156	311
S288c_chr02	479156	479157	8
S288c_chr02	479157	479158	15
S288c_chr02	479159	479160	4
S288c_chr02	479160	479161	1
S288c_chr02	479162	479163	1
S288c_chr02	479163	479164	18
S288c_chr02	479165	479166	1
S288c_chr02	479169	479170	1
S288c_chr02	479173	479174	12
S288c_chr02	479174	479175	1
S288c_chr02	479185	479186	9
S288c_chr02	479188	479189	3
S288c_chr02	479189	479190	7
S288c_chr02	479199	479201	2
S288c_chr02	479201	479202	3
S288c_chr02	479202	479203	7
S288c_chr02	479205	479206	22
S288c_chr02	479212	479213	5
S288c_chr02	479218	479219	9
S288c_chr02	479227	479228	12
S288c_chr02	479236	479237	7
S288c_chr02	479250	479251	14
S288c_chr02	479262	479263	5
S288c_chr02	479264	479265	1
S288c_chr02	479266	479267	13
S288c_chr02	479267	479268	254
S288c_chr02	479271	479272	8
S288c_chr02	479375	479376	2
S288c_chr02	479376	479377	1
S288c_chr02	479382	479383	17
S288c_chr02	479384	479385	24
S288c_chr02	479388	479389	4
S288c_chr02	479391	479392	9
S288c_chr02	479392	479393	22
S288c_chr02	479409	479410	1
S288c_chr02	480442	480443	5
S288c_chr02	480466	480467	7
S288c_chr02	483460	483461	2
S288c_chr02	483474	483475	1
S288c_chr02	491181	491182	3
S288c_chr02	491196	491197	17
S288c_chr02	491198	491199	154
S288c_chr02	491199	491200	5
S288c_chr02	491200	491201	133
S288c_chr02	491203	491204	2
S288c_chr02	491208	491209	3
S288c_chr02	491213	491214	11
S288c_chr02	491215	491216	16
S288c_chr02	491228	491229	4
S288c_chr02	491230	491231	18
S288c_chr02	491235	491236	16
S288c_chr02	491265	491266	2
S288c_chr02	491288	491289	1
S288c_chr02	493471	493472	1
S288c_chr02	498877	498878	2
S288c_chr02	499335	499336	6
S288c_chr02	499535	499536	4
S288c_chr02	499661	499662	2
S288c_chr02	503432	503433	5
S288c_chr02	505407	505408	20
S288c_chr02	505411	505412	1
S288c_chr02	505496	505497	2
S288c_chr02	505506	505507	2
S288c_chr02	512964	512965	7
S288c_chr02	512969	512970	17
S288c_chr02	512985	512986	10
S288c_chr02	513007	513008	2
S288c_chr02	513679	513680	6
S288c_chr02	513717	513718	10
S288c_chr02	513733	513734	1
S288c_chr02	513737	513738	1
S288c_chr02	513793	513794	12
S288c_chr02	513800	513801	2
S288c_chr02	517223	517224	3
S288c_chr02	517279	517280	3
S288c_chr02	517282	517283	4
S288c_chr02	517310	517311	8
S288c_chr02	517326	517327	12
S288c_chr02	517339	517340	5
S288c_chr02	517344	517345	2
S288c_chr02	517358	517359	7
S288c_chr02	517359	517360	31
S288c_chr02	517369	517370	1
S288c_chr02	517370	517371	2
S288c_chr02	517371	517373	1
S288c_chr02	517373	517374	11
S288c_chr02	517376	517377	2
S288c_chr02	517385	517386	8
S288c_chr02	517522	517523	2
S288c_chr02	517588	517589	3
S288c_chr02	517597	517598	1
S288c_chr02	520445	520446	16
S288c_chr02	520466	520467	1
S288c_chr02	521234	521235	1
S288c_chr02	521235	521236	39
S288c_chr02	521608	521609	1
S288c_chr02	522546	522547	3
S288c_chr02	523175	523176	1
S288c_chr02	523351	523352	5
S288c_chr02	527741	527742	1
S288c_chr02	530393	530394	3
S288c_chr02	530822	530823	12
S288c_chr02	534917	534918	2
S288c_chr02	536283	536284	4
S288c_chr02	536284	536285	2
S288c_chr02	541115	541116	17
S288c_chr02	541117	541118	1
S288c_chr02	541120	541121	5
S288c_chr02	541121	541122	22
S288c_chr02	541122	541123	109
S288c_chr02	541127	541128	28
S288c_chr02	541144	541145	46
S288c_chr02	541178	541179	7
S288c_chr02	541179	541180	30
S288c_chr02	541189	541190	1
S288c_chr02	541196	541197	1
S288c_chr02	541199	541200	19
S288c_chr02	541201	541202	1
S288c_chr02	541203	541204	6
S288c_chr02	541209	541210	9
S288c_chr02	541219	541220	2
S288c_chr02	541225	541226	12
S288c_chr02	541229	541230	1
S288c_chr02	541232	541233	47
S288c_chr02	541250	541251	7
S288c_chr02	541251	541252	18
S288c_chr02	541271	541272	4
S288c_chr02	541417	541418	2
S288c_chr02	546086	546087	8
S288c_chr02	546092	546093	16
S288c_chr02	546101	546102	14
S288c_chr02	546106	546107	4
S288c_chr02	546107	546108	198
S288c_chr02	548362	548363	1
S288c_chr02	548415	548416	9
S288c_chr02	548462	548463	22
S288c_chr02	550982	550983	10
S288c_chr02	550989	550990	1
S288c_chr02	550995	550996	18
S288c_chr02	550999	551000	14
S288c_chr02	551003	551004	16
S288c_chr02	551004	551005	13
S288c_chr02	551005	551006	2
S288c_chr02	551016	551017	3
S288c_chr02	551017	551018	29
S288c_chr02	551049	551050	1
S288c_chr02	551059	551060	16
S288c_chr02	551075	551076	2
S288c_chr02	551083	551084	3
S288c_chr02	551099	551100	3
S288c_chr02	554706	554707	6
S288c_chr02	556291	556292	3
S288c_chr02	556300	556301	8
S288c_chr02	556303	556304	10
S288c_chr02	556424	556425	1
S288c_chr02	557481	557482	9
S288c_chr02	558335	558336	2
S288c_chr02	558347	558348	2
S288c_chr02	558349	558350	3
S288c_chr02	558350	558351	2
S288c_chr02	558357	558358	2
S288c_chr02	558378	558379	2
S288c_chr02	559809	559810	38
S288c_chr02	559811	559812	10
S288c_chr02	559812	559813	40
S288c_chr02	559814	559815	2
S288c_chr02	559825	559826	1
S288c_chr02	559868	559869	2
S288c_chr02	559886	559887	5
S288c_chr02	559891	559892	13
S288c_chr02	559893	559894	3
S288c_chr02	561067	561068	17
S288c_chr02	561070	561071	6
S288c_chr02	561118	561119	2
S288c_chr02	562888	562889	1
S288c_chr02	562890	562891	2
S288c_chr02	562903	562904	4
S288c_chr02	562929	562930	2
S288c_chr02	563008	563009	3
S288c_chr02	563009	563010	1
S288c_chr02	565287	565288	1
S288c_chr02	565496	565497	1
S288c_chr02	565499	565500	37
S288c_chr02	565502	565503	10
S288c_chr02	565505	565506	20
S288c_chr02	565508	565509	11
S288c_chr02	565510	565511	1
S288c_chr02	565511	565512	5
S288c_chr02	565512	565513	116
S288c_chr02	565514	565515	1
S288c_chr02	565518	565519	16
S288c_chr02	565519	565520	25
S288c_chr02	565520	565522	3
S288c_chr02	565522	565523	148
S288c_chr02	565524	565525	1
S288c_chr02	565525	565526	77
S288c_chr02	565531	565532	1
S288c_chr02	565532	565533	29
S288c_chr02	565534	565535	2
S288c_chr02	565536	565537	3
S288c_chr02	565537	565538	12
S288c_chr02	565550	565551	43
S288c_chr02	565560	565561	1
S288c_chr02	565594	565595	1
S288c_chr02	567401	567402	9
S288c_chr02	567532	567533	43
S288c_chr02	567561	567562	3
S288c_chr02	567589	567590	21
S288c_chr02	567647	567648	1
S288c_chr02	567695	567696	8
S288c_chr02	567700	567701	1
S288c_chr02	567842	567843	4
S288c_chr02	567846	567847	7
S288c_chr02	568551	568552	1
S288c_chr02	568552	568553	6
S288c_chr02	568665	568666	3
S288c_chr02	568781	568782	1
S288c_chr02	573758	573759	3
S288c_chr02	573826	573827	4
S288c_chr02	573827	573828	20
S288c_chr02	577359	577360	5
S288c_chr02	579102	579103	2
S288c_chr02	579104	579105	8
S288c_chr02	579118	579119	4
S288c_chr02	579120	579121	3
S288c_chr02	579283	579284	14
S288c_chr02	583451	583452	5
S288c_chr02	583457	583458	3
S288c_chr02	583461	583462	5
S288c_chr02	583463	583464	21
S288c_chr02	584707	584708	7
S288c_chr02	584798	584799	2
S288c_chr02	584832	584833	18
S288c_chr02	591507	591508	8
S288c_chr02	591510	591511	2
S288c_chr02	596049	596050	8
S288c_chr02	596097	596098	1
S288c_chr02	596118	596119	1
S288c_chr02	597145	597146	9
S288c_chr02	600373	600374	9
S288c_chr02	603510	603511	1
S288c_chr02	603597	603598	9
S288c_chr02	603639	603640	6
S288c_chr02	603663	603664	15
S288c_chr02	603673	603674	4
S288c_chr02	603738	603739	1
S288c_chr02	605553	605554	19
S288c_chr02	605558	605560	1
S288c_chr02	605560	605561	4
S288c_chr02	605561	605562	19
S288c_chr02	605562	605563	127
S288c_chr02	605565	605566	78
S288c_chr02	605570	605571	41
S288c_chr02	605571	605572	5
S288c_chr02	605572	605573	952
S288c_chr02	605573	605574	1
S288c_chr02	605575	605576	16
S288c_chr02	605576	605577	87
S288c_chr02	605577	605578	903
S288c_chr02	605579	605580	71
S288c_chr02	605583	605584	9
S288c_chr02	605585	605586	76
S288c_chr02	605596	605597	3
S288c_chr02	605656	605657	8
S288c_chr02	605714	605715	1
S288c_chr02	605728	605729	1
S288c_chr02	606912	606913	24
S288c_chr02	607223	607224	5
S288c_chr02	607230	607231	1
S288c_chr02	607239	607240	9
S288c_chr02	607240	607241	163
S288c_chr02	607241	607242	2066
S288c_chr02	607242	607243	4
S288c_chr02	607243	607244	1
S288c_chr02	607244	607245	293
S288c_chr02	607245	607246	1
S288c_chr02	607247	607248	27
S288c_chr02	607248	607249	687
S288c_chr02	607249	607250	10
S288c_chr02	607250	607251	255
S288c_chr02	607256	607257	14
S288c_chr02	607257	607258	71
S288c_chr02	607258	607259	4
S288c_chr02	607259	607260	22
S288c_chr02	607260	607261	1
S288c_chr02	607261	607262	13
S288c_chr02	607263	607264	39
S288c_chr02	607265	607266	18
S288c_chr02	607268	607269	34
S288c_chr02	607273	607274	2
S288c_chr02	607282	607283	24
S288c_chr02	607285	607286	7
S288c_chr02	609038	609039	17
S288c_chr02	609094	609095	11
S288c_chr02	610564	610565	28
S288c_chr02	612221	612222	2
S288c_chr02	612275	612276	1
S288c_chr02	616140	616141	1
S288c_chr02	616181	616182	3
S288c_chr02	616416	616417	1
S288c_chr02	617410	617411	1
S288c_chr02	617413	617414	13
S288c_chr02	617454	617455	2
S288c_chr02	618029	618030	12
S288c_chr02	620427	620428	1
S288c_chr02	620429	620430	1
S288c_chr02	620430	620431	363
S288c_chr02	620435	620436	10
S288c_chr02	620444	620445	23
S288c_chr02	620450	620451	18
S288c_chr02	620451	620452	49
S288c_chr02	620458	620459	2
S288c_chr02	620460	620461	3
S288c_chr02	620461	620462	13
S288c_chr02	620462	620463	145
S288c_chr02	620493	620494	4
S288c_chr02	620500	620501	4
S288c_chr02	620555	620556	35
S288c_chr02	620556	620557	1
S288c_chr02	620558	620559	11
S288c_chr02	620561	620562	44
S288c_chr02	620578	620579	2
S288c_chr02	620587	620588	18
S288c_chr02	620592	620593	2
S288c_chr02	620605	620606	2
S288c_chr02	620606	620607	13
S288c_chr02	620612	620613	24
S288c_chr02	620633	620634	3
S288c_chr02	622742	622743	3
S288c_chr02	622748	622749	87
S288c_chr02	622771	622772	1
S288c_chr02	622772	622773	6
S288c_chr02	622775	622776	1
S288c_chr02	624328	624329	14
S288c_chr02	624334	624335	8
S288c_chr02	624338	624339	5
S288c_chr02	624347	624348	5
S288c_chr02	624897	624898	1
S288c_chr02	628485	628486	4
S288c_chr02	634928	634929	8
S288c_chr02	634931	634932	3
S288c_chr02	634933	634934	16
S288c_chr02	634938	634939	9
S288c_chr02	634939	634940	4
S288c_chr02	634942	634943	36
S288c_chr02	634943	634944	2
S288c_chr02	634948	634949	11
S288c_chr02	634956	634957	10
S288c_chr02	634982	634983	3
S288c_chr02	634986	634987	1
S288c_chr02	634988	634989	35
S288c_chr02	634995	634996	3
S288c_chr02	634999	635000	4
S288c_chr02	635001	635002	26
S288c_chr02	635012	635013	28
S288c_chr02	635013	635014	235
S288c_chr02	635018	635019	4
S288c_chr02	635023	635024	4
S288c_chr02	635025	635026	8
S288c_chr02	635033	635034	1
S288c_chr02	635034	635035	5
S288c_chr02	635051	635052	2
S288c_chr02	635063	635064	1
S288c_chr02	635068	635069	18
S288c_chr02	635079	635080	3
S288c_chr02	635750	635751	2
S288c_chr02	636652	636653	20
S288c_chr02	636659	636660	3
S288c_chr02	645990	645991	45
S288c_chr02	646162	646163	2
S288c_chr02	646177	646178	1
S288c_chr02	646180	646181	1
S288c_chr02	646195	646196	2
S288c_chr02	646201	646202	1
S288c_chr02	648088	648089	7
S288c_chr02	649914	649915	12
S288c_chr02	651402	651403	8
S288c_chr02	653152	653153	3
S288c_chr02	653159	653160	19
S288c_chr02	653181	653182	1
S288c_chr02	653189	653190	1
S288c_chr02	653190	653191	3
S288c_chr02	655408	655409	7
S288c_chr02	655420	655421	15
S288c_chr02	655424	655425	1
S288c_chr02	658682	658683	7
S288c_chr02	658700	658701	23
S288c_chr02	658718	658720	32
S288c_chr02	662678	662679	8
S288c_chr02	665070	665071	1
S288c_chr02	673591	673592	2
S288c_chr02	673967	673968	5
S288c_chr02	679621	679622	1
S288c_chr02	680337	680338	1
S288c_chr02	680338	680339	4
S288c_chr02	680601	680602	7
S288c_chr02	680634	680635	1
S288c_chr02	680659	680660	1
S288c_chr02	680660	680661	19
S288c_chr02	680664	680665	4
S288c_chr02	680665	680666	472
S288c_chr02	680684	680685	1
S288c_chr02	680692	680693	106
S288c_chr02	680693	680694	196
S288c_chr02	680698	680699	8
S288c_chr02	680699	680700	190
S288c_chr02	680705	680706	12
S288c_chr02	680707	680708	2
S288c_chr02	680716	680717	3
S288c_chr02	680721	680722	7
S288c_chr02	680780	680781	1
S288c_chr02	681056	681057	1
S288c_chr02	681061	681062	1
S288c_chr02	681065	681066	1
S288c_chr02	681067	681068	17
S288c_chr02	681072	681073	6
S288c_chr02	681079	681080	1
S288c_chr02	681080	681081	165
S288c_chr02	681094	681095	13
S288c_chr02	681120	681121	2
S288c_chr02	681176	681177	1
S288c_chr02	681182	681183	13
S288c_chr02	681237	681238	1
S288c_chr02	681238	681239	8
S288c_chr02	681274	681275	2
S288c_chr02	681281	681282	12
S288c_chr02	681283	681284	16
S288c_chr02	681318	681319	3
S288c_chr02	681320	681321	1
S288c_chr02	681326	681327	3
S288c_chr02	681336	681337	7
S288c_chr02	681350	681351	2
S288c_chr02	681431	681432	2
S288c_chr02	681471	681472	8
S288c_chr02	681476	681477	1
S288c_chr02	681481	681482	5
S288c_chr02	681494	681495	2
S288c_chr02	681502	681503	6
S288c_chr02	681507	681508	3
S288c_chr02	681514	681515	7
S288c_chr02	681520	681521	7
S288c_chr02	681525	681526	4
S288c_chr02	681526	681527	186
S288c_chr02	681547	681548	2
S288c_chr02	681551	681552	2
S288c_chr02	681552	681553	1
S288c_chr02	681553	681554	18
S288c_chr02	681561	681562	1
S288c_chr02	681647	681648	1
S288c_chr02	684726	684727	1
S288c_chr02	684827	684828	3
S288c_chr02	684838	684839	1
S288c_chr02	684845	684846	1
S288c_chr02	685496	685497	1
S288c_chr02	690332	690333	8
S288c_chr02	690333	690334	3
S288c_chr02	690344	690345	14
S288c_chr02	690350	690351	6
S288c_chr02	690353	690354	16
S288c_chr02	690356	690357	2
S288c_chr02	690357	690358	1
S288c_chr02	690359	690360	20
S288c_chr02	690367	690368	1
S288c_chr02	690372	690373	1
S288c_chr02	690708	690709	6
S288c_chr02	690740	690741	1
S288c_chr02	690770	690771	7
S288c_chr02	694605	694606	16
S288c_chr02	694607	694608	8
S288c_chr02	698051	698052	9
S288c_chr02	698071	698072	11
S288c_chr02	698072	698073	16
S288c_chr02	698074	698075	76
[truncated: 27,123 more rows]
