# Supplementary material for: Alternative polyadenylation diversifies post‐transcriptional regulation by selective RNA–protein interactions
Source: Mol Syst Biol. 2014 Feb 25;10(2):719. doi: 10.1002/msb.135068 (PMC4023391; doi:10.1002/msb.135068)
Supplement: Supplementary file 13 — Sweave document [file MSB-10-2-719-s13.zip › B_t40_ACATCG_fwd_uniquelyAligned_plus.sorted.bedgraph]

S288c_chr01	3513	3514	2
S288c_chr01	6091	6092	10
S288c_chr01	6492	6493	1
S288c_chr01	16943	16944	10
S288c_chr01	19141	19142	4
S288c_chr01	19271	19272	1
S288c_chr01	20206	20207	6
S288c_chr01	23915	23916	1
S288c_chr01	31282	31283	6
S288c_chr01	31345	31346	1
S288c_chr01	31407	31408	1
S288c_chr01	31429	31430	4
S288c_chr01	32727	32728	16
S288c_chr01	32938	32939	10
S288c_chr01	32940	32941	17
S288c_chr01	36445	36446	15
S288c_chr01	51671	51672	1
S288c_chr01	51689	51690	8
S288c_chr01	51701	51702	21
S288c_chr01	51714	51715	1
S288c_chr01	51718	51719	590
S288c_chr01	51719	51720	23
S288c_chr01	51720	51722	1
S288c_chr01	51725	51726	304
S288c_chr01	51727	51728	1
S288c_chr01	51728	51729	37
S288c_chr01	51729	51730	18
S288c_chr01	51735	51736	513
S288c_chr01	51736	51737	5
S288c_chr01	51739	51740	2
S288c_chr01	51740	51741	57
S288c_chr01	51743	51744	7
S288c_chr01	51758	51759	2
S288c_chr01	51776	51777	3
S288c_chr01	52410	52411	1
S288c_chr01	54933	54934	3
S288c_chr01	56906	56907	16
S288c_chr01	56921	56922	21
S288c_chr01	57763	57764	1
S288c_chr01	57774	57775	14
S288c_chr01	57778	57779	11
S288c_chr01	57780	57781	3
S288c_chr01	57807	57808	3
S288c_chr01	57848	57849	16
S288c_chr01	57849	57850	6
S288c_chr01	57851	57852	13
S288c_chr01	57853	57854	362
S288c_chr01	57854	57855	77
S288c_chr01	57856	57857	1
S288c_chr01	57857	57858	151
S288c_chr01	57858	57859	10
S288c_chr01	57859	57860	80
S288c_chr01	57860	57861	219
S288c_chr01	57861	57862	7
S288c_chr01	57862	57863	29
S288c_chr01	57863	57864	568
S288c_chr01	57864	57865	16
S288c_chr01	57865	57866	21
S288c_chr01	57867	57868	105
S288c_chr01	57868	57869	2
S288c_chr01	57869	57870	973
S288c_chr01	57870	57871	105
S288c_chr01	57871	57872	30
S288c_chr01	57872	57873	3
S288c_chr01	57876	57877	73
S288c_chr01	57878	57879	2
S288c_chr01	57882	57883	11
S288c_chr01	57885	57886	1
S288c_chr01	57894	57895	2
S288c_chr01	58498	58499	5
S288c_chr01	58602	58603	6
S288c_chr01	58612	58613	3
S288c_chr01	58614	58615	2
S288c_chr01	58618	58619	1
S288c_chr01	58625	58626	2
S288c_chr01	62565	62566	4
S288c_chr01	65361	65363	2
S288c_chr01	65374	65375	9
S288c_chr01	65385	65386	1
S288c_chr01	65459	65460	4
S288c_chr01	65627	65628	1
S288c_chr01	68649	68650	8
S288c_chr01	69843	69844	1
S288c_chr01	73279	73280	24
S288c_chr01	73286	73287	1
S288c_chr01	73310	73311	4
S288c_chr01	73317	73318	16
S288c_chr01	73325	73326	2
S288c_chr01	73339	73340	10
S288c_chr01	73346	73347	8
S288c_chr01	73365	73366	1
S288c_chr01	73370	73371	1
S288c_chr01	74850	74851	4
S288c_chr01	74853	74854	2
S288c_chr01	74856	74857	2
S288c_chr01	75013	75014	138
S288c_chr01	75016	75017	1
S288c_chr01	76520	76521	1
S288c_chr01	80562	80563	15
S288c_chr01	80568	80569	1
S288c_chr01	80595	80596	1
S288c_chr01	80607	80608	2
S288c_chr01	80609	80610	8
S288c_chr01	80612	80613	14
S288c_chr01	83208	83209	1
S288c_chr01	83209	83210	19
S288c_chr01	83220	83221	2
S288c_chr01	84583	84584	2
S288c_chr01	84594	84595	3
S288c_chr01	87410	87411	2
S288c_chr01	87418	87419	15
S288c_chr01	87683	87684	3
S288c_chr01	87685	87686	52
S288c_chr01	87688	87689	1
S288c_chr01	87691	87692	80
S288c_chr01	87692	87693	35
S288c_chr01	87694	87695	40
S288c_chr01	87697	87698	1
S288c_chr01	87706	87707	1
S288c_chr01	87715	87716	9
S288c_chr01	87737	87738	13
S288c_chr01	87743	87745	9
S288c_chr01	87746	87747	6
S288c_chr01	87757	87758	43
S288c_chr01	87758	87759	26
S288c_chr01	87761	87762	5
S288c_chr01	87767	87768	40
S288c_chr01	87768	87769	2
S288c_chr01	87770	87771	3
S288c_chr01	87787	87788	7
S288c_chr01	90412	90413	17
S288c_chr01	92307	92308	9
S288c_chr01	92614	92615	5
S288c_chr01	95481	95482	21
S288c_chr01	95483	95484	4
S288c_chr01	95595	95596	1
S288c_chr01	101383	101384	5
S288c_chr01	106120	106121	39
S288c_chr01	106122	106123	3
S288c_chr01	106126	106127	1
S288c_chr01	106127	106128	17
S288c_chr01	106129	106130	4
S288c_chr01	106132	106133	2
S288c_chr01	106142	106143	447
S288c_chr01	106143	106144	55
S288c_chr01	106144	106145	23
S288c_chr01	106145	106146	2
S288c_chr01	106149	106150	55
S288c_chr01	106152	106153	13
S288c_chr01	106154	106155	4
S288c_chr01	106162	106163	17
S288c_chr01	106163	106164	14
S288c_chr01	106169	106170	110
S288c_chr01	106203	106204	6
S288c_chr01	106206	106207	22
S288c_chr01	106210	106211	6
S288c_chr01	106212	106213	1
S288c_chr01	106215	106216	3
S288c_chr01	106242	106243	11
S288c_chr01	108730	108731	7
S288c_chr01	108812	108813	5
S288c_chr01	108830	108831	1
S288c_chr01	108832	108833	22
S288c_chr01	108834	108835	17
S288c_chr01	108835	108836	4
S288c_chr01	108841	108842	2
S288c_chr01	110607	110608	4
S288c_chr01	110615	110616	10
S288c_chr01	113471	113472	2
S288c_chr01	113489	113490	11
S288c_chr01	113530	113531	11
S288c_chr01	113535	113536	6
S288c_chr01	113536	113537	7
S288c_chr01	113538	113539	5
S288c_chr01	113541	113542	1
S288c_chr01	113543	113544	15
S288c_chr01	118446	118447	7
S288c_chr01	124492	124493	8
S288c_chr01	126755	126756	11
S288c_chr01	126759	126760	1
S288c_chr01	126895	126896	57
S288c_chr01	126896	126897	2
S288c_chr01	128117	128118	2
S288c_chr01	128204	128205	10
S288c_chr01	128207	128208	8
S288c_chr01	128799	128800	1
S288c_chr01	130744	130745	1
S288c_chr01	132070	132071	9
S288c_chr01	136704	136705	1
S288c_chr01	137521	137522	53
S288c_chr01	137523	137524	12
S288c_chr01	137524	137525	7
S288c_chr01	137531	137532	4
S288c_chr01	137532	137533	5
S288c_chr01	137547	137548	2
S288c_chr01	137551	137552	52
S288c_chr01	137559	137560	1
S288c_chr01	137573	137574	21
S288c_chr01	137575	137576	1
S288c_chr01	137632	137633	1
S288c_chr01	137635	137636	9
S288c_chr01	139296	139297	2
S288c_chr01	139314	139315	11
S288c_chr01	139323	139324	14
S288c_chr01	139331	139332	22
S288c_chr01	139332	139333	1
S288c_chr01	139337	139338	15
S288c_chr01	139341	139342	4
S288c_chr01	139343	139344	6
S288c_chr01	139356	139357	3024
S288c_chr01	139357	139358	32
S288c_chr01	139358	139359	7
S288c_chr01	139359	139360	1
S288c_chr01	139360	139361	11
S288c_chr01	139369	139370	109
S288c_chr01	139371	139372	1
S288c_chr01	139375	139376	1
S288c_chr01	139376	139377	19
S288c_chr01	139378	139379	61
S288c_chr01	139380	139381	179
S288c_chr01	139381	139382	42
S288c_chr01	139392	139393	1
S288c_chr01	139473	139474	9
S288c_chr01	141900	141901	4
S288c_chr01	142310	142311	29
S288c_chr01	147513	147514	4
S288c_chr01	147529	147530	8
S288c_chr01	147538	147539	3
S288c_chr01	147571	147572	1
S288c_chr01	148574	148575	2
S288c_chr01	149932	149933	10
S288c_chr01	149938	149939	6
S288c_chr01	153683	153684	1
S288c_chr01	153788	153789	9
S288c_chr01	153827	153828	11
S288c_chr01	153830	153831	9
S288c_chr01	153831	153832	64
S288c_chr01	153833	153834	4
S288c_chr01	153834	153835	53
S288c_chr01	153836	153837	2
S288c_chr01	153854	153855	5
S288c_chr01	153855	153856	1
S288c_chr01	153874	153875	31
S288c_chr01	153876	153877	7
S288c_chr01	153889	153890	14
S288c_chr01	153890	153891	3
S288c_chr01	153911	153912	3
S288c_chr01	153920	153921	7
S288c_chr01	153921	153922	1
S288c_chr01	153928	153929	36
S288c_chr01	153929	153930	1
S288c_chr01	153934	153935	6
S288c_chr01	153936	153937	10
S288c_chr01	153938	153939	2
S288c_chr01	153949	153950	174
S288c_chr01	153950	153951	21
S288c_chr01	153951	153952	1
S288c_chr01	153956	153957	9
S288c_chr01	153962	153963	17
S288c_chr01	153967	153968	4
S288c_chr01	153968	153969	1
S288c_chr01	153979	153980	217
S288c_chr01	153980	153981	3
S288c_chr01	153986	153987	6
S288c_chr01	153988	153989	464
S288c_chr01	153989	153990	1
S288c_chr01	153990	153991	23
S288c_chr01	153994	153995	6
S288c_chr01	153997	153998	6
S288c_chr01	153998	153999	11
S288c_chr01	154008	154009	5
S288c_chr01	154228	154229	6
S288c_chr01	156680	156681	9
S288c_chr01	156688	156689	2
S288c_chr01	156703	156704	20
S288c_chr01	159802	159803	5
S288c_chr01	160126	160127	14
S288c_chr01	160208	160209	3
S288c_chr01	160232	160233	4
S288c_chr01	166563	166564	15
S288c_chr01	166564	166565	4
S288c_chr01	166569	166570	1
S288c_chr01	170181	170182	11
S288c_chr01	170213	170214	5
S288c_chr01	170331	170332	19
S288c_chr01	170333	170334	1
S288c_chr01	170334	170335	2
S288c_chr01	171926	171927	1
S288c_chr01	172118	172119	1
S288c_chr01	172148	172149	3
S288c_chr01	172149	172150	7
S288c_chr01	176591	176592	29
S288c_chr01	182400	182401	4
S288c_chr01	182412	182413	2
S288c_chr01	182413	182414	4
S288c_chr01	182424	182425	2
S288c_chr01	182431	182432	12
S288c_chr01	185859	185860	4
S288c_chr01	186310	186311	1
S288c_chr01	186668	186669	7
S288c_chr01	186907	186908	12
S288c_chr01	192273	192274	14
S288c_chr01	194004	194005	1
S288c_chr01	196704	196705	1
S288c_chr01	201517	201518	2
S288c_chr01	202312	202313	3
S288c_chr01	209570	209571	1
S288c_chr01	210390	210391	2
S288c_chr01	226837	226838	2
S288c_chr01	226931	226932	26
S288c_chr02	179	180	7
S288c_chr02	202	203	159
S288c_chr02	204	205	12
S288c_chr02	205	206	3
S288c_chr02	9714	9715	4
S288c_chr02	9817	9818	8
S288c_chr02	9834	9835	60
S288c_chr02	9847	9848	12
S288c_chr02	9861	9862	2
S288c_chr02	9863	9864	3
S288c_chr02	9868	9869	8
S288c_chr02	9877	9878	2
S288c_chr02	10592	10593	1
S288c_chr02	10618	10619	4
S288c_chr02	10662	10663	1
S288c_chr02	10738	10739	1
S288c_chr02	10740	10741	16
S288c_chr02	10743	10744	9
S288c_chr02	10772	10773	31
S288c_chr02	10775	10776	1
S288c_chr02	10777	10778	4
S288c_chr02	10779	10780	8
S288c_chr02	10798	10799	3
S288c_chr02	10800	10801	11
S288c_chr02	10802	10803	5
S288c_chr02	10805	10806	2
S288c_chr02	10811	10812	10
S288c_chr02	10887	10888	2
S288c_chr02	10890	10891	26
S288c_chr02	10895	10896	2
S288c_chr02	12297	12298	1
S288c_chr02	13025	13026	2
S288c_chr02	14103	14104	30
S288c_chr02	14104	14105	4
S288c_chr02	14122	14123	36
S288c_chr02	14173	14174	4
S288c_chr02	15276	15277	2
S288c_chr02	18074	18075	4
S288c_chr02	18085	18086	13
S288c_chr02	18093	18094	1
S288c_chr02	21736	21737	12
S288c_chr02	22478	22479	1
S288c_chr02	28451	28452	10
S288c_chr02	38769	38770	4
S288c_chr02	44058	44059	5
S288c_chr02	44098	44099	1
S288c_chr02	44105	44106	5
S288c_chr02	44119	44120	2
S288c_chr02	44348	44349	12
S288c_chr02	46293	46294	9
S288c_chr02	46304	46305	12
S288c_chr02	46373	46374	1
S288c_chr02	46432	46433	25
S288c_chr02	46437	46438	1
S288c_chr02	46439	46440	1
S288c_chr02	46916	46917	1
S288c_chr02	47007	47008	19
S288c_chr02	47019	47020	13
S288c_chr02	47031	47032	52
S288c_chr02	47033	47034	4
S288c_chr02	47034	47035	7
S288c_chr02	47115	47116	4
S288c_chr02	47145	47146	4
S288c_chr02	47150	47151	2
S288c_chr02	47181	47182	1
S288c_chr02	47183	47184	1
S288c_chr02	47185	47186	239
S288c_chr02	47186	47187	14
S288c_chr02	47188	47189	48
S288c_chr02	47191	47192	14
S288c_chr02	47207	47208	7
S288c_chr02	47210	47211	16
S288c_chr02	47212	47213	3
S288c_chr02	47214	47215	2
S288c_chr02	47216	47217	136
S288c_chr02	47217	47218	5
S288c_chr02	47222	47223	2
S288c_chr02	47250	47251	5
S288c_chr02	47251	47252	1
S288c_chr02	47252	47253	21
S288c_chr02	47254	47255	92
S288c_chr02	47255	47256	5
S288c_chr02	47256	47258	3
S288c_chr02	47259	47260	12
S288c_chr02	47262	47263	455
S288c_chr02	47263	47264	35
S288c_chr02	47264	47265	2
S288c_chr02	47265	47266	6
S288c_chr02	47266	47267	16
S288c_chr02	47270	47271	58
S288c_chr02	47272	47273	121
S288c_chr02	47273	47274	1
S288c_chr02	47274	47275	2
S288c_chr02	48460	48461	3
S288c_chr02	48490	48491	43
S288c_chr02	48493	48494	18
S288c_chr02	48499	48500	9
S288c_chr02	48504	48505	5
S288c_chr02	48508	48509	446
S288c_chr02	48509	48511	2
S288c_chr02	48515	48516	29
S288c_chr02	48518	48519	3
S288c_chr02	50859	50860	4
S288c_chr02	50934	50935	11
S288c_chr02	50945	50946	10
S288c_chr02	50951	50952	1
S288c_chr02	52227	52228	3
S288c_chr02	58734	58735	1
S288c_chr02	59558	59559	13
S288c_chr02	59588	59589	3
S288c_chr02	59591	59592	10
S288c_chr02	59599	59600	4
S288c_chr02	59628	59629	2
S288c_chr02	59676	59677	7
S288c_chr02	59678	59679	2
S288c_chr02	59681	59682	1
S288c_chr02	59684	59685	37
S288c_chr02	59686	59687	3
S288c_chr02	59697	59698	16
S288c_chr02	59700	59701	1
S288c_chr02	59705	59706	1346
S288c_chr02	59706	59707	86
S288c_chr02	59710	59711	381
S288c_chr02	59714	59715	1
S288c_chr02	59716	59717	873
S288c_chr02	59717	59718	606
S288c_chr02	59718	59719	68
S288c_chr02	59719	59720	1
S288c_chr02	59721	59722	1653
S288c_chr02	59722	59723	10
S288c_chr02	59726	59727	502
S288c_chr02	59729	59730	1584
S288c_chr02	59730	59731	6
S288c_chr02	59735	59736	113
S288c_chr02	59739	59740	1092
S288c_chr02	59740	59741	15
S288c_chr02	59742	59743	51
S288c_chr02	59744	59745	26
S288c_chr02	59748	59749	160
S288c_chr02	59749	59750	4
S288c_chr02	59750	59751	3
S288c_chr02	59755	59756	3
S288c_chr02	59763	59764	1
S288c_chr02	59823	59824	34
S288c_chr02	61144	61145	3
S288c_chr02	61150	61151	8
S288c_chr02	61154	61155	16
S288c_chr02	61160	61161	6
S288c_chr02	67028	67029	3
S288c_chr02	69437	69438	1
S288c_chr02	69640	69641	6
S288c_chr02	69646	69647	10
S288c_chr02	69647	69648	2
S288c_chr02	69653	69654	20
S288c_chr02	69657	69658	12
S288c_chr02	69664	69665	7
S288c_chr02	69696	69697	2
S288c_chr02	72972	72973	3
S288c_chr02	79851	79852	24
S288c_chr02	79872	79873	1
S288c_chr02	79876	79877	3
S288c_chr02	79881	79882	11
S288c_chr02	79887	79888	6
S288c_chr02	79891	79892	7
S288c_chr02	79893	79894	21
S288c_chr02	79894	79895	20
S288c_chr02	79896	79897	26
S288c_chr02	79897	79898	17
S288c_chr02	79898	79899	1
S288c_chr02	79905	79906	4
S288c_chr02	80103	80104	1
S288c_chr02	80108	80109	24
S288c_chr02	80250	80251	15
S288c_chr02	80272	80273	199
S288c_chr02	80282	80283	26
S288c_chr02	80885	80886	5
S288c_chr02	80922	80923	18
S288c_chr02	80923	80924	2
S288c_chr02	80930	80931	6
S288c_chr02	80932	80933	283
S288c_chr02	80933	80934	15
S288c_chr02	80936	80937	205
S288c_chr02	80937	80938	30
S288c_chr02	80939	80940	5
S288c_chr02	80941	80942	25
S288c_chr02	80946	80947	736
S288c_chr02	80947	80948	270
S288c_chr02	80948	80949	20
S288c_chr02	80949	80950	1
S288c_chr02	80950	80951	3
S288c_chr02	80952	80953	970
S288c_chr02	80953	80954	32
S288c_chr02	80954	80956	1
S288c_chr02	80956	80957	77
S288c_chr02	80957	80958	14
S288c_chr02	80958	80959	3
S288c_chr02	80960	80961	15
S288c_chr02	80962	80963	93
S288c_chr02	80963	80964	36
S288c_chr02	80964	80966	1
S288c_chr02	80979	80980	35
S288c_chr02	80998	80999	3
S288c_chr02	81002	81003	25
S288c_chr02	81275	81276	17
S288c_chr02	81529	81530	3
S288c_chr02	81540	81541	30
S288c_chr02	81549	81550	15
S288c_chr02	81550	81551	7
S288c_chr02	81746	81747	5
S288c_chr02	82619	82620	9
S288c_chr02	83429	83430	1
S288c_chr02	83618	83619	5
S288c_chr02	84416	84417	1
S288c_chr02	84417	84418	1154
S288c_chr02	84418	84419	22
S288c_chr02	84420	84421	47
S288c_chr02	84426	84427	15
S288c_chr02	84430	84431	3
S288c_chr02	84435	84436	80
S288c_chr02	84440	84441	31
S288c_chr02	84441	84442	5
S288c_chr02	84444	84445	8
S288c_chr02	84764	84765	4
S288c_chr02	85713	85714	13
S288c_chr02	86873	86874	15
S288c_chr02	88191	88192	1
S288c_chr02	88245	88246	34
S288c_chr02	88251	88253	7
S288c_chr02	88269	88270	2
S288c_chr02	88273	88274	26
S288c_chr02	88316	88317	3
S288c_chr02	88325	88326	2
S288c_chr02	88330	88331	1
S288c_chr02	88338	88339	18
S288c_chr02	88346	88347	7
S288c_chr02	88348	88349	148
S288c_chr02	88349	88350	2
S288c_chr02	88351	88352	1
S288c_chr02	88356	88357	14
S288c_chr02	88364	88365	2
S288c_chr02	88365	88366	621
S288c_chr02	88366	88367	160
S288c_chr02	88367	88368	7
S288c_chr02	88368	88369	22
S288c_chr02	88369	88370	442
S288c_chr02	88371	88372	6
S288c_chr02	88372	88373	230
S288c_chr02	88373	88374	11
S288c_chr02	88374	88375	2
S288c_chr02	88377	88378	18
S288c_chr02	88384	88385	472
S288c_chr02	88387	88388	1
S288c_chr02	88394	88395	1
S288c_chr02	88395	88396	16
S288c_chr02	88396	88397	4
S288c_chr02	88397	88398	33
S288c_chr02	88400	88401	21
S288c_chr02	88401	88402	49
S288c_chr02	88402	88403	2456
S288c_chr02	88403	88404	20
S288c_chr02	88404	88405	168
S288c_chr02	88405	88406	68
S288c_chr02	88406	88407	12
S288c_chr02	88407	88408	23
S288c_chr02	88408	88409	151
S288c_chr02	88409	88410	6
S288c_chr02	88410	88411	7
S288c_chr02	88411	88412	3952
S288c_chr02	88412	88413	976
S288c_chr02	88413	88414	15
S288c_chr02	88414	88415	284
S288c_chr02	88415	88416	265
S288c_chr02	88416	88417	9
S288c_chr02	88417	88418	11
S288c_chr02	88419	88420	427
S288c_chr02	88420	88422	7
S288c_chr02	88422	88423	46
S288c_chr02	88423	88424	9
S288c_chr02	88424	88425	3925
S288c_chr02	88425	88426	31
S288c_chr02	88426	88427	199
S288c_chr02	88427	88428	1278
S288c_chr02	88428	88429	91
S288c_chr02	88430	88431	1
S288c_chr02	88431	88432	676
S288c_chr02	88432	88433	10
S288c_chr02	88433	88434	35
S288c_chr02	88436	88437	10
S288c_chr02	88438	88439	3
S288c_chr02	88489	88490	4
S288c_chr02	88494	88495	2
S288c_chr02	88519	88520	2
S288c_chr02	89775	89776	4
S288c_chr02	93515	93516	16
S288c_chr02	93522	93523	1
S288c_chr02	96310	96311	11
S288c_chr02	96339	96340	2
S288c_chr02	96341	96342	5
S288c_chr02	96345	96346	5
S288c_chr02	100289	100290	2
S288c_chr02	100297	100298	16
S288c_chr02	100298	100299	311
S288c_chr02	100299	100300	5
S288c_chr02	100300	100301	28
S288c_chr02	100301	100302	1
S288c_chr02	100305	100306	30
S288c_chr02	100306	100307	8
S288c_chr02	100318	100319	4
S288c_chr02	100337	100338	1
S288c_chr02	105196	105197	14
S288c_chr02	105203	105204	19
S288c_chr02	105212	105213	112
S288c_chr02	105214	105215	2
S288c_chr02	105219	105220	13
S288c_chr02	105223	105224	2
S288c_chr02	105229	105230	60
S288c_chr02	105230	105231	26
S288c_chr02	105236	105237	8
S288c_chr02	105238	105239	1
S288c_chr02	105239	105240	2
S288c_chr02	105247	105248	22
S288c_chr02	105251	105252	19
S288c_chr02	105259	105260	15
S288c_chr02	105261	105262	1
S288c_chr02	105345	105346	12
S288c_chr02	105346	105347	14
S288c_chr02	107611	107612	2
S288c_chr02	109883	109884	4
S288c_chr02	109892	109893	3
S288c_chr02	109900	109901	7
S288c_chr02	109916	109917	1
S288c_chr02	109926	109927	8
S288c_chr02	109929	109930	1
S288c_chr02	109946	109947	1
S288c_chr02	109948	109949	1
S288c_chr02	112718	112719	6
S288c_chr02	112719	112720	1
S288c_chr02	112725	112726	6
S288c_chr02	112727	112728	26
S288c_chr02	112731	112732	15
S288c_chr02	112732	112733	9
S288c_chr02	112733	112734	26
S288c_chr02	119258	119259	5
S288c_chr02	119299	119300	35
S288c_chr02	119305	119306	2
S288c_chr02	119309	119310	23
S288c_chr02	119423	119424	4
S288c_chr02	119515	119516	21
S288c_chr02	119547	119548	1
S288c_chr02	119554	119555	3
S288c_chr02	121115	121116	1
S288c_chr02	121123	121124	1
S288c_chr02	122301	122302	2
S288c_chr02	122305	122306	1
S288c_chr02	122432	122433	5
S288c_chr02	122435	122436	1
S288c_chr02	122441	122442	1
S288c_chr02	122602	122603	24
S288c_chr02	122613	122614	11
S288c_chr02	122628	122629	1
S288c_chr02	122664	122665	7
S288c_chr02	124257	124258	4
S288c_chr02	126054	126055	3
S288c_chr02	126087	126088	2
S288c_chr02	126088	126089	1
S288c_chr02	126091	126092	9
S288c_chr02	126092	126093	21
S288c_chr02	126093	126094	2
S288c_chr02	126095	126096	6
S288c_chr02	126112	126113	1
S288c_chr02	127445	127446	3
S288c_chr02	127649	127650	4
S288c_chr02	127670	127671	7
S288c_chr02	127671	127672	11
S288c_chr02	127681	127682	34
S288c_chr02	127715	127716	1
S288c_chr02	127750	127751	7
S288c_chr02	127753	127754	11
S288c_chr02	127756	127757	5
S288c_chr02	129840	129841	7
S288c_chr02	129849	129850	1
S288c_chr02	133809	133810	1
S288c_chr02	133823	133824	10
S288c_chr02	133830	133831	1
S288c_chr02	133839	133840	2
S288c_chr02	133844	133845	19
S288c_chr02	133857	133858	1
S288c_chr02	133960	133961	178
S288c_chr02	134035	134036	1
S288c_chr02	135523	135524	1
S288c_chr02	138179	138180	41
S288c_chr02	138193	138194	2
S288c_chr02	138289	138290	6
S288c_chr02	141983	141984	2
S288c_chr02	142011	142012	20
S288c_chr02	142012	142013	1
S288c_chr02	142017	142018	10
S288c_chr02	142044	142045	12
S288c_chr02	142046	142047	1
S288c_chr02	143604	143605	1
S288c_chr02	143725	143726	6
S288c_chr02	143726	143727	4
S288c_chr02	143882	143883	3
S288c_chr02	143885	143886	6
S288c_chr02	143926	143927	1
S288c_chr02	143929	143930	1
S288c_chr02	150277	150278	5
S288c_chr02	150292	150293	3
S288c_chr02	150300	150302	20
S288c_chr02	150302	150303	2
S288c_chr02	150306	150307	11
S288c_chr02	150335	150336	2
S288c_chr02	150340	150341	2
S288c_chr02	150365	150366	1
S288c_chr02	150860	150861	2
S288c_chr02	153663	153664	4
S288c_chr02	153672	153673	18
S288c_chr02	153678	153679	5
S288c_chr02	153683	153684	8
S288c_chr02	156418	156419	3
S288c_chr02	158280	158281	1
S288c_chr02	162740	162741	7
S288c_chr02	162742	162743	31
S288c_chr02	162743	162744	1
S288c_chr02	162994	162995	21
S288c_chr02	163002	163003	4
S288c_chr02	164357	164358	1
S288c_chr02	164379	164380	12
S288c_chr02	164380	164381	1
S288c_chr02	165944	165945	4
S288c_chr02	166063	166064	2
S288c_chr02	167692	167693	30
S288c_chr02	169357	169358	194
S288c_chr02	169358	169359	1
S288c_chr02	169435	169436	1
S288c_chr02	171084	171085	2
S288c_chr02	174731	174732	2
S288c_chr02	177793	177794	3
S288c_chr02	177797	177798	7
S288c_chr02	177817	177818	17
S288c_chr02	181489	181490	16
S288c_chr02	185252	185253	1
S288c_chr02	186764	186765	1
S288c_chr02	186770	186771	115
S288c_chr02	186772	186773	24
S288c_chr02	186774	186775	16
S288c_chr02	186778	186779	86
S288c_chr02	186780	186781	3
S288c_chr02	186797	186798	2
S288c_chr02	187444	187445	7
S288c_chr02	189785	189786	4
S288c_chr02	197559	197560	10
S288c_chr02	197574	197575	1
S288c_chr02	198835	198836	4
S288c_chr02	198905	198906	1
S288c_chr02	198907	198908	1
S288c_chr02	198920	198921	2
S288c_chr02	198922	198923	4
S288c_chr02	198925	198926	3
S288c_chr02	198946	198947	17
S288c_chr02	198953	198954	3
S288c_chr02	199003	199004	2
S288c_chr02	212444	212445	3
S288c_chr02	212466	212467	14
S288c_chr02	212529	212530	7
S288c_chr02	212532	212533	4
S288c_chr02	212539	212540	90
S288c_chr02	212540	212541	8
S288c_chr02	212547	212548	196
S288c_chr02	212548	212549	91
S288c_chr02	212549	212550	7
S288c_chr02	212567	212568	18
S288c_chr02	212568	212569	2
S288c_chr02	212569	212570	63
S288c_chr02	212570	212571	2
S288c_chr02	212581	212582	13
S288c_chr02	214610	214611	14
S288c_chr02	214646	214647	78
S288c_chr02	214647	214648	48
S288c_chr02	214648	214649	2
S288c_chr02	216398	216399	12
S288c_chr02	216404	216405	1
S288c_chr02	216413	216414	13
S288c_chr02	216414	216415	2
S288c_chr02	218211	218212	12
S288c_chr02	218246	218247	2
S288c_chr02	218248	218249	3
S288c_chr02	218249	218250	7
S288c_chr02	219794	219795	16
S288c_chr02	219959	219960	6
S288c_chr02	219979	219980	18
S288c_chr02	234766	234767	7
S288c_chr02	234767	234768	14
S288c_chr02	235063	235064	1
S288c_chr02	235107	235108	1
S288c_chr02	235111	235112	1
S288c_chr02	235115	235116	4
S288c_chr02	235174	235175	3
S288c_chr02	235198	235199	94
S288c_chr02	235199	235200	12
S288c_chr02	235202	235203	4
S288c_chr02	235206	235207	1
S288c_chr02	235212	235213	3
S288c_chr02	235220	235221	62
S288c_chr02	235223	235224	6
S288c_chr02	235225	235226	1
S288c_chr02	235232	235233	10
S288c_chr02	235241	235242	5
S288c_chr02	235253	235254	14
S288c_chr02	235780	235782	1
S288c_chr02	235785	235786	13
S288c_chr02	235786	235787	8
S288c_chr02	235795	235796	1
S288c_chr02	236914	236915	1
S288c_chr02	236928	236929	10
S288c_chr02	236935	236936	1
S288c_chr02	236988	236989	3
S288c_chr02	237056	237057	1
S288c_chr02	237057	237058	5
S288c_chr02	237063	237064	210
S288c_chr02	237064	237065	3
S288c_chr02	237065	237066	93
S288c_chr02	237066	237067	24
S288c_chr02	237067	237068	1
S288c_chr02	237069	237070	59
S288c_chr02	237071	237072	7
S288c_chr02	237072	237073	4
S288c_chr02	237077	237078	951
S288c_chr02	237078	237079	108
S288c_chr02	237080	237081	3
S288c_chr02	237082	237083	82
S288c_chr02	237083	237084	25
S288c_chr02	237084	237085	21
S288c_chr02	237087	237088	69
S288c_chr02	237090	237091	23
S288c_chr02	237093	237094	34
S288c_chr02	237098	237099	2
S288c_chr02	237190	237191	2
S288c_chr02	237379	237380	12
S288c_chr02	238764	238765	6
S288c_chr02	238893	238894	5
S288c_chr02	241382	241383	2
S288c_chr02	241486	241487	3
S288c_chr02	241588	241589	3
S288c_chr02	241598	241599	2
S288c_chr02	244272	244273	2
S288c_chr02	244275	244276	3
S288c_chr02	244281	244282	3
S288c_chr02	246902	246903	7
S288c_chr02	248645	248646	10
S288c_chr02	248676	248677	6
S288c_chr02	251609	251610	1
S288c_chr02	252392	252393	5
S288c_chr02	252398	252399	38
S288c_chr02	252402	252403	32
S288c_chr02	252417	252418	1
S288c_chr02	252432	252433	69
S288c_chr02	252494	252495	4
S288c_chr02	252501	252502	4
S288c_chr02	252502	252503	36
S288c_chr02	252524	252525	6
S288c_chr02	252527	252528	1
S288c_chr02	252533	252534	6
S288c_chr02	252541	252542	10
S288c_chr02	252542	252543	13
S288c_chr02	252543	252544	7
S288c_chr02	252562	252563	1
S288c_chr02	253197	253198	2
S288c_chr02	254867	254868	20
S288c_chr02	254878	254879	2
S288c_chr02	254880	254881	12
S288c_chr02	254887	254888	28
S288c_chr02	254892	254893	15
S288c_chr02	254899	254900	142
S288c_chr02	254905	254906	6
S288c_chr02	254906	254907	4
S288c_chr02	255083	255084	1
S288c_chr02	255178	255179	42
S288c_chr02	255179	255180	4
S288c_chr02	255186	255187	36
S288c_chr02	255187	255188	16
S288c_chr02	255188	255189	20
S288c_chr02	255189	255190	7
S288c_chr02	255190	255191	20
S288c_chr02	255192	255193	12
S288c_chr02	255195	255196	55
S288c_chr02	255198	255199	172
S288c_chr02	255203	255204	15
S288c_chr02	255204	255205	8
S288c_chr02	255208	255209	42
S288c_chr02	255211	255212	3
S288c_chr02	255224	255225	2
S288c_chr02	255317	255318	9
S288c_chr02	256855	256856	1
S288c_chr02	256885	256886	3
S288c_chr02	256897	256898	6
S288c_chr02	256902	256903	8
S288c_chr02	256915	256916	1
S288c_chr02	256972	256973	7
S288c_chr02	256978	256979	7
S288c_chr02	256984	256985	4
S288c_chr02	256988	256989	21
S288c_chr02	256991	256992	108
S288c_chr02	256997	256998	1
S288c_chr02	256998	256999	4
S288c_chr02	256999	257000	811
S288c_chr02	257000	257001	351
S288c_chr02	257001	257002	33
S288c_chr02	257002	257003	15
S288c_chr02	257003	257004	181
S288c_chr02	257004	257005	46
S288c_chr02	257005	257006	12
S288c_chr02	257006	257007	4
S288c_chr02	257008	257009	2
S288c_chr02	257012	257013	6
S288c_chr02	257015	257016	61
S288c_chr02	257019	257020	7
S288c_chr02	257022	257023	1
S288c_chr02	257097	257098	5
S288c_chr02	258949	258950	1
S288c_chr02	259408	259409	1
S288c_chr02	259421	259422	12
S288c_chr02	266472	266473	3
S288c_chr02	266480	266481	1
S288c_chr02	266520	266521	18
S288c_chr02	266531	266532	1
S288c_chr02	266533	266534	13
S288c_chr02	266544	266545	9
S288c_chr02	266559	266560	4
S288c_chr02	266589	266590	30
S288c_chr02	266590	266591	23
S288c_chr02	266600	266601	11
S288c_chr02	266601	266602	10
S288c_chr02	266604	266605	8
S288c_chr02	266608	266609	24
S288c_chr02	266610	266611	3
S288c_chr02	266613	266614	356
S288c_chr02	266614	266615	123
S288c_chr02	266615	266616	12
S288c_chr02	266616	266617	51
S288c_chr02	266617	266618	1
S288c_chr02	266633	266634	80
S288c_chr02	266637	266638	15
S288c_chr02	267507	267508	16
S288c_chr02	267559	267560	24
S288c_chr02	267567	267568	36
S288c_chr02	267570	267571	20
S288c_chr02	267575	267576	13
S288c_chr02	268771	268772	1
S288c_chr02	270759	270760	9
S288c_chr02	270766	270767	1
S288c_chr02	270767	270768	6
S288c_chr02	270772	270773	1
S288c_chr02	270824	270825	2
S288c_chr02	270829	270830	3
S288c_chr02	270831	270832	5
S288c_chr02	270835	270836	9
S288c_chr02	270837	270838	1
S288c_chr02	270838	270839	2
S288c_chr02	270844	270845	1
S288c_chr02	270869	270870	31
S288c_chr02	272038	272039	17
S288c_chr02	272608	272609	5
S288c_chr02	274282	274283	1
S288c_chr02	278388	278389	11
S288c_chr02	283375	283376	2
S288c_chr02	283398	283399	24
S288c_chr02	284091	284092	1
S288c_chr02	284225	284226	8
S288c_chr02	284226	284227	2
S288c_chr02	284273	284274	2
S288c_chr02	284294	284295	18
S288c_chr02	284299	284300	13
S288c_chr02	284331	284332	19
S288c_chr02	284332	284333	1
S288c_chr02	284352	284353	19
S288c_chr02	288108	288109	1
S288c_chr02	288151	288152	1
S288c_chr02	288741	288742	1
S288c_chr02	290378	290379	74
S288c_chr02	290436	290437	10
S288c_chr02	290438	290439	1
S288c_chr02	290439	290440	20
S288c_chr02	290440	290441	9
S288c_chr02	290444	290445	9
S288c_chr02	290448	290449	190
S288c_chr02	290450	290451	2
S288c_chr02	290454	290455	412
S288c_chr02	290455	290456	25
S288c_chr02	290456	290457	1
S288c_chr02	290458	290459	1
S288c_chr02	290459	290460	107
S288c_chr02	290461	290462	2
S288c_chr02	290463	290464	230
S288c_chr02	290464	290465	9
S288c_chr02	290465	290466	135
S288c_chr02	290466	290467	15
S288c_chr02	290467	290468	1
S288c_chr02	290469	290470	148
S288c_chr02	290471	290472	131
S288c_chr02	290472	290473	16
S288c_chr02	290473	290474	2
S288c_chr02	290476	290477	463
S288c_chr02	290477	290478	1
S288c_chr02	290478	290479	17
S288c_chr02	290485	290486	4
S288c_chr02	290489	290490	3
S288c_chr02	290495	290496	1
S288c_chr02	290497	290498	12
S288c_chr02	290499	290500	2
S288c_chr02	290506	290507	4
S288c_chr02	290538	290539	21
S288c_chr02	290542	290543	1
S288c_chr02	290557	290558	3
S288c_chr02	290562	290563	6
S288c_chr02	290579	290580	785
S288c_chr02	290580	290581	2
S288c_chr02	290584	290585	438
S288c_chr02	290585	290586	10
S288c_chr02	290586	290588	1
S288c_chr02	290589	290590	10
S288c_chr02	290591	290593	4
S288c_chr02	290594	290595	2
S288c_chr02	290595	290596	693
S288c_chr02	290596	290597	38
S288c_chr02	290597	290598	17
S288c_chr02	290598	290599	6
S288c_chr02	290600	290601	1
S288c_chr02	290604	290605	19
S288c_chr02	290618	290619	1
S288c_chr02	290913	290914	1
S288c_chr02	291148	291149	1
S288c_chr02	291321	291322	4
S288c_chr02	291325	291326	1
S288c_chr02	292596	292597	11
S288c_chr02	292714	292715	12
S288c_chr02	292745	292746	5
S288c_chr02	292749	292750	173
S288c_chr02	292750	292751	6
S288c_chr02	292752	292753	85
S288c_chr02	292753	292754	28
S288c_chr02	292758	292759	1
S288c_chr02	292760	292761	141
S288c_chr02	292761	292762	33
S288c_chr02	292762	292763	2
S288c_chr02	292771	292772	1
S288c_chr02	293085	293086	2
S288c_chr02	294248	294249	18
S288c_chr02	294250	294251	14
S288c_chr02	301261	301262	5
S288c_chr02	301270	301271	3
S288c_chr02	301341	301342	13
S288c_chr02	301365	301366	4
S288c_chr02	303932	303933	8
S288c_chr02	304739	304740	8
S288c_chr02	304746	304747	1
S288c_chr02	304768	304769	2
S288c_chr02	306066	306067	8
S288c_chr02	306097	306098	13
S288c_chr02	306107	306108	13
S288c_chr02	306108	306109	15
S288c_chr02	306115	306116	13
S288c_chr02	306116	306117	4
S288c_chr02	306137	306138	1
S288c_chr02	306138	306139	322
S288c_chr02	306139	306140	10
S288c_chr02	306140	306141	2
S288c_chr02	306141	306142	1
S288c_chr02	306143	306144	38
S288c_chr02	306144	306145	2
S288c_chr02	306152	306153	26
S288c_chr02	306154	306155	14
S288c_chr02	306156	306157	12
S288c_chr02	306162	306163	32
S288c_chr02	306163	306164	1
S288c_chr02	306168	306169	1
S288c_chr02	306169	306170	124
S288c_chr02	306170	306171	12
S288c_chr02	306171	306172	2
S288c_chr02	306174	306175	4
S288c_chr02	306205	306206	30
S288c_chr02	306206	306207	3
S288c_chr02	306207	306208	1
S288c_chr02	306212	306213	7
S288c_chr02	307667	307668	40
S288c_chr02	308723	308724	1
S288c_chr02	308856	308857	7
S288c_chr02	308886	308887	12
S288c_chr02	308953	308954	1
S288c_chr02	308973	308974	3
S288c_chr02	308978	308979	1
S288c_chr02	316599	316600	7
S288c_chr02	321696	321697	11
S288c_chr02	321728	321729	20
S288c_chr02	321729	321730	1
S288c_chr02	321758	321759	4
S288c_chr02	324248	324249	2
S288c_chr02	326589	326590	7
S288c_chr02	326621	326622	1
S288c_chr02	326652	326653	4
S288c_chr02	326658	326660	3
S288c_chr02	326665	326666	1
S288c_chr02	326666	326667	3
S288c_chr02	326692	326693	2
S288c_chr02	326777	326778	1
S288c_chr02	326779	326780	1
S288c_chr02	326780	326781	2
S288c_chr02	326784	326785	3
S288c_chr02	327603	327604	2
S288c_chr02	328008	328009	8
S288c_chr02	328038	328039	2
S288c_chr02	330178	330179	5
S288c_chr02	330181	330182	3
S288c_chr02	330234	330235	3
S288c_chr02	330235	330236	9
S288c_chr02	330462	330463	4
S288c_chr02	333913	333914	8
S288c_chr02	333924	333925	10
S288c_chr02	333942	333943	3
S288c_chr02	333961	333962	4
S288c_chr02	334140	334141	13
S288c_chr02	334149	334150	7
S288c_chr02	337146	337147	2
S288c_chr02	338290	338291	4
S288c_chr02	338365	338366	2
S288c_chr02	338463	338464	2
S288c_chr02	338486	338487	1
S288c_chr02	338553	338554	20
S288c_chr02	338566	338567	21
S288c_chr02	338646	338647	1
S288c_chr02	338654	338655	144
S288c_chr02	338655	338656	3
S288c_chr02	338656	338657	16
S288c_chr02	338658	338659	73
S288c_chr02	338662	338663	409
S288c_chr02	338663	338664	87
S288c_chr02	338664	338665	30
S288c_chr02	338666	338667	119
S288c_chr02	338667	338668	1
S288c_chr02	338670	338671	16
S288c_chr02	339288	339289	1
S288c_chr02	339294	339295	2
S288c_chr02	339296	339297	7
S288c_chr02	339432	339433	1
S288c_chr02	339434	339435	27
S288c_chr02	339439	339440	5
S288c_chr02	339457	339458	1
S288c_chr02	339471	339472	17
S288c_chr02	339472	339473	4
S288c_chr02	339527	339528	2
S288c_chr02	339530	339531	10
S288c_chr02	339540	339541	1
S288c_chr02	339555	339556	18
S288c_chr02	339561	339562	8
S288c_chr02	339563	339564	6
S288c_chr02	339575	339576	2
S288c_chr02	339594	339595	47
S288c_chr02	339595	339596	38
S288c_chr02	339600	339601	3
S288c_chr02	339605	339606	8
S288c_chr02	339607	339608	6
S288c_chr02	339609	339610	92
S288c_chr02	339614	339615	15
S288c_chr02	344473	344474	3
S288c_chr02	344487	344488	1
S288c_chr02	344508	344509	4
S288c_chr02	347063	347064	22
S288c_chr02	347065	347066	6
S288c_chr02	349362	349363	1
S288c_chr02	350478	350479	5
S288c_chr02	356012	356013	3
S288c_chr02	356108	356109	2
S288c_chr02	356116	356117	4
S288c_chr02	356125	356126	13
S288c_chr02	356127	356128	2
S288c_chr02	356130	356131	51
S288c_chr02	356134	356135	219
S288c_chr02	356135	356136	2
S288c_chr02	356139	356140	2
S288c_chr02	356145	356146	4
S288c_chr02	356152	356153	182
S288c_chr02	356153	356154	4
S288c_chr02	356154	356155	9
S288c_chr02	356155	356156	2
S288c_chr02	356178	356179	2
S288c_chr02	356179	356180	1
S288c_chr02	356182	356183	114
S288c_chr02	356183	356184	3
S288c_chr02	356185	356186	8
S288c_chr02	356187	356188	48
S288c_chr02	356188	356189	14
S288c_chr02	356189	356190	9
S288c_chr02	356191	356192	3
S288c_chr02	356750	356751	24
S288c_chr02	356755	356756	20
S288c_chr02	356761	356762	7
S288c_chr02	356781	356782	13
S288c_chr02	356783	356784	3
S288c_chr02	360507	360508	1
S288c_chr02	360530	360531	7
S288c_chr02	360540	360541	1
S288c_chr02	360565	360566	9
S288c_chr02	360566	360567	1
S288c_chr02	360592	360593	5
S288c_chr02	360594	360595	7
S288c_chr02	360608	360609	26
S288c_chr02	360611	360612	4
S288c_chr02	360614	360615	1
S288c_chr02	360615	360616	3
S288c_chr02	360620	360621	4
S288c_chr02	364705	364706	3
S288c_chr02	365861	365862	10
S288c_chr02	365867	365868	20
S288c_chr02	365870	365871	1
S288c_chr02	365871	365872	8
S288c_chr02	365873	365875	11
S288c_chr02	365877	365878	24
S288c_chr02	365896	365897	11
S288c_chr02	366519	366520	5
S288c_chr02	366532	366533	27
S288c_chr02	366535	366536	12
S288c_chr02	366545	366546	12
S288c_chr02	366587	366588	1
S288c_chr02	366836	366837	3
S288c_chr02	366846	366847	2
S288c_chr02	366853	366854	20
S288c_chr02	366856	366857	6
S288c_chr02	366896	366897	5
S288c_chr02	366914	366916	7
S288c_chr02	366918	366919	11
S288c_chr02	366920	366921	2
S288c_chr02	369775	369776	1
S288c_chr02	369802	369803	3
S288c_chr02	369803	369804	4
S288c_chr02	369916	369917	2
S288c_chr02	369922	369923	1
S288c_chr02	369931	369932	9
S288c_chr02	369933	369935	7
S288c_chr02	369937	369938	51
S288c_chr02	369940	369941	72
S288c_chr02	369947	369948	4
S288c_chr02	369949	369950	1
S288c_chr02	369952	369953	1
S288c_chr02	369965	369966	2
S288c_chr02	370072	370073	15
S288c_chr02	370073	370074	1
S288c_chr02	370078	370079	6
S288c_chr02	370082	370083	5
S288c_chr02	370680	370681	1
S288c_chr02	370701	370702	24
S288c_chr02	370703	370704	4
S288c_chr02	370710	370711	4
S288c_chr02	370736	370737	1
S288c_chr02	370759	370760	4
S288c_chr02	370764	370765	1
S288c_chr02	370769	370770	9
S288c_chr02	370777	370778	5
S288c_chr02	370782	370783	40
S288c_chr02	370784	370785	4
S288c_chr02	370785	370786	9
S288c_chr02	370789	370790	14
S288c_chr02	370792	370793	1
S288c_chr02	370797	370798	6
S288c_chr02	371565	371566	1
S288c_chr02	371590	371591	22
S288c_chr02	371782	371783	2
S288c_chr02	371842	371843	10
S288c_chr02	371850	371851	19
S288c_chr02	371865	371866	9
S288c_chr02	371887	371888	2
S288c_chr02	371931	371932	1
S288c_chr02	371939	371940	2
S288c_chr02	371941	371942	1
S288c_chr02	371946	371947	40
S288c_chr02	371947	371948	3
S288c_chr02	371948	371949	5
S288c_chr02	371949	371950	3
S288c_chr02	371950	371951	6
S288c_chr02	371951	371952	15
S288c_chr02	371953	371954	9
S288c_chr02	371954	371955	44
S288c_chr02	371955	371956	62
S288c_chr02	371962	371963	32
S288c_chr02	371964	371965	4398
S288c_chr02	371965	371966	755
S288c_chr02	371966	371967	31
S288c_chr02	371967	371968	64
S288c_chr02	371968	371969	13
S288c_chr02	371969	371970	27
S288c_chr02	371971	371972	349
S288c_chr02	371972	371973	3
S288c_chr02	371973	371974	510
S288c_chr02	371974	371975	2
S288c_chr02	371975	371976	35
S288c_chr02	371976	371977	3
S288c_chr02	371981	371982	1
S288c_chr02	371983	371984	1692
S288c_chr02	371984	371985	264
S288c_chr02	371985	371986	1
S288c_chr02	371993	371994	85
S288c_chr02	371994	371995	24
S288c_chr02	372000	372001	210
S288c_chr02	372001	372003	1
S288c_chr02	372004	372005	23
S288c_chr02	372006	372007	71
S288c_chr02	372009	372010	1096
S288c_chr02	372010	372011	65
S288c_chr02	372011	372012	31
S288c_chr02	372012	372013	34
S288c_chr02	372026	372027	39
S288c_chr02	372075	372076	3
S288c_chr02	373641	373642	29
S288c_chr02	373643	373644	1
S288c_chr02	373660	373661	5
S288c_chr02	373672	373673	1
S288c_chr02	375729	375730	1
S288c_chr02	375735	375736	1
S288c_chr02	375756	375757	9
S288c_chr02	375773	375774	2
S288c_chr02	375774	375775	3
S288c_chr02	375776	375777	6
S288c_chr02	375796	375797	10
S288c_chr02	375797	375798	1
S288c_chr02	375900	375901	11
S288c_chr02	375904	375905	27
S288c_chr02	375905	375906	1
S288c_chr02	375920	375921	1
S288c_chr02	376391	376392	2
S288c_chr02	376395	376396	1
S288c_chr02	376407	376408	1
S288c_chr02	376416	376417	2
S288c_chr02	376422	376423	14
S288c_chr02	376428	376429	52
S288c_chr02	376471	376472	2
S288c_chr02	379176	379177	6
S288c_chr02	379177	379178	37
S288c_chr02	379178	379179	1
S288c_chr02	379294	379295	9
S288c_chr02	380302	380303	14
S288c_chr02	380334	380335	1
S288c_chr02	380360	380361	1
S288c_chr02	389514	389515	8
S288c_chr02	389517	389518	14
S288c_chr02	389724	389725	4
S288c_chr02	390124	390125	1
S288c_chr02	390128	390129	2
S288c_chr02	390573	390574	1
S288c_chr02	391165	391166	2
S288c_chr02	391289	391290	5
S288c_chr02	394887	394888	1
S288c_chr02	394928	394929	2
S288c_chr02	395155	395156	8
S288c_chr02	395230	395231	3
S288c_chr02	395285	395286	1
S288c_chr02	395287	395288	2
S288c_chr02	395289	395290	19
S288c_chr02	395293	395294	52
S288c_chr02	395298	395299	42
S288c_chr02	395299	395300	3
S288c_chr02	395311	395312	15
S288c_chr02	395567	395568	5
S288c_chr02	395712	395713	4
S288c_chr02	396314	396315	8
S288c_chr02	398433	398434	2
S288c_chr02	398459	398460	1
S288c_chr02	398463	398464	32
S288c_chr02	398467	398468	19
S288c_chr02	398476	398477	2
S288c_chr02	398477	398478	1
S288c_chr02	398480	398481	6
S288c_chr02	398481	398482	7
S288c_chr02	398485	398486	11
S288c_chr02	401104	401105	3
S288c_chr02	401138	401139	14
S288c_chr02	401142	401143	2
S288c_chr02	401177	401178	39
S288c_chr02	401183	401184	9
S288c_chr02	403217	403218	3
S288c_chr02	403289	403290	30
S288c_chr02	403302	403303	2
S288c_chr02	403306	403307	271
S288c_chr02	403307	403308	5
S288c_chr02	403317	403318	9
S288c_chr02	403369	403370	1
S288c_chr02	404259	404260	7
S288c_chr02	405705	405706	18
S288c_chr02	405708	405709	1
S288c_chr02	406100	406101	9
S288c_chr02	406101	406102	3
S288c_chr02	406110	406111	4
S288c_chr02	406168	406169	11
S288c_chr02	406190	406191	11
S288c_chr02	406431	406432	2
S288c_chr02	406447	406448	340
S288c_chr02	406448	406449	500
S288c_chr02	406449	406450	75
S288c_chr02	406450	406451	7
S288c_chr02	406452	406453	143
S288c_chr02	406454	406455	716
S288c_chr02	406455	406456	44
S288c_chr02	406456	406457	9
S288c_chr02	406457	406458	46
S288c_chr02	406458	406459	7
S288c_chr02	406459	406460	5
S288c_chr02	406460	406461	2973
S288c_chr02	406461	406462	175
S288c_chr02	406462	406463	18
S288c_chr02	406463	406465	1
S288c_chr02	406472	406473	8
S288c_chr02	406475	406476	13
S288c_chr02	406477	406478	12
S288c_chr02	406479	406480	15
S288c_chr02	406482	406483	179
S288c_chr02	406483	406484	7
S288c_chr02	406484	406485	24
S288c_chr02	406486	406487	246
S288c_chr02	406487	406488	33
S288c_chr02	406488	406489	38
S288c_chr02	406504	406505	89
S288c_chr02	406506	406508	1
S288c_chr02	406510	406511	12
S288c_chr02	406511	406512	17
S288c_chr02	406515	406516	1
S288c_chr02	406607	406608	3
S288c_chr02	410605	410606	1
S288c_chr02	413959	413960	2
S288c_chr02	414049	414050	13
S288c_chr02	414057	414058	139
S288c_chr02	414058	414059	1
S288c_chr02	414059	414060	9
S288c_chr02	414061	414062	4
S288c_chr02	414062	414063	3154
S288c_chr02	414063	414064	47
S288c_chr02	414064	414065	313
S288c_chr02	414066	414067	3
S288c_chr02	414067	414068	9
S288c_chr02	414068	414069	930
S288c_chr02	414069	414070	9
S288c_chr02	414070	414071	16
S288c_chr02	414071	414072	1631
S288c_chr02	414072	414073	120
S288c_chr02	414073	414075	1
S288c_chr02	414079	414080	1
S288c_chr02	414086	414087	224
S288c_chr02	414087	414088	15
S288c_chr02	414090	414091	21
S288c_chr02	414092	414093	3
S288c_chr02	414094	414095	56
S288c_chr02	414095	414096	2
S288c_chr02	414098	414099	4
S288c_chr02	414100	414101	77
S288c_chr02	414101	414102	9
S288c_chr02	414102	414103	137
S288c_chr02	414103	414104	1
S288c_chr02	414104	414105	538
S288c_chr02	414105	414106	30
S288c_chr02	414106	414107	1
S288c_chr02	414108	414109	168
S288c_chr02	414109	414110	99
S288c_chr02	414112	414113	457
S288c_chr02	414113	414114	77
S288c_chr02	414114	414115	9
S288c_chr02	414116	414117	129
S288c_chr02	414117	414118	2
S288c_chr02	414119	414120	190
S288c_chr02	414121	414122	394
S288c_chr02	414122	414123	105
S288c_chr02	414124	414125	24
S288c_chr02	414130	414131	1
S288c_chr02	414131	414132	5034
S288c_chr02	414132	414133	77
S288c_chr02	414133	414134	6
S288c_chr02	414134	414135	43
S288c_chr02	414825	414826	3
S288c_chr02	415781	415782	1
S288c_chr02	415787	415788	9
S288c_chr02	415788	415789	1
S288c_chr02	418513	418514	15
S288c_chr02	418518	418519	70
S288c_chr02	418520	418521	1
S288c_chr02	418523	418524	1
S288c_chr02	418527	418528	71
S288c_chr02	418528	418530	3
S288c_chr02	418530	418531	1
S288c_chr02	418531	418532	15
S288c_chr02	418533	418534	31
S288c_chr02	418535	418536	91
S288c_chr02	418536	418537	20
S288c_chr02	418540	418541	2
S288c_chr02	418546	418547	8
S288c_chr02	418547	418548	254
S288c_chr02	418548	418549	4
S288c_chr02	418551	418552	5
S288c_chr02	418572	418573	61
S288c_chr02	418573	418574	3
S288c_chr02	418583	418584	14
S288c_chr02	418670	418671	1
S288c_chr02	418718	418719	1
S288c_chr02	420068	420069	35
S288c_chr02	420071	420072	4
S288c_chr02	420075	420076	1
S288c_chr02	424879	424880	6
S288c_chr02	424934	424935	2
S288c_chr02	426007	426008	21
S288c_chr02	426008	426009	1
S288c_chr02	426014	426015	23
S288c_chr02	426032	426033	5
S288c_chr02	426034	426035	25
S288c_chr02	427053	427054	2
S288c_chr02	427493	427494	1
S288c_chr02	427542	427543	3
S288c_chr02	427559	427560	2
S288c_chr02	427568	427569	13
S288c_chr02	427575	427576	16
S288c_chr02	427577	427578	2
S288c_chr02	427593	427594	1
S288c_chr02	427597	427598	10
S288c_chr02	427599	427600	4
S288c_chr02	427600	427601	5
S288c_chr02	427604	427605	2
S288c_chr02	427605	427606	6
S288c_chr02	427621	427622	5
S288c_chr02	427629	427630	6
S288c_chr02	427632	427633	12
S288c_chr02	427636	427637	22
S288c_chr02	427640	427641	10
S288c_chr02	427642	427643	1
S288c_chr02	427646	427647	314
S288c_chr02	427647	427648	54
S288c_chr02	427648	427649	51
S288c_chr02	427649	427650	1
S288c_chr02	427652	427653	60
S288c_chr02	429480	429481	4
S288c_chr02	434318	434319	13
S288c_chr02	434321	434322	29
S288c_chr02	436572	436573	2
S288c_chr02	436618	436619	8
S288c_chr02	436620	436621	1
S288c_chr02	436622	436623	9
S288c_chr02	436640	436641	4
S288c_chr02	436696	436697	1
S288c_chr02	437103	437104	7
S288c_chr02	438443	438444	2
S288c_chr02	439341	439342	5
S288c_chr02	439803	439804	9
S288c_chr02	441186	441187	1
S288c_chr02	441192	441193	7
S288c_chr02	441289	441290	2
S288c_chr02	442610	442611	8
S288c_chr02	442617	442618	4
S288c_chr02	442632	442633	1
S288c_chr02	442834	442835	20
S288c_chr02	442945	442946	1
S288c_chr02	442974	442975	2
S288c_chr02	442997	442998	2
S288c_chr02	443005	443006	11
S288c_chr02	443537	443538	7
S288c_chr02	443539	443540	1
S288c_chr02	443557	443558	1
S288c_chr02	443742	443743	26
S288c_chr02	443745	443746	1
S288c_chr02	443774	443775	15
S288c_chr02	443779	443780	37
S288c_chr02	443781	443782	9
S288c_chr02	443784	443785	55
S288c_chr02	443787	443788	17
S288c_chr02	444669	444670	8
S288c_chr02	444955	444956	4
S288c_chr02	444956	444958	1
S288c_chr02	452451	452452	21
S288c_chr02	452570	452571	1
S288c_chr02	453134	453135	1
S288c_chr02	453226	453227	12
S288c_chr02	453252	453253	4
S288c_chr02	453391	453392	1
S288c_chr02	454515	454516	22
S288c_chr02	454624	454625	9
S288c_chr02	457565	457566	1
S288c_chr02	457576	457577	3
S288c_chr02	457578	457579	21
S288c_chr02	457581	457582	31
S288c_chr02	457584	457585	73
S288c_chr02	457587	457588	3
S288c_chr02	457629	457630	53
S288c_chr02	457632	457633	3
S288c_chr02	457641	457642	18
S288c_chr02	457649	457650	16
S288c_chr02	457659	457660	7
S288c_chr02	457663	457664	44
S288c_chr02	457666	457667	160
S288c_chr02	457668	457669	1
S288c_chr02	457671	457672	249
S288c_chr02	457672	457673	22
S288c_chr02	457675	457676	79
S288c_chr02	457676	457677	2
S288c_chr02	457678	457679	23
S288c_chr02	457685	457686	316
S288c_chr02	457687	457688	12
S288c_chr02	457688	457689	1
S288c_chr02	457691	457692	164
S288c_chr02	457692	457693	1
S288c_chr02	457697	457698	1
S288c_chr02	457701	457702	19
S288c_chr02	457707	457708	155
S288c_chr02	457708	457709	7
S288c_chr02	457710	457711	1
S288c_chr02	457711	457712	97
S288c_chr02	457712	457713	5
S288c_chr02	457713	457714	121
S288c_chr02	457714	457715	63
S288c_chr02	457715	457716	29
S288c_chr02	457716	457717	26
S288c_chr02	457720	457721	845
S288c_chr02	457721	457722	40
S288c_chr02	457722	457723	1
S288c_chr02	457723	457724	589
S288c_chr02	457724	457725	5
S288c_chr02	457725	457726	1
S288c_chr02	457726	457727	13
S288c_chr02	457727	457728	2
S288c_chr02	457730	457731	26
S288c_chr02	457734	457735	8
S288c_chr02	457736	457737	1336
S288c_chr02	457737	457738	3
S288c_chr02	457738	457740	1
S288c_chr02	457741	457742	35
S288c_chr02	457745	457746	4
S288c_chr02	457750	457751	2
S288c_chr02	457752	457753	2
S288c_chr02	457755	457756	6
S288c_chr02	457767	457768	25
S288c_chr02	457816	457817	25
S288c_chr02	457817	457818	2
S288c_chr02	457822	457823	6
S288c_chr02	460256	460257	1
S288c_chr02	460919	460920	3
S288c_chr02	460948	460949	1
S288c_chr02	460956	460957	13
S288c_chr02	461003	461004	1
S288c_chr02	461019	461020	16
S288c_chr02	461034	461035	26
S288c_chr02	461052	461053	17
S288c_chr02	461076	461077	13
S288c_chr02	461083	461084	72
S288c_chr02	461084	461085	7
S288c_chr02	461086	461087	2
S288c_chr02	461090	461092	5
S288c_chr02	461093	461094	1
S288c_chr02	461103	461104	50
S288c_chr02	461105	461106	2
S288c_chr02	461106	461107	998
S288c_chr02	461107	461108	66
S288c_chr02	461108	461109	7
S288c_chr02	461115	461116	47
S288c_chr02	461122	461123	3
S288c_chr02	461126	461127	5
S288c_chr02	461127	461128	668
S288c_chr02	461128	461129	6
S288c_chr02	461130	461131	1
S288c_chr02	461473	461474	15
S288c_chr02	461616	461617	2
S288c_chr02	462592	462593	11
S288c_chr02	462635	462636	5
S288c_chr02	462641	462642	3
S288c_chr02	462643	462644	2
S288c_chr02	462736	462737	7
S288c_chr02	465789	465790	61
S288c_chr02	469512	469513	1
S288c_chr02	469517	469518	10
S288c_chr02	469518	469519	1
S288c_chr02	469545	469546	4
S288c_chr02	469553	469554	12
S288c_chr02	469587	469588	18
S288c_chr02	469604	469605	1
S288c_chr02	469607	469608	4
S288c_chr02	469610	469611	21
S288c_chr02	469659	469660	1
S288c_chr02	469665	469666	7
S288c_chr02	469694	469695	10
S288c_chr02	473559	473560	20
S288c_chr02	474232	474233	4
S288c_chr02	474249	474250	10
S288c_chr02	474257	474258	1
S288c_chr02	474273	474274	6
S288c_chr02	479080	479081	1
S288c_chr02	479097	479098	3
S288c_chr02	480361	480362	4
S288c_chr02	480368	480369	2
S288c_chr02	481131	481132	1
S288c_chr02	481161	481162	21
S288c_chr02	481165	481166	16
S288c_chr02	481182	481183	31
S288c_chr02	481187	481188	25
S288c_chr02	481200	481201	84
S288c_chr02	481201	481202	1
S288c_chr02	481202	481203	39
S288c_chr02	481203	481204	1
S288c_chr02	481208	481209	367
S288c_chr02	481209	481210	21
S288c_chr02	481210	481211	1
S288c_chr02	481224	481225	235
S288c_chr02	481225	481226	16
S288c_chr02	481226	481227	1
S288c_chr02	481227	481228	547
S288c_chr02	481229	481230	1
S288c_chr02	481230	481231	14
S288c_chr02	481231	481232	5
S288c_chr02	481232	481233	4
S288c_chr02	481234	481235	51
S288c_chr02	481235	481236	3
S288c_chr02	481241	481242	32
S288c_chr02	481246	481247	6
S288c_chr02	481249	481250	161
S288c_chr02	481250	481251	34
S288c_chr02	481254	481255	29
S288c_chr02	481256	481257	4
S288c_chr02	481258	481259	46
S288c_chr02	481259	481260	3
S288c_chr02	481260	481261	1359
S288c_chr02	481261	481262	49
S288c_chr02	481262	481263	38
S288c_chr02	481264	481265	45
S288c_chr02	481265	481266	25
S288c_chr02	481283	481284	71
S288c_chr02	481286	481287	14
S288c_chr02	481291	481292	3
S288c_chr02	481294	481295	11
S288c_chr02	481295	481296	1
S288c_chr02	481296	481297	9
S288c_chr02	481298	481299	12
S288c_chr02	481300	481301	127
S288c_chr02	481301	481303	1
S288c_chr02	481306	481308	7
S288c_chr02	481319	481320	53
S288c_chr02	481320	481321	4
S288c_chr02	481324	481325	192
S288c_chr02	481325	481326	13
S288c_chr02	481327	481328	2
S288c_chr02	481332	481333	35
S288c_chr02	481365	481366	1
S288c_chr02	482814	482815	5
S288c_chr02	482926	482927	9
S288c_chr02	482929	482930	7
S288c_chr02	482937	482938	456
S288c_chr02	482938	482939	21
S288c_chr02	483749	483750	4
S288c_chr02	483767	483768	7
S288c_chr02	483787	483788	9
S288c_chr02	483804	483805	5
S288c_chr02	485941	485942	2
S288c_chr02	485942	485943	1
S288c_chr02	486841	486842	5
S288c_chr02	487062	487063	3
S288c_chr02	487097	487098	8
S288c_chr02	488766	488767	81
S288c_chr02	488767	488768	25
S288c_chr02	488769	488770	1
S288c_chr02	488773	488774	166
S288c_chr02	488774	488775	75
S288c_chr02	488775	488776	7
S288c_chr02	488777	488778	6
S288c_chr02	488779	488780	2
S288c_chr02	488780	488781	1
S288c_chr02	488785	488786	3
S288c_chr02	488787	488788	8
S288c_chr02	488794	488795	5
S288c_chr02	488795	488796	1
S288c_chr02	490382	490383	2
S288c_chr02	490980	490981	2
S288c_chr02	491039	491040	5
S288c_chr02	491054	491055	2
S288c_chr02	491057	491058	13
S288c_chr02	491059	491060	2
S288c_chr02	491068	491069	3
S288c_chr02	491071	491072	1
S288c_chr02	491073	491074	5
S288c_chr02	491076	491077	56
S288c_chr02	491077	491078	1
S288c_chr02	491080	491081	2
S288c_chr02	491093	491094	1
S288c_chr02	491097	491099	1
S288c_chr02	491101	491102	38
S288c_chr02	491102	491103	9995
S288c_chr02	491103	491104	171
S288c_chr02	491104	491105	89
S288c_chr02	491105	491106	2
S288c_chr02	491107	491108	210
S288c_chr02	491108	491109	7
S288c_chr02	491109	491110	1
S288c_chr02	491114	491115	1
S288c_chr02	491132	491133	45
S288c_chr02	491134	491135	13
S288c_chr02	491143	491144	3
S288c_chr02	491149	491150	13
S288c_chr02	491164	491165	25
S288c_chr02	491175	491176	1
S288c_chr02	491176	491177	22
S288c_chr02	491193	491194	26
S288c_chr02	491201	491202	1
S288c_chr02	491207	491208	2
S288c_chr02	491251	491252	2
S288c_chr02	492617	492618	5
S288c_chr02	492671	492672	1
S288c_chr02	492987	492988	10
S288c_chr02	494271	494272	19
S288c_chr02	495478	495479	9
S288c_chr02	495482	495483	1
S288c_chr02	495502	495503	1
S288c_chr02	501657	501658	16
S288c_chr02	501662	501663	31
S288c_chr02	501743	501744	1
S288c_chr02	501749	501750	12
S288c_chr02	501751	501752	1
S288c_chr02	502143	502144	4
S288c_chr02	503017	503018	5
S288c_chr02	513990	513991	1
S288c_chr02	517174	517175	13
S288c_chr02	517191	517192	8
S288c_chr02	517209	517210	15
S288c_chr02	517216	517217	23
S288c_chr02	517217	517218	8
S288c_chr02	517233	517234	14
S288c_chr02	517238	517239	80
S288c_chr02	517241	517242	3
S288c_chr02	517250	517251	26
S288c_chr02	517251	517253	1
S288c_chr02	517256	517257	6
S288c_chr02	517273	517274	21
S288c_chr02	517278	517279	17
S288c_chr02	517279	517280	80
S288c_chr02	517282	517283	10
S288c_chr02	517287	517288	17
S288c_chr02	517289	517290	29
S288c_chr02	519212	519213	1
S288c_chr02	520618	520619	2
S288c_chr02	530610	530611	3
S288c_chr02	530636	530637	12
S288c_chr02	530641	530642	5
S288c_chr02	530714	530715	4
S288c_chr02	530721	530722	3
S288c_chr02	530729	530730	29
S288c_chr02	530738	530739	3
S288c_chr02	530789	530790	5
S288c_chr02	530802	530803	2
S288c_chr02	530806	530807	1
S288c_chr02	530819	530820	10
S288c_chr02	533593	533594	1
S288c_chr02	533597	533598	1
S288c_chr02	533668	533669	14
S288c_chr02	533671	533672	1
S288c_chr02	533686	533687	2
S288c_chr02	534823	534824	8
S288c_chr02	534825	534826	16
S288c_chr02	534828	534829	3
S288c_chr02	534837	534838	13
S288c_chr02	541115	541116	9
S288c_chr02	541136	541137	8
S288c_chr02	548257	548258	2
S288c_chr02	548259	548260	4
S288c_chr02	548265	548266	74
S288c_chr02	548266	548267	6
S288c_chr02	548267	548268	11
S288c_chr02	548271	548272	4
S288c_chr02	548278	548279	32
S288c_chr02	548286	548287	1
S288c_chr02	549198	549199	4
S288c_chr02	550739	550740	1
S288c_chr02	550920	550921	3
S288c_chr02	550924	550925	9
S288c_chr02	550926	550927	2
S288c_chr02	553423	553424	6
S288c_chr02	553431	553432	18
S288c_chr02	554294	554295	4
S288c_chr02	554358	554359	1
S288c_chr02	555772	555773	1
S288c_chr02	556302	556303	11
S288c_chr02	562749	562750	6
S288c_chr02	562925	562926	8
S288c_chr02	563052	563053	402
S288c_chr02	563053	563055	4
S288c_chr02	563161	563162	8
S288c_chr02	565385	565386	17
S288c_chr02	565410	565411	1
S288c_chr02	567429	567430	10
S288c_chr02	567435	567436	15
S288c_chr02	567436	567437	1
S288c_chr02	567601	567602	18
S288c_chr02	567616	567617	3
S288c_chr02	567698	567699	8
S288c_chr02	567714	567715	6
S288c_chr02	567729	567730	9
S288c_chr02	567746	567747	3
S288c_chr02	567749	567750	1
S288c_chr02	567754	567755	14
S288c_chr02	567772	567773	4
S288c_chr02	567793	567794	25
S288c_chr02	569721	569722	5
S288c_chr02	569729	569730	2
S288c_chr02	569740	569741	4
S288c_chr02	570337	570338	11
S288c_chr02	571358	571359	3
S288c_chr02	571375	571376	1
S288c_chr02	571395	571396	37
S288c_chr02	571399	571400	35
S288c_chr02	571404	571405	4
S288c_chr02	572918	572919	2
S288c_chr02	572929	572930	17
S288c_chr02	573206	573207	12
S288c_chr02	573273	573274	11
S288c_chr02	573328	573329	9
S288c_chr02	573346	573347	9
S288c_chr02	573602	573603	17
S288c_chr02	573724	573725	8
S288c_chr02	573730	573731	4
S288c_chr02	573736	573737	1
S288c_chr02	573738	573739	1
S288c_chr02	573740	573741	3
S288c_chr02	573742	573743	6
S288c_chr02	573745	573746	5
S288c_chr02	573749	573750	22
S288c_chr02	573758	573759	40
S288c_chr02	573759	573760	4
S288c_chr02	574065	574066	43
S288c_chr02	574068	574069	1
S288c_chr02	574131	574132	13
S288c_chr02	574342	574343	7
S288c_chr02	576187	576188	4
S288c_chr02	576193	576194	4
S288c_chr02	576213	576214	3
S288c_chr02	576288	576289	1
S288c_chr02	579008	579009	8
S288c_chr02	579011	579012	75
S288c_chr02	579012	579013	26
S288c_chr02	579013	579014	1
S288c_chr02	579031	579032	7
S288c_chr02	579043	579044	3
S288c_chr02	579044	579045	4
S288c_chr02	580087	580088	17
S288c_chr02	580123	580124	13
S288c_chr02	580177	580178	1
S288c_chr02	581544	581545	18
S288c_chr02	581545	581546	6
S288c_chr02	581571	581572	6
S288c_chr02	581581	581582	4
S288c_chr02	583332	583333	18
S288c_chr02	583367	583368	1
S288c_chr02	584679	584680	23
S288c_chr02	584683	584684	1
S288c_chr02	584705	584706	11
S288c_chr02	586480	586481	10
S288c_chr02	591475	591476	4
S288c_chr02	591565	591566	11
S288c_chr02	591568	591569	2
S288c_chr02	591572	591573	35
S288c_chr02	591573	591574	7
S288c_chr02	591576	591577	6
S288c_chr02	591579	591580	9
S288c_chr02	591585	591586	6
S288c_chr02	591587	591588	8
S288c_chr02	591592	591593	14
S288c_chr02	591594	591595	6
S288c_chr02	591601	591602	3
S288c_chr02	591602	591603	1782
S288c_chr02	591603	591604	42
S288c_chr02	591604	591605	1
S288c_chr02	591605	591606	184
S288c_chr02	591606	591607	7
S288c_chr02	591607	591608	22
S288c_chr02	591608	591609	14
S288c_chr02	591609	591610	6254
S288c_chr02	591610	591611	127
S288c_chr02	591611	591612	143
S288c_chr02	591612	591613	10
S288c_chr02	591613	591614	2391
S288c_chr02	591614	591615	5
S288c_chr02	591615	591616	142
S288c_chr02	591616	591617	12
S288c_chr02	591617	591618	679
S288c_chr02	591618	591619	27
S288c_chr02	591619	591620	3
S288c_chr02	591620	591621	1
S288c_chr02	591622	591623	6069
S288c_chr02	591623	591624	1064
S288c_chr02	591624	591625	67
S288c_chr02	591625	591626	111
S288c_chr02	591626	591627	14
S288c_chr02	591627	591628	15
S288c_chr02	591628	591629	1
S288c_chr02	591629	591630	1506
S288c_chr02	591630	591631	33
[truncated: 26,920 more rows]
