# Supplementary material for: Alternative polyadenylation diversifies post‐transcriptional regulation by selective RNA–protein interactions
Source: Mol Syst Biol. 2014 Feb 25;10(2):719. doi: 10.1002/msb.135068 (PMC4023391; doi:10.1002/msb.135068)
Supplement: Supplementary file 13 — Sweave document [file MSB-10-2-719-s13.zip › B_t5_AAGCTA_fwd_uniquelyAligned_minus.sorted.bedgraph]

S288c_chr01	6735	6736	11
S288c_chr01	9152	9153	2
S288c_chr01	13013	13014	3
S288c_chr01	13022	13023	2
S288c_chr01	14455	14456	2
S288c_chr01	14654	14655	4
S288c_chr01	14767	14768	3
S288c_chr01	14768	14769	9
S288c_chr01	15769	15770	4
S288c_chr01	15771	15772	6
S288c_chr01	15836	15837	4
S288c_chr01	15914	15915	1
S288c_chr01	15949	15950	4
S288c_chr01	16793	16794	6
S288c_chr01	16813	16814	1
S288c_chr01	16820	16821	8
S288c_chr01	17104	17105	2
S288c_chr01	17109	17110	3
S288c_chr01	17152	17153	1
S288c_chr01	17309	17310	4
S288c_chr01	18251	18252	2
S288c_chr01	18272	18273	1
S288c_chr01	18525	18526	3
S288c_chr01	19594	19595	6
S288c_chr01	21597	21598	2
S288c_chr01	21967	21968	1
S288c_chr01	21996	21998	1
S288c_chr01	22112	22113	4
S288c_chr01	23711	23712	13
S288c_chr01	25029	25030	8
S288c_chr01	25034	25035	1
S288c_chr01	27217	27218	1
S288c_chr01	27736	27737	1
S288c_chr01	28027	28028	1
S288c_chr01	28055	28056	1
S288c_chr01	28113	28114	2
S288c_chr01	28114	28115	1
S288c_chr01	28117	28118	4
S288c_chr01	28127	28128	3
S288c_chr01	28130	28131	13
S288c_chr01	28135	28136	1
S288c_chr01	28138	28139	1
S288c_chr01	28178	28179	1
S288c_chr01	28180	28181	2
S288c_chr01	28226	28227	1
S288c_chr01	28241	28242	1
S288c_chr01	29068	29069	1
S288c_chr01	29085	29086	1
S288c_chr01	30822	30823	9
S288c_chr01	30883	30884	1
S288c_chr01	30910	30911	3
S288c_chr01	31530	31531	1
S288c_chr01	31536	31537	1
S288c_chr01	31541	31542	3
S288c_chr01	31560	31561	6
S288c_chr01	31574	31575	1
S288c_chr01	31575	31576	6
S288c_chr01	33014	33015	16
S288c_chr01	33021	33023	5
S288c_chr01	33028	33029	1
S288c_chr01	33058	33059	2
S288c_chr01	34841	34842	3
S288c_chr01	34847	34848	6
S288c_chr01	34866	34867	1
S288c_chr01	34867	34868	3
S288c_chr01	34916	34917	5
S288c_chr01	34925	34926	1
S288c_chr01	35110	35111	4
S288c_chr01	35111	35112	2
S288c_chr01	35112	35113	37
S288c_chr01	35149	35150	1
S288c_chr01	36383	36384	2
S288c_chr01	36384	36385	5
S288c_chr01	36385	36386	1
S288c_chr01	36386	36387	163
S288c_chr01	36392	36393	1
S288c_chr01	36400	36401	11
S288c_chr01	36409	36410	1
S288c_chr01	36411	36412	6
S288c_chr01	36413	36414	1
S288c_chr01	36414	36415	68
S288c_chr01	36416	36417	4
S288c_chr01	36419	36420	39
S288c_chr01	37033	37034	2
S288c_chr01	37251	37252	5
S288c_chr01	37270	37271	4
S288c_chr01	37278	37279	2
S288c_chr01	37294	37295	1
S288c_chr01	37310	37311	1
S288c_chr01	37343	37344	1
S288c_chr01	37370	37371	2
S288c_chr01	37385	37386	2
S288c_chr01	38990	38991	3
S288c_chr01	39009	39010	21
S288c_chr01	39010	39011	10
S288c_chr01	39012	39013	7
S288c_chr01	39013	39014	9
S288c_chr01	39015	39016	9
S288c_chr01	39020	39021	2
S288c_chr01	39026	39027	1
S288c_chr01	39029	39030	2
S288c_chr01	39030	39031	8
S288c_chr01	39032	39033	2
S288c_chr01	39040	39041	2
S288c_chr01	39054	39055	11
S288c_chr01	39060	39061	2
S288c_chr01	39063	39064	2
S288c_chr01	39125	39126	12
S288c_chr01	39152	39153	1
S288c_chr01	39153	39154	2
S288c_chr01	39157	39158	4
S288c_chr01	39161	39162	5
S288c_chr01	39162	39163	62
S288c_chr01	39231	39232	1
S288c_chr01	40547	40548	1
S288c_chr01	40585	40586	2
S288c_chr01	41973	41974	2
S288c_chr01	41975	41976	7
S288c_chr01	41979	41980	42
S288c_chr01	41981	41982	2
S288c_chr01	41998	41999	21
S288c_chr01	42005	42006	1
S288c_chr01	42017	42018	2
S288c_chr01	42020	42021	1
S288c_chr01	42023	42024	5
S288c_chr01	42026	42027	1
S288c_chr01	42027	42028	2
S288c_chr01	42036	42037	1
S288c_chr01	42037	42038	3
S288c_chr01	42038	42039	8
S288c_chr01	42039	42040	49
S288c_chr01	42327	42328	46
S288c_chr01	42328	42329	17
S288c_chr01	42329	42330	125
S288c_chr01	42330	42331	392
S288c_chr01	42771	42772	1
S288c_chr01	42787	42788	2
S288c_chr01	42788	42790	4
S288c_chr01	42793	42794	2
S288c_chr01	42795	42796	1
S288c_chr01	42796	42797	16
S288c_chr01	42799	42800	2
S288c_chr01	42802	42803	1
S288c_chr01	42803	42804	39
S288c_chr01	42807	42808	2
S288c_chr01	42814	42815	2
S288c_chr01	42816	42817	1
S288c_chr01	42826	42827	2
S288c_chr01	42836	42837	2
S288c_chr01	42837	42838	56
S288c_chr01	42878	42879	1
S288c_chr01	42893	42894	1
S288c_chr01	42897	42898	1
S288c_chr01	45105	45106	2
S288c_chr01	45111	45112	9
S288c_chr01	45125	45126	7
S288c_chr01	45142	45143	2
S288c_chr01	45185	45186	2
S288c_chr01	45192	45193	3
S288c_chr01	45269	45270	2
S288c_chr01	45271	45272	1
S288c_chr01	45582	45583	2
S288c_chr01	45838	45839	5
S288c_chr01	47808	47809	1
S288c_chr01	48284	48285	1
S288c_chr01	48298	48299	4
S288c_chr01	48308	48309	5
S288c_chr01	48309	48310	44
S288c_chr01	48311	48312	1
S288c_chr01	48313	48314	1
S288c_chr01	48314	48315	49
S288c_chr01	48316	48317	9
S288c_chr01	48319	48320	8
S288c_chr01	48320	48321	2
S288c_chr01	48321	48322	178
S288c_chr01	48322	48323	1
S288c_chr01	48323	48324	56
S288c_chr01	48325	48326	10
S288c_chr01	48335	48336	1
S288c_chr01	48351	48352	3
S288c_chr01	48353	48354	3
S288c_chr01	48354	48355	5
S288c_chr01	48355	48356	1
S288c_chr01	48364	48365	4
S288c_chr01	48403	48404	1
S288c_chr01	48727	48728	1
S288c_chr01	48733	48734	11
S288c_chr01	48764	48765	1
S288c_chr01	51786	51787	2
S288c_chr01	51788	51789	3
S288c_chr01	51793	51794	1
S288c_chr01	51799	51800	3
S288c_chr01	51850	51851	1
S288c_chr01	51853	51854	1
S288c_chr01	51855	51856	34
S288c_chr01	51864	51865	21
S288c_chr01	51871	51872	1
S288c_chr01	51879	51880	1
S288c_chr01	51882	51883	10
S288c_chr01	51884	51885	1
S288c_chr01	51889	51890	1
S288c_chr01	51893	51894	3
S288c_chr01	51896	51897	6
S288c_chr01	52031	52032	4
S288c_chr01	56972	56973	4
S288c_chr01	57005	57006	1
S288c_chr01	57937	57938	44
S288c_chr01	57939	57940	2
S288c_chr01	57952	57953	1
S288c_chr01	57953	57954	13
S288c_chr01	57954	57955	63
S288c_chr01	57955	57956	2
S288c_chr01	57956	57957	3
S288c_chr01	57957	57958	170
S288c_chr01	57958	57959	13
S288c_chr01	57959	57960	36
S288c_chr01	57960	57961	882
S288c_chr01	57964	57965	4
S288c_chr01	57968	57969	1
S288c_chr01	57970	57971	7
S288c_chr01	57975	57976	2
S288c_chr01	57976	57977	8
S288c_chr01	57977	57978	5
S288c_chr01	57982	57983	1
S288c_chr01	57985	57986	30
S288c_chr01	57987	57988	1
S288c_chr01	57989	57990	133
S288c_chr01	57991	57992	1
S288c_chr01	57994	57995	6
S288c_chr01	57996	57997	1
S288c_chr01	57999	58000	1
S288c_chr01	58003	58004	52
S288c_chr01	58008	58009	1
S288c_chr01	58011	58012	1
S288c_chr01	58012	58013	7
S288c_chr01	58021	58022	2
S288c_chr01	58024	58025	1
S288c_chr01	62051	62052	1
S288c_chr01	62534	62535	5
S288c_chr01	62547	62548	1
S288c_chr01	62562	62563	1
S288c_chr01	62629	62630	2
S288c_chr01	62636	62637	3
S288c_chr01	62640	62641	24
S288c_chr01	62641	62642	1
S288c_chr01	62642	62643	123
S288c_chr01	62643	62644	9
S288c_chr01	62644	62645	125
S288c_chr01	62645	62646	579
S288c_chr01	62646	62647	3
S288c_chr01	62647	62648	5
S288c_chr01	62648	62649	28
S288c_chr01	62649	62650	34
S288c_chr01	62650	62651	135
S288c_chr01	62651	62652	605
S288c_chr01	62652	62653	20
S288c_chr01	62653	62654	691
S288c_chr01	62654	62655	28
S288c_chr01	62655	62656	8
S288c_chr01	62657	62658	9
S288c_chr01	62658	62659	2
S288c_chr01	62659	62660	1
S288c_chr01	62660	62661	37
S288c_chr01	62662	62663	4
S288c_chr01	62667	62668	7
S288c_chr01	62669	62670	1
S288c_chr01	62670	62671	24
S288c_chr01	62672	62673	36
S288c_chr01	62676	62677	4
S288c_chr01	62677	62678	43
S288c_chr01	62678	62679	80
S288c_chr01	62679	62680	168
S288c_chr01	62680	62681	1
S288c_chr01	62681	62682	2
S288c_chr01	62682	62683	4
S288c_chr01	62683	62684	1
S288c_chr01	62685	62686	1
S288c_chr01	62686	62687	11
S288c_chr01	62689	62690	5
S288c_chr01	62690	62691	3
S288c_chr01	62698	62699	4
S288c_chr01	62699	62700	18
S288c_chr01	62707	62709	1
S288c_chr01	63401	63402	1
S288c_chr01	65440	65441	2
S288c_chr01	65443	65444	4
S288c_chr01	65452	65453	3
S288c_chr01	65454	65455	10
S288c_chr01	65458	65459	9
S288c_chr01	65460	65461	17
S288c_chr01	65462	65463	10
S288c_chr01	65465	65467	14
S288c_chr01	65467	65468	1
S288c_chr01	65468	65469	23
S288c_chr01	65474	65475	3
S288c_chr01	65476	65477	11
S288c_chr01	65480	65481	1
S288c_chr01	65481	65482	2
S288c_chr01	65494	65496	2
S288c_chr01	65496	65497	15
S288c_chr01	65499	65500	5
S288c_chr01	65500	65501	24
S288c_chr01	65506	65507	2
S288c_chr01	65589	65590	1
S288c_chr01	65603	65604	2
S288c_chr01	65680	65681	4
S288c_chr01	67968	67969	5
S288c_chr01	69702	69703	4
S288c_chr01	69923	69924	1
S288c_chr01	70064	70065	3
S288c_chr01	70065	70066	2
S288c_chr01	70173	70174	2
S288c_chr01	70577	70578	1
S288c_chr01	70591	70592	3
S288c_chr01	70615	70616	7
S288c_chr01	70904	70905	1
S288c_chr01	70905	70906	11
S288c_chr01	71082	71083	2
S288c_chr01	71529	71530	2
S288c_chr01	72622	72623	1
S288c_chr01	73285	73286	9
S288c_chr01	73304	73305	1
S288c_chr01	73338	73339	1
S288c_chr01	73349	73350	5
S288c_chr01	73351	73352	1
S288c_chr01	73353	73354	2
S288c_chr01	73355	73356	1
S288c_chr01	73364	73365	1
S288c_chr01	73367	73368	3
S288c_chr01	73370	73371	30
S288c_chr01	73373	73374	5
S288c_chr01	73375	73376	74
S288c_chr01	73379	73380	6
S288c_chr01	73392	73393	2
S288c_chr01	73393	73394	1
S288c_chr01	73394	73395	13
S288c_chr01	73396	73397	4
S288c_chr01	73397	73398	6
S288c_chr01	73398	73399	160
S288c_chr01	73402	73403	5
S288c_chr01	73405	73406	4
S288c_chr01	73406	73407	3
S288c_chr01	73407	73408	8
S288c_chr01	73409	73410	18
S288c_chr01	73410	73411	1
S288c_chr01	73414	73415	27
S288c_chr01	73416	73417	25
S288c_chr01	73420	73421	85
S288c_chr01	73421	73422	203
S288c_chr01	73423	73424	9
S288c_chr01	73424	73425	2
S288c_chr01	73425	73426	89
S288c_chr01	73426	73427	593
S288c_chr01	73427	73428	6
S288c_chr01	73428	73429	336
S288c_chr01	73430	73431	1
S288c_chr01	73432	73433	1
S288c_chr01	73435	73436	1
S288c_chr01	73436	73437	7
S288c_chr01	73437	73438	132
S288c_chr01	73439	73440	1
S288c_chr01	73440	73441	30
S288c_chr01	73442	73443	1
S288c_chr01	73443	73444	30
S288c_chr01	73444	73445	39
S288c_chr01	73445	73446	447
S288c_chr01	73446	73447	5
S288c_chr01	73447	73448	6
S288c_chr01	73448	73449	7
S288c_chr01	73449	73450	164
S288c_chr01	73450	73451	49
S288c_chr01	73451	73452	2914
S288c_chr01	73452	73453	42
S288c_chr01	73453	73454	13
S288c_chr01	73454	73455	22
S288c_chr01	73455	73456	3
S288c_chr01	73456	73457	1
S288c_chr01	73457	73458	2
S288c_chr01	73459	73460	1
S288c_chr01	73461	73462	78
S288c_chr01	73462	73463	22
S288c_chr01	73463	73464	11
S288c_chr01	73464	73465	1
S288c_chr01	73465	73466	43
S288c_chr01	73466	73467	533
S288c_chr01	73467	73468	3
S288c_chr01	73471	73472	2
S288c_chr01	73474	73475	2
S288c_chr01	73476	73477	6
S288c_chr01	73478	73479	3
S288c_chr01	73494	73495	2
S288c_chr01	73502	73503	10
S288c_chr01	73540	73541	5
S288c_chr01	73544	73545	2
S288c_chr01	73547	73548	1
S288c_chr01	73629	73630	1
S288c_chr01	73909	73910	4
S288c_chr01	73920	73921	3
S288c_chr01	76631	76632	3
S288c_chr01	76632	76633	54
S288c_chr01	76635	76636	8
S288c_chr01	76642	76643	27
S288c_chr01	76645	76646	7
S288c_chr01	76658	76659	1
S288c_chr01	76688	76689	4
S288c_chr01	76695	76696	35
S288c_chr01	76701	76702	1
S288c_chr01	76702	76703	252
S288c_chr01	76704	76705	2
S288c_chr01	76707	76708	5
S288c_chr01	76708	76709	137
S288c_chr01	76710	76711	30
S288c_chr01	76711	76712	32
S288c_chr01	76712	76713	105
S288c_chr01	76713	76714	661
S288c_chr01	76714	76715	27349
S288c_chr01	76715	76716	2
S288c_chr01	76716	76717	1
S288c_chr01	76721	76722	1
S288c_chr01	76723	76724	25
S288c_chr01	76729	76730	1
S288c_chr01	76735	76736	117
S288c_chr01	76737	76738	2
S288c_chr01	76777	76778	5
S288c_chr01	76783	76784	8
S288c_chr01	76789	76790	1
S288c_chr01	76801	76802	1
S288c_chr01	76813	76814	20
S288c_chr01	76861	76862	22
S288c_chr01	76862	76863	1
S288c_chr01	76962	76963	1
S288c_chr01	76975	76976	25
S288c_chr01	76978	76979	10
S288c_chr01	76981	76982	85
S288c_chr01	76984	76985	24
S288c_chr01	76990	76991	3
S288c_chr01	76991	76992	6
S288c_chr01	76992	76993	283
S288c_chr01	76993	76994	2187
S288c_chr01	76994	76995	1
S288c_chr01	76997	76998	24
S288c_chr01	76999	77000	2
S288c_chr01	77000	77001	3
S288c_chr01	77001	77002	8
S288c_chr01	77002	77003	702
S288c_chr01	77005	77006	17
S288c_chr01	77008	77009	3
S288c_chr01	77017	77018	45
S288c_chr01	77018	77019	1
S288c_chr01	77019	77020	72
S288c_chr01	77023	77024	2
S288c_chr01	77032	77033	6
S288c_chr01	77041	77042	1
S288c_chr01	77042	77043	13
S288c_chr01	77043	77044	119
S288c_chr01	77044	77045	1
S288c_chr01	77046	77047	3
S288c_chr01	77047	77048	288
S288c_chr01	77050	77051	31
S288c_chr01	77058	77059	11
S288c_chr01	77062	77063	32
S288c_chr01	77070	77071	5
S288c_chr01	77075	77076	4
S288c_chr01	77077	77078	8
S288c_chr01	77078	77079	34
S288c_chr01	77079	77080	50
S288c_chr01	77084	77085	1
S288c_chr01	77086	77087	38
S288c_chr01	77097	77098	3
S288c_chr01	77098	77099	5
S288c_chr01	77099	77100	4
S288c_chr01	77107	77108	26
S288c_chr01	77114	77115	1
S288c_chr01	77139	77140	7
S288c_chr01	77143	77144	1
S288c_chr01	77144	77145	3
S288c_chr01	77145	77146	25
S288c_chr01	77146	77147	1346
S288c_chr01	77155	77156	4
S288c_chr01	77170	77171	20
S288c_chr01	77233	77235	1
S288c_chr01	77236	77237	3
S288c_chr01	77242	77243	1
S288c_chr01	77270	77271	4
S288c_chr01	77271	77272	41
S288c_chr01	77364	77365	3
S288c_chr01	77440	77441	2
S288c_chr01	77493	77494	4
S288c_chr01	77494	77495	56
S288c_chr01	77503	77504	1
S288c_chr01	77506	77507	5
S288c_chr01	77509	77510	3
S288c_chr01	77510	77511	436
S288c_chr01	77512	77513	40
S288c_chr01	77515	77516	29
S288c_chr01	77518	77519	10
S288c_chr01	77521	77522	5
S288c_chr01	77524	77525	17
S288c_chr01	78444	78445	6
S288c_chr01	78964	78965	11
S288c_chr01	79503	79504	1
S288c_chr01	79515	79516	1
S288c_chr01	79516	79517	11
S288c_chr01	79519	79520	1
S288c_chr01	79523	79524	1
S288c_chr01	79524	79525	35
S288c_chr01	79525	79526	14
S288c_chr01	79526	79527	51
S288c_chr01	79527	79528	44
S288c_chr01	79529	79530	20
S288c_chr01	79530	79531	269
S288c_chr01	79533	79534	1
S288c_chr01	79534	79536	30
S288c_chr01	79536	79537	789
S288c_chr01	79537	79538	2
S288c_chr01	79538	79539	11
S288c_chr01	79541	79542	6
S288c_chr01	79542	79543	4
S288c_chr01	79547	79548	4
S288c_chr01	79552	79553	53
S288c_chr01	79553	79554	25
S288c_chr01	79554	79555	743
S288c_chr01	79555	79556	7
S288c_chr01	79556	79557	3
S288c_chr01	79557	79558	2
S288c_chr01	79558	79559	110
S288c_chr01	79559	79560	76
S288c_chr01	79560	79561	2009
S288c_chr01	79561	79562	6
S288c_chr01	79564	79565	1
S288c_chr01	79565	79566	8
S288c_chr01	79567	79568	4
S288c_chr01	79568	79570	1
S288c_chr01	79570	79571	25
S288c_chr01	79574	79575	13
S288c_chr01	79576	79577	1
S288c_chr01	79583	79584	2
S288c_chr01	79587	79588	3
S288c_chr01	79640	79641	2
S288c_chr01	79664	79665	2
S288c_chr01	79667	79668	27
S288c_chr01	79676	79677	3
S288c_chr01	79698	79699	7
S288c_chr01	79704	79705	6
S288c_chr01	79707	79708	3
S288c_chr01	79727	79728	2
S288c_chr01	79731	79732	1
S288c_chr01	79736	79737	1
S288c_chr01	79740	79741	4
S288c_chr01	80667	80668	1
S288c_chr01	80669	80670	7
S288c_chr01	80693	80694	1
S288c_chr01	81935	81936	2
S288c_chr01	83197	83198	6
S288c_chr01	83252	83253	2
S288c_chr01	83287	83288	3
S288c_chr01	83290	83291	5
S288c_chr01	83292	83293	14
S288c_chr01	83296	83297	9
S288c_chr01	83298	83299	47
S288c_chr01	83301	83302	9
S288c_chr01	83304	83305	1
S288c_chr01	83305	83306	2
S288c_chr01	83306	83307	5
S288c_chr01	83307	83308	1
S288c_chr01	83315	83316	8
S288c_chr01	83317	83318	5
S288c_chr01	83330	83331	11
S288c_chr01	83331	83332	3
S288c_chr01	83340	83341	1
S288c_chr01	83342	83343	5
S288c_chr01	83344	83345	8
S288c_chr01	83348	83349	2
S288c_chr01	83356	83357	2
S288c_chr01	83360	83361	1
S288c_chr01	83362	83363	1
S288c_chr01	83372	83373	2
S288c_chr01	83378	83379	3
S288c_chr01	83384	83385	1
S288c_chr01	83391	83392	3
S288c_chr01	83431	83432	7
S288c_chr01	87547	87548	1
S288c_chr01	87549	87550	11
S288c_chr01	87809	87810	9
S288c_chr01	87810	87811	3
S288c_chr01	87838	87839	4
S288c_chr01	87844	87845	6
S288c_chr01	87848	87849	1
S288c_chr01	87850	87851	4
S288c_chr01	87853	87854	8
S288c_chr01	87854	87855	17
S288c_chr01	87855	87856	91
S288c_chr01	87857	87858	1
S288c_chr01	87859	87860	8
S288c_chr01	87861	87862	167
S288c_chr01	87863	87864	20
S288c_chr01	87865	87866	2
S288c_chr01	87866	87867	63
S288c_chr01	87872	87873	4
S288c_chr01	87883	87884	6
S288c_chr01	87884	87885	27
S288c_chr01	87886	87887	6
S288c_chr01	87889	87890	8
S288c_chr01	87892	87893	3
S288c_chr01	87893	87894	66
S288c_chr01	87894	87895	2
S288c_chr01	87898	87899	4
S288c_chr01	87900	87901	3
S288c_chr01	87901	87902	1
S288c_chr01	87903	87904	11
S288c_chr01	87904	87905	5
S288c_chr01	87907	87908	3
S288c_chr01	87908	87909	6
S288c_chr01	87910	87911	2
S288c_chr01	87911	87912	14
S288c_chr01	87914	87915	2
S288c_chr01	87921	87922	1
S288c_chr01	87925	87926	1
S288c_chr01	87934	87935	1
S288c_chr01	87947	87948	2
S288c_chr01	87969	87970	1
S288c_chr01	87986	87987	2
S288c_chr01	87996	87997	1
S288c_chr01	87998	87999	6
S288c_chr01	88040	88041	1
S288c_chr01	88054	88055	1
S288c_chr01	88055	88056	2
S288c_chr01	88060	88061	1
S288c_chr01	88062	88063	4
S288c_chr01	92428	92429	2
S288c_chr01	92534	92535	3
S288c_chr01	94504	94505	1
S288c_chr01	94520	94521	1
S288c_chr01	94528	94529	9
S288c_chr01	94534	94535	11
S288c_chr01	94547	94548	2
S288c_chr01	94557	94558	2
S288c_chr01	94563	94564	4
S288c_chr01	94566	94567	4
S288c_chr01	94567	94568	8
S288c_chr01	95577	95578	9
S288c_chr01	95582	95583	12
S288c_chr01	95588	95589	1
S288c_chr01	110714	110715	1
S288c_chr01	111046	111047	5
S288c_chr01	116219	116220	1
S288c_chr01	116223	116224	12
S288c_chr01	116307	116308	1
S288c_chr01	118315	118316	1
S288c_chr01	118319	118320	2
S288c_chr01	118329	118330	2
S288c_chr01	118330	118331	28
S288c_chr01	118350	118351	3
S288c_chr01	118362	118363	27
S288c_chr01	118373	118374	6
S288c_chr01	118375	118376	5
S288c_chr01	118379	118380	12
S288c_chr01	118385	118386	15
S288c_chr01	118388	118389	6
S288c_chr01	118389	118390	1
S288c_chr01	118390	118391	30
S288c_chr01	118392	118394	1
S288c_chr01	118394	118395	19
S288c_chr01	118407	118408	1
S288c_chr01	118435	118436	1
S288c_chr01	118453	118454	2
S288c_chr01	118541	118542	1
S288c_chr01	118547	118548	4
S288c_chr01	118559	118560	4
S288c_chr01	124451	124452	2
S288c_chr01	124455	124456	1
S288c_chr01	124458	124459	5
S288c_chr01	124474	124475	3
S288c_chr01	124476	124477	51
S288c_chr01	124478	124479	94
S288c_chr01	124488	124489	1
S288c_chr01	124489	124490	3
S288c_chr01	124492	124493	2
S288c_chr01	124493	124494	18
S288c_chr01	124502	124503	3
S288c_chr01	124513	124514	1
S288c_chr01	126841	126842	7
S288c_chr01	126843	126844	1
S288c_chr01	126850	126851	31
S288c_chr01	126853	126854	88
S288c_chr01	126854	126855	1
S288c_chr01	126856	126857	2
S288c_chr01	126857	126858	12
S288c_chr01	126860	126861	10
S288c_chr01	126862	126863	3
S288c_chr01	126863	126864	1
S288c_chr01	126864	126865	4
S288c_chr01	126865	126866	5
S288c_chr01	126867	126868	6
S288c_chr01	126868	126869	16
S288c_chr01	126869	126870	115
S288c_chr01	126872	126873	3
S288c_chr01	126873	126874	27
S288c_chr01	126874	126875	87
S288c_chr01	126877	126878	1
S288c_chr01	126878	126879	2
S288c_chr01	126879	126880	9
S288c_chr01	128232	128233	1
S288c_chr01	129542	129543	1
S288c_chr01	129548	129549	1
S288c_chr01	129550	129551	1
S288c_chr01	129571	129572	1
S288c_chr01	129580	129581	1
S288c_chr01	129605	129606	6
S288c_chr01	129610	129611	15
S288c_chr01	129613	129614	1
S288c_chr01	129614	129615	10
S288c_chr01	130578	130579	2
S288c_chr01	130582	130583	15
S288c_chr01	130585	130586	5
S288c_chr01	130586	130587	39
S288c_chr01	130587	130588	180
S288c_chr01	130590	130591	1
S288c_chr01	130592	130593	27
S288c_chr01	130804	130805	2
S288c_chr01	132069	132070	6
S288c_chr01	132072	132073	22
S288c_chr01	132074	132075	52
S288c_chr01	132075	132076	5
S288c_chr01	132076	132077	16
S288c_chr01	132077	132078	27
S288c_chr01	132078	132079	84
S288c_chr01	132079	132080	514
S288c_chr01	132080	132081	130
S288c_chr01	132081	132082	5847
S288c_chr01	132082	132083	28
S288c_chr01	132083	132084	38
S288c_chr01	132084	132085	12
S288c_chr01	132085	132086	791
S288c_chr01	132086	132087	9
S288c_chr01	132087	132088	2
S288c_chr01	132089	132090	2
S288c_chr01	132090	132091	4
S288c_chr01	132091	132092	6
S288c_chr01	132092	132093	1
S288c_chr01	132093	132094	2
S288c_chr01	132094	132095	47
S288c_chr01	132095	132096	1
S288c_chr01	132096	132097	6
S288c_chr01	132097	132098	12
S288c_chr01	132098	132099	1
S288c_chr01	132099	132100	115
S288c_chr01	132103	132104	11
S288c_chr01	132105	132106	2
S288c_chr01	132112	132113	18
S288c_chr01	132113	132114	59
S288c_chr01	132131	132132	3
S288c_chr01	132848	132849	1
S288c_chr01	133386	133387	1
S288c_chr01	133388	133389	31
S288c_chr01	133391	133392	1
S288c_chr01	133467	133468	1
S288c_chr01	133469	133470	29
S288c_chr01	133475	133476	5
S288c_chr01	133700	133701	1
S288c_chr01	134153	134154	3
S288c_chr01	134167	134168	4
S288c_chr01	134172	134173	15
S288c_chr01	134174	134175	5
S288c_chr01	134198	134199	1
S288c_chr01	134222	134223	4
S288c_chr01	135791	135792	5
S288c_chr01	136706	136707	3
S288c_chr01	136729	136730	6
S288c_chr01	136732	136733	2
S288c_chr01	136734	136735	3
S288c_chr01	136737	136738	2
S288c_chr01	136738	136739	6
S288c_chr01	136739	136740	15
S288c_chr01	136748	136749	10
S288c_chr01	136749	136751	1
S288c_chr01	136751	136752	3
S288c_chr01	136753	136754	9
S288c_chr01	136754	136755	35
S288c_chr01	136755	136756	218
S288c_chr01	136763	136764	12
S288c_chr01	136765	136766	7
S288c_chr01	136774	136775	5
S288c_chr01	136777	136778	1
S288c_chr01	136779	136780	1
S288c_chr01	136781	136782	3
S288c_chr01	137611	137612	1
S288c_chr01	137616	137617	3
S288c_chr01	137630	137631	1
S288c_chr01	137636	137637	46
S288c_chr01	137641	137642	5
S288c_chr01	137647	137648	3
S288c_chr01	137664	137665	8
S288c_chr01	137681	137682	1
S288c_chr01	137682	137683	18
S288c_chr01	137684	137685	1
S288c_chr01	137688	137689	2
S288c_chr01	137698	137699	1
S288c_chr01	137703	137704	5
S288c_chr01	137704	137705	12
S288c_chr01	138681	138682	1
S288c_chr01	138732	138733	3
S288c_chr01	138770	138771	1
S288c_chr01	138774	138775	2
S288c_chr01	138779	138780	1
S288c_chr01	138784	138785	2
S288c_chr01	138786	138787	6
S288c_chr01	138795	138796	1
S288c_chr01	138798	138799	9
S288c_chr01	138804	138805	1
S288c_chr01	138853	138854	1
S288c_chr01	139400	139401	2
S288c_chr01	139433	139434	1
S288c_chr01	142360	142361	2
S288c_chr01	142363	142364	7
S288c_chr01	142467	142468	1
S288c_chr01	143187	143188	1
S288c_chr01	143197	143198	1
S288c_chr01	143198	143199	386
S288c_chr01	143204	143205	14
S288c_chr01	143210	143211	2
S288c_chr01	143211	143212	18
S288c_chr01	143212	143213	283
S288c_chr01	143216	143217	2
S288c_chr01	143217	143218	28
S288c_chr01	143218	143219	101
S288c_chr01	143219	143220	2001
S288c_chr01	143220	143221	7
S288c_chr01	143221	143222	1
S288c_chr01	143222	143223	333
S288c_chr01	143224	143225	4
S288c_chr01	143225	143226	1
S288c_chr01	143226	143227	64
S288c_chr01	143229	143230	16
S288c_chr01	143230	143231	32
S288c_chr01	143231	143232	1473
S288c_chr01	143233	143234	2
S288c_chr01	143234	143235	1
S288c_chr01	143241	143242	2
S288c_chr01	143242	143243	47
S288c_chr01	143243	143244	2186
S288c_chr01	143245	143246	4
S288c_chr01	143246	143247	1
S288c_chr01	143247	143248	70
S288c_chr01	143250	143251	4
S288c_chr01	143251	143252	9
S288c_chr01	143252	143253	52
S288c_chr01	143254	143255	3
S288c_chr01	143255	143256	15
S288c_chr01	143259	143260	3
S288c_chr01	143262	143263	69
S288c_chr01	143263	143264	168
S288c_chr01	143264	143265	627
S288c_chr01	143267	143268	1
S288c_chr01	143278	143279	2
S288c_chr01	143279	143280	17
S288c_chr01	143286	143287	69
S288c_chr01	143290	143291	44
S288c_chr01	143291	143292	1
S288c_chr01	143292	143293	49
S288c_chr01	143302	143303	7
S288c_chr01	143305	143306	2
S288c_chr01	143307	143308	3
S288c_chr01	143325	143326	1
S288c_chr01	143362	143363	115
S288c_chr01	143364	143365	6
S288c_chr01	143365	143366	116
S288c_chr01	143366	143367	99
S288c_chr01	143367	143368	5627
S288c_chr01	143368	143369	8
S288c_chr01	143369	143370	4
S288c_chr01	143370	143371	1
S288c_chr01	143371	143372	9
S288c_chr01	143372	143373	306
S288c_chr01	143373	143374	3
S288c_chr01	143374	143375	2
S288c_chr01	143376	143377	47
S288c_chr01	143377	143378	97
S288c_chr01	143378	143379	1047
S288c_chr01	143379	143380	1856
S288c_chr01	143380	143381	28013
S288c_chr01	143381	143382	13
S288c_chr01	143382	143383	1
S288c_chr01	143383	143384	326
S288c_chr01	143384	143385	6
S288c_chr01	143385	143386	161
S288c_chr01	143386	143387	3
S288c_chr01	143387	143388	3549
S288c_chr01	143388	143389	10
S288c_chr01	143389	143390	5
S288c_chr01	143390	143392	4
S288c_chr01	143392	143393	395
S288c_chr01	143393	143394	1
S288c_chr01	143394	143395	2
S288c_chr01	143395	143396	101
S288c_chr01	143396	143397	419
S288c_chr01	143397	143398	1
S288c_chr01	143398	143399	9
S288c_chr01	143399	143400	1
S288c_chr01	143401	143402	10
S288c_chr01	143402	143403	1
S288c_chr01	143403	143404	24
S288c_chr01	143404	143405	1
S288c_chr01	143405	143406	2
S288c_chr01	143407	143408	1
S288c_chr01	143408	143409	15
S288c_chr01	143410	143411	3
S288c_chr01	143414	143415	3
S288c_chr01	143415	143416	1
S288c_chr01	143416	143417	6
S288c_chr01	143422	143423	1
S288c_chr01	143430	143431	9
S288c_chr01	143432	143433	21
S288c_chr01	143435	143436	11
S288c_chr01	143441	143442	14
S288c_chr01	143442	143443	13
S288c_chr01	143443	143444	64
S288c_chr01	143444	143445	10238
S288c_chr01	143445	143446	7
S288c_chr01	143446	143447	1
S288c_chr01	143449	143450	14
S288c_chr01	143451	143452	5
S288c_chr01	143452	143453	21
S288c_chr01	143453	143454	7
S288c_chr01	143454	143455	6
S288c_chr01	143455	143456	2
S288c_chr01	143457	143458	1
S288c_chr01	143458	143459	32
S288c_chr01	143459	143460	2
S288c_chr01	143460	143461	4
S288c_chr01	143461	143462	30
S288c_chr01	143462	143463	577
S288c_chr01	143464	143465	1
S288c_chr01	143466	143467	6
S288c_chr01	143473	143474	2
S288c_chr01	143492	143493	1
S288c_chr01	143501	143502	7
S288c_chr01	143518	143519	10
S288c_chr01	143523	143524	1
S288c_chr01	143638	143639	1
S288c_chr01	144959	144960	1
S288c_chr01	147550	147551	1
S288c_chr01	147564	147565	5
S288c_chr01	147569	147570	2
S288c_chr01	147584	147585	5
S288c_chr01	147586	147587	21
S288c_chr01	147591	147592	8
S288c_chr01	147633	147634	16
S288c_chr01	147636	147637	10
S288c_chr01	147640	147641	6
S288c_chr01	147643	147644	6
S288c_chr01	147665	147666	1
S288c_chr01	147674	147675	3
S288c_chr01	147677	147678	18
S288c_chr01	147680	147681	1
S288c_chr01	147686	147687	2
S288c_chr01	147687	147688	1
S288c_chr01	153899	153900	4
S288c_chr01	153936	153937	2
S288c_chr01	153937	153938	11
S288c_chr01	153945	153946	4
S288c_chr01	153950	153951	4
S288c_chr01	153954	153955	1
S288c_chr01	153955	153956	2
S288c_chr01	153956	153957	14
S288c_chr01	153958	153959	12
S288c_chr01	153961	153962	20
S288c_chr01	153965	153966	15
S288c_chr01	153967	153968	3
S288c_chr01	153968	153969	1
S288c_chr01	153969	153970	114
S288c_chr01	153971	153972	1
S288c_chr01	153973	153974	4
S288c_chr01	153975	153976	7
S288c_chr01	153976	153977	10
S288c_chr01	153977	153978	5
S288c_chr01	153979	153980	13
S288c_chr01	153980	153981	17
S288c_chr01	153986	153987	4
S288c_chr01	153988	153989	18
S288c_chr01	154019	154020	1
S288c_chr01	154036	154037	4
S288c_chr01	154041	154042	4
S288c_chr01	154043	154044	2
S288c_chr01	154045	154046	3
S288c_chr01	154062	154063	3
S288c_chr01	154063	154064	1
S288c_chr01	154065	154066	7
S288c_chr01	154067	154068	1
S288c_chr01	154081	154082	3
S288c_chr01	154083	154085	1
S288c_chr01	154150	154151	1
S288c_chr01	154217	154218	3
S288c_chr01	155673	155674	1
S288c_chr01	156008	156009	5
S288c_chr01	156015	156016	6
S288c_chr01	156328	156329	7
S288c_chr01	156345	156346	1
S288c_chr01	156353	156354	1
S288c_chr01	156394	156395	2
S288c_chr01	156402	156403	1
S288c_chr01	156597	156598	1
S288c_chr01	156621	156622	1
S288c_chr01	156683	156684	9
S288c_chr01	156689	156690	1
S288c_chr01	156747	156748	7
S288c_chr01	156759	156760	19
S288c_chr01	156762	156763	4
S288c_chr01	156771	156773	4
S288c_chr01	156774	156775	3
S288c_chr01	156777	156778	4
S288c_chr01	156779	156780	55
S288c_chr01	156784	156785	2
S288c_chr01	156785	156786	15
S288c_chr01	156842	156843	4
S288c_chr01	156845	156846	2
S288c_chr01	156849	156850	1
S288c_chr01	156855	156856	1
S288c_chr01	156857	156858	7
S288c_chr01	156861	156862	5
S288c_chr01	156897	156898	1
S288c_chr01	156903	156904	2
S288c_chr01	156908	156909	2
S288c_chr01	156909	156910	1
S288c_chr01	156920	156921	1
S288c_chr01	159857	159858	23
S288c_chr01	159859	159860	2
S288c_chr01	159869	159870	4
S288c_chr01	159874	159875	1
S288c_chr01	159888	159889	3
S288c_chr01	159889	159890	46
S288c_chr01	159893	159894	10
S288c_chr01	159895	159896	4
S288c_chr01	159901	159902	9
S288c_chr01	159913	159914	7
S288c_chr01	159914	159915	13
S288c_chr01	159915	159916	54
S288c_chr01	159931	159932	4
S288c_chr01	159962	159963	1
S288c_chr01	159971	159972	1
S288c_chr01	160002	160003	1
S288c_chr01	166649	166650	4
S288c_chr01	166651	166652	4
S288c_chr01	170374	170375	1
S288c_chr01	170382	170383	1
S288c_chr01	170384	170385	2
S288c_chr01	170386	170387	8
S288c_chr01	170387	170388	5
S288c_chr01	170388	170389	20
S288c_chr01	170389	170390	2644
S288c_chr01	170390	170391	3
S288c_chr01	170396	170397	2
S288c_chr01	170399	170400	11
S288c_chr01	170400	170401	165
S288c_chr01	170401	170402	1
S288c_chr01	170402	170403	29
S288c_chr01	170407	170408	19
S288c_chr01	170408	170409	128
S288c_chr01	170410	170411	2
S288c_chr01	170411	170412	4
S288c_chr01	170412	170413	52
S288c_chr01	170413	170414	15
S288c_chr01	170414	170415	228
S288c_chr01	170417	170418	13
S288c_chr01	170418	170419	10
S288c_chr01	170419	170420	24
S288c_chr01	170420	170421	96
S288c_chr01	170421	170422	1
S288c_chr01	170422	170423	2
S288c_chr01	170423	170424	8
S288c_chr01	170424	170425	5
S288c_chr01	170427	170428	2
S288c_chr01	170431	170432	2
S288c_chr01	170433	170434	22
S288c_chr01	170434	170435	2
S288c_chr01	170444	170445	3
S288c_chr01	170445	170446	48
S288c_chr01	170447	170448	37
S288c_chr01	170450	170451	4
S288c_chr01	170460	170461	1
S288c_chr01	170468	170469	12
S288c_chr01	170469	170470	35
S288c_chr01	170474	170475	2
S288c_chr01	170478	170479	2
S288c_chr01	170485	170486	4
S288c_chr01	170486	170487	5
S288c_chr01	170487	170488	23
S288c_chr01	170490	170491	1
S288c_chr01	170493	170494	6
S288c_chr01	170497	170498	4
S288c_chr01	170502	170503	1
S288c_chr01	170545	170546	4
S288c_chr01	170547	170548	15
S288c_chr01	170564	170565	2
S288c_chr01	170568	170569	1
S288c_chr01	170584	170585	3
S288c_chr01	170587	170588	11
S288c_chr01	170595	170596	1
S288c_chr01	170610	170611	1
S288c_chr01	170616	170617	2
S288c_chr01	170623	170624	1
S288c_chr01	170646	170647	1
S288c_chr01	170647	170648	6
S288c_chr01	171865	171866	1
S288c_chr01	172218	172219	30
S288c_chr01	172227	172228	1
S288c_chr01	172233	172234	8
S288c_chr01	172246	172247	1
S288c_chr01	172257	172258	1
S288c_chr01	172262	172263	6
S288c_chr01	172265	172266	2
S288c_chr01	172269	172270	1
S288c_chr01	172270	172271	15
S288c_chr01	172633	172634	2
S288c_chr01	176089	176090	1
S288c_chr01	176192	176193	6
S288c_chr01	176195	176196	4
S288c_chr01	176239	176240	3
S288c_chr01	176249	176250	1
S288c_chr01	176561	176562	1
S288c_chr01	181313	181314	5
S288c_chr01	181318	181319	2
S288c_chr01	181321	181322	1
S288c_chr01	181335	181336	8
S288c_chr01	181426	181427	1
S288c_chr01	183284	183285	1
S288c_chr01	184533	184534	2
S288c_chr01	184539	184540	2
S288c_chr01	184542	184543	2
S288c_chr01	184548	184549	4
S288c_chr01	184550	184551	3
S288c_chr01	184551	184552	15
S288c_chr01	184555	184556	1
S288c_chr01	184559	184560	10
S288c_chr01	184563	184564	2
S288c_chr01	184570	184571	4
S288c_chr01	184623	184624	1
S288c_chr01	184646	184647	1
S288c_chr01	184648	184649	1
S288c_chr01	184652	184653	2
S288c_chr01	184654	184655	80
S288c_chr01	184655	184656	8
S288c_chr01	184658	184659	45
S288c_chr01	184659	184660	4
S288c_chr01	184660	184661	1
S288c_chr01	184661	184662	116
S288c_chr01	184679	184680	2
S288c_chr01	184682	184683	5
S288c_chr01	184733	184734	2
S288c_chr01	184780	184781	1
S288c_chr01	184789	184790	1
S288c_chr01	184811	184812	4
S288c_chr01	185040	185041	3
S288c_chr01	185783	185784	1
S288c_chr01	185786	185787	3
S288c_chr01	185789	185790	2
S288c_chr01	185791	185792	14
S288c_chr01	185793	185794	79
S288c_chr01	185795	185796	14
S288c_chr01	185799	185800	7
S288c_chr01	185843	185844	1
S288c_chr01	186003	186004	1
S288c_chr01	186359	186360	1
S288c_chr01	186748	186749	6
S288c_chr01	186753	186754	18
S288c_chr01	186759	186760	1
S288c_chr01	186766	186767	3
S288c_chr01	186771	186772	25
S288c_chr01	187868	187869	4
S288c_chr01	187869	187870	16
S288c_chr01	187881	187882	9
S288c_chr01	187882	187883	21
S288c_chr01	187886	187887	1
S288c_chr01	187888	187889	27
S288c_chr01	187891	187892	1
S288c_chr01	187900	187901	12
S288c_chr01	187937	187938	1
S288c_chr01	188895	188896	37
S288c_chr01	188900	188901	1
S288c_chr01	188902	188903	6
S288c_chr01	188903	188904	115
S288c_chr01	188910	188911	4
S288c_chr01	188911	188912	77
S288c_chr01	188921	188922	1
S288c_chr01	188922	188923	61
S288c_chr01	189043	189044	5
S288c_chr01	189260	189261	5
S288c_chr01	189264	189265	1
S288c_chr01	189680	189681	1
S288c_chr01	192347	192348	1
S288c_chr01	192359	192360	13
S288c_chr01	192362	192363	3
S288c_chr01	192363	192364	2
S288c_chr01	192364	192365	11
S288c_chr01	192369	192370	1
S288c_chr01	192391	192392	1
S288c_chr01	192412	192413	1
S288c_chr01	192427	192428	1
S288c_chr01	192428	192429	3
S288c_chr01	192475	192476	15
S288c_chr01	192549	192550	3
S288c_chr01	192550	192551	1
S288c_chr01	192853	192854	1
S288c_chr01	194448	194449	2
S288c_chr01	194659	194660	1
S288c_chr01	194665	194666	3
S288c_chr01	195724	195725	1
S288c_chr01	195725	195726	4
S288c_chr01	196027	196028	1
S288c_chr01	196040	196041	3
S288c_chr01	196041	196042	5
S288c_chr01	196044	196045	1
S288c_chr01	196305	196306	3
S288c_chr01	196306	196307	1
S288c_chr01	196309	196310	25
S288c_chr01	196325	196326	1
S288c_chr01	196326	196327	2
S288c_chr01	196327	196328	11
S288c_chr01	196330	196331	4
S288c_chr01	196332	196333	2
S288c_chr01	196333	196334	3
S288c_chr01	196338	196339	3
S288c_chr01	196342	196343	1
S288c_chr01	196344	196345	7
S288c_chr01	196346	196347	3
S288c_chr01	196348	196349	25
S288c_chr01	196352	196353	11
S288c_chr01	196371	196372	2
S288c_chr01	196373	196374	4
S288c_chr01	196377	196378	12
S288c_chr01	196416	196417	3
S288c_chr01	196428	196429	2
S288c_chr01	196432	196433	4
S288c_chr01	196435	196437	4
S288c_chr01	196440	196441	1
S288c_chr01	196442	196443	1
S288c_chr01	196459	196460	3
S288c_chr01	196563	196564	3
S288c_chr01	196683	196684	1
S288c_chr01	196706	196707	7
S288c_chr01	196722	196723	2
S288c_chr01	196734	196735	1
S288c_chr01	196741	196742	4
S288c_chr01	196774	196775	1
S288c_chr01	196778	196779	3
S288c_chr01	196943	196944	1
S288c_chr01	197082	197083	1
S288c_chr01	197084	197085	4
S288c_chr01	197086	197087	1
S288c_chr01	197089	197090	14
S288c_chr01	197092	197093	2
S288c_chr01	197096	197097	8
S288c_chr01	197097	197098	37
S288c_chr01	197102	197103	1
S288c_chr01	197105	197106	3
S288c_chr01	197107	197108	1
S288c_chr01	197113	197114	3
S288c_chr01	197189	197190	1
S288c_chr01	197214	197215	1
S288c_chr01	197235	197236	2
S288c_chr01	197463	197464	4
S288c_chr01	197699	197700	1
S288c_chr01	197751	197752	1
S288c_chr01	197880	197881	4
S288c_chr01	197909	197910	5
S288c_chr01	198049	198050	1
S288c_chr01	198335	198336	1
S288c_chr01	198391	198392	1
S288c_chr01	198450	198451	3
S288c_chr01	198457	198458	1
S288c_chr01	198520	198521	2
S288c_chr01	198606	198607	1
S288c_chr01	198903	198904	7
S288c_chr01	199082	199083	3
S288c_chr01	199088	199089	1
S288c_chr01	199259	199260	1
S288c_chr01	199265	199266	3
S288c_chr01	199499	199500	7
S288c_chr01	199866	199867	2
S288c_chr01	199867	199868	1
S288c_chr01	199870	199871	2
S288c_chr01	199894	199895	1
S288c_chr01	199899	199900	1
S288c_chr01	199900	199901	3
S288c_chr01	199983	199984	2
S288c_chr01	200112	200113	3
S288c_chr01	201002	201003	1
S288c_chr01	201606	201607	2
S288c_chr01	208077	208078	3
S288c_chr01	208081	208082	9
S288c_chr01	208097	208098	1
S288c_chr01	208100	208101	3
S288c_chr01	208103	208104	1
S288c_chr01	208105	208106	5
S288c_chr01	208143	208144	4
S288c_chr01	208145	208146	1
S288c_chr01	226907	226908	5
S288c_chr01	226908	226909	11
S288c_chr01	226921	226922	1
S288c_chr01	227660	227661	2
S288c_chr01	227662	227663	3
S288c_chr01	227709	227710	2
S288c_chr01	227745	227746	1
S288c_chr01	229443	229444	1
S288c_chr01	229453	229454	1
S288c_chr01	229459	229460	1
S288c_chr01	229464	229465	1
S288c_chr01	229787	229788	1
S288c_chr01	229800	229801	3
S288c_chr02	5867	5868	1
S288c_chr02	6535	6536	1
S288c_chr02	9752	9753	1
S288c_chr02	9819	9820	3
S288c_chr02	19730	19731	5
S288c_chr02	24780	24781	4
S288c_chr02	24806	24807	1
S288c_chr02	24831	24832	1
S288c_chr02	24835	24836	4
S288c_chr02	24836	24837	43
S288c_chr02	24841	24842	5
S288c_chr02	24850	24851	1
S288c_chr02	24858	24859	1
S288c_chr02	24860	24861	5
S288c_chr02	24871	24872	3
S288c_chr02	24872	24873	1
S288c_chr02	24873	24874	8
S288c_chr02	24874	24875	229
S288c_chr02	24877	24878	4
S288c_chr02	24882	24883	16
S288c_chr02	24883	24884	34
S288c_chr02	24887	24888	6
S288c_chr02	24888	24889	14
S288c_chr02	24889	24890	5
S288c_chr02	24891	24892	17
S288c_chr02	24892	24893	35
S288c_chr02	24894	24895	4
S288c_chr02	24896	24897	1
S288c_chr02	24900	24901	9
S288c_chr02	24904	24905	1
S288c_chr02	24919	24920	22
S288c_chr02	24936	24937	1
S288c_chr02	24937	24938	426
S288c_chr02	24946	24947	2
S288c_chr02	24950	24951	1
S288c_chr02	24951	24952	2
S288c_chr02	24953	24954	22
S288c_chr02	24956	24957	16
S288c_chr02	24959	24960	1
S288c_chr02	24960	24961	18
S288c_chr02	24961	24962	3
S288c_chr02	24963	24964	2
S288c_chr02	24967	24968	1
S288c_chr02	24969	24970	3
S288c_chr02	24988	24989	3
S288c_chr02	24989	24990	1
S288c_chr02	25014	25015	5
S288c_chr02	25207	25208	1
S288c_chr02	29107	29108	6
S288c_chr02	36895	36896	2
S288c_chr02	36897	36898	27
S288c_chr02	36904	36905	1
S288c_chr02	36922	36924	1
S288c_chr02	37016	37017	10
S288c_chr02	37017	37018	1
S288c_chr02	37019	37020	16
S288c_chr02	38696	38697	4
S288c_chr02	38697	38698	64
S288c_chr02	38729	38730	2
S288c_chr02	38756	38757	11
S288c_chr02	38769	38770	161
S288c_chr02	38780	38781	4
S288c_chr02	38783	38784	4
S288c_chr02	38784	38785	61
S288c_chr02	38790	38791	6
S288c_chr02	38797	38798	3
S288c_chr02	38801	38802	11
S288c_chr02	38814	38815	2
S288c_chr02	38815	38816	13
S288c_chr02	38823	38824	3
S288c_chr02	38834	38835	1
S288c_chr02	38847	38848	3
S288c_chr02	38849	38850	1
S288c_chr02	38852	38853	2
S288c_chr02	38865	38866	1
S288c_chr02	38877	38878	1
S288c_chr02	38879	38880	6
S288c_chr02	38883	38884	1
S288c_chr02	38902	38903	4
S288c_chr02	38903	38904	6
S288c_chr02	38907	38908	6
S288c_chr02	38931	38932	4
S288c_chr02	38943	38944	1
S288c_chr02	38944	38945	2
S288c_chr02	38955	38956	37
S288c_chr02	38957	38958	1
S288c_chr02	38959	38960	1
S288c_chr02	38961	38962	1
S288c_chr02	38962	38963	105
S288c_chr02	39269	39270	1
S288c_chr02	39523	39525	1
S288c_chr02	40637	40638	2
S288c_chr02	40641	40642	1
S288c_chr02	40643	40644	5
S288c_chr02	40658	40659	2
S288c_chr02	41534	41535	3
S288c_chr02	42530	42531	1
S288c_chr02	42537	42538	2
S288c_chr02	42543	42544	3
S288c_chr02	44141	44142	2
S288c_chr02	44158	44159	4
S288c_chr02	44166	44167	4
S288c_chr02	44171	44172	7
S288c_chr02	44175	44176	1
S288c_chr02	44182	44183	1
S288c_chr02	44203	44204	2
S288c_chr02	44205	44206	2
S288c_chr02	44206	44207	52
S288c_chr02	44220	44221	2
S288c_chr02	44224	44225	1
S288c_chr02	45614	45615	1
S288c_chr02	46079	46080	1
S288c_chr02	46367	46368	1
S288c_chr02	46384	46385	4
S288c_chr02	46405	46406	10
S288c_chr02	46411	46412	39
S288c_chr02	46412	46413	1
S288c_chr02	46416	46418	1
S288c_chr02	46418	46419	48
S288c_chr02	46419	46420	9
S288c_chr02	46420	46421	1
S288c_chr02	46421	46422	297
S288c_chr02	46422	46423	2
S288c_chr02	46423	46424	1
S288c_chr02	46424	46425	3
S288c_chr02	46429	46430	1
S288c_chr02	46430	46431	122
S288c_chr02	46431	46432	6
S288c_chr02	46432	46433	1981
S288c_chr02	46433	46434	11
S288c_chr02	46434	46435	4
S288c_chr02	46435	46436	304
S288c_chr02	46436	46437	23
S288c_chr02	46437	46438	5888
S288c_chr02	46438	46439	31
S288c_chr02	46439	46440	12
S288c_chr02	46440	46441	2
S288c_chr02	46441	46442	6
S288c_chr02	46442	46443	30
S288c_chr02	46443	46444	63
S288c_chr02	46444	46445	1237
S288c_chr02	46445	46447	1
S288c_chr02	46448	46449	2
S288c_chr02	46449	46450	1
S288c_chr02	46450	46451	429
S288c_chr02	46451	46453	1
S288c_chr02	46453	46454	2
S288c_chr02	46455	46456	25
S288c_chr02	46456	46457	105
S288c_chr02	46457	46458	2
S288c_chr02	46458	46459	7
S288c_chr02	46459	46460	346
S288c_chr02	46460	46461	4
S288c_chr02	46461	46462	3
S288c_chr02	46462	46463	167
S288c_chr02	46464	46465	3
S288c_chr02	46465	46466	1
S288c_chr02	46466	46467	21
S288c_chr02	46468	46469	2
S288c_chr02	46471	46472	31
S288c_chr02	46472	46473	137
S288c_chr02	46474	46475	51
S288c_chr02	46476	46477	1
S288c_chr02	46479	46480	4
S288c_chr02	46480	46481	7
S288c_chr02	46484	46485	2
S288c_chr02	46485	46486	1
S288c_chr02	46487	46488	3
S288c_chr02	46488	46489	14
S288c_chr02	46489	46490	1
S288c_chr02	46491	46492	2
S288c_chr02	46492	46493	3
S288c_chr02	46494	46495	114
S288c_chr02	46495	46496	2
S288c_chr02	46499	46500	9
S288c_chr02	46500	46501	1
S288c_chr02	46501	46502	208
S288c_chr02	46502	46503	14
S288c_chr02	46504	46505	8
S288c_chr02	46505	46506	13
S288c_chr02	46506	46507	165
S288c_chr02	46507	46508	2
S288c_chr02	46508	46509	14
S288c_chr02	46509	46510	323
S288c_chr02	46511	46512	1
S288c_chr02	46512	46513	90
S288c_chr02	46513	46514	674
S288c_chr02	46514	46515	81
S288c_chr02	46515	46516	16
S288c_chr02	46516	46517	2381
S288c_chr02	46517	46519	4
S288c_chr02	46526	46527	1
S288c_chr02	46535	46536	1
S288c_chr02	46537	46538	6
S288c_chr02	46543	46544	2
S288c_chr02	46547	46548	2
S288c_chr02	46567	46568	1
S288c_chr02	46612	46613	4
S288c_chr02	47366	47367	2
S288c_chr02	48672	48673	3
S288c_chr02	49467	49468	1
S288c_chr02	49475	49476	1
S288c_chr02	49476	49477	29
S288c_chr02	49479	49480	5
S288c_chr02	49480	49481	23
S288c_chr02	49483	49484	2
S288c_chr02	49488	49489	2
S288c_chr02	49495	49496	2
S288c_chr02	49576	49577	2
S288c_chr02	49580	49581	3
S288c_chr02	50045	50046	3
S288c_chr02	50980	50981	1
S288c_chr02	50984	50985	3
S288c_chr02	51003	51004	3
S288c_chr02	51004	51005	4
S288c_chr02	51007	51008	2
S288c_chr02	51008	51009	1
S288c_chr02	51009	51010	3
S288c_chr02	51010	51011	5
S288c_chr02	51015	51016	15
S288c_chr02	51019	51020	7
S288c_chr02	51022	51023	1
S288c_chr02	51034	51035	1
S288c_chr02	51050	51051	1
S288c_chr02	51065	51066	3
S288c_chr02	51080	51081	1
S288c_chr02	51098	51099	2
S288c_chr02	51239	51240	2
S288c_chr02	51309	51310	4
S288c_chr02	51716	51717	1
S288c_chr02	51731	51732	5
S288c_chr02	59783	59784	2
S288c_chr02	59784	59785	1
S288c_chr02	59801	59802	1
S288c_chr02	63660	63661	1
S288c_chr02	65873	65874	3
S288c_chr02	66005	66006	5
S288c_chr02	66016	66017	1
S288c_chr02	66924	66925	2
S288c_chr02	66928	66929	50
S288c_chr02	66930	66931	1
S288c_chr02	66931	66932	8
S288c_chr02	66933	66934	7
S288c_chr02	66935	66936	3
S288c_chr02	66937	66938	32
S288c_chr02	66942	66943	7
S288c_chr02	66944	66945	1
S288c_chr02	66958	66959	2
S288c_chr02	73017	73018	1
S288c_chr02	73020	73021	2
S288c_chr02	73029	73030	14
S288c_chr02	73033	73034	6
S288c_chr02	73036	73037	8
S288c_chr02	73037	73038	25
S288c_chr02	73045	73046	1
S288c_chr02	73046	73047	4
S288c_chr02	73050	73051	1
S288c_chr02	73052	73053	3
S288c_chr02	73072	73073	1
S288c_chr02	73073	73074	2
S288c_chr02	73077	73078	1
S288c_chr02	73087	73088	2
S288c_chr02	73096	73097	17
S288c_chr02	73104	73105	1
S288c_chr02	73105	73106	6
S288c_chr02	73107	73108	6
S288c_chr02	73108	73109	52
S288c_chr02	75665	75666	2
S288c_chr02	76887	76888	3
S288c_chr02	79320	79321	2
S288c_chr02	79830	79831	1
S288c_chr02	79833	79834	3
S288c_chr02	79834	79835	16
S288c_chr02	79837	79838	43
S288c_chr02	79842	79843	1
S288c_chr02	79843	79844	59
S288c_chr02	79844	79845	258
S288c_chr02	79850	79851	30
S288c_chr02	79851	79852	1
S288c_chr02	79853	79854	21
S288c_chr02	79860	79861	9
S288c_chr02	79862	79863	2
S288c_chr02	79863	79864	3
S288c_chr02	79864	79865	7
S288c_chr02	79875	79876	4
S288c_chr02	79880	79881	4
S288c_chr02	79892	79893	1
S288c_chr02	79896	79897	1
S288c_chr02	79897	79898	11
S288c_chr02	79899	79900	1
S288c_chr02	79900	79901	76
S288c_chr02	79904	79905	1
S288c_chr02	79908	79909	3
S288c_chr02	79920	79921	1
S288c_chr02	79921	79922	4
S288c_chr02	79923	79924	1
S288c_chr02	79928	79929	1
S288c_chr02	79935	79936	3
S288c_chr02	79954	79955	2
S288c_chr02	79961	79962	3
S288c_chr02	79963	79964	9
S288c_chr02	79967	79968	4
S288c_chr02	79972	79973	4
S288c_chr02	79977	79978	2
S288c_chr02	79991	79992	1
S288c_chr02	80251	80252	1
S288c_chr02	81051	81052	1
S288c_chr02	86619	86620	3
S288c_chr02	88277	88278	2
S288c_chr02	88307	88308	2
S288c_chr02	88331	88332	1
S288c_chr02	88337	88338	1
S288c_chr02	88345	88346	1
S288c_chr02	88348	88349	1
S288c_chr02	88449	88450	2
S288c_chr02	88467	88468	5
S288c_chr02	88468	88469	62
S288c_chr02	88470	88471	21
S288c_chr02	88472	88473	12
S288c_chr02	88473	88474	30
S288c_chr02	88476	88477	1
S288c_chr02	88481	88482	12
S288c_chr02	88483	88484	1
S288c_chr02	88484	88485	8
S288c_chr02	88486	88487	2
S288c_chr02	88489	88490	4
S288c_chr02	88549	88550	2
S288c_chr02	88550	88551	9
S288c_chr02	88563	88564	1
S288c_chr02	88566	88567	1
S288c_chr02	90468	90469	7
S288c_chr02	90470	90471	1
S288c_chr02	90471	90472	132
S288c_chr02	90473	90474	2
S288c_chr02	90474	90475	1
S288c_chr02	90475	90476	2
S288c_chr02	90476	90477	11
S288c_chr02	90479	90480	5
S288c_chr02	90484	90485	2
S288c_chr02	90485	90486	7
S288c_chr02	90486	90487	6
S288c_chr02	90489	90490	1
S288c_chr02	90502	90503	1
S288c_chr02	90505	90506	2
S288c_chr02	90666	90667	4
S288c_chr02	90667	90668	9
S288c_chr02	90669	90670	1
S288c_chr02	90673	90674	5
S288c_chr02	90674	90675	3
S288c_chr02	90675	90676	1
S288c_chr02	90694	90695	3
S288c_chr02	90699	90700	1
S288c_chr02	90701	90702	4
S288c_chr02	90720	90721	1
S288c_chr02	92102	92103	11
S288c_chr02	92103	92104	10
S288c_chr02	92104	92105	1
S288c_chr02	92105	92106	14
S288c_chr02	92106	92107	3
S288c_chr02	92108	92110	3
S288c_chr02	92110	92111	6
S288c_chr02	92112	92113	1
S288c_chr02	92173	92174	2
S288c_chr02	92176	92177	1
S288c_chr02	92181	92182	3
S288c_chr02	92190	92191	13
S288c_chr02	92200	92201	2
S288c_chr02	92207	92208	9
S288c_chr02	93476	93477	3
S288c_chr02	93477	93478	4
S288c_chr02	93478	93479	35
S288c_chr02	93480	93481	10
S288c_chr02	93482	93483	159
S288c_chr02	93490	93491	4
S288c_chr02	93511	93512	1
S288c_chr02	93544	93545	1
S288c_chr02	93557	93558	1
S288c_chr02	93579	93580	7
S288c_chr02	93592	93593	1
S288c_chr02	93597	93598	1
S288c_chr02	93627	93628	1
S288c_chr02	93628	93629	55
S288c_chr02	93649	93650	8
S288c_chr02	96449	96450	1
S288c_chr02	102077	102078	2
S288c_chr02	102089	102090	1
S288c_chr02	102494	102495	1
S288c_chr02	103866	103867	1
S288c_chr02	105260	105261	1
S288c_chr02	105305	105306	4
S288c_chr02	105315	105316	3
S288c_chr02	105316	105317	6
S288c_chr02	105324	105325	1
S288c_chr02	105340	105341	2
S288c_chr02	105342	105343	1
S288c_chr02	105574	105575	3
S288c_chr02	108864	108865	2
S288c_chr02	110023	110024	1
S288c_chr02	110029	110031	1
S288c_chr02	110032	110033	1
S288c_chr02	110038	110039	1
S288c_chr02	110045	110046	21
S288c_chr02	110052	110053	2
S288c_chr02	110053	110054	8
S288c_chr02	111276	111277	2
S288c_chr02	111278	111279	6
S288c_chr02	111279	111280	41
S288c_chr02	111282	111283	1
S288c_chr02	111286	111287	3
S288c_chr02	111291	111292	3
S288c_chr02	111295	111296	6
S288c_chr02	111300	111302	2
S288c_chr02	111371	111372	1
S288c_chr02	111415	111416	1
S288c_chr02	111577	111578	1
S288c_chr02	111737	111738	1
S288c_chr02	111955	111956	7
S288c_chr02	112298	112299	1
S288c_chr02	112801	112802	21
S288c_chr02	112810	112811	1
S288c_chr02	112812	112813	7
S288c_chr02	112815	112816	27
S288c_chr02	112816	112817	1
S288c_chr02	112817	112818	376
S288c_chr02	112820	112821	8
S288c_chr02	112821	112822	3
S288c_chr02	112822	112823	21
S288c_chr02	112823	112824	17
S288c_chr02	112824	112825	629
S288c_chr02	112826	112827	2
S288c_chr02	112828	112829	1
S288c_chr02	112829	112830	95
S288c_chr02	112830	112831	1
S288c_chr02	112832	112833	9
S288c_chr02	112833	112834	414
S288c_chr02	112834	112835	2
S288c_chr02	112857	112858	7
S288c_chr02	112862	112863	1
S288c_chr02	112863	112864	23
S288c_chr02	112874	112875	1
S288c_chr02	114084	114085	1
S288c_chr02	114789	114790	1
S288c_chr02	115354	115355	1
S288c_chr02	115366	115367	1
S288c_chr02	115377	115378	1
S288c_chr02	115379	115380	5
S288c_chr02	115380	115381	21
S288c_chr02	115381	115382	3
S288c_chr02	115382	115383	117
S288c_chr02	115386	115387	32
S288c_chr02	115393	115394	6
S288c_chr02	115399	115400	7
S288c_chr02	115402	115403	11
S288c_chr02	115403	115404	22
S288c_chr02	115404	115405	175
S288c_chr02	115408	115409	2
S288c_chr02	115411	115412	1
S288c_chr02	115412	115413	36
S288c_chr02	115423	115424	12
S288c_chr02	115424	115425	1
S288c_chr02	115425	115426	4
S288c_chr02	115426	115427	86
S288c_chr02	115434	115435	1
S288c_chr02	115436	115437	293
S288c_chr02	115438	115439	1
S288c_chr02	115439	115440	5
S288c_chr02	115447	115448	1
S288c_chr02	115487	115488	1
S288c_chr02	115534	115535	1
S288c_chr02	115553	115554	5
S288c_chr02	115555	115559	1
S288c_chr02	115559	115560	13
S288c_chr02	115560	115561	23
S288c_chr02	115562	115563	45
S288c_chr02	115563	115564	174
S288c_chr02	115564	115565	2
S288c_chr02	115566	115567	8
S288c_chr02	115571	115572	1
S288c_chr02	115573	115574	5
S288c_chr02	115575	115576	2
S288c_chr02	115577	115578	1
S288c_chr02	115580	115581	83
S288c_chr02	115584	115585	6
S288c_chr02	115589	115590	6
S288c_chr02	116721	116722	1
S288c_chr02	117451	117452	2
S288c_chr02	117453	117454	24
S288c_chr02	117459	117460	3
S288c_chr02	117468	117469	6
S288c_chr02	117489	117490	2
S288c_chr02	119192	119193	1
S288c_chr02	119223	119224	5
S288c_chr02	119285	119286	12
S288c_chr02	119287	119288	1
S288c_chr02	119295	119296	15
S288c_chr02	119298	119299	2
S288c_chr02	119304	119305	1
S288c_chr02	119305	119306	7
S288c_chr02	119308	119309	1
S288c_chr02	119310	119311	1
S288c_chr02	119314	119315	2
S288c_chr02	119315	119316	3
S288c_chr02	119326	119327	10
S288c_chr02	119327	119328	1
S288c_chr02	119329	119330	19
S288c_chr02	119330	119331	1
S288c_chr02	119344	119345	6
S288c_chr02	119352	119353	6
S288c_chr02	119358	119359	7
S288c_chr02	119369	119370	1
S288c_chr02	119376	119377	1
S288c_chr02	119379	119380	9
S288c_chr02	119381	119382	1
S288c_chr02	119383	119384	7
S288c_chr02	119395	119397	1
S288c_chr02	119399	119400	2
S288c_chr02	122428	122429	7
S288c_chr02	126173	126174	1
S288c_chr02	126176	126178	1
S288c_chr02	126179	126180	5
S288c_chr02	126180	126181	139
S288c_chr02	126181	126182	3
S288c_chr02	126182	126183	1
S288c_chr02	126183	126184	19
S288c_chr02	126184	126185	143
S288c_chr02	126185	126186	768
S288c_chr02	126193	126194	9
S288c_chr02	126197	126198	1
S288c_chr02	126227	126228	1
S288c_chr02	126243	126244	1
S288c_chr02	126252	126253	1
S288c_chr02	126253	126254	3
S288c_chr02	126271	126272	4
S288c_chr02	127498	127499	1
S288c_chr02	127499	127500	2
S288c_chr02	127502	127503	1
S288c_chr02	127507	127508	9
S288c_chr02	127739	127740	1
S288c_chr02	127759	127760	1
S288c_chr02	127766	127767	1
S288c_chr02	127826	127827	1
S288c_chr02	133062	133063	1
S288c_chr02	133370	133371	1
S288c_chr02	133830	133831	1
S288c_chr02	133838	133839	3
S288c_chr02	133858	133859	2
S288c_chr02	133926	133927	10
S288c_chr02	133931	133932	1
S288c_chr02	133936	133937	2
S288c_chr02	136521	136522	6
S288c_chr02	141496	141497	13
S288c_chr02	141958	141959	2
S288c_chr02	141988	141989	6
S288c_chr02	141990	141991	3
S288c_chr02	141996	141997	1
S288c_chr02	142005	142006	1
S288c_chr02	142009	142010	2
S288c_chr02	142011	142012	40
S288c_chr02	142014	142015	1
S288c_chr02	142017	142018	60
S288c_chr02	142023	142024	19
S288c_chr02	142025	142026	3
S288c_chr02	142026	142027	35
S288c_chr02	142027	142028	417
S288c_chr02	142029	142032	1
S288c_chr02	142033	142034	2
S288c_chr02	142035	142036	2
S288c_chr02	142039	142040	7
S288c_chr02	142046	142047	11
S288c_chr02	142063	142064	5
S288c_chr02	142070	142071	2
S288c_chr02	142071	142072	7
S288c_chr02	142078	142079	1
S288c_chr02	142079	142080	20
S288c_chr02	142080	142081	33
S288c_chr02	142081	142082	4
S288c_chr02	142082	142083	46
S288c_chr02	142083	142084	4
S288c_chr02	142084	142085	51
S288c_chr02	142090	142091	1
S288c_chr02	142094	142095	27
S288c_chr02	142099	142100	1
S288c_chr02	142102	142103	8
S288c_chr02	142105	142106	4
S288c_chr02	142106	142107	3
S288c_chr02	142109	142110	3
S288c_chr02	142110	142111	1
S288c_chr02	142111	142112	3
S288c_chr02	142112	142113	2
S288c_chr02	142119	142120	1
S288c_chr02	142120	142121	4
S288c_chr02	142122	142123	1
S288c_chr02	142324	142325	2
S288c_chr02	143390	143391	1
S288c_chr02	143690	143691	4
S288c_chr02	143699	143700	5
S288c_chr02	143704	143705	6
S288c_chr02	143706	143707	31
S288c_chr02	143712	143713	8
S288c_chr02	143726	143727	1
S288c_chr02	143729	143730	2
S288c_chr02	143776	143777	1
S288c_chr02	143859	143860	4
S288c_chr02	143863	143864	2
S288c_chr02	146554	146555	3
S288c_chr02	146940	146941	7
S288c_chr02	146941	146942	2
S288c_chr02	146942	146943	56
S288c_chr02	146946	146947	65
S288c_chr02	146949	146950	4
S288c_chr02	146950	146951	74
S288c_chr02	146954	146955	4
S288c_chr02	146955	146956	9
S288c_chr02	146958	146959	1
S288c_chr02	146963	146964	1
S288c_chr02	146968	146969	3
S288c_chr02	146973	146974	11
S288c_chr02	146974	146976	1
S288c_chr02	146976	146977	101
S288c_chr02	146978	146979	2
S288c_chr02	146982	146983	2
S288c_chr02	146985	146986	2
S288c_chr02	146989	146990	3
S288c_chr02	146993	146994	4
S288c_chr02	146994	146995	14
S288c_chr02	146996	146997	1
S288c_chr02	147004	147005	1
S288c_chr02	147006	147007	2
S288c_chr02	147007	147008	11
S288c_chr02	147029	147030	1
S288c_chr02	147037	147038	1
S288c_chr02	147040	147041	1
S288c_chr02	147059	147060	2
S288c_chr02	147060	147061	3
S288c_chr02	147216	147217	2
S288c_chr02	150394	150395	17
S288c_chr02	150400	150401	1
S288c_chr02	150402	150403	5
S288c_chr02	150419	150420	1
S288c_chr02	150420	150421	12
S288c_chr02	150422	150423	7
S288c_chr02	150435	150436	1
S288c_chr02	150439	150440	2
S288c_chr02	152973	152974	1
S288c_chr02	153814	153815	1
S288c_chr02	159751	159752	3
S288c_chr02	159759	159760	2
S288c_chr02	161193	161194	1
S288c_chr02	161194	161195	6
S288c_chr02	161425	161426	1
S288c_chr02	161431	161432	3
S288c_chr02	161463	161464	1
S288c_chr02	161504	161505	3
S288c_chr02	161506	161507	29
S288c_chr02	161508	161509	269
S288c_chr02	161510	161511	3
S288c_chr02	161511	161512	17
S288c_chr02	161528	161529	3
S288c_chr02	161530	161531	2
S288c_chr02	161531	161532	6
S288c_chr02	161534	161535	9
S288c_chr02	161675	161676	1
S288c_chr02	162788	162789	3
S288c_chr02	162864	162865	1
S288c_chr02	162871	162872	1
S288c_chr02	162873	162874	9
S288c_chr02	162883	162884	1
S288c_chr02	164488	164489	1
S288c_chr02	166141	166142	1
S288c_chr02	167367	167368	2
S288c_chr02	167370	167371	9
S288c_chr02	167371	167372	4
S288c_chr02	167373	167374	3
S288c_chr02	167376	167377	2
S288c_chr02	167483	167484	5
S288c_chr02	167488	167490	1
S288c_chr02	167493	167494	1
S288c_chr02	168930	168931	1
S288c_chr02	169283	169284	3
S288c_chr02	169359	169360	1
S288c_chr02	169415	169416	6
S288c_chr02	169419	169420	13
S288c_chr02	169420	169421	6
S288c_chr02	169422	169423	47
S288c_chr02	169423	169424	34
S288c_chr02	169425	169426	4
S288c_chr02	169428	169430	1
S288c_chr02	169430	169431	10
S288c_chr02	169431	169432	4
S288c_chr02	169432	169433	3
S288c_chr02	169433	169434	2
[truncated: 72,685 more rows]
