# Supplementary material for: Alternative polyadenylation diversifies post‐transcriptional regulation by selective RNA–protein interactions
Source: Mol Syst Biol. 2014 Feb 25;10(2):719. doi: 10.1002/msb.135068 (PMC4023391; doi:10.1002/msb.135068)
Supplement: Supplementary file 13 — Sweave document [file MSB-10-2-719-s13.zip › B_t5_AAGCTA_fwd_uniquelyAligned_plus.sorted.bedgraph]

S288c_chr01	3535	3536	2
S288c_chr01	6090	6091	2
S288c_chr01	7058	7059	1
S288c_chr01	9105	9106	2
S288c_chr01	10365	10366	1
S288c_chr01	11419	11420	1
S288c_chr01	11438	11439	1
S288c_chr01	16384	16385	1
S288c_chr01	16737	16738	1
S288c_chr01	16762	16763	2
S288c_chr01	17185	17186	3
S288c_chr01	18037	18038	1
S288c_chr01	20204	20205	4
S288c_chr01	20205	20206	5
S288c_chr01	23911	23912	10
S288c_chr01	23914	23915	7
S288c_chr01	23915	23916	1
S288c_chr01	23917	23918	2
S288c_chr01	29210	29211	1
S288c_chr01	30433	30434	1
S288c_chr01	31050	31051	1
S288c_chr01	31055	31056	1
S288c_chr01	31074	31075	2
S288c_chr01	31282	31283	6
S288c_chr01	31319	31320	3
S288c_chr01	31407	31408	4
S288c_chr01	31413	31414	6
S288c_chr01	31418	31419	1
S288c_chr01	31434	31435	2
S288c_chr01	32777	32778	8
S288c_chr01	32919	32920	1
S288c_chr01	32938	32940	2
S288c_chr01	32944	32945	3
S288c_chr01	34572	34573	3
S288c_chr01	36296	36297	1
S288c_chr01	36445	36446	1
S288c_chr01	41636	41637	3
S288c_chr01	41922	41923	2
S288c_chr01	42098	42099	1
S288c_chr01	51629	51630	2
S288c_chr01	51641	51642	1
S288c_chr01	51701	51702	17
S288c_chr01	51705	51706	1
S288c_chr01	51714	51715	3
S288c_chr01	51718	51719	305
S288c_chr01	51719	51720	15
S288c_chr01	51720	51721	2
S288c_chr01	51721	51722	1
S288c_chr01	51725	51726	182
S288c_chr01	51728	51729	39
S288c_chr01	51729	51730	9
S288c_chr01	51732	51733	14
S288c_chr01	51733	51734	2
S288c_chr01	51735	51736	551
S288c_chr01	51736	51737	15
S288c_chr01	51737	51738	5
S288c_chr01	51740	51741	80
S288c_chr01	51742	51743	3
S288c_chr01	51748	51749	4
S288c_chr01	51752	51753	5
S288c_chr01	51774	51775	2
S288c_chr01	51776	51777	3
S288c_chr01	51782	51783	2
S288c_chr01	54911	54912	2
S288c_chr01	54923	54924	2
S288c_chr01	54928	54929	1
S288c_chr01	54930	54931	1
S288c_chr01	54933	54934	134
S288c_chr01	54934	54935	5
S288c_chr01	54935	54936	1
S288c_chr01	54936	54937	55
S288c_chr01	54937	54938	19
S288c_chr01	54939	54940	2
S288c_chr01	55893	55894	4
S288c_chr01	56833	56834	4
S288c_chr01	56882	56883	5
S288c_chr01	56894	56895	18
S288c_chr01	56900	56901	22
S288c_chr01	56901	56902	3
S288c_chr01	56906	56907	192
S288c_chr01	56907	56909	1
S288c_chr01	56910	56911	50
S288c_chr01	56912	56913	2
S288c_chr01	56914	56915	6
S288c_chr01	56915	56916	1
S288c_chr01	56921	56922	46
S288c_chr01	56922	56923	15
S288c_chr01	57762	57763	1
S288c_chr01	57778	57779	5
S288c_chr01	57792	57793	1
S288c_chr01	57836	57837	13
S288c_chr01	57842	57843	9
S288c_chr01	57845	57846	2
S288c_chr01	57848	57850	58
S288c_chr01	57851	57852	2
S288c_chr01	57853	57854	819
S288c_chr01	57854	57855	55
S288c_chr01	57855	57856	2
S288c_chr01	57856	57857	1
S288c_chr01	57857	57858	195
S288c_chr01	57858	57859	16
S288c_chr01	57859	57860	149
S288c_chr01	57860	57861	441
S288c_chr01	57861	57862	13
S288c_chr01	57862	57863	3
S288c_chr01	57863	57864	949
S288c_chr01	57864	57865	49
S288c_chr01	57865	57866	22
S288c_chr01	57866	57867	6
S288c_chr01	57867	57868	96
S288c_chr01	57869	57870	1362
S288c_chr01	57870	57871	74
S288c_chr01	57871	57872	11
S288c_chr01	57872	57873	7
S288c_chr01	57873	57875	2
S288c_chr01	57875	57876	1
S288c_chr01	57876	57877	150
S288c_chr01	57877	57878	4
S288c_chr01	57878	57879	10
S288c_chr01	57881	57882	1
S288c_chr01	57882	57883	6
S288c_chr01	58476	58477	1
S288c_chr01	58498	58499	69
S288c_chr01	58499	58500	5
S288c_chr01	58574	58575	12
S288c_chr01	58602	58603	22
S288c_chr01	58608	58609	8
S288c_chr01	58609	58610	7
S288c_chr01	58610	58612	1
S288c_chr01	58614	58615	50
S288c_chr01	58616	58617	10
S288c_chr01	58618	58619	163
S288c_chr01	58620	58621	6
S288c_chr01	58621	58622	44
S288c_chr01	58622	58623	5
S288c_chr01	58625	58626	12
S288c_chr01	58633	58634	1
S288c_chr01	59302	59303	1
S288c_chr01	62508	62509	1
S288c_chr01	62565	62566	2
S288c_chr01	62568	62569	2
S288c_chr01	62576	62577	2
S288c_chr01	62579	62580	1
S288c_chr01	65323	65324	2
S288c_chr01	65347	65348	3
S288c_chr01	65361	65362	5
S288c_chr01	65365	65366	5
S288c_chr01	65374	65375	6
S288c_chr01	65376	65377	1
S288c_chr01	65385	65386	4
S288c_chr01	65455	65456	4
S288c_chr01	65459	65460	4
S288c_chr01	65595	65596	4
S288c_chr01	65602	65603	1
S288c_chr01	65627	65628	2
S288c_chr01	66940	66941	3
S288c_chr01	68628	68629	7
S288c_chr01	68630	68631	1
S288c_chr01	68642	68643	27
S288c_chr01	68646	68647	5
S288c_chr01	68648	68649	11
S288c_chr01	68649	68650	5
S288c_chr01	68650	68651	1
S288c_chr01	68652	68653	52
S288c_chr01	68653	68654	10
S288c_chr01	68657	68658	11
S288c_chr01	69843	69844	9
S288c_chr01	73279	73280	13
S288c_chr01	73314	73315	1
S288c_chr01	73325	73326	9
S288c_chr01	73339	73340	3
S288c_chr01	73359	73360	1
S288c_chr01	73365	73366	1
S288c_chr01	73371	73372	1
S288c_chr01	73935	73936	2
S288c_chr01	74759	74760	2
S288c_chr01	74772	74773	4
S288c_chr01	74777	74778	12
S288c_chr01	74778	74779	1
S288c_chr01	74781	74782	3
S288c_chr01	74831	74832	2
S288c_chr01	74833	74834	1
S288c_chr01	74835	74836	8
S288c_chr01	74836	74837	1
S288c_chr01	74840	74841	4
S288c_chr01	74849	74850	145
S288c_chr01	74850	74851	4
S288c_chr01	74851	74852	3
S288c_chr01	74853	74854	41
S288c_chr01	74856	74857	7
S288c_chr01	74874	74875	1
S288c_chr01	74941	74942	1
S288c_chr01	74943	74944	1
S288c_chr01	74964	74965	8
S288c_chr01	75013	75014	501
S288c_chr01	75014	75015	13
S288c_chr01	75015	75016	8
S288c_chr01	75018	75019	7
S288c_chr01	75606	75607	7
S288c_chr01	80545	80546	1
S288c_chr01	80548	80549	2
S288c_chr01	80562	80563	8
S288c_chr01	80568	80569	31
S288c_chr01	80569	80570	4
S288c_chr01	80595	80596	4
S288c_chr01	80607	80608	1
S288c_chr01	80609	80610	8
S288c_chr01	80610	80613	1
S288c_chr01	83196	83197	5
S288c_chr01	83197	83198	1
S288c_chr01	83203	83204	4
S288c_chr01	83208	83209	2
S288c_chr01	83209	83210	13
S288c_chr01	83215	83216	1
S288c_chr01	83217	83218	1
S288c_chr01	84430	84431	1
S288c_chr01	84577	84578	2
S288c_chr01	84583	84584	16
S288c_chr01	84586	84587	5
S288c_chr01	84594	84595	13
S288c_chr01	84602	84603	6
S288c_chr01	84607	84608	1
S288c_chr01	84610	84611	2
S288c_chr01	84660	84661	2
S288c_chr01	84662	84663	1
S288c_chr01	84711	84712	7
S288c_chr01	86876	86877	1
S288c_chr01	87410	87411	2
S288c_chr01	87417	87418	1
S288c_chr01	87681	87682	1
S288c_chr01	87683	87684	13
S288c_chr01	87684	87685	2
S288c_chr01	87685	87686	38
S288c_chr01	87691	87692	253
S288c_chr01	87692	87693	9
S288c_chr01	87694	87695	50
S288c_chr01	87695	87696	1
S288c_chr01	87697	87698	4
S288c_chr01	87706	87707	4
S288c_chr01	87713	87714	1
S288c_chr01	87715	87716	5
S288c_chr01	87721	87722	1
S288c_chr01	87731	87732	3
S288c_chr01	87737	87738	17
S288c_chr01	87743	87744	40
S288c_chr01	87744	87745	3
S288c_chr01	87746	87747	16
S288c_chr01	87747	87748	1
S288c_chr01	87751	87752	3
S288c_chr01	87757	87758	75
S288c_chr01	87758	87759	13
S288c_chr01	87761	87762	20
S288c_chr01	87762	87763	5
S288c_chr01	87763	87764	6
S288c_chr01	87764	87765	2
S288c_chr01	87767	87768	87
S288c_chr01	87768	87769	24
S288c_chr01	87769	87770	1
S288c_chr01	87770	87771	6
S288c_chr01	87772	87773	2
S288c_chr01	87774	87775	5
S288c_chr01	87778	87779	7
S288c_chr01	87787	87788	21
S288c_chr01	87788	87789	3
S288c_chr01	87795	87796	24
S288c_chr01	87825	87826	3
S288c_chr01	87826	87827	1
S288c_chr01	87831	87832	1
S288c_chr01	87833	87834	2
S288c_chr01	87835	87836	1
S288c_chr01	87841	87842	1
S288c_chr01	87845	87846	7
S288c_chr01	87881	87882	3
S288c_chr01	87969	87970	2
S288c_chr01	88381	88382	2
S288c_chr01	89385	89386	3
S288c_chr01	89503	89504	1
S288c_chr01	90403	90404	4
S288c_chr01	90404	90405	2
S288c_chr01	90412	90413	8
S288c_chr01	92307	92308	5
S288c_chr01	95466	95467	1
S288c_chr01	95470	95471	17
S288c_chr01	95476	95477	3
S288c_chr01	95477	95478	4
S288c_chr01	95479	95480	7
S288c_chr01	95480	95481	2
S288c_chr01	95481	95482	263
S288c_chr01	95482	95483	9
S288c_chr01	95483	95484	15
S288c_chr01	95484	95485	6
S288c_chr01	95485	95486	2
S288c_chr01	95487	95488	2
S288c_chr01	95489	95490	15
S288c_chr01	95490	95491	1
S288c_chr01	95492	95493	1
S288c_chr01	95505	95506	1
S288c_chr01	95595	95596	9
S288c_chr01	95611	95612	2
S288c_chr01	95898	95899	11
S288c_chr01	99952	99953	4
S288c_chr01	99971	99972	7
S288c_chr01	99972	99973	1
S288c_chr01	100021	100022	103
S288c_chr01	100023	100024	1
S288c_chr01	100024	100025	5
S288c_chr01	100033	100034	7
S288c_chr01	100037	100038	2
S288c_chr01	100040	100041	15
S288c_chr01	100041	100042	2
S288c_chr01	100043	100044	2
S288c_chr01	100047	100048	6
S288c_chr01	100057	100058	15
S288c_chr01	100058	100059	3
S288c_chr01	100352	100353	1
S288c_chr01	100523	100524	2
S288c_chr01	100538	100539	1
S288c_chr01	100541	100542	1
S288c_chr01	100568	100569	1
S288c_chr01	100584	100585	1
S288c_chr01	100595	100596	24
S288c_chr01	100709	100710	4
S288c_chr01	100722	100723	18
S288c_chr01	100723	100724	1
S288c_chr01	100729	100730	7
S288c_chr01	101345	101346	1
S288c_chr01	101365	101366	3
S288c_chr01	101370	101371	5
S288c_chr01	101383	101384	3
S288c_chr01	101390	101391	2
S288c_chr01	101395	101396	1
S288c_chr01	101405	101406	4
S288c_chr01	101409	101410	3
S288c_chr01	101435	101436	3
S288c_chr01	102063	102064	2
S288c_chr01	106030	106031	2
S288c_chr01	106077	106078	1
S288c_chr01	106111	106112	2
S288c_chr01	106120	106121	24
S288c_chr01	106122	106123	1
S288c_chr01	106124	106125	36
S288c_chr01	106126	106127	3
S288c_chr01	106127	106128	46
S288c_chr01	106129	106130	18
S288c_chr01	106131	106132	2
S288c_chr01	106132	106133	11
S288c_chr01	106134	106135	4
S288c_chr01	106138	106139	3
S288c_chr01	106140	106141	6
S288c_chr01	106141	106142	14
S288c_chr01	106142	106143	687
S288c_chr01	106143	106144	29
S288c_chr01	106144	106145	58
S288c_chr01	106145	106147	1
S288c_chr01	106149	106150	115
S288c_chr01	106151	106152	7
S288c_chr01	106152	106153	46
S288c_chr01	106153	106154	2
S288c_chr01	106154	106155	6
S288c_chr01	106156	106157	9
S288c_chr01	106160	106161	12
S288c_chr01	106162	106163	39
S288c_chr01	106163	106164	7
S288c_chr01	106169	106170	108
S288c_chr01	106170	106171	14
S288c_chr01	106173	106174	7
S288c_chr01	106201	106202	2
S288c_chr01	106203	106204	4
S288c_chr01	106206	106207	16
S288c_chr01	106210	106211	34
S288c_chr01	106215	106216	1
S288c_chr01	106242	106243	34
S288c_chr01	106963	106964	7
S288c_chr01	108400	108401	5
S288c_chr01	108677	108678	5
S288c_chr01	108717	108718	3
S288c_chr01	108730	108731	34
S288c_chr01	108758	108759	9
S288c_chr01	108771	108772	65
S288c_chr01	108772	108773	5
S288c_chr01	108776	108777	4
S288c_chr01	108783	108784	5
S288c_chr01	108789	108790	1
S288c_chr01	108791	108792	15
S288c_chr01	108794	108795	1
S288c_chr01	108809	108810	3
S288c_chr01	108812	108813	34
S288c_chr01	108815	108816	1
S288c_chr01	108819	108820	10
S288c_chr01	108823	108824	1
S288c_chr01	108825	108826	13
S288c_chr01	108829	108830	42
S288c_chr01	108830	108832	1
S288c_chr01	108832	108833	32
S288c_chr01	108833	108834	1
S288c_chr01	108834	108835	406
S288c_chr01	108835	108836	108
S288c_chr01	108836	108837	22
S288c_chr01	108837	108838	2
S288c_chr01	108838	108839	7
S288c_chr01	108841	108842	10
S288c_chr01	108843	108844	4
S288c_chr01	108878	108879	13
S288c_chr01	110535	110536	4
S288c_chr01	110562	110563	1
S288c_chr01	110573	110574	3
S288c_chr01	110581	110582	1
S288c_chr01	110588	110589	19
S288c_chr01	110594	110595	2
S288c_chr01	110595	110596	1
S288c_chr01	110599	110600	1
S288c_chr01	110607	110608	2
S288c_chr01	110609	110610	1
S288c_chr01	110610	110611	64
S288c_chr01	110613	110614	1
S288c_chr01	110615	110616	392
S288c_chr01	110619	110620	4
S288c_chr01	110620	110621	2
S288c_chr01	110623	110624	3
S288c_chr01	110629	110630	7
S288c_chr01	112881	112882	1
S288c_chr01	113450	113452	1
S288c_chr01	113471	113472	4
S288c_chr01	113489	113490	18
S288c_chr01	113490	113491	1
S288c_chr01	113514	113515	2
S288c_chr01	113535	113536	3
S288c_chr01	113536	113537	148
S288c_chr01	113538	113539	28
S288c_chr01	113541	113542	2
S288c_chr01	113543	113544	71
S288c_chr01	113544	113545	6
S288c_chr01	113545	113546	2
S288c_chr01	113551	113552	2
S288c_chr01	118446	118447	3
S288c_chr01	118447	118448	2
S288c_chr01	119629	119630	1
S288c_chr01	124493	124494	1
S288c_chr01	124497	124498	1
S288c_chr01	124498	124499	2
S288c_chr01	126755	126756	17
S288c_chr01	126756	126757	5
S288c_chr01	126757	126758	8
S288c_chr01	126758	126759	1
S288c_chr01	126759	126760	3
S288c_chr01	126763	126764	1
S288c_chr01	126765	126766	5
S288c_chr01	126776	126777	2
S288c_chr01	126778	126779	2
S288c_chr01	126804	126805	1
S288c_chr01	126895	126896	720
S288c_chr01	126896	126897	68
S288c_chr01	126897	126898	16
S288c_chr01	126898	126899	2
S288c_chr01	128098	128099	3
S288c_chr01	128117	128118	17
S288c_chr01	128204	128205	3
S288c_chr01	128207	128208	23
S288c_chr01	129713	129714	2
S288c_chr01	133409	133410	2
S288c_chr01	133415	133416	2
S288c_chr01	133483	133484	5
S288c_chr01	133612	133613	1
S288c_chr01	133628	133629	3
S288c_chr01	134057	134058	3
S288c_chr01	134066	134067	5
S288c_chr01	134074	134075	5
S288c_chr01	134082	134083	20
S288c_chr01	134083	134084	4
S288c_chr01	134087	134088	7
S288c_chr01	134092	134093	1
S288c_chr01	134113	134114	3
S288c_chr01	136668	136669	6
S288c_chr01	137508	137509	1
S288c_chr01	137521	137522	160
S288c_chr01	137522	137523	3
S288c_chr01	137523	137524	7
S288c_chr01	137524	137525	57
S288c_chr01	137526	137527	1
S288c_chr01	137529	137530	14
S288c_chr01	137531	137532	38
S288c_chr01	137535	137536	5
S288c_chr01	137542	137543	1
S288c_chr01	137544	137545	3
S288c_chr01	137547	137548	18
S288c_chr01	137551	137552	373
S288c_chr01	137552	137553	4
S288c_chr01	137557	137558	44
S288c_chr01	137559	137560	38
S288c_chr01	137567	137568	3
S288c_chr01	137573	137574	116
S288c_chr01	137580	137581	5
S288c_chr01	137635	137636	26
S288c_chr01	137636	137637	1
S288c_chr01	137680	137681	1
S288c_chr01	137730	137731	4
S288c_chr01	137983	137984	2
S288c_chr01	139269	139270	1
S288c_chr01	139290	139291	3
S288c_chr01	139292	139293	2
S288c_chr01	139296	139297	5
S288c_chr01	139297	139298	1
S288c_chr01	139300	139301	2
S288c_chr01	139301	139302	3
S288c_chr01	139303	139304	3
S288c_chr01	139314	139315	11
S288c_chr01	139316	139317	2
S288c_chr01	139320	139321	5
S288c_chr01	139323	139324	13
S288c_chr01	139324	139325	1
S288c_chr01	139326	139328	1
S288c_chr01	139331	139332	30
S288c_chr01	139332	139334	3
S288c_chr01	139337	139338	30
S288c_chr01	139341	139342	11
S288c_chr01	139343	139344	4
S288c_chr01	139348	139349	1
S288c_chr01	139352	139353	2
S288c_chr01	139353	139354	1
S288c_chr01	139354	139355	3
S288c_chr01	139355	139356	2
S288c_chr01	139356	139357	4627
S288c_chr01	139357	139358	30
S288c_chr01	139358	139359	13
S288c_chr01	139359	139361	1
S288c_chr01	139369	139370	73
S288c_chr01	139374	139375	2
S288c_chr01	139376	139377	15
S288c_chr01	139378	139379	37
S288c_chr01	139380	139381	194
S288c_chr01	139381	139382	16
S288c_chr01	139382	139384	1
S288c_chr01	139399	139400	3
S288c_chr01	139403	139404	1
S288c_chr01	139473	139474	1
S288c_chr01	139744	139745	1
S288c_chr01	141405	141406	1
S288c_chr01	141469	141470	4
S288c_chr01	141899	141900	4
S288c_chr01	142310	142311	14
S288c_chr01	143171	143172	3
S288c_chr01	143182	143183	1
S288c_chr01	143231	143232	6
S288c_chr01	143296	143297	4
S288c_chr01	143297	143298	1
S288c_chr01	143301	143302	7
S288c_chr01	143611	143612	1
S288c_chr01	147474	147475	2
S288c_chr01	147499	147500	2
S288c_chr01	147507	147508	2
S288c_chr01	147513	147514	26
S288c_chr01	147514	147515	1
S288c_chr01	147517	147518	2
S288c_chr01	147524	147525	2
S288c_chr01	147527	147528	1
S288c_chr01	147529	147530	4
S288c_chr01	147536	147537	6
S288c_chr01	147538	147539	1
S288c_chr01	147546	147547	4
S288c_chr01	147557	147558	9
S288c_chr01	147562	147563	1
S288c_chr01	148098	148099	2
S288c_chr01	149092	149093	7
S288c_chr01	149646	149647	1
S288c_chr01	149932	149933	3
S288c_chr01	151635	151636	3
S288c_chr01	152124	152125	2
S288c_chr01	152166	152167	1
S288c_chr01	153519	153520	3
S288c_chr01	153694	153695	1
S288c_chr01	153703	153704	1
S288c_chr01	153783	153784	1
S288c_chr01	153807	153808	1
S288c_chr01	153827	153828	22
S288c_chr01	153831	153832	102
S288c_chr01	153832	153833	4
S288c_chr01	153833	153834	2
S288c_chr01	153834	153835	25
S288c_chr01	153854	153855	2
S288c_chr01	153859	153860	11
S288c_chr01	153868	153869	1
S288c_chr01	153874	153875	39
S288c_chr01	153876	153877	1
S288c_chr01	153880	153881	3
S288c_chr01	153889	153890	32
S288c_chr01	153890	153891	7
S288c_chr01	153892	153893	1
S288c_chr01	153911	153912	2
S288c_chr01	153920	153921	4
S288c_chr01	153924	153925	3
S288c_chr01	153928	153929	17
S288c_chr01	153929	153930	2
S288c_chr01	153933	153934	3
S288c_chr01	153934	153935	30
S288c_chr01	153935	153936	1
S288c_chr01	153936	153937	6
S288c_chr01	153938	153939	1
S288c_chr01	153943	153944	4
S288c_chr01	153944	153945	1
S288c_chr01	153949	153950	146
S288c_chr01	153950	153951	11
S288c_chr01	153953	153954	3
S288c_chr01	153956	153957	39
S288c_chr01	153958	153960	2
S288c_chr01	153962	153963	8
S288c_chr01	153964	153965	3
S288c_chr01	153966	153967	2
S288c_chr01	153969	153970	5
S288c_chr01	153979	153980	157
S288c_chr01	153980	153981	9
S288c_chr01	153986	153987	20
S288c_chr01	153988	153989	343
S288c_chr01	153989	153990	3
S288c_chr01	153990	153991	9
S288c_chr01	153994	153995	3
S288c_chr01	153998	153999	4
S288c_chr01	154000	154001	1
S288c_chr01	154002	154003	5
S288c_chr01	154008	154009	1
S288c_chr01	154228	154229	4
S288c_chr01	156459	156460	1
S288c_chr01	156671	156672	3
S288c_chr01	156673	156674	1
S288c_chr01	156678	156679	1
S288c_chr01	156679	156680	3
S288c_chr01	156680	156681	397
S288c_chr01	156681	156682	20
S288c_chr01	156682	156683	22
S288c_chr01	156683	156684	47
S288c_chr01	156684	156685	12
S288c_chr01	156685	156686	3
S288c_chr01	156688	156689	28
S288c_chr01	156703	156704	51
S288c_chr01	156704	156705	3
S288c_chr01	156709	156710	10
S288c_chr01	156711	156712	20
S288c_chr01	159802	159803	4
S288c_chr01	159904	159905	1
S288c_chr01	160083	160084	1
S288c_chr01	160126	160127	1
S288c_chr01	160128	160129	2
S288c_chr01	160232	160233	4
S288c_chr01	166477	166478	1
S288c_chr01	166498	166499	4
S288c_chr01	166501	166502	10
S288c_chr01	166505	166506	1
S288c_chr01	166507	166508	2
S288c_chr01	166531	166532	10
S288c_chr01	166537	166538	3
S288c_chr01	166540	166541	2
S288c_chr01	166549	166550	1
S288c_chr01	166556	166557	7
S288c_chr01	166559	166560	1
S288c_chr01	166563	166564	141
S288c_chr01	166564	166565	27
S288c_chr01	166566	166567	2
S288c_chr01	166567	166568	13
S288c_chr01	166569	166570	3
S288c_chr01	166586	166587	3
S288c_chr01	166591	166592	2
S288c_chr01	166625	166626	2
S288c_chr01	166651	166652	6
S288c_chr01	168862	168863	1
S288c_chr01	170146	170147	1
S288c_chr01	170151	170152	3
S288c_chr01	170162	170163	4
S288c_chr01	170175	170176	33
S288c_chr01	170176	170177	1
S288c_chr01	170178	170179	26
S288c_chr01	170179	170180	4
S288c_chr01	170181	170182	38
S288c_chr01	170184	170185	2
S288c_chr01	170242	170243	5
S288c_chr01	170243	170244	1
S288c_chr01	170248	170249	3
S288c_chr01	170250	170251	4
S288c_chr01	170252	170253	1
S288c_chr01	170260	170261	3
S288c_chr01	170262	170263	45
S288c_chr01	170264	170265	5
S288c_chr01	170270	170271	2
S288c_chr01	170278	170279	3
S288c_chr01	170280	170281	4
S288c_chr01	170284	170285	14
S288c_chr01	170287	170288	1
S288c_chr01	170303	170304	3
S288c_chr01	170309	170310	10
S288c_chr01	170312	170313	13
S288c_chr01	170318	170319	14
S288c_chr01	170325	170326	3
S288c_chr01	170327	170328	29
S288c_chr01	170328	170329	6
S288c_chr01	170331	170332	270
S288c_chr01	170332	170333	4
S288c_chr01	172055	172056	2
S288c_chr01	172061	172062	5
S288c_chr01	172064	172065	1
S288c_chr01	172073	172074	13
S288c_chr01	172089	172090	2
S288c_chr01	172094	172095	6
S288c_chr01	172101	172102	19
S288c_chr01	172111	172112	5
S288c_chr01	172117	172118	1
S288c_chr01	172118	172119	72
S288c_chr01	172119	172120	4
S288c_chr01	172120	172121	6
S288c_chr01	172122	172123	1
S288c_chr01	172125	172126	6
S288c_chr01	172148	172149	6
S288c_chr01	172153	172154	1
S288c_chr01	172154	172155	8
S288c_chr01	172159	172160	1
S288c_chr01	176591	176592	10
S288c_chr01	176596	176597	6
S288c_chr01	179180	179181	1
S288c_chr01	179232	179233	1
S288c_chr01	182405	182406	1
S288c_chr01	184442	184443	2
S288c_chr01	184458	184459	1
S288c_chr01	184459	184460	2
S288c_chr01	184470	184471	2
S288c_chr01	184479	184480	2
S288c_chr01	184489	184490	5
S288c_chr01	186660	186661	2
S288c_chr01	187209	187210	1
S288c_chr01	187279	187280	3
S288c_chr01	189654	189655	7
S288c_chr01	189661	189662	3
S288c_chr01	192273	192274	4
S288c_chr01	194235	194236	1
S288c_chr01	197010	197011	2
S288c_chr01	199952	199953	1
S288c_chr01	199960	199961	1
S288c_chr01	200000	200001	6
S288c_chr01	203630	203631	7
S288c_chr01	208219	208220	1
S288c_chr01	210420	210421	1
S288c_chr01	210437	210438	1
S288c_chr01	220465	220466	1
S288c_chr01	223163	223164	1
S288c_chr01	226833	226834	1
S288c_chr01	226837	226838	10
S288c_chr01	226853	226854	1
S288c_chr01	226931	226932	35
S288c_chr01	226932	226933	4
S288c_chr02	179	180	3
S288c_chr02	185	186	1
S288c_chr02	189	190	3
S288c_chr02	202	203	143
S288c_chr02	203	204	5
S288c_chr02	206	207	1
S288c_chr02	9648	9649	1
S288c_chr02	9677	9678	2
S288c_chr02	9686	9687	4
S288c_chr02	9764	9765	4
S288c_chr02	9791	9792	5
S288c_chr02	9811	9812	5
S288c_chr02	9816	9817	1
S288c_chr02	9817	9818	86
S288c_chr02	9818	9819	6
S288c_chr02	9834	9835	185
S288c_chr02	9835	9836	50
S288c_chr02	9836	9837	18
S288c_chr02	9838	9839	22
S288c_chr02	9839	9840	2
S288c_chr02	9841	9842	22
S288c_chr02	9847	9848	52
S288c_chr02	9848	9849	1
S288c_chr02	9850	9851	2
S288c_chr02	9861	9862	30
S288c_chr02	9863	9864	7
S288c_chr02	9868	9869	21
S288c_chr02	9869	9870	8
S288c_chr02	9874	9875	14
S288c_chr02	9878	9879	3
S288c_chr02	10072	10073	5
S288c_chr02	10304	10305	2
S288c_chr02	10333	10334	4
S288c_chr02	10485	10486	1
S288c_chr02	10542	10543	3
S288c_chr02	10562	10563	2
S288c_chr02	10566	10567	4
S288c_chr02	10592	10593	8
S288c_chr02	10594	10595	4
S288c_chr02	10595	10596	1
S288c_chr02	10612	10613	7
S288c_chr02	10613	10614	1
S288c_chr02	10651	10652	5
S288c_chr02	10735	10736	1
S288c_chr02	10738	10739	9
S288c_chr02	10740	10741	8
S288c_chr02	10741	10742	3
S288c_chr02	10742	10744	1
S288c_chr02	10772	10773	16
S288c_chr02	10773	10774	4
S288c_chr02	10777	10778	2
S288c_chr02	10779	10780	17
S288c_chr02	10780	10781	3
S288c_chr02	10783	10784	2
S288c_chr02	10798	10799	10
S288c_chr02	10800	10801	23
S288c_chr02	10801	10802	2
S288c_chr02	10802	10803	3
S288c_chr02	10805	10806	1
S288c_chr02	10807	10808	4
S288c_chr02	10811	10812	5
S288c_chr02	10890	10891	11
S288c_chr02	10895	10896	1
S288c_chr02	13025	13026	5
S288c_chr02	13227	13228	1
S288c_chr02	13261	13262	1
S288c_chr02	13798	13799	2
S288c_chr02	13815	13816	2
S288c_chr02	13829	13830	3
S288c_chr02	13834	13835	13
S288c_chr02	13870	13871	2
S288c_chr02	13898	13899	2
S288c_chr02	13901	13902	1
S288c_chr02	13906	13907	2
S288c_chr02	13915	13916	5
S288c_chr02	13917	13918	4
S288c_chr02	13924	13925	2
S288c_chr02	13926	13927	1
S288c_chr02	13933	13934	2
S288c_chr02	13954	13955	11
S288c_chr02	13957	13958	10
S288c_chr02	13962	13963	24
S288c_chr02	13963	13964	6
S288c_chr02	13968	13969	3
S288c_chr02	14043	14044	1
S288c_chr02	14098	14099	1
S288c_chr02	14103	14104	182
S288c_chr02	14104	14105	14
S288c_chr02	14105	14106	1
S288c_chr02	14107	14108	9
S288c_chr02	14122	14123	47
S288c_chr02	14124	14125	1
S288c_chr02	14128	14129	30
S288c_chr02	14130	14131	1
S288c_chr02	14159	14160	1
S288c_chr02	14162	14163	8
S288c_chr02	14172	14173	3
S288c_chr02	14839	14840	1
S288c_chr02	15586	15587	1
S288c_chr02	16042	16043	1
S288c_chr02	17672	17673	1
S288c_chr02	17674	17675	1
S288c_chr02	18059	18060	2
S288c_chr02	18074	18075	32
S288c_chr02	18075	18076	102
S288c_chr02	18076	18078	1
S288c_chr02	18078	18079	38
S288c_chr02	18085	18086	29
S288c_chr02	18086	18087	10
S288c_chr02	18093	18094	19
S288c_chr02	18095	18096	30
S288c_chr02	18096	18097	1
S288c_chr02	18098	18099	1
S288c_chr02	18102	18103	4
S288c_chr02	18134	18135	1
S288c_chr02	18138	18139	1
S288c_chr02	18143	18144	4
S288c_chr02	18145	18146	2
S288c_chr02	18151	18152	12
S288c_chr02	19464	19465	4
S288c_chr02	19465	19466	2
S288c_chr02	19480	19481	3
S288c_chr02	21525	21526	3
S288c_chr02	21530	21531	1
S288c_chr02	21545	21546	6
S288c_chr02	21546	21547	4
S288c_chr02	21550	21551	1
S288c_chr02	21572	21573	7
S288c_chr02	21578	21579	2
S288c_chr02	21587	21588	1
S288c_chr02	21601	21602	7
S288c_chr02	21617	21618	1
S288c_chr02	21639	21640	1
S288c_chr02	21665	21666	2
S288c_chr02	21702	21703	3
S288c_chr02	21706	21707	2
S288c_chr02	21711	21712	2
S288c_chr02	21714	21715	1
S288c_chr02	21725	21726	5
S288c_chr02	21729	21730	2
S288c_chr02	21736	21737	13
S288c_chr02	21737	21738	1
S288c_chr02	21739	21740	1
S288c_chr02	21796	21797	5
S288c_chr02	21802	21803	6
S288c_chr02	21812	21813	5
S288c_chr02	22056	22057	2
S288c_chr02	22478	22479	1
S288c_chr02	23561	23562	2
S288c_chr02	24760	24761	1
S288c_chr02	24780	24781	3
S288c_chr02	24783	24784	1
S288c_chr02	24784	24785	2
S288c_chr02	24800	24801	5
S288c_chr02	24805	24806	6
S288c_chr02	24807	24808	3
S288c_chr02	24809	24810	2
S288c_chr02	24811	24812	3
S288c_chr02	24830	24831	2
S288c_chr02	26916	26917	3
S288c_chr02	29628	29629	2
S288c_chr02	36852	36853	1
S288c_chr02	38822	38823	1
S288c_chr02	40719	40720	1
S288c_chr02	42765	42766	1
S288c_chr02	42767	42768	2
S288c_chr02	43026	43027	1
S288c_chr02	43133	43134	2
S288c_chr02	43196	43197	2
S288c_chr02	43204	43205	4
S288c_chr02	44033	44034	2
S288c_chr02	44035	44036	1
S288c_chr02	44038	44039	1
S288c_chr02	44040	44041	8
S288c_chr02	44047	44049	2
S288c_chr02	44050	44051	2
S288c_chr02	44054	44055	7
S288c_chr02	44058	44059	10
S288c_chr02	44077	44078	1
S288c_chr02	44087	44088	1
S288c_chr02	44098	44099	13
S288c_chr02	44099	44100	1
S288c_chr02	44101	44102	1
S288c_chr02	44103	44104	41
S288c_chr02	44105	44106	119
S288c_chr02	44111	44112	12
S288c_chr02	44112	44113	1
S288c_chr02	44119	44120	120
S288c_chr02	44120	44121	45
S288c_chr02	44121	44122	1
S288c_chr02	44126	44127	12
S288c_chr02	44130	44131	11
S288c_chr02	44136	44137	6
S288c_chr02	44348	44349	4
S288c_chr02	46290	46291	2
S288c_chr02	46321	46322	3
S288c_chr02	46385	46386	5
S288c_chr02	46386	46387	2
S288c_chr02	46418	46419	1
S288c_chr02	46422	46423	2
S288c_chr02	46430	46431	6
S288c_chr02	46432	46433	50
S288c_chr02	46437	46438	7
S288c_chr02	46438	46439	4
S288c_chr02	46452	46453	2
S288c_chr02	46699	46700	1
S288c_chr02	46713	46714	1
S288c_chr02	46908	46909	4
S288c_chr02	46984	46985	3
S288c_chr02	46990	46991	5
S288c_chr02	47007	47008	8
S288c_chr02	47017	47018	7
S288c_chr02	47019	47020	2
S288c_chr02	47020	47021	1
S288c_chr02	47026	47027	1
S288c_chr02	47027	47028	7
S288c_chr02	47029	47030	4
S288c_chr02	47031	47032	62
S288c_chr02	47060	47061	1
S288c_chr02	47144	47145	3
S288c_chr02	47145	47146	20
S288c_chr02	47146	47147	9
S288c_chr02	47150	47151	3
S288c_chr02	47164	47165	3
S288c_chr02	47166	47167	1
S288c_chr02	47185	47186	244
S288c_chr02	47186	47187	8
S288c_chr02	47188	47189	43
S288c_chr02	47191	47192	1
S288c_chr02	47198	47199	12
S288c_chr02	47207	47208	10
S288c_chr02	47210	47211	24
S288c_chr02	47212	47213	6
S288c_chr02	47214	47215	4
S288c_chr02	47216	47217	196
S288c_chr02	47217	47218	2
S288c_chr02	47219	47220	3
S288c_chr02	47222	47223	2
S288c_chr02	47250	47251	7
S288c_chr02	47252	47253	5
S288c_chr02	47254	47255	59
S288c_chr02	47255	47256	5
S288c_chr02	47256	47257	8
S288c_chr02	47257	47258	1
S288c_chr02	47259	47260	34
S288c_chr02	47261	47262	5
S288c_chr02	47262	47263	984
S288c_chr02	47263	47264	139
S288c_chr02	47264	47265	17
S288c_chr02	47265	47266	3
S288c_chr02	47266	47267	58
S288c_chr02	47267	47268	3
S288c_chr02	47270	47271	161
S288c_chr02	47271	47272	9
S288c_chr02	47272	47273	322
S288c_chr02	47273	47274	6
S288c_chr02	47274	47275	1
S288c_chr02	47275	47276	12
S288c_chr02	47287	47288	2
S288c_chr02	48490	48491	34
S288c_chr02	48493	48494	14
S288c_chr02	48499	48500	7
S288c_chr02	48501	48502	1
S288c_chr02	48502	48503	2
S288c_chr02	48504	48505	4
S288c_chr02	48508	48509	403
S288c_chr02	48509	48510	4
S288c_chr02	48510	48511	1
S288c_chr02	48513	48514	1
S288c_chr02	48515	48516	65
S288c_chr02	49211	49212	1
S288c_chr02	50293	50294	5
S288c_chr02	50486	50487	2
S288c_chr02	50523	50524	2
S288c_chr02	50836	50837	3
S288c_chr02	50926	50927	2
S288c_chr02	50934	50935	54
S288c_chr02	50937	50938	4
S288c_chr02	50942	50943	24
S288c_chr02	50944	50946	2
S288c_chr02	50951	50952	17
S288c_chr02	50952	50953	1
S288c_chr02	50957	50958	1
S288c_chr02	51609	51610	2
S288c_chr02	52227	52228	1
S288c_chr02	52814	52815	1
S288c_chr02	52816	52817	5
S288c_chr02	56014	56015	1
S288c_chr02	57264	57265	1
S288c_chr02	59428	59429	1
S288c_chr02	59591	59592	7
S288c_chr02	59592	59593	2
S288c_chr02	59644	59645	2
S288c_chr02	59648	59649	2
S288c_chr02	59676	59677	2
S288c_chr02	59678	59679	4
S288c_chr02	59680	59681	2
S288c_chr02	59684	59685	63
S288c_chr02	59686	59687	5
S288c_chr02	59687	59688	15
S288c_chr02	59688	59689	4
S288c_chr02	59691	59692	3
S288c_chr02	59695	59696	1
S288c_chr02	59697	59698	1
S288c_chr02	59702	59703	1
S288c_chr02	59704	59705	2
S288c_chr02	59705	59706	1428
S288c_chr02	59706	59707	26
S288c_chr02	59708	59709	2
S288c_chr02	59710	59711	495
S288c_chr02	59712	59714	2
S288c_chr02	59714	59715	8
S288c_chr02	59716	59717	904
S288c_chr02	59717	59718	491
S288c_chr02	59718	59719	16
S288c_chr02	59719	59720	1
S288c_chr02	59721	59722	1746
S288c_chr02	59722	59723	6
S288c_chr02	59726	59727	451
S288c_chr02	59729	59730	1780
S288c_chr02	59730	59731	1
S288c_chr02	59735	59736	87
S288c_chr02	59739	59740	1013
S288c_chr02	59740	59741	11
S288c_chr02	59742	59743	40
S288c_chr02	59744	59745	23
S288c_chr02	59748	59749	102
S288c_chr02	59749	59750	3
S288c_chr02	59763	59764	7
S288c_chr02	59795	59796	1
S288c_chr02	59799	59800	1
S288c_chr02	59823	59824	16
S288c_chr02	61141	61142	2
S288c_chr02	61147	61148	25
S288c_chr02	61148	61149	3
S288c_chr02	61150	61151	15
S288c_chr02	61152	61153	2
S288c_chr02	61154	61155	76
S288c_chr02	61157	61158	1
S288c_chr02	61159	61160	4
S288c_chr02	61160	61161	40
S288c_chr02	66840	66841	2
S288c_chr02	66843	66844	2
S288c_chr02	66875	66876	1
S288c_chr02	66922	66923	14
S288c_chr02	66929	66930	2
S288c_chr02	66988	66989	1
S288c_chr02	67003	67004	1
S288c_chr02	67009	67010	8
S288c_chr02	67012	67013	1
S288c_chr02	67022	67023	1
S288c_chr02	67028	67029	2
S288c_chr02	67031	67032	5
S288c_chr02	67034	67035	5
S288c_chr02	67037	67038	43
S288c_chr02	67038	67039	2
S288c_chr02	67050	67051	4
S288c_chr02	67065	67066	1
S288c_chr02	69438	69439	4
S288c_chr02	69530	69531	1
S288c_chr02	69640	69641	6
S288c_chr02	69646	69647	43
S288c_chr02	69647	69648	7
S288c_chr02	69651	69652	2
S288c_chr02	69652	69653	7
S288c_chr02	69653	69654	9
S288c_chr02	69654	69655	2
S288c_chr02	69655	69656	3
S288c_chr02	69657	69658	220
S288c_chr02	69658	69659	6
S288c_chr02	69660	69661	2
S288c_chr02	69662	69663	5
S288c_chr02	69673	69674	3
S288c_chr02	69685	69686	3
S288c_chr02	69692	69693	37
S288c_chr02	69693	69694	1
S288c_chr02	69696	69697	75
S288c_chr02	69697	69698	15
S288c_chr02	69699	69700	1
S288c_chr02	69702	69703	1
S288c_chr02	69714	69715	19
S288c_chr02	69767	69768	8
S288c_chr02	71499	71500	2
S288c_chr02	72943	72944	20
S288c_chr02	72948	72949	5
S288c_chr02	72963	72964	1
S288c_chr02	72964	72965	22
S288c_chr02	72997	72998	1
S288c_chr02	73003	73004	2
S288c_chr02	73005	73006	7
S288c_chr02	73009	73010	2
S288c_chr02	79851	79852	6
S288c_chr02	79853	79854	4
S288c_chr02	79857	79858	4
S288c_chr02	79859	79860	19
S288c_chr02	79860	79861	1
S288c_chr02	79864	79865	3
S288c_chr02	79872	79873	6
S288c_chr02	79876	79877	7
S288c_chr02	79881	79882	5
S288c_chr02	79887	79888	9
S288c_chr02	79891	79892	11
S288c_chr02	79893	79894	88
S288c_chr02	79894	79895	2
S288c_chr02	79896	79897	17
S288c_chr02	79897	79898	2
S288c_chr02	79899	79900	1
S288c_chr02	79901	79902	4
S288c_chr02	79905	79906	3
S288c_chr02	79909	79910	2
S288c_chr02	79920	79921	5
S288c_chr02	79921	79922	1
S288c_chr02	80083	80084	2
S288c_chr02	80103	80104	1
S288c_chr02	80108	80109	28
S288c_chr02	80110	80111	4
S288c_chr02	80111	80112	1
S288c_chr02	80117	80118	1
S288c_chr02	80124	80125	1
S288c_chr02	80129	80130	1
S288c_chr02	80156	80157	1
S288c_chr02	80184	80185	1
S288c_chr02	80204	80205	4
S288c_chr02	80208	80209	10
S288c_chr02	80209	80210	1
S288c_chr02	80213	80214	3
S288c_chr02	80250	80251	38
S288c_chr02	80251	80252	4
S288c_chr02	80258	80259	4
S288c_chr02	80260	80261	2
S288c_chr02	80262	80263	1
S288c_chr02	80272	80273	167
S288c_chr02	80273	80275	1
S288c_chr02	80282	80283	33
S288c_chr02	80366	80367	2
S288c_chr02	80631	80632	2
S288c_chr02	80885	80886	3
S288c_chr02	80888	80889	5
S288c_chr02	80890	80891	1
S288c_chr02	80891	80892	3
S288c_chr02	80901	80902	1
S288c_chr02	80910	80911	20
S288c_chr02	80911	80912	5
S288c_chr02	80913	80915	1
S288c_chr02	80917	80918	5
S288c_chr02	80920	80921	30
S288c_chr02	80922	80923	88
S288c_chr02	80923	80924	11
S288c_chr02	80930	80931	20
S288c_chr02	80931	80932	3
S288c_chr02	80932	80933	493
S288c_chr02	80933	80934	18
S288c_chr02	80934	80935	24
S288c_chr02	80935	80936	7
S288c_chr02	80936	80937	781
S288c_chr02	80937	80938	144
S288c_chr02	80938	80939	1
S288c_chr02	80939	80940	20
S288c_chr02	80940	80941	2
S288c_chr02	80941	80942	8
S288c_chr02	80943	80944	3
S288c_chr02	80944	80945	1
S288c_chr02	80945	80946	3
S288c_chr02	80946	80947	3330
S288c_chr02	80947	80948	700
S288c_chr02	80948	80949	164
S288c_chr02	80949	80950	13
S288c_chr02	80950	80951	2
S288c_chr02	80952	80953	2708
S288c_chr02	80953	80954	95
S288c_chr02	80954	80955	1
S288c_chr02	80955	80956	2
S288c_chr02	80956	80957	185
S288c_chr02	80957	80958	6
S288c_chr02	80958	80959	4
S288c_chr02	80960	80961	50
S288c_chr02	80961	80962	3
S288c_chr02	80962	80963	428
S288c_chr02	80963	80964	52
S288c_chr02	80964	80965	4
S288c_chr02	80965	80966	1
S288c_chr02	80967	80968	9
S288c_chr02	80975	80976	3
S288c_chr02	80977	80978	3
S288c_chr02	80979	80980	75
S288c_chr02	80980	80981	2
S288c_chr02	80985	80986	1
S288c_chr02	80987	80988	6
S288c_chr02	80997	80998	1
S288c_chr02	81002	81003	48
S288c_chr02	81003	81004	3
S288c_chr02	81275	81276	10
S288c_chr02	81479	81480	2
S288c_chr02	81540	81541	23
S288c_chr02	81542	81543	1
S288c_chr02	81549	81550	15
S288c_chr02	81550	81551	19
S288c_chr02	81746	81747	5
S288c_chr02	81880	81881	2
S288c_chr02	82440	82441	2
S288c_chr02	83454	83455	1
S288c_chr02	83496	83497	2
S288c_chr02	84348	84349	1
S288c_chr02	84417	84418	265
S288c_chr02	84418	84419	4
S288c_chr02	84420	84421	23
S288c_chr02	84435	84436	6
S288c_chr02	84437	84438	3
S288c_chr02	84440	84441	14
S288c_chr02	84441	84442	9
S288c_chr02	84668	84669	2
S288c_chr02	86437	86438	1
S288c_chr02	88236	88237	3
S288c_chr02	88245	88246	26
S288c_chr02	88246	88247	3
S288c_chr02	88251	88252	1
S288c_chr02	88260	88261	9
S288c_chr02	88268	88269	3
S288c_chr02	88269	88270	1
S288c_chr02	88273	88274	9
S288c_chr02	88275	88276	2
S288c_chr02	88279	88280	1
S288c_chr02	88286	88287	1
S288c_chr02	88316	88317	4
S288c_chr02	88325	88326	2
S288c_chr02	88331	88332	1
S288c_chr02	88338	88339	18
S288c_chr02	88341	88342	2
S288c_chr02	88344	88345	1
S288c_chr02	88346	88347	4
S288c_chr02	88348	88349	103
S288c_chr02	88356	88357	4
S288c_chr02	88363	88364	2
S288c_chr02	88364	88365	3
S288c_chr02	88365	88366	416
S288c_chr02	88366	88367	55
S288c_chr02	88368	88369	12
S288c_chr02	88369	88370	142
S288c_chr02	88370	88371	4
S288c_chr02	88371	88372	1
S288c_chr02	88372	88373	103
S288c_chr02	88373	88374	3
S288c_chr02	88374	88375	4
S288c_chr02	88377	88378	15
S288c_chr02	88384	88385	250
S288c_chr02	88385	88386	5
S288c_chr02	88388	88389	1
S288c_chr02	88394	88395	5
S288c_chr02	88396	88397	8
S288c_chr02	88397	88398	88
S288c_chr02	88398	88399	3
S288c_chr02	88400	88402	37
S288c_chr02	88402	88403	2898
S288c_chr02	88403	88404	100
S288c_chr02	88404	88405	204
S288c_chr02	88405	88406	93
S288c_chr02	88406	88407	30
S288c_chr02	88407	88408	17
S288c_chr02	88408	88409	214
S288c_chr02	88409	88410	12
S288c_chr02	88410	88411	7
S288c_chr02	88411	88412	3440
S288c_chr02	88412	88413	779
S288c_chr02	88413	88414	17
S288c_chr02	88414	88415	251
S288c_chr02	88415	88416	232
S288c_chr02	88416	88417	15
S288c_chr02	88419	88420	289
S288c_chr02	88420	88421	1
S288c_chr02	88421	88422	17
S288c_chr02	88422	88423	45
S288c_chr02	88423	88424	26
S288c_chr02	88424	88425	2451
S288c_chr02	88425	88426	6
S288c_chr02	88426	88427	157
S288c_chr02	88427	88428	940
S288c_chr02	88428	88429	27
S288c_chr02	88429	88430	1
S288c_chr02	88430	88431	3
S288c_chr02	88431	88432	353
S288c_chr02	88432	88433	8
S288c_chr02	88433	88434	5
S288c_chr02	88438	88439	1
S288c_chr02	88441	88442	5
S288c_chr02	88489	88490	4
S288c_chr02	88491	88492	4
S288c_chr02	88514	88515	5
S288c_chr02	89855	89856	2
S288c_chr02	90502	90503	1
S288c_chr02	93427	93428	1
S288c_chr02	93450	93451	1
S288c_chr02	93455	93456	1
S288c_chr02	93475	93476	2
S288c_chr02	93476	93477	1
S288c_chr02	93478	93479	4
S288c_chr02	93497	93498	10
S288c_chr02	93498	93499	3
S288c_chr02	93509	93510	6
S288c_chr02	93511	93512	1
S288c_chr02	93512	93513	5
S288c_chr02	93514	93515	3
S288c_chr02	93515	93516	30
S288c_chr02	93516	93517	8
S288c_chr02	93522	93523	42
S288c_chr02	93523	93524	2
S288c_chr02	93526	93527	1
S288c_chr02	93529	93530	2
S288c_chr02	93624	93625	2
S288c_chr02	94844	94845	6
S288c_chr02	95340	95341	6
S288c_chr02	95847	95848	2
S288c_chr02	96309	96310	1
S288c_chr02	96319	96320	2
S288c_chr02	96323	96324	8
S288c_chr02	96324	96325	5
S288c_chr02	96329	96330	7
S288c_chr02	96339	96340	16
S288c_chr02	96341	96342	50
S288c_chr02	96358	96359	5
S288c_chr02	96379	96380	4
S288c_chr02	96509	96510	1
S288c_chr02	100171	100172	1
S288c_chr02	100272	100273	6
S288c_chr02	100273	100274	1
S288c_chr02	100275	100276	7
S288c_chr02	100282	100283	10
S288c_chr02	100284	100285	1
S288c_chr02	100289	100290	1
S288c_chr02	100292	100293	4
S288c_chr02	100294	100295	2
S288c_chr02	100297	100298	4
S288c_chr02	100298	100299	204
S288c_chr02	100300	100301	25
S288c_chr02	100302	100303	6
S288c_chr02	100305	100306	23
S288c_chr02	100306	100307	5
S288c_chr02	100309	100310	5
S288c_chr02	100318	100319	11
S288c_chr02	100319	100320	1
S288c_chr02	100337	100338	8
S288c_chr02	100338	100339	2
S288c_chr02	100343	100344	2
S288c_chr02	104642	104643	2
S288c_chr02	105188	105189	2
S288c_chr02	105193	105194	6
S288c_chr02	105196	105197	5
S288c_chr02	105197	105198	1
S288c_chr02	105203	105204	3
S288c_chr02	105212	105213	183
S288c_chr02	105213	105214	19
S288c_chr02	105214	105215	8
S288c_chr02	105215	105216	39
S288c_chr02	105219	105220	11
S288c_chr02	105220	105221	1
S288c_chr02	105222	105223	4
S288c_chr02	105223	105224	1
S288c_chr02	105227	105228	1
S288c_chr02	105229	105230	92
S288c_chr02	105230	105231	20
S288c_chr02	105231	105232	6
S288c_chr02	105236	105237	16
S288c_chr02	105238	105239	6
S288c_chr02	105239	105240	5
S288c_chr02	105243	105244	9
S288c_chr02	105245	105246	3
S288c_chr02	105247	105248	9
S288c_chr02	105251	105252	14
S288c_chr02	105252	105253	4
S288c_chr02	105253	105254	2
S288c_chr02	105257	105258	2
S288c_chr02	105259	105260	19
S288c_chr02	105260	105261	7
S288c_chr02	105262	105263	2
S288c_chr02	105264	105265	7
S288c_chr02	105345	105346	38
S288c_chr02	105346	105347	11
S288c_chr02	105738	105739	1
S288c_chr02	105740	105741	11
S288c_chr02	105750	105751	3
S288c_chr02	105968	105969	2
S288c_chr02	109847	109848	1
S288c_chr02	109858	109860	1
S288c_chr02	109866	109867	2
S288c_chr02	109881	109882	13
S288c_chr02	109883	109884	2
S288c_chr02	109885	109886	11
S288c_chr02	109886	109887	2
S288c_chr02	109889	109890	9
S288c_chr02	109892	109893	3
S288c_chr02	109894	109896	1
S288c_chr02	109900	109901	8
S288c_chr02	109906	109908	2
S288c_chr02	109916	109917	13
S288c_chr02	109922	109923	2
S288c_chr02	109935	109936	3
S288c_chr02	109946	109947	5
S288c_chr02	109948	109949	1
S288c_chr02	109951	109952	38
S288c_chr02	109952	109953	1
S288c_chr02	109955	109956	1
S288c_chr02	109964	109965	16
S288c_chr02	109965	109966	4
S288c_chr02	109971	109972	1
S288c_chr02	109981	109982	1
S288c_chr02	109986	109987	10
S288c_chr02	109987	109988	2
S288c_chr02	110235	110236	5
S288c_chr02	110248	110249	6
S288c_chr02	110273	110274	1
S288c_chr02	112508	112509	3
S288c_chr02	112689	112690	4
S288c_chr02	112693	112694	3
S288c_chr02	112716	112717	1
S288c_chr02	112718	112719	54
S288c_chr02	112719	112720	16
S288c_chr02	112724	112725	1
S288c_chr02	112725	112726	68
S288c_chr02	112726	112727	3
S288c_chr02	112727	112728	45
S288c_chr02	112731	112732	6
S288c_chr02	112732	112733	15
S288c_chr02	112733	112734	124
S288c_chr02	112734	112735	4
S288c_chr02	112736	112737	1
S288c_chr02	112744	112745	3
S288c_chr02	113423	113424	2
S288c_chr02	113507	113508	1
S288c_chr02	113647	113648	2
S288c_chr02	115145	115146	1
S288c_chr02	115160	115161	1
S288c_chr02	115450	115451	2
S288c_chr02	115452	115453	9
S288c_chr02	115454	115455	1
S288c_chr02	115458	115459	4
S288c_chr02	115462	115463	1
S288c_chr02	115463	115464	5
S288c_chr02	115469	115470	20
S288c_chr02	115474	115475	1
S288c_chr02	115476	115477	4
S288c_chr02	115478	115479	4
S288c_chr02	115480	115481	4
S288c_chr02	115482	115483	1
S288c_chr02	115499	115500	50
S288c_chr02	115514	115515	1
S288c_chr02	119169	119170	3
S288c_chr02	119250	119251	2
S288c_chr02	119280	119281	24
S288c_chr02	119281	119282	1
S288c_chr02	119283	119284	1
S288c_chr02	119284	119285	4
S288c_chr02	119285	119286	5
S288c_chr02	119292	119293	2
S288c_chr02	119294	119295	2
S288c_chr02	119296	119297	15
S288c_chr02	119299	119300	43
S288c_chr02	119300	119301	5
S288c_chr02	119302	119303	12
S288c_chr02	119305	119306	35
S288c_chr02	119306	119307	2
S288c_chr02	119309	119310	13
S288c_chr02	119321	119322	7
S288c_chr02	119324	119325	14
S288c_chr02	119421	119422	10
S288c_chr02	119423	119424	16
S288c_chr02	119486	119487	24
S288c_chr02	119487	119488	15
S288c_chr02	119488	119489	5
S288c_chr02	119547	119548	36
S288c_chr02	119554	119555	61
S288c_chr02	119556	119557	1
S288c_chr02	119620	119621	1
S288c_chr02	119827	119828	1
S288c_chr02	119997	119998	4
S288c_chr02	119999	120000	2
S288c_chr02	120008	120009	1
S288c_chr02	121115	121116	29
S288c_chr02	121135	121136	2
S288c_chr02	121976	121977	2
S288c_chr02	122300	122301	6
S288c_chr02	122301	122302	1
S288c_chr02	122305	122306	19
S288c_chr02	122308	122309	1
S288c_chr02	122310	122311	1
S288c_chr02	122435	122436	1
S288c_chr02	122436	122437	4
S288c_chr02	122437	122438	3
S288c_chr02	122438	122439	1
S288c_chr02	122602	122603	21
S288c_chr02	122613	122614	14
S288c_chr02	122614	122615	1
S288c_chr02	122657	122658	2
S288c_chr02	122664	122665	8
S288c_chr02	124257	124258	12
S288c_chr02	124258	124259	7
S288c_chr02	124284	124285	2
S288c_chr02	126054	126055	3
S288c_chr02	126062	126063	3
S288c_chr02	126063	126064	1
S288c_chr02	126087	126088	2
S288c_chr02	126091	126092	2
S288c_chr02	126092	126093	5
S288c_chr02	126094	126095	1
S288c_chr02	127412	127413	1
S288c_chr02	127431	127432	1
S288c_chr02	127447	127448	3
S288c_chr02	127470	127471	1
S288c_chr02	127649	127650	30
S288c_chr02	127653	127654	10
S288c_chr02	127654	127655	2
S288c_chr02	127662	127663	37
S288c_chr02	127670	127671	4
S288c_chr02	127671	127672	5
S288c_chr02	127672	127674	1
S288c_chr02	127675	127676	1
S288c_chr02	127677	127678	1
S288c_chr02	127679	127680	1
S288c_chr02	127681	127682	174
S288c_chr02	127682	127683	4
S288c_chr02	127683	127684	5
S288c_chr02	127684	127685	1
S288c_chr02	127701	127702	14
S288c_chr02	127717	127718	9
S288c_chr02	127738	127739	3
S288c_chr02	127739	127740	7
S288c_chr02	127742	127743	1
S288c_chr02	127746	127747	8
S288c_chr02	127750	127751	56
S288c_chr02	127751	127752	1
S288c_chr02	127752	127753	3
S288c_chr02	127753	127754	189
S288c_chr02	127755	127756	2
S288c_chr02	127756	127757	47
S288c_chr02	127757	127758	4
S288c_chr02	127758	127759	1
S288c_chr02	127771	127772	7
S288c_chr02	129217	129218	1
S288c_chr02	129594	129595	4
S288c_chr02	129845	129846	12
S288c_chr02	129849	129850	5
S288c_chr02	133809	133810	8
S288c_chr02	133810	133811	1
S288c_chr02	133823	133824	18
S288c_chr02	133824	133825	1
S288c_chr02	133825	133826	2
S288c_chr02	133830	133831	4
S288c_chr02	133832	133833	2
S288c_chr02	133839	133840	5
S288c_chr02	133844	133845	14
S288c_chr02	133848	133849	4
S288c_chr02	133864	133865	3
S288c_chr02	133920	133921	3
S288c_chr02	133926	133927	1
S288c_chr02	133931	133932	2
S288c_chr02	133934	133935	68
S288c_chr02	133935	133936	6
S288c_chr02	133959	133960	1
S288c_chr02	133960	133961	250
S288c_chr02	133961	133962	2
S288c_chr02	133962	133963	7
S288c_chr02	133965	133966	1
S288c_chr02	133991	133992	4
S288c_chr02	133992	133993	1
S288c_chr02	133997	133998	2
S288c_chr02	134001	134002	36
S288c_chr02	134003	134004	1
S288c_chr02	134020	134021	2
S288c_chr02	134030	134031	1
S288c_chr02	134035	134036	15
S288c_chr02	135523	135524	2
S288c_chr02	135549	135550	4
S288c_chr02	137743	137744	1
S288c_chr02	137847	137848	3
S288c_chr02	138060	138061	1
S288c_chr02	138131	138132	3
S288c_chr02	138149	138150	6
S288c_chr02	138156	138158	1
S288c_chr02	138163	138164	1
S288c_chr02	138179	138180	101
S288c_chr02	138180	138181	1
S288c_chr02	138186	138187	1
S288c_chr02	138193	138194	49
S288c_chr02	138200	138201	5
S288c_chr02	138230	138231	2
S288c_chr02	138232	138233	1
S288c_chr02	138233	138234	4
S288c_chr02	138238	138239	1
S288c_chr02	138243	138244	1
S288c_chr02	138289	138290	113
S288c_chr02	138290	138291	5
S288c_chr02	138292	138293	1
S288c_chr02	138295	138296	1
S288c_chr02	141952	141953	56
S288c_chr02	141953	141954	3
S288c_chr02	141954	141955	57
S288c_chr02	141955	141956	1
S288c_chr02	141956	141957	8
S288c_chr02	141973	141974	1
S288c_chr02	141983	141984	2
S288c_chr02	141996	141997	7
S288c_chr02	142001	142002	41
S288c_chr02	142002	142003	1
S288c_chr02	142004	142005	2
S288c_chr02	142005	142006	4
S288c_chr02	142008	142009	1
S288c_chr02	142009	142010	7
S288c_chr02	142011	142012	34
S288c_chr02	142012	142013	5
S288c_chr02	142017	142018	5
S288c_chr02	142024	142025	10
S288c_chr02	142026	142027	2
S288c_chr02	142044	142045	115
S288c_chr02	142049	142050	10
S288c_chr02	142051	142052	4
S288c_chr02	142055	142056	1
S288c_chr02	142113	142114	4
S288c_chr02	142118	142119	7
S288c_chr02	143237	143238	1
S288c_chr02	143484	143485	1
S288c_chr02	143551	143552	1
S288c_chr02	143591	143592	7
S288c_chr02	143603	143604	8
S288c_chr02	143608	143609	1
S288c_chr02	143664	143665	2
S288c_chr02	143724	143725	1
S288c_chr02	143725	143726	21
S288c_chr02	143726	143727	6
S288c_chr02	143728	143729	7
S288c_chr02	143729	143730	17
S288c_chr02	143731	143732	2
S288c_chr02	143740	143741	1
S288c_chr02	143747	143748	4
S288c_chr02	143749	143750	6
S288c_chr02	143754	143755	5
S288c_chr02	143775	143776	1
S288c_chr02	143783	143784	1
S288c_chr02	143800	143801	1
S288c_chr02	143802	143803	1
S288c_chr02	143806	143807	6
S288c_chr02	143808	143809	1
S288c_chr02	143822	143823	1
S288c_chr02	143863	143864	1
S288c_chr02	143869	143870	1
S288c_chr02	143872	143873	1
S288c_chr02	143873	143874	3
S288c_chr02	143882	143883	12
S288c_chr02	143883	143884	2
S288c_chr02	143885	143886	84
S288c_chr02	143886	143887	12
S288c_chr02	143887	143888	2
S288c_chr02	143888	143889	3
S288c_chr02	143889	143890	1
S288c_chr02	143890	143891	5
S288c_chr02	143906	143907	1
S288c_chr02	143909	143910	6
S288c_chr02	143925	143926	1
S288c_chr02	143938	143939	4
S288c_chr02	144469	144470	1
S288c_chr02	144899	144900	8
S288c_chr02	144901	144902	3
S288c_chr02	146728	146729	1
S288c_chr02	150260	150261	1
S288c_chr02	150271	150272	3
S288c_chr02	150273	150274	1
S288c_chr02	150277	150278	12
S288c_chr02	150278	150279	1
S288c_chr02	150292	150293	4
S288c_chr02	150294	150295	1
S288c_chr02	150299	150300	1
S288c_chr02	150300	150301	183
S288c_chr02	150301	150302	29
S288c_chr02	150302	150303	6
S288c_chr02	150304	150305	1
S288c_chr02	150306	150307	6
S288c_chr02	150309	150310	3
S288c_chr02	150315	150316	1
S288c_chr02	150319	150320	1
S288c_chr02	150327	150328	2
S288c_chr02	150340	150341	1
S288c_chr02	150346	150347	2
S288c_chr02	150355	150356	1
S288c_chr02	150365	150366	5
S288c_chr02	150418	150419	1
S288c_chr02	151258	151259	1
S288c_chr02	151262	151263	2
S288c_chr02	151285	151286	1
S288c_chr02	151288	151289	4
S288c_chr02	151353	151354	2
S288c_chr02	151363	151364	1
S288c_chr02	151392	151393	1
S288c_chr02	151410	151411	18
S288c_chr02	151411	151412	3
S288c_chr02	151416	151417	10
S288c_chr02	151420	151421	4
S288c_chr02	151424	151425	50
S288c_chr02	151425	151426	1
S288c_chr02	151429	151430	1
S288c_chr02	151431	151432	2
S288c_chr02	151433	151434	1
S288c_chr02	151446	151447	28
S288c_chr02	151447	151448	1
S288c_chr02	151449	151450	9
S288c_chr02	151452	151453	4
S288c_chr02	151457	151458	10
S288c_chr02	151458	151459	1
S288c_chr02	151465	151466	10
S288c_chr02	151466	151467	3
S288c_chr02	151816	151817	5
S288c_chr02	153622	153623	1
S288c_chr02	153663	153664	34
S288c_chr02	153672	153673	31
S288c_chr02	153674	153675	1
S288c_chr02	153678	153679	37
S288c_chr02	153683	153684	2
S288c_chr02	153688	153689	4
S288c_chr02	156418	156419	7
S288c_chr02	158484	158485	1
S288c_chr02	158575	158576	26
S288c_chr02	158576	158577	6
S288c_chr02	158578	158579	10
S288c_chr02	158583	158584	5
S288c_chr02	158588	158589	22
S288c_chr02	158590	158591	1
S288c_chr02	159879	159880	1
S288c_chr02	162713	162714	2
S288c_chr02	162717	162718	4
S288c_chr02	162721	162722	1
S288c_chr02	162733	162734	4
S288c_chr02	162740	162741	40
S288c_chr02	162742	162743	93
S288c_chr02	162744	162745	2
S288c_chr02	162751	162752	8
S288c_chr02	162756	162757	1
S288c_chr02	162766	162767	2
S288c_chr02	162773	162774	6
S288c_chr02	162774	162775	1
S288c_chr02	162783	162784	1
S288c_chr02	162854	162855	2
S288c_chr02	162881	162882	5
S288c_chr02	162914	162915	3
S288c_chr02	162923	162924	1
S288c_chr02	162946	162947	1
S288c_chr02	162994	162995	18
S288c_chr02	162996	162997	6
S288c_chr02	163000	163001	9
S288c_chr02	163002	163003	6
S288c_chr02	163004	163005	3
S288c_chr02	163014	163015	6
S288c_chr02	163988	163989	1
S288c_chr02	164162	164163	2
S288c_chr02	164337	164338	2
S288c_chr02	164339	164340	2
S288c_chr02	164344	164345	11
S288c_chr02	164345	164346	3
S288c_chr02	164350	164351	1
S288c_chr02	164353	164354	3
S288c_chr02	164356	164357	6
S288c_chr02	164359	164360	30
S288c_chr02	164360	164361	1
S288c_chr02	164363	164364	8
S288c_chr02	164375	164376	1
S288c_chr02	164376	164377	5
S288c_chr02	164379	164380	55
S288c_chr02	164383	164385	3
S288c_chr02	164385	164386	10
S288c_chr02	164386	164387	3
S288c_chr02	164393	164394	2
S288c_chr02	164400	164401	2
S288c_chr02	164402	164403	3
S288c_chr02	164403	164404	2
S288c_chr02	164406	164407	2
S288c_chr02	164412	164413	4
S288c_chr02	164429	164430	1
S288c_chr02	164789	164790	3
S288c_chr02	166063	166064	1
S288c_chr02	166076	166077	1
S288c_chr02	167215	167216	2
S288c_chr02	167220	167221	3
S288c_chr02	167229	167230	1
S288c_chr02	167233	167234	5
S288c_chr02	167240	167241	1
S288c_chr02	167271	167272	1
S288c_chr02	167276	167277	4
S288c_chr02	167287	167288	1
S288c_chr02	167296	167297	1
S288c_chr02	167300	167301	5
S288c_chr02	167303	167304	2
S288c_chr02	167312	167313	2
S288c_chr02	167426	167427	2
S288c_chr02	167427	167428	1
S288c_chr02	167428	167429	50
S288c_chr02	167429	167430	1
S288c_chr02	167430	167431	2
S288c_chr02	167432	167433	6
S288c_chr02	167438	167439	2
S288c_chr02	167439	167440	1
S288c_chr02	167452	167453	1
S288c_chr02	167625	167626	1
S288c_chr02	167651	167652	3
S288c_chr02	167692	167693	478
S288c_chr02	167693	167694	84
S288c_chr02	167694	167695	8
S288c_chr02	167696	167697	3
S288c_chr02	167699	167700	4
S288c_chr02	167708	167709	223
S288c_chr02	167713	167714	7
S288c_chr02	169340	169341	1
S288c_chr02	169343	169344	2
S288c_chr02	169347	169348	5
S288c_chr02	169351	169352	2
S288c_chr02	169357	169358	673
S288c_chr02	169358	169359	12
S288c_chr02	169359	169360	1
S288c_chr02	169360	169361	17
S288c_chr02	169362	169363	4
S288c_chr02	169364	169365	2
S288c_chr02	169378	169379	26
S288c_chr02	169380	169381	6
S288c_chr02	170124	170125	2
S288c_chr02	170147	170148	2
S288c_chr02	170163	170164	3
S288c_chr02	171070	171071	1
S288c_chr02	171084	171085	12
S288c_chr02	171100	171101	1
S288c_chr02	171382	171383	1
S288c_chr02	174662	174663	1
S288c_chr02	174731	174732	40
S288c_chr02	174735	174736	4
S288c_chr02	174742	174743	1
S288c_chr02	174745	174746	11
S288c_chr02	174746	174747	5
S288c_chr02	174753	174754	8
S288c_chr02	174757	174758	13
S288c_chr02	174761	174762	1
S288c_chr02	174763	174764	1
S288c_chr02	174764	174765	62
S288c_chr02	174766	174767	7
S288c_chr02	174768	174769	4
S288c_chr02	174772	174773	28
S288c_chr02	174773	174774	2
S288c_chr02	175290	175291	7
S288c_chr02	175302	175303	2
S288c_chr02	175303	175304	6
S288c_chr02	177770	177771	4
S288c_chr02	177772	177774	3
S288c_chr02	177776	177777	4
S288c_chr02	177781	177782	10
S288c_chr02	177784	177785	2
S288c_chr02	177785	177786	7
S288c_chr02	177791	177792	5
S288c_chr02	177793	177794	334
S288c_chr02	177794	177795	9
S288c_chr02	177796	177797	1
S288c_chr02	177797	177798	44
S288c_chr02	177798	177799	1
S288c_chr02	177799	177800	4
S288c_chr02	177801	177802	11
S288c_chr02	177802	177803	1
S288c_chr02	177804	177805	4
S288c_chr02	178631	178632	5
S288c_chr02	179500	179501	6
S288c_chr02	180410	180411	6
S288c_chr02	181459	181460	1
S288c_chr02	181463	181464	3
S288c_chr02	181480	181481	4
S288c_chr02	181483	181484	10
S288c_chr02	181489	181490	114
S288c_chr02	181490	181491	4
S288c_chr02	181494	181495	1
S288c_chr02	181502	181503	1
S288c_chr02	181503	181504	2
S288c_chr02	181507	181508	4
S288c_chr02	181516	181517	1
S288c_chr02	181521	181522	26
S288c_chr02	181522	181523	1
S288c_chr02	183460	183461	1
S288c_chr02	184058	184059	1
S288c_chr02	184105	184106	2
S288c_chr02	184119	184120	2
S288c_chr02	184191	184192	2
S288c_chr02	185252	185253	6
S288c_chr02	185508	185509	2
S288c_chr02	185515	185516	5
S288c_chr02	185543	185544	1
S288c_chr02	185570	185571	1
S288c_chr02	185666	185667	1
S288c_chr02	185871	185872	7
S288c_chr02	185894	185895	1
S288c_chr02	185927	185928	10
S288c_chr02	186764	186765	9
S288c_chr02	186767	186768	3
S288c_chr02	186770	186771	241
S288c_chr02	186772	186773	50
S288c_chr02	186774	186775	18
S288c_chr02	186778	186779	96
S288c_chr02	186779	186781	1
S288c_chr02	186783	186784	1
S288c_chr02	186799	186800	1
S288c_chr02	187444	187445	2
S288c_chr02	189529	189530	1
S288c_chr02	189534	189535	1
S288c_chr02	189785	189786	14
S288c_chr02	189786	189787	1
S288c_chr02	190571	190572	7
S288c_chr02	190619	190620	1
S288c_chr02	190621	190622	5
S288c_chr02	190625	190626	5
S288c_chr02	197580	197581	1
S288c_chr02	198422	198423	1
S288c_chr02	198472	198473	6
S288c_chr02	198497	198498	2
S288c_chr02	198507	198508	2
S288c_chr02	198536	198537	1
S288c_chr02	198671	198672	1
S288c_chr02	198675	198676	3
S288c_chr02	198708	198709	2
S288c_chr02	198724	198725	2
S288c_chr02	198754	198755	1
S288c_chr02	198796	198797	1
S288c_chr02	198806	198807	6
S288c_chr02	198819	198820	16
S288c_chr02	198820	198821	13
S288c_chr02	198821	198822	2
S288c_chr02	198824	198825	5
S288c_chr02	198846	198847	1
S288c_chr02	198899	198900	4
S288c_chr02	198902	198903	6
S288c_chr02	198905	198906	4
S288c_chr02	198906	198907	3
S288c_chr02	198911	198912	5
S288c_chr02	198915	198916	4
S288c_chr02	198920	198921	16
S288c_chr02	198922	198923	15
S288c_chr02	198923	198924	1
S288c_chr02	198925	198926	16
S288c_chr02	198926	198927	1
S288c_chr02	198941	198942	2
S288c_chr02	198946	198947	26
S288c_chr02	198953	198954	8
S288c_chr02	198964	198965	1
S288c_chr02	199003	199004	5
S288c_chr02	199099	199100	5
S288c_chr02	201947	201948	1
S288c_chr02	204519	204520	2
S288c_chr02	205797	205798	10
S288c_chr02	205798	205799	6
S288c_chr02	205802	205803	3
S288c_chr02	205835	205836	1
S288c_chr02	205841	205842	1
S288c_chr02	205872	205873	5
S288c_chr02	205891	205892	12
S288c_chr02	205898	205899	34
S288c_chr02	205911	205912	1
S288c_chr02	205928	205929	4
S288c_chr02	205975	205976	4
S288c_chr02	208067	208068	2
[truncated: 72,606 more rows]
