# Supplementary material for: Alternative polyadenylation diversifies post‐transcriptional regulation by selective RNA–protein interactions
Source: Mol Syst Biol. 2014 Feb 25;10(2):719. doi: 10.1002/msb.135068 (PMC4023391; doi:10.1002/msb.135068)
Supplement: Supplementary file 13 — Sweave document [file MSB-10-2-719-s13.zip › C_t0_CCTCCC_fwd_uniquelyAligned_minus.sorted.bedgraph]

S288c_chr01	4072	4073	1
S288c_chr01	6735	6736	4
S288c_chr01	9913	9914	9
S288c_chr01	9960	9961	1
S288c_chr01	12858	12859	1
S288c_chr01	13014	13015	1
S288c_chr01	13026	13027	2
S288c_chr01	13819	13820	1
S288c_chr01	14213	14214	1
S288c_chr01	14455	14456	2
S288c_chr01	14654	14655	6
S288c_chr01	14768	14769	8
S288c_chr01	15151	15152	2
S288c_chr01	15644	15645	5
S288c_chr01	15802	15803	1
S288c_chr01	15816	15817	3
S288c_chr01	15826	15827	2
S288c_chr01	15862	15863	2
S288c_chr01	15908	15909	1
S288c_chr01	15949	15950	1
S288c_chr01	16154	16155	2
S288c_chr01	16793	16794	12
S288c_chr01	16802	16803	1
S288c_chr01	16806	16807	3
S288c_chr01	16813	16814	4
S288c_chr01	16820	16821	3
S288c_chr01	17068	17069	3
S288c_chr01	17069	17070	1
S288c_chr01	17109	17110	4
S288c_chr01	17241	17242	1
S288c_chr01	17812	17813	2
S288c_chr01	17817	17818	1
S288c_chr01	18252	18253	5
S288c_chr01	21268	21269	1
S288c_chr01	21536	21537	2
S288c_chr01	21600	21601	1
S288c_chr01	21614	21615	1
S288c_chr01	21619	21620	1
S288c_chr01	21990	21991	1
S288c_chr01	21997	21998	2
S288c_chr01	22320	22321	4
S288c_chr01	22534	22535	2
S288c_chr01	22543	22544	1
S288c_chr01	23686	23687	1
S288c_chr01	23956	23957	1
S288c_chr01	25187	25188	4
S288c_chr01	25191	25192	3
S288c_chr01	25194	25195	1
S288c_chr01	25197	25198	2
S288c_chr01	28055	28056	2
S288c_chr01	28060	28061	7
S288c_chr01	28066	28067	2
S288c_chr01	28114	28115	3
S288c_chr01	28117	28118	6
S288c_chr01	28118	28119	1
S288c_chr01	28127	28128	2
S288c_chr01	28129	28130	1
S288c_chr01	28130	28131	18
S288c_chr01	28138	28139	1
S288c_chr01	28160	28161	1
S288c_chr01	28177	28178	6
S288c_chr01	28178	28179	2
S288c_chr01	28180	28181	5
S288c_chr01	28198	28199	1
S288c_chr01	28236	28237	1
S288c_chr01	28281	28282	1
S288c_chr01	28322	28323	1
S288c_chr01	28601	28602	1
S288c_chr01	29039	29040	1
S288c_chr01	29077	29078	2
S288c_chr01	29091	29092	3
S288c_chr01	30798	30799	1
S288c_chr01	30825	30826	1
S288c_chr01	30910	30911	1
S288c_chr01	30935	30936	1
S288c_chr01	31523	31524	2
S288c_chr01	31530	31531	1
S288c_chr01	31540	31541	1
S288c_chr01	31541	31542	4
S288c_chr01	31560	31561	4
S288c_chr01	31568	31569	1
S288c_chr01	31575	31576	2
S288c_chr01	33007	33008	1
S288c_chr01	33010	33011	1
S288c_chr01	33014	33015	8
S288c_chr01	33022	33023	10
S288c_chr01	33025	33026	4
S288c_chr01	33035	33036	1
S288c_chr01	33270	33271	3
S288c_chr01	33297	33298	1
S288c_chr01	33318	33319	3
S288c_chr01	33327	33328	2
S288c_chr01	33417	33418	1
S288c_chr01	34817	34818	2
S288c_chr01	34847	34848	2
S288c_chr01	34867	34868	5
S288c_chr01	34873	34874	2
S288c_chr01	34915	34916	2
S288c_chr01	34916	34917	10
S288c_chr01	34919	34920	2
S288c_chr01	34926	34927	1
S288c_chr01	35110	35111	9
S288c_chr01	35112	35113	21
S288c_chr01	36384	36385	2
S288c_chr01	36386	36387	64
S288c_chr01	36399	36400	1
S288c_chr01	36400	36401	8
S288c_chr01	36411	36412	6
S288c_chr01	36413	36414	4
S288c_chr01	36414	36415	35
S288c_chr01	36416	36417	1
S288c_chr01	36419	36420	30
S288c_chr01	36673	36674	1
S288c_chr01	37251	37252	5
S288c_chr01	37257	37258	1
S288c_chr01	37262	37263	2
S288c_chr01	37277	37278	2
S288c_chr01	37278	37279	6
S288c_chr01	37291	37292	1
S288c_chr01	37307	37308	1
S288c_chr01	37343	37344	3
S288c_chr01	37370	37371	4
S288c_chr01	37413	37414	1
S288c_chr01	37478	37479	1
S288c_chr01	39004	39005	1
S288c_chr01	39009	39010	23
S288c_chr01	39010	39011	22
S288c_chr01	39012	39013	3
S288c_chr01	39013	39014	15
S288c_chr01	39015	39016	4
S288c_chr01	39020	39021	6
S288c_chr01	39027	39028	1
S288c_chr01	39030	39031	16
S288c_chr01	39032	39033	2
S288c_chr01	39036	39037	2
S288c_chr01	39054	39055	3
S288c_chr01	39060	39061	5
S288c_chr01	39063	39064	5
S288c_chr01	39080	39081	1
S288c_chr01	39100	39101	1
S288c_chr01	39103	39104	1
S288c_chr01	39118	39119	2
S288c_chr01	39122	39123	1
S288c_chr01	39125	39126	5
S288c_chr01	39143	39144	1
S288c_chr01	39152	39153	3
S288c_chr01	39153	39154	4
S288c_chr01	39161	39162	12
S288c_chr01	39162	39163	32
S288c_chr01	39206	39207	1
S288c_chr01	40577	40578	1
S288c_chr01	40593	40594	1
S288c_chr01	41884	41885	4
S288c_chr01	41969	41970	1
S288c_chr01	41973	41974	1
S288c_chr01	41975	41976	1
S288c_chr01	41977	41978	6
S288c_chr01	41978	41979	1
S288c_chr01	41979	41980	45
S288c_chr01	41981	41982	2
S288c_chr01	41983	41984	4
S288c_chr01	41986	41987	2
S288c_chr01	41996	41997	3
S288c_chr01	41998	41999	36
S288c_chr01	42017	42018	4
S288c_chr01	42023	42024	2
S288c_chr01	42027	42028	1
S288c_chr01	42037	42038	5
S288c_chr01	42038	42039	16
S288c_chr01	42039	42040	61
S288c_chr01	42084	42085	1
S288c_chr01	42325	42326	2
S288c_chr01	42327	42328	90
S288c_chr01	42328	42329	13
S288c_chr01	42329	42330	318
S288c_chr01	42330	42331	1116
S288c_chr01	42336	42338	1
S288c_chr01	42340	42341	2
S288c_chr01	42502	42503	1
S288c_chr01	42765	42766	1
S288c_chr01	42771	42772	1
S288c_chr01	42775	42776	1
S288c_chr01	42787	42788	4
S288c_chr01	42789	42790	6
S288c_chr01	42793	42794	1
S288c_chr01	42796	42797	13
S288c_chr01	42799	42800	3
S288c_chr01	42802	42803	3
S288c_chr01	42803	42804	20
S288c_chr01	42809	42810	1
S288c_chr01	42816	42817	3
S288c_chr01	42826	42827	1
S288c_chr01	42836	42837	1
S288c_chr01	42837	42838	36
S288c_chr01	44973	44974	2
S288c_chr01	45105	45106	4
S288c_chr01	45111	45112	6
S288c_chr01	45113	45114	2
S288c_chr01	45115	45116	3
S288c_chr01	45120	45121	1
S288c_chr01	45125	45126	1
S288c_chr01	45135	45137	1
S288c_chr01	45137	45138	4
S288c_chr01	45139	45140	2
S288c_chr01	45142	45143	1
S288c_chr01	45157	45158	1
S288c_chr01	45185	45186	1
S288c_chr01	45187	45188	1
S288c_chr01	45189	45190	1
S288c_chr01	45192	45193	3
S288c_chr01	45498	45499	2
S288c_chr01	45582	45583	5
S288c_chr01	45584	45585	1
S288c_chr01	45816	45817	2
S288c_chr01	47866	47867	2
S288c_chr01	47875	47876	1
S288c_chr01	48284	48285	2
S288c_chr01	48298	48299	5
S288c_chr01	48302	48303	4
S288c_chr01	48308	48309	9
S288c_chr01	48309	48310	30
S288c_chr01	48312	48313	2
S288c_chr01	48313	48314	3
S288c_chr01	48314	48315	53
S288c_chr01	48316	48317	10
S288c_chr01	48319	48320	23
S288c_chr01	48320	48321	1
S288c_chr01	48321	48322	186
S288c_chr01	48322	48323	9
S288c_chr01	48323	48324	45
S288c_chr01	48325	48326	12
S288c_chr01	48335	48336	1
S288c_chr01	48351	48352	2
S288c_chr01	48353	48354	3
S288c_chr01	48354	48355	7
S288c_chr01	48357	48358	16
S288c_chr01	48359	48360	2
S288c_chr01	48364	48365	8
S288c_chr01	48385	48386	2
S288c_chr01	48402	48403	1
S288c_chr01	48403	48404	2
S288c_chr01	48557	48558	1
S288c_chr01	48733	48734	2
S288c_chr01	49900	49901	4
S288c_chr01	51786	51787	1
S288c_chr01	51788	51789	1
S288c_chr01	51854	51855	3
S288c_chr01	51855	51856	15
S288c_chr01	51863	51864	3
S288c_chr01	51864	51865	26
S288c_chr01	51871	51872	2
S288c_chr01	51874	51875	1
S288c_chr01	51875	51876	15
S288c_chr01	51879	51880	2
S288c_chr01	51881	51882	1
S288c_chr01	51882	51883	9
S288c_chr01	51884	51885	2
S288c_chr01	51896	51897	1
S288c_chr01	56982	56983	1
S288c_chr01	57929	57930	2
S288c_chr01	57933	57934	1
S288c_chr01	57936	57937	3
S288c_chr01	57937	57938	55
S288c_chr01	57939	57940	7
S288c_chr01	57943	57944	1
S288c_chr01	57952	57953	2
S288c_chr01	57954	57955	52
S288c_chr01	57955	57956	3
S288c_chr01	57956	57957	2
S288c_chr01	57957	57958	220
S288c_chr01	57958	57959	13
S288c_chr01	57959	57960	31
S288c_chr01	57960	57961	800
S288c_chr01	57964	57965	9
S288c_chr01	57966	57967	5
S288c_chr01	57967	57968	3
S288c_chr01	57968	57969	2
S288c_chr01	57970	57971	4
S288c_chr01	57971	57972	1
S288c_chr01	57974	57976	1
S288c_chr01	57977	57978	4
S288c_chr01	57985	57986	21
S288c_chr01	57988	57989	1
S288c_chr01	57989	57990	118
S288c_chr01	57991	57992	4
S288c_chr01	57992	57993	1
S288c_chr01	57994	57995	2
S288c_chr01	58002	58003	1
S288c_chr01	58003	58004	29
S288c_chr01	58008	58009	2
S288c_chr01	58012	58013	3
S288c_chr01	58017	58018	5
S288c_chr01	58022	58023	1
S288c_chr01	58045	58046	1
S288c_chr01	58048	58049	2
S288c_chr01	62544	62545	1
S288c_chr01	62547	62548	9
S288c_chr01	62622	62623	2
S288c_chr01	62625	62626	2
S288c_chr01	62627	62628	1
S288c_chr01	62637	62638	4
S288c_chr01	62640	62641	21
S288c_chr01	62641	62642	1
S288c_chr01	62642	62643	118
S288c_chr01	62643	62644	3
S288c_chr01	62644	62645	100
S288c_chr01	62645	62646	491
S288c_chr01	62646	62647	4
S288c_chr01	62647	62648	2
S288c_chr01	62648	62649	23
S288c_chr01	62649	62650	22
S288c_chr01	62650	62651	93
S288c_chr01	62651	62652	359
S288c_chr01	62652	62653	10
S288c_chr01	62653	62654	542
S288c_chr01	62654	62655	19
S288c_chr01	62655	62656	4
S288c_chr01	62656	62657	1
S288c_chr01	62657	62658	3
S288c_chr01	62658	62659	2
S288c_chr01	62660	62661	24
S288c_chr01	62662	62663	1
S288c_chr01	62666	62667	3
S288c_chr01	62667	62668	1
S288c_chr01	62670	62671	14
S288c_chr01	62672	62673	27
S288c_chr01	62675	62676	1
S288c_chr01	62676	62677	6
S288c_chr01	62677	62678	34
S288c_chr01	62678	62679	78
S288c_chr01	62679	62680	207
S288c_chr01	62682	62683	3
S288c_chr01	62686	62687	16
S288c_chr01	62689	62691	3
S288c_chr01	62695	62696	2
S288c_chr01	62697	62698	1
S288c_chr01	62698	62699	2
S288c_chr01	62699	62700	7
S288c_chr01	62707	62708	1
S288c_chr01	62708	62709	2
S288c_chr01	64201	64202	1
S288c_chr01	65431	65432	2
S288c_chr01	65440	65441	4
S288c_chr01	65443	65444	3
S288c_chr01	65454	65455	3
S288c_chr01	65458	65459	38
S288c_chr01	65460	65461	13
S288c_chr01	65462	65463	21
S288c_chr01	65464	65465	2
S288c_chr01	65465	65466	5
S288c_chr01	65466	65467	14
S288c_chr01	65467	65468	2
S288c_chr01	65468	65469	12
S288c_chr01	65476	65477	7
S288c_chr01	65477	65478	4
S288c_chr01	65479	65481	1
S288c_chr01	65496	65497	8
S288c_chr01	65500	65501	27
S288c_chr01	65533	65534	1
S288c_chr01	65554	65555	1
S288c_chr01	65560	65561	2
S288c_chr01	65567	65568	1
S288c_chr01	65618	65619	2
S288c_chr01	65678	65680	1
S288c_chr01	65680	65681	5
S288c_chr01	65715	65716	3
S288c_chr01	67729	67730	1
S288c_chr01	68007	68008	1
S288c_chr01	68127	68128	1
S288c_chr01	69702	69703	13
S288c_chr01	69813	69814	4
S288c_chr01	69817	69818	1
S288c_chr01	69874	69875	1
S288c_chr01	70045	70046	1
S288c_chr01	70068	70069	6
S288c_chr01	70178	70179	1
S288c_chr01	70436	70437	2
S288c_chr01	70442	70443	2
S288c_chr01	70581	70582	3
S288c_chr01	70849	70850	1
S288c_chr01	70905	70906	10
S288c_chr01	71011	71012	3
S288c_chr01	71082	71083	1
S288c_chr01	71374	71375	1
S288c_chr01	72622	72623	8
S288c_chr01	73283	73284	1
S288c_chr01	73285	73286	16
S288c_chr01	73308	73309	1
S288c_chr01	73343	73344	2
S288c_chr01	73349	73350	1
S288c_chr01	73353	73354	1
S288c_chr01	73365	73366	1
S288c_chr01	73368	73369	1
S288c_chr01	73370	73371	15
S288c_chr01	73373	73374	3
S288c_chr01	73375	73376	51
S288c_chr01	73379	73380	1
S288c_chr01	73393	73394	1
S288c_chr01	73394	73395	16
S288c_chr01	73396	73397	6
S288c_chr01	73397	73398	13
S288c_chr01	73398	73399	136
S288c_chr01	73402	73403	2
S288c_chr01	73404	73405	1
S288c_chr01	73405	73406	2
S288c_chr01	73407	73408	11
S288c_chr01	73409	73410	9
S288c_chr01	73414	73415	7
S288c_chr01	73416	73417	12
S288c_chr01	73418	73419	1
S288c_chr01	73420	73421	21
S288c_chr01	73421	73422	57
S288c_chr01	73425	73426	53
S288c_chr01	73426	73427	243
S288c_chr01	73427	73428	2
S288c_chr01	73428	73429	180
S288c_chr01	73430	73431	1
S288c_chr01	73434	73435	2
S288c_chr01	73436	73437	16
S288c_chr01	73437	73438	137
S288c_chr01	73439	73440	2
S288c_chr01	73440	73441	22
S288c_chr01	73441	73442	1
S288c_chr01	73443	73444	21
S288c_chr01	73444	73445	39
S288c_chr01	73445	73446	446
S288c_chr01	73446	73447	1
S288c_chr01	73447	73448	6
S288c_chr01	73448	73449	11
S288c_chr01	73449	73450	151
S288c_chr01	73450	73451	36
S288c_chr01	73451	73452	2181
S288c_chr01	73452	73453	25
S288c_chr01	73453	73454	9
S288c_chr01	73454	73455	2
S288c_chr01	73459	73460	2
S288c_chr01	73460	73461	1
S288c_chr01	73461	73462	45
S288c_chr01	73462	73463	6
S288c_chr01	73463	73464	3
S288c_chr01	73465	73466	12
S288c_chr01	73466	73467	171
S288c_chr01	73474	73475	1
S288c_chr01	73476	73477	1
S288c_chr01	73478	73479	1
S288c_chr01	73502	73503	6
S288c_chr01	73509	73510	2
S288c_chr01	73634	73635	2
S288c_chr01	73641	73642	3
S288c_chr01	73642	73643	1
S288c_chr01	73909	73910	3
S288c_chr01	73920	73921	2
S288c_chr01	73941	73942	1
S288c_chr01	74028	74029	4
S288c_chr01	74324	74325	1
S288c_chr01	76627	76628	2
S288c_chr01	76631	76632	2
S288c_chr01	76632	76633	87
S288c_chr01	76635	76636	24
S288c_chr01	76642	76643	89
S288c_chr01	76645	76646	11
S288c_chr01	76658	76659	4
S288c_chr01	76688	76689	9
S288c_chr01	76694	76695	1
S288c_chr01	76695	76696	36
S288c_chr01	76701	76702	3
S288c_chr01	76702	76703	251
S288c_chr01	76704	76705	1
S288c_chr01	76707	76708	4
S288c_chr01	76708	76709	104
S288c_chr01	76710	76711	36
S288c_chr01	76711	76712	25
S288c_chr01	76712	76713	83
S288c_chr01	76713	76714	512
S288c_chr01	76714	76715	28930
S288c_chr01	76715	76716	1
S288c_chr01	76723	76724	21
S288c_chr01	76729	76730	3
S288c_chr01	76732	76733	1
S288c_chr01	76735	76736	135
S288c_chr01	76737	76738	4
S288c_chr01	76777	76778	6
S288c_chr01	76781	76782	3
S288c_chr01	76783	76784	12
S288c_chr01	76789	76790	3
S288c_chr01	76801	76802	2
S288c_chr01	76813	76814	36
S288c_chr01	76861	76862	22
S288c_chr01	76874	76875	4
S288c_chr01	76962	76963	1
S288c_chr01	76967	76968	4
S288c_chr01	76975	76976	15
S288c_chr01	76978	76979	3
S288c_chr01	76981	76982	53
S288c_chr01	76984	76985	13
S288c_chr01	76990	76991	11
S288c_chr01	76991	76992	1
S288c_chr01	76992	76993	265
S288c_chr01	76993	76994	2845
S288c_chr01	76997	76998	47
S288c_chr01	76998	76999	2
S288c_chr01	76999	77000	4
S288c_chr01	77000	77001	2
S288c_chr01	77001	77002	16
S288c_chr01	77002	77003	760
S288c_chr01	77005	77006	5
S288c_chr01	77008	77009	12
S288c_chr01	77012	77013	1
S288c_chr01	77016	77017	1
S288c_chr01	77017	77018	66
S288c_chr01	77019	77020	97
S288c_chr01	77026	77027	3
S288c_chr01	77032	77033	11
S288c_chr01	77042	77043	6
S288c_chr01	77043	77044	171
S288c_chr01	77046	77047	2
S288c_chr01	77047	77048	235
S288c_chr01	77048	77049	2
S288c_chr01	77050	77051	29
S288c_chr01	77058	77059	15
S288c_chr01	77062	77063	51
S288c_chr01	77070	77071	1
S288c_chr01	77075	77076	3
S288c_chr01	77077	77078	8
S288c_chr01	77078	77079	28
S288c_chr01	77079	77080	52
S288c_chr01	77086	77087	62
S288c_chr01	77098	77099	3
S288c_chr01	77099	77100	4
S288c_chr01	77107	77108	26
S288c_chr01	77114	77115	2
S288c_chr01	77136	77137	1
S288c_chr01	77139	77140	16
S288c_chr01	77141	77142	5
S288c_chr01	77144	77145	10
S288c_chr01	77145	77146	12
S288c_chr01	77146	77147	1802
S288c_chr01	77155	77156	10
S288c_chr01	77167	77168	2
S288c_chr01	77170	77171	14
S288c_chr01	77180	77181	1
S288c_chr01	77226	77227	2
S288c_chr01	77233	77234	1
S288c_chr01	77237	77238	5
S288c_chr01	77242	77243	1
S288c_chr01	77271	77272	36
S288c_chr01	77398	77399	4
S288c_chr01	77482	77483	1
S288c_chr01	77493	77494	2
S288c_chr01	77494	77495	60
S288c_chr01	77503	77504	2
S288c_chr01	77506	77507	1
S288c_chr01	77507	77508	2
S288c_chr01	77509	77510	2
S288c_chr01	77510	77511	445
S288c_chr01	77512	77513	23
S288c_chr01	77515	77516	42
S288c_chr01	77518	77519	16
S288c_chr01	77521	77522	4
S288c_chr01	77522	77523	8
S288c_chr01	77524	77525	15
S288c_chr01	77786	77787	1
S288c_chr01	78274	78275	1
S288c_chr01	78964	78965	1
S288c_chr01	78967	78968	3
S288c_chr01	79514	79515	5
S288c_chr01	79516	79517	8
S288c_chr01	79524	79525	33
S288c_chr01	79525	79526	3
S288c_chr01	79526	79527	42
S288c_chr01	79527	79528	36
S288c_chr01	79528	79529	1
S288c_chr01	79529	79530	15
S288c_chr01	79530	79531	296
S288c_chr01	79532	79533	7
S288c_chr01	79534	79535	42
S288c_chr01	79535	79536	26
S288c_chr01	79536	79537	669
S288c_chr01	79537	79538	10
S288c_chr01	79538	79539	1
S288c_chr01	79541	79542	12
S288c_chr01	79542	79543	7
S288c_chr01	79546	79547	2
S288c_chr01	79547	79548	3
S288c_chr01	79550	79551	1
S288c_chr01	79552	79553	53
S288c_chr01	79553	79554	9
S288c_chr01	79554	79555	519
S288c_chr01	79555	79556	7
S288c_chr01	79557	79558	14
S288c_chr01	79558	79559	70
S288c_chr01	79559	79560	56
S288c_chr01	79560	79561	1406
S288c_chr01	79561	79562	2
S288c_chr01	79562	79563	1
S288c_chr01	79563	79564	2
S288c_chr01	79564	79565	1
S288c_chr01	79565	79566	4
S288c_chr01	79567	79568	4
S288c_chr01	79570	79571	9
S288c_chr01	79574	79575	11
S288c_chr01	79639	79640	1
S288c_chr01	79667	79668	14
S288c_chr01	79696	79697	2
S288c_chr01	79697	79698	6
S288c_chr01	79698	79699	12
S288c_chr01	79705	79706	5
S288c_chr01	79707	79708	2
S288c_chr01	79731	79733	2
S288c_chr01	79733	79734	1
S288c_chr01	79734	79735	2
S288c_chr01	79738	79739	6
S288c_chr01	79740	79741	1
S288c_chr01	79832	79833	1
S288c_chr01	80657	80658	1
S288c_chr01	80667	80668	21
S288c_chr01	80669	80670	20
S288c_chr01	80674	80675	1
S288c_chr01	80686	80687	2
S288c_chr01	80693	80694	5
S288c_chr01	80723	80724	1
S288c_chr01	80731	80732	7
S288c_chr01	80738	80739	1
S288c_chr01	80739	80740	5
S288c_chr01	80743	80744	1
S288c_chr01	80747	80748	3
S288c_chr01	80775	80776	1
S288c_chr01	82251	82252	3
S288c_chr01	82755	82756	3
S288c_chr01	83197	83198	3
S288c_chr01	83203	83204	3
S288c_chr01	83253	83254	1
S288c_chr01	83259	83260	2
S288c_chr01	83261	83262	2
S288c_chr01	83265	83266	2
S288c_chr01	83270	83271	5
S288c_chr01	83276	83277	1
S288c_chr01	83282	83283	1
S288c_chr01	83285	83286	1
S288c_chr01	83287	83288	1
S288c_chr01	83292	83293	3
S288c_chr01	83296	83297	8
S288c_chr01	83298	83299	52
S288c_chr01	83301	83302	4
S288c_chr01	83305	83306	1
S288c_chr01	83312	83314	1
S288c_chr01	83314	83315	2
S288c_chr01	83315	83316	6
S288c_chr01	83316	83317	2
S288c_chr01	83317	83318	4
S288c_chr01	83319	83320	1
S288c_chr01	83321	83322	4
S288c_chr01	83322	83323	1
S288c_chr01	83324	83325	3
S288c_chr01	83330	83331	1
S288c_chr01	83331	83332	2
S288c_chr01	83341	83342	1
S288c_chr01	83342	83343	11
S288c_chr01	83343	83344	1
S288c_chr01	83344	83345	11
S288c_chr01	83346	83348	2
S288c_chr01	83352	83353	1
S288c_chr01	83353	83354	5
S288c_chr01	83357	83358	1
S288c_chr01	83364	83365	2
S288c_chr01	83378	83379	2
S288c_chr01	83384	83385	7
S288c_chr01	83389	83390	1
S288c_chr01	83390	83392	2
S288c_chr01	83398	83399	1
S288c_chr01	83425	83426	3
S288c_chr01	87549	87550	2
S288c_chr01	87673	87674	1
S288c_chr01	87799	87800	2
S288c_chr01	87838	87839	5
S288c_chr01	87844	87845	3
S288c_chr01	87848	87849	1
S288c_chr01	87850	87851	2
S288c_chr01	87853	87854	19
S288c_chr01	87854	87855	15
S288c_chr01	87855	87856	98
S288c_chr01	87859	87860	18
S288c_chr01	87860	87861	1
S288c_chr01	87861	87862	142
S288c_chr01	87862	87863	4
S288c_chr01	87863	87864	11
S288c_chr01	87866	87867	34
S288c_chr01	87872	87873	1
S288c_chr01	87874	87875	3
S288c_chr01	87884	87885	21
S288c_chr01	87886	87887	2
S288c_chr01	87889	87890	19
S288c_chr01	87892	87893	3
S288c_chr01	87893	87894	65
S288c_chr01	87899	87900	1
S288c_chr01	87901	87902	6
S288c_chr01	87903	87904	10
S288c_chr01	87904	87905	16
S288c_chr01	87908	87909	3
S288c_chr01	87909	87910	4
S288c_chr01	87911	87912	10
S288c_chr01	87914	87915	1
S288c_chr01	87916	87917	1
S288c_chr01	87918	87919	2
S288c_chr01	87920	87921	2
S288c_chr01	87925	87926	1
S288c_chr01	87947	87948	5
S288c_chr01	87968	87969	1
S288c_chr01	87993	87994	1
S288c_chr01	87997	87998	1
S288c_chr01	87998	87999	9
S288c_chr01	88027	88028	3
S288c_chr01	88055	88056	3
S288c_chr01	94504	94505	1
S288c_chr01	94519	94521	1
S288c_chr01	94524	94525	1
S288c_chr01	94526	94527	2
S288c_chr01	94528	94529	13
S288c_chr01	94530	94531	1
S288c_chr01	94534	94535	3
S288c_chr01	94541	94542	1
S288c_chr01	94547	94548	1
S288c_chr01	94556	94557	2
S288c_chr01	94563	94564	1
S288c_chr01	94565	94566	2
S288c_chr01	94566	94568	5
S288c_chr01	95450	95451	1
S288c_chr01	95470	95471	3
S288c_chr01	95478	95479	1
S288c_chr01	95558	95559	1
S288c_chr01	95577	95578	30
S288c_chr01	95580	95581	3
S288c_chr01	95582	95583	11
S288c_chr01	110714	110715	2
S288c_chr01	116183	116184	1
S288c_chr01	116219	116220	3
S288c_chr01	116223	116224	22
S288c_chr01	116307	116308	2
S288c_chr01	117466	117467	5
S288c_chr01	117475	117476	5
S288c_chr01	118239	118240	1
S288c_chr01	118311	118312	1
S288c_chr01	118315	118316	2
S288c_chr01	118319	118320	6
S288c_chr01	118330	118331	34
S288c_chr01	118350	118351	4
S288c_chr01	118362	118363	55
S288c_chr01	118373	118374	1
S288c_chr01	118375	118376	5
S288c_chr01	118379	118380	8
S288c_chr01	118383	118384	2
S288c_chr01	118385	118386	11
S288c_chr01	118387	118388	2
S288c_chr01	118388	118389	10
S288c_chr01	118389	118390	1
S288c_chr01	118390	118391	22
S288c_chr01	118393	118394	1
S288c_chr01	118394	118395	18
S288c_chr01	118408	118409	3
S288c_chr01	118425	118426	1
S288c_chr01	118548	118549	1
S288c_chr01	118549	118550	2
S288c_chr01	120371	120372	1
S288c_chr01	124329	124330	1
S288c_chr01	124334	124335	1
S288c_chr01	124341	124342	1
S288c_chr01	124455	124456	1
S288c_chr01	124458	124459	2
S288c_chr01	124473	124475	1
S288c_chr01	124476	124477	47
S288c_chr01	124478	124479	122
S288c_chr01	124482	124483	1
S288c_chr01	124489	124490	4
S288c_chr01	124492	124493	1
S288c_chr01	124493	124494	5
S288c_chr01	124498	124499	2
S288c_chr01	124501	124502	2
S288c_chr01	124502	124503	1
S288c_chr01	126083	126084	2
S288c_chr01	126850	126851	50
S288c_chr01	126851	126852	3
S288c_chr01	126853	126854	74
S288c_chr01	126856	126857	3
S288c_chr01	126857	126858	39
S288c_chr01	126859	126860	1
S288c_chr01	126860	126861	8
S288c_chr01	126861	126862	1
S288c_chr01	126863	126864	2
S288c_chr01	126864	126865	13
S288c_chr01	126865	126866	1
S288c_chr01	126867	126868	10
S288c_chr01	126868	126869	36
S288c_chr01	126869	126870	107
S288c_chr01	126870	126871	2
S288c_chr01	126871	126872	5
S288c_chr01	126872	126873	9
S288c_chr01	126873	126874	28
S288c_chr01	126874	126875	73
S288c_chr01	126875	126876	1
S288c_chr01	126877	126878	1
S288c_chr01	126878	126880	4
S288c_chr01	126882	126883	1
S288c_chr01	128152	128153	1
S288c_chr01	128186	128187	1
S288c_chr01	128192	128193	1
S288c_chr01	129417	129418	1
S288c_chr01	129542	129543	4
S288c_chr01	129605	129606	3
S288c_chr01	129610	129611	27
S288c_chr01	129614	129615	31
S288c_chr01	129620	129621	1
S288c_chr01	129713	129714	3
S288c_chr01	130550	130551	1
S288c_chr01	130567	130568	3
S288c_chr01	130574	130575	1
S288c_chr01	130578	130579	1
S288c_chr01	130580	130581	1
S288c_chr01	130581	130582	2
S288c_chr01	130582	130583	19
S288c_chr01	130585	130586	5
S288c_chr01	130586	130587	54
S288c_chr01	130587	130588	240
S288c_chr01	130590	130591	5
S288c_chr01	130592	130593	78
S288c_chr01	130596	130597	3
S288c_chr01	130604	130605	2
S288c_chr01	130610	130611	1
S288c_chr01	130638	130639	1
S288c_chr01	130788	130789	1
S288c_chr01	130807	130808	1
S288c_chr01	132057	132058	1
S288c_chr01	132066	132067	5
S288c_chr01	132069	132070	3
S288c_chr01	132072	132073	27
S288c_chr01	132074	132075	38
S288c_chr01	132075	132076	6
S288c_chr01	132076	132077	20
S288c_chr01	132077	132078	24
S288c_chr01	132078	132079	45
S288c_chr01	132079	132080	372
S288c_chr01	132080	132081	67
S288c_chr01	132081	132082	3662
S288c_chr01	132082	132083	15
S288c_chr01	132083	132084	42
S288c_chr01	132084	132085	8
S288c_chr01	132085	132086	481
S288c_chr01	132086	132087	1
S288c_chr01	132090	132091	2
S288c_chr01	132092	132093	2
S288c_chr01	132093	132094	3
S288c_chr01	132094	132095	34
S288c_chr01	132096	132097	3
S288c_chr01	132097	132098	4
S288c_chr01	132098	132099	3
S288c_chr01	132099	132100	80
S288c_chr01	132103	132104	8
S288c_chr01	132112	132113	14
S288c_chr01	132113	132114	57
S288c_chr01	132131	132132	1
S288c_chr01	132728	132729	1
S288c_chr01	132764	132765	1
S288c_chr01	132825	132826	5
S288c_chr01	132828	132829	9
S288c_chr01	132849	132850	6
S288c_chr01	132934	132935	3
S288c_chr01	132945	132946	5
S288c_chr01	132966	132967	1
S288c_chr01	133386	133387	7
S288c_chr01	133388	133389	95
S288c_chr01	133391	133392	7
S288c_chr01	133434	133435	1
S288c_chr01	133440	133441	1
S288c_chr01	133468	133469	9
S288c_chr01	133469	133470	62
S288c_chr01	133475	133476	13
S288c_chr01	133492	133493	1
S288c_chr01	134170	134171	6
S288c_chr01	134172	134173	52
S288c_chr01	134174	134175	5
S288c_chr01	134177	134178	8
S288c_chr01	134181	134182	4
S288c_chr01	134198	134199	2
S288c_chr01	134204	134205	3
S288c_chr01	134209	134210	11
S288c_chr01	134222	134223	1
S288c_chr01	135083	135084	4
S288c_chr01	135119	135120	2
S288c_chr01	136706	136707	4
S288c_chr01	136708	136709	2
S288c_chr01	136726	136727	2
S288c_chr01	136729	136730	5
S288c_chr01	136731	136732	2
S288c_chr01	136732	136733	24
S288c_chr01	136734	136735	4
S288c_chr01	136737	136738	2
S288c_chr01	136739	136740	30
S288c_chr01	136748	136749	6
S288c_chr01	136751	136752	6
S288c_chr01	136753	136754	2
S288c_chr01	136754	136755	36
S288c_chr01	136755	136756	117
S288c_chr01	136763	136764	9
S288c_chr01	136765	136766	14
S288c_chr01	136770	136771	1
S288c_chr01	136772	136773	1
S288c_chr01	136774	136775	4
S288c_chr01	136779	136780	2
S288c_chr01	136781	136782	3
S288c_chr01	136804	136805	3
S288c_chr01	137327	137328	4
S288c_chr01	137374	137375	3
S288c_chr01	137616	137617	1
S288c_chr01	137636	137637	51
S288c_chr01	137641	137642	7
S288c_chr01	137647	137648	7
S288c_chr01	137658	137659	4
S288c_chr01	137667	137668	3
S288c_chr01	137682	137683	20
S288c_chr01	137684	137685	1
S288c_chr01	137688	137689	3
S288c_chr01	137704	137705	4
S288c_chr01	137936	137937	4
S288c_chr01	138682	138683	1
S288c_chr01	138689	138690	8
S288c_chr01	138774	138775	1
S288c_chr01	138781	138782	1
S288c_chr01	138784	138785	5
S288c_chr01	138786	138787	4
S288c_chr01	138791	138792	1
S288c_chr01	138792	138793	2
S288c_chr01	138794	138795	3
S288c_chr01	138798	138799	18
S288c_chr01	138804	138805	3
S288c_chr01	138809	138810	2
S288c_chr01	138813	138814	1
S288c_chr01	138841	138842	1
S288c_chr01	138915	138916	1
S288c_chr01	139344	139345	1
S288c_chr01	139432	139433	2
S288c_chr01	142359	142360	1
S288c_chr01	142361	142362	1
S288c_chr01	142363	142364	12
S288c_chr01	142376	142377	1
S288c_chr01	142467	142468	3
S288c_chr01	142589	142590	2
S288c_chr01	143099	143100	3
S288c_chr01	143148	143149	5
S288c_chr01	143193	143194	1
S288c_chr01	143198	143199	449
S288c_chr01	143202	143203	1
S288c_chr01	143204	143205	17
S288c_chr01	143209	143210	1
S288c_chr01	143211	143212	9
S288c_chr01	143212	143213	365
S288c_chr01	143214	143215	4
S288c_chr01	143216	143217	7
S288c_chr01	143217	143218	32
S288c_chr01	143218	143219	128
S288c_chr01	143219	143220	1705
S288c_chr01	143220	143221	6
S288c_chr01	143221	143222	2
S288c_chr01	143222	143223	282
S288c_chr01	143223	143225	3
S288c_chr01	143226	143227	59
S288c_chr01	143228	143229	2
S288c_chr01	143229	143230	8
S288c_chr01	143230	143231	30
S288c_chr01	143231	143232	1184
S288c_chr01	143239	143240	6
S288c_chr01	143241	143242	9
S288c_chr01	143242	143243	30
S288c_chr01	143243	143244	1985
S288c_chr01	143245	143246	6
S288c_chr01	143246	143247	1
S288c_chr01	143247	143248	107
S288c_chr01	143250	143251	3
S288c_chr01	143251	143252	4
S288c_chr01	143252	143253	60
S288c_chr01	143255	143256	26
S288c_chr01	143256	143257	3
S288c_chr01	143259	143260	2
S288c_chr01	143261	143262	3
S288c_chr01	143262	143263	74
S288c_chr01	143263	143264	172
S288c_chr01	143264	143265	559
S288c_chr01	143275	143276	1
S288c_chr01	143279	143280	16
S288c_chr01	143286	143287	24
S288c_chr01	143290	143291	14
S288c_chr01	143292	143293	27
S288c_chr01	143302	143303	7
S288c_chr01	143307	143308	1
S288c_chr01	143309	143310	2
S288c_chr01	143312	143313	11
S288c_chr01	143334	143335	1
S288c_chr01	143340	143341	1
S288c_chr01	143356	143357	1
S288c_chr01	143361	143362	3
S288c_chr01	143362	143363	108
S288c_chr01	143364	143365	6
S288c_chr01	143365	143366	149
S288c_chr01	143366	143367	195
S288c_chr01	143367	143368	6675
S288c_chr01	143368	143370	3
S288c_chr01	143370	143371	4
S288c_chr01	143371	143372	9
S288c_chr01	143372	143373	417
S288c_chr01	143373	143375	1
S288c_chr01	143376	143377	41
S288c_chr01	143377	143378	93
S288c_chr01	143378	143379	1220
S288c_chr01	143379	143380	2053
S288c_chr01	143380	143381	31382
S288c_chr01	143381	143382	31
S288c_chr01	143382	143383	2
S288c_chr01	143383	143384	358
S288c_chr01	143384	143385	4
S288c_chr01	143385	143386	150
S288c_chr01	143386	143387	5
S288c_chr01	143387	143388	3332
S288c_chr01	143388	143389	9
S288c_chr01	143389	143390	12
S288c_chr01	143390	143391	8
S288c_chr01	143391	143392	20
S288c_chr01	143392	143393	344
S288c_chr01	143393	143394	5
S288c_chr01	143394	143395	3
S288c_chr01	143395	143396	77
S288c_chr01	143396	143397	276
S288c_chr01	143398	143399	6
S288c_chr01	143401	143402	5
S288c_chr01	143402	143403	1
S288c_chr01	143403	143404	53
S288c_chr01	143404	143407	1
S288c_chr01	143407	143408	2
S288c_chr01	143408	143409	19
S288c_chr01	143414	143415	4
S288c_chr01	143416	143417	23
S288c_chr01	143426	143427	2
S288c_chr01	143430	143431	10
S288c_chr01	143432	143433	35
S288c_chr01	143435	143436	11
S288c_chr01	143441	143442	10
S288c_chr01	143442	143443	3
S288c_chr01	143443	143444	24
S288c_chr01	143444	143445	4041
S288c_chr01	143449	143450	4
S288c_chr01	143451	143452	4
S288c_chr01	143452	143453	2
S288c_chr01	143453	143454	1
S288c_chr01	143455	143456	1
S288c_chr01	143458	143459	9
S288c_chr01	143459	143461	2
S288c_chr01	143461	143462	59
S288c_chr01	143462	143463	585
S288c_chr01	143464	143465	3
S288c_chr01	143466	143467	1
S288c_chr01	143473	143474	2
S288c_chr01	143490	143491	1
S288c_chr01	143501	143502	1
S288c_chr01	143514	143515	1
S288c_chr01	143518	143519	12
S288c_chr01	143693	143694	1
S288c_chr01	143756	143757	1
S288c_chr01	145641	145642	5
S288c_chr01	146340	146341	1
S288c_chr01	147210	147211	2
S288c_chr01	147564	147565	5
S288c_chr01	147584	147585	4
S288c_chr01	147586	147587	16
S288c_chr01	147588	147589	2
S288c_chr01	147589	147590	1
S288c_chr01	147591	147592	2
S288c_chr01	147594	147595	1
S288c_chr01	147633	147634	14
S288c_chr01	147636	147637	7
S288c_chr01	147640	147641	2
S288c_chr01	147643	147644	7
S288c_chr01	147659	147660	1
S288c_chr01	147662	147663	1
S288c_chr01	147674	147675	1
S288c_chr01	147677	147678	6
S288c_chr01	152379	152380	1
S288c_chr01	153110	153111	3
S288c_chr01	153202	153203	1
S288c_chr01	153817	153818	1
S288c_chr01	153936	153937	1
S288c_chr01	153937	153938	7
S288c_chr01	153950	153951	5
S288c_chr01	153954	153955	3
S288c_chr01	153956	153957	17
S288c_chr01	153958	153959	4
S288c_chr01	153961	153962	44
S288c_chr01	153965	153966	30
S288c_chr01	153967	153968	8
S288c_chr01	153968	153969	2
S288c_chr01	153969	153970	99
S288c_chr01	153973	153974	3
S288c_chr01	153975	153976	18
S288c_chr01	153976	153977	10
S288c_chr01	153979	153980	21
S288c_chr01	153980	153981	11
S288c_chr01	153988	153989	9
S288c_chr01	154005	154006	1
S288c_chr01	154011	154012	1
S288c_chr01	154019	154020	2
S288c_chr01	154026	154027	1
S288c_chr01	154033	154034	1
S288c_chr01	154041	154042	3
S288c_chr01	154043	154044	2
S288c_chr01	154045	154046	3
S288c_chr01	154062	154063	3
S288c_chr01	154065	154066	2
S288c_chr01	154067	154068	1
S288c_chr01	154081	154082	1
S288c_chr01	154084	154085	2
S288c_chr01	154106	154107	1
S288c_chr01	154148	154149	1
S288c_chr01	155563	155564	9
S288c_chr01	155569	155570	1
S288c_chr01	155610	155611	4
S288c_chr01	155633	155634	2
S288c_chr01	155654	155655	1
S288c_chr01	155673	155674	3
S288c_chr01	156008	156009	15
S288c_chr01	156015	156016	2
S288c_chr01	156022	156023	2
S288c_chr01	156335	156336	7
S288c_chr01	156344	156345	2
S288c_chr01	156589	156590	6
S288c_chr01	156594	156595	2
S288c_chr01	156597	156598	7
S288c_chr01	156604	156605	7
S288c_chr01	156623	156624	2
S288c_chr01	156683	156684	3
S288c_chr01	156727	156728	1
S288c_chr01	156747	156748	8
S288c_chr01	156749	156750	1
S288c_chr01	156753	156754	1
S288c_chr01	156754	156755	3
S288c_chr01	156758	156759	4
S288c_chr01	156759	156760	30
S288c_chr01	156762	156763	2
S288c_chr01	156772	156773	3
S288c_chr01	156774	156775	5
S288c_chr01	156777	156778	4
S288c_chr01	156779	156780	60
S288c_chr01	156784	156785	4
S288c_chr01	156785	156786	6
S288c_chr01	156790	156791	1
S288c_chr01	156836	156837	1
S288c_chr01	156854	156855	2
S288c_chr01	156857	156858	13
S288c_chr01	156861	156862	3
S288c_chr01	156862	156863	4
S288c_chr01	156866	156867	5
S288c_chr01	156899	156900	2
S288c_chr01	156901	156902	1
S288c_chr01	156903	156904	2
S288c_chr01	156908	156909	5
S288c_chr01	156909	156910	11
S288c_chr01	157063	157064	1
S288c_chr01	157217	157218	1
S288c_chr01	157901	157902	3
S288c_chr01	159853	159854	1
S288c_chr01	159857	159858	9
S288c_chr01	159859	159860	2
S288c_chr01	159868	159869	1
S288c_chr01	159869	159870	9
S288c_chr01	159874	159875	1
S288c_chr01	159881	159882	1
S288c_chr01	159886	159887	4
S288c_chr01	159887	159888	1
S288c_chr01	159888	159889	15
S288c_chr01	159889	159890	43
S288c_chr01	159890	159891	2
S288c_chr01	159891	159892	1
S288c_chr01	159893	159894	27
S288c_chr01	159895	159896	6
S288c_chr01	159901	159902	9
S288c_chr01	159904	159905	6
S288c_chr01	159905	159906	1
S288c_chr01	159913	159914	2
S288c_chr01	159914	159915	4
S288c_chr01	159915	159916	67
S288c_chr01	159934	159935	1
S288c_chr01	159938	159939	1
S288c_chr01	166202	166203	1
S288c_chr01	166604	166605	2
S288c_chr01	166611	166612	2
S288c_chr01	170344	170345	2
S288c_chr01	170348	170349	2
S288c_chr01	170352	170353	1
S288c_chr01	170384	170385	13
S288c_chr01	170386	170387	11
S288c_chr01	170387	170388	6
S288c_chr01	170388	170389	35
S288c_chr01	170389	170390	2645
S288c_chr01	170390	170391	8
S288c_chr01	170391	170392	4
S288c_chr01	170392	170393	2
S288c_chr01	170395	170397	2
S288c_chr01	170399	170400	15
S288c_chr01	170400	170401	169
S288c_chr01	170402	170403	14
S288c_chr01	170405	170406	3
S288c_chr01	170406	170407	4
S288c_chr01	170407	170408	15
S288c_chr01	170408	170409	142
S288c_chr01	170409	170410	3
S288c_chr01	170410	170411	1
S288c_chr01	170411	170412	10
S288c_chr01	170412	170413	55
S288c_chr01	170413	170414	3
S288c_chr01	170414	170415	175
S288c_chr01	170416	170417	2
S288c_chr01	170417	170418	4
S288c_chr01	170418	170419	10
S288c_chr01	170419	170420	30
S288c_chr01	170420	170421	77
S288c_chr01	170423	170424	4
S288c_chr01	170424	170425	8
S288c_chr01	170433	170434	40
S288c_chr01	170442	170443	3
S288c_chr01	170444	170445	1
S288c_chr01	170445	170446	46
S288c_chr01	170447	170448	16
S288c_chr01	170450	170451	5
S288c_chr01	170460	170461	4
S288c_chr01	170464	170465	3
S288c_chr01	170466	170467	3
S288c_chr01	170468	170469	12
S288c_chr01	170469	170470	90
S288c_chr01	170475	170476	1
S288c_chr01	170478	170479	2
S288c_chr01	170485	170486	3
S288c_chr01	170486	170487	5
S288c_chr01	170487	170488	36
S288c_chr01	170492	170493	2
S288c_chr01	170493	170494	20
S288c_chr01	170497	170498	6
S288c_chr01	170499	170500	1
S288c_chr01	170502	170504	1
S288c_chr01	170546	170547	3
S288c_chr01	170547	170548	6
S288c_chr01	170563	170564	2
S288c_chr01	170564	170565	4
S288c_chr01	170568	170569	6
S288c_chr01	170586	170587	1
S288c_chr01	170587	170588	3
S288c_chr01	170595	170596	1
S288c_chr01	170605	170606	3
S288c_chr01	170614	170615	3
S288c_chr01	170616	170617	7
S288c_chr01	170623	170624	5
S288c_chr01	170626	170627	1
S288c_chr01	170644	170645	2
S288c_chr01	170646	170647	1
S288c_chr01	170647	170648	3
S288c_chr01	170653	170654	2
S288c_chr01	170657	170658	5
S288c_chr01	170838	170839	1
S288c_chr01	172214	172215	4
S288c_chr01	172218	172219	41
S288c_chr01	172227	172228	2
S288c_chr01	172231	172232	2
S288c_chr01	172246	172247	1
S288c_chr01	172257	172258	4
S288c_chr01	172265	172266	1
S288c_chr01	172270	172271	4
S288c_chr01	172591	172592	9
S288c_chr01	172627	172628	1
S288c_chr01	172647	172648	1
S288c_chr01	172655	172656	1
S288c_chr01	176088	176089	2
S288c_chr01	176089	176090	6
S288c_chr01	176096	176097	1
S288c_chr01	176192	176193	1
S288c_chr01	176195	176196	4
S288c_chr01	176210	176211	1
S288c_chr01	176222	176223	4
S288c_chr01	176226	176227	2
S288c_chr01	176229	176230	2
S288c_chr01	176239	176240	3
S288c_chr01	176249	176250	1
S288c_chr01	176252	176253	1
S288c_chr01	180273	180274	2
S288c_chr01	181313	181314	4
S288c_chr01	181315	181316	1
S288c_chr01	181336	181337	1
S288c_chr01	181338	181339	4
S288c_chr01	181351	181352	5
S288c_chr01	181440	181441	1
S288c_chr01	183035	183036	1
S288c_chr01	183284	183285	1
S288c_chr01	183436	183437	1
S288c_chr01	183992	183993	2
S288c_chr01	184530	184531	3
S288c_chr01	184533	184534	2
S288c_chr01	184539	184540	3
S288c_chr01	184548	184549	6
S288c_chr01	184550	184551	1
S288c_chr01	184551	184552	30
S288c_chr01	184558	184559	4
S288c_chr01	184559	184560	3
S288c_chr01	184563	184564	3
S288c_chr01	184623	184624	2
S288c_chr01	184634	184635	4
S288c_chr01	184644	184645	2
S288c_chr01	184648	184649	1
S288c_chr01	184652	184653	1
S288c_chr01	184654	184655	85
S288c_chr01	184655	184656	16
S288c_chr01	184656	184657	1
S288c_chr01	184657	184658	7
S288c_chr01	184658	184659	47
S288c_chr01	184659	184660	8
S288c_chr01	184660	184661	2
S288c_chr01	184661	184662	138
S288c_chr01	184662	184663	1
S288c_chr01	184664	184666	3
S288c_chr01	184669	184670	1
S288c_chr01	184673	184674	1
S288c_chr01	184682	184683	2
S288c_chr01	184687	184688	1
S288c_chr01	184733	184734	1
S288c_chr01	184789	184790	1
S288c_chr01	184811	184812	1
S288c_chr01	184834	184835	1
S288c_chr01	185040	185041	3
S288c_chr01	185783	185784	5
S288c_chr01	185789	185790	3
S288c_chr01	185790	185791	2
S288c_chr01	185791	185792	15
S288c_chr01	185792	185793	3
S288c_chr01	185793	185794	112
S288c_chr01	185794	185795	1
S288c_chr01	185795	185796	37
S288c_chr01	185799	185800	6
S288c_chr01	186003	186004	8
S288c_chr01	186142	186143	2
S288c_chr01	186751	186753	1
S288c_chr01	186753	186754	14
S288c_chr01	186759	186760	7
S288c_chr01	186766	186767	1
S288c_chr01	186770	186771	3
S288c_chr01	186771	186772	2
S288c_chr01	186812	186813	2
S288c_chr01	186825	186826	4
S288c_chr01	186870	186871	1
S288c_chr01	187252	187253	3
S288c_chr01	187869	187870	18
S288c_chr01	187881	187882	1
S288c_chr01	187882	187883	11
S288c_chr01	187886	187887	3
S288c_chr01	187887	187888	2
S288c_chr01	187888	187889	20
S288c_chr01	187891	187892	1
S288c_chr01	187893	187894	2
S288c_chr01	187900	187901	10
S288c_chr01	187952	187953	4
S288c_chr01	188751	188752	3
S288c_chr01	188895	188896	57
S288c_chr01	188899	188900	3
S288c_chr01	188900	188901	1
S288c_chr01	188901	188902	2
S288c_chr01	188902	188903	8
S288c_chr01	188903	188904	108
S288c_chr01	188910	188911	1
S288c_chr01	188911	188912	46
S288c_chr01	188921	188922	4
S288c_chr01	188922	188923	58
S288c_chr01	188926	188927	9
S288c_chr01	189047	189048	5
S288c_chr01	189051	189052	3
S288c_chr01	189257	189258	1
S288c_chr01	189260	189261	4
S288c_chr01	189283	189284	3
S288c_chr01	192347	192348	2
S288c_chr01	192358	192359	3
S288c_chr01	192359	192360	11
S288c_chr01	192362	192363	1
S288c_chr01	192363	192364	8
S288c_chr01	192364	192365	34
S288c_chr01	192368	192370	3
S288c_chr01	192381	192382	1
S288c_chr01	192391	192392	1
S288c_chr01	192408	192409	1
S288c_chr01	192428	192429	10
S288c_chr01	192433	192434	1
S288c_chr01	192475	192476	26
S288c_chr01	192550	192551	2
S288c_chr01	194598	194599	1
S288c_chr01	196027	196028	1
S288c_chr01	196040	196041	4
S288c_chr01	196041	196042	3
S288c_chr01	196302	196303	1
S288c_chr01	196305	196306	6
S288c_chr01	196309	196310	11
S288c_chr01	196324	196325	1
S288c_chr01	196325	196326	2
S288c_chr01	196326	196327	1
S288c_chr01	196327	196328	9
S288c_chr01	196330	196331	4
S288c_chr01	196331	196332	5
S288c_chr01	196332	196333	17
S288c_chr01	196338	196339	2
S288c_chr01	196344	196345	8
S288c_chr01	196348	196349	13
S288c_chr01	196352	196353	8
S288c_chr01	196373	196374	1
S288c_chr01	196377	196378	3
S288c_chr01	196417	196418	3
S288c_chr01	196428	196429	3
S288c_chr01	196432	196433	4
S288c_chr01	196435	196436	1
S288c_chr01	196436	196437	9
S288c_chr01	196438	196439	1
S288c_chr01	196459	196460	6
S288c_chr01	196659	196660	1
S288c_chr01	196685	196686	1
S288c_chr01	196706	196707	8
S288c_chr01	196722	196723	2
S288c_chr01	196734	196735	1
S288c_chr01	196737	196738	2
S288c_chr01	196772	196773	1
S288c_chr01	196778	196779	1
S288c_chr01	196787	196788	2
S288c_chr01	196788	196789	1
S288c_chr01	196871	196872	1
S288c_chr01	196908	196909	1
S288c_chr01	197019	197020	1
S288c_chr01	197062	197063	1
S288c_chr01	197084	197085	4
S288c_chr01	197089	197090	3
S288c_chr01	197091	197092	1
S288c_chr01	197094	197095	2
S288c_chr01	197096	197097	19
S288c_chr01	197097	197098	22
S288c_chr01	197102	197103	8
S288c_chr01	197104	197105	1
S288c_chr01	197105	197106	3
S288c_chr01	197113	197114	1
S288c_chr01	197197	197198	1
S288c_chr01	197213	197214	1
S288c_chr01	197214	197215	4
S288c_chr01	197775	197776	5
S288c_chr01	197798	197799	1
S288c_chr01	197903	197904	3
S288c_chr01	197907	197908	3
S288c_chr01	198034	198035	3
S288c_chr01	198179	198180	2
S288c_chr01	198324	198325	1
S288c_chr01	198335	198336	3
S288c_chr01	198437	198438	2
S288c_chr01	198447	198448	1
S288c_chr01	198457	198458	3
S288c_chr01	198470	198471	2
S288c_chr01	198473	198474	1
S288c_chr01	198903	198904	1
S288c_chr01	198905	198906	5
S288c_chr01	199064	199065	1
S288c_chr01	199082	199083	3
S288c_chr01	199087	199088	1
S288c_chr01	199264	199265	2
S288c_chr01	199502	199503	2
S288c_chr01	199801	199802	2
S288c_chr01	199835	199836	1
S288c_chr01	199842	199843	1
S288c_chr01	199864	199865	5
S288c_chr01	199865	199866	3
S288c_chr01	199866	199867	11
S288c_chr01	199868	199869	1
S288c_chr01	199870	199871	1
S288c_chr01	199877	199878	1
S288c_chr01	199880	199881	1
S288c_chr01	199890	199891	1
S288c_chr01	199895	199896	1
S288c_chr01	199899	199900	1
S288c_chr01	199900	199901	7
S288c_chr01	200021	200022	1
S288c_chr01	200997	200998	1
S288c_chr01	201002	201003	4
S288c_chr01	201154	201155	1
S288c_chr01	203327	203328	1
S288c_chr01	208075	208076	1
S288c_chr01	208077	208078	1
S288c_chr01	208081	208082	14
S288c_chr01	208097	208098	5
S288c_chr01	208099	208100	2
S288c_chr01	208105	208106	1
S288c_chr01	208111	208112	1
S288c_chr01	208128	208129	2
S288c_chr01	226907	226908	4
S288c_chr01	226908	226909	18
S288c_chr01	226910	226911	1
S288c_chr01	226912	226913	7
S288c_chr01	226918	226919	1
S288c_chr01	226920	226921	1
S288c_chr01	227662	227663	4
S288c_chr01	229430	229431	1
S288c_chr01	229437	229438	5
S288c_chr01	229447	229448	1
S288c_chr01	229464	229465	2
S288c_chr01	229474	229475	2
S288c_chr01	229479	229480	1
S288c_chr01	229489	229490	4
S288c_chr01	229493	229494	1
S288c_chr01	229533	229534	1
S288c_chr01	229839	229840	3
S288c_chr02	5867	5868	8
S288c_chr02	5868	5869	1
S288c_chr02	5872	5873	1
S288c_chr02	5873	5874	2
S288c_chr02	6196	6197	1
S288c_chr02	9021	9022	3
S288c_chr02	9819	9820	11
S288c_chr02	10597	10598	1
S288c_chr02	13026	13027	4
S288c_chr02	24780	24781	1
S288c_chr02	24829	24830	1
S288c_chr02	24835	24836	1
S288c_chr02	24836	24837	58
S288c_chr02	24840	24841	3
S288c_chr02	24841	24842	8
S288c_chr02	24845	24846	1
S288c_chr02	24860	24861	3
S288c_chr02	24872	24873	3
S288c_chr02	24873	24874	6
S288c_chr02	24874	24875	173
S288c_chr02	24882	24883	12
S288c_chr02	24883	24884	16
S288c_chr02	24886	24887	1
S288c_chr02	24888	24889	7
S288c_chr02	24891	24892	24
S288c_chr02	24892	24893	25
S288c_chr02	24894	24895	5
S288c_chr02	24896	24897	3
S288c_chr02	24898	24899	3
S288c_chr02	24900	24901	4
S288c_chr02	24904	24905	6
S288c_chr02	24908	24909	1
S288c_chr02	24909	24910	2
S288c_chr02	24917	24918	1
S288c_chr02	24919	24920	49
S288c_chr02	24929	24930	1
S288c_chr02	24935	24936	2
S288c_chr02	24936	24937	4
S288c_chr02	24937	24938	677
S288c_chr02	24946	24947	7
S288c_chr02	24950	24952	2
S288c_chr02	24952	24953	1
S288c_chr02	24953	24954	16
S288c_chr02	24955	24956	1
S288c_chr02	24956	24957	18
S288c_chr02	24958	24960	1
S288c_chr02	24960	24961	22
S288c_chr02	24961	24962	2
S288c_chr02	24963	24964	11
S288c_chr02	24969	24970	1
S288c_chr02	24987	24988	1
S288c_chr02	24989	24990	2
S288c_chr02	24992	24993	3
S288c_chr02	24998	24999	1
S288c_chr02	25092	25093	2
S288c_chr02	25349	25350	1
S288c_chr02	28685	28686	2
S288c_chr02	29118	29119	1
S288c_chr02	36897	36898	25
S288c_chr02	36904	36905	3
S288c_chr02	36914	36915	1
S288c_chr02	36923	36924	1
S288c_chr02	36925	36926	1
S288c_chr02	37016	37017	37
S288c_chr02	37017	37018	2
S288c_chr02	37019	37020	23
S288c_chr02	37024	37025	5
S288c_chr02	37028	37029	1
S288c_chr02	38696	38697	3
S288c_chr02	38697	38698	62
S288c_chr02	38729	38730	6
S288c_chr02	38735	38736	1
S288c_chr02	38741	38742	4
S288c_chr02	38749	38750	2
S288c_chr02	38755	38756	1
S288c_chr02	38756	38757	21
S288c_chr02	38769	38770	136
S288c_chr02	38780	38781	7
S288c_chr02	38783	38784	1
S288c_chr02	38784	38785	52
S288c_chr02	38790	38791	3
S288c_chr02	38797	38798	2
S288c_chr02	38801	38802	7
S288c_chr02	38815	38816	7
S288c_chr02	38823	38824	3
S288c_chr02	38832	38833	1
S288c_chr02	38847	38848	1
S288c_chr02	38879	38880	1
S288c_chr02	38887	38888	2
S288c_chr02	38902	38903	3
S288c_chr02	38903	38904	1
S288c_chr02	38907	38908	3
S288c_chr02	38919	38920	3
S288c_chr02	38921	38922	3
S288c_chr02	38922	38923	1
S288c_chr02	38931	38932	2
S288c_chr02	38949	38950	1
S288c_chr02	38954	38955	1
S288c_chr02	38955	38956	13
S288c_chr02	38956	38957	1
S288c_chr02	38957	38958	3
S288c_chr02	38959	38960	1
S288c_chr02	38961	38962	4
S288c_chr02	38962	38963	34
S288c_chr02	39498	39499	1
S288c_chr02	39524	39525	2
S288c_chr02	39536	39537	1
S288c_chr02	39545	39546	2
S288c_chr02	40640	40641	1
S288c_chr02	40643	40644	3
S288c_chr02	40646	40647	1
S288c_chr02	42028	42029	1
S288c_chr02	42186	42187	1
S288c_chr02	42525	42526	1
S288c_chr02	42530	42531	4
S288c_chr02	42537	42538	1
S288c_chr02	43072	43073	1
S288c_chr02	44143	44144	6
S288c_chr02	44160	44161	2
S288c_chr02	44166	44167	2
S288c_chr02	44171	44172	12
S288c_chr02	44175	44176	3
S288c_chr02	44197	44198	1
S288c_chr02	44203	44204	9
S288c_chr02	44204	44205	2
S288c_chr02	44205	44206	6
S288c_chr02	44206	44207	109
S288c_chr02	44209	44210	1
S288c_chr02	44218	44219	7
S288c_chr02	44220	44221	7
S288c_chr02	44239	44240	1
S288c_chr02	44276	44277	1
S288c_chr02	44339	44340	2
S288c_chr02	45584	45585	1
S288c_chr02	46064	46065	1
S288c_chr02	46079	46080	1
S288c_chr02	46372	46373	5
S288c_chr02	46405	46406	5
S288c_chr02	46411	46412	25
S288c_chr02	46416	46417	5
S288c_chr02	46418	46419	70
S288c_chr02	46419	46420	2
S288c_chr02	46420	46421	9
S288c_chr02	46421	46422	263
S288c_chr02	46430	46431	131
S288c_chr02	46431	46432	3
S288c_chr02	46432	46433	1721
S288c_chr02	46433	46435	8
S288c_chr02	46435	46436	348
S288c_chr02	46436	46437	21
S288c_chr02	46437	46438	4950
S288c_chr02	46438	46439	44
S288c_chr02	46439	46440	13
S288c_chr02	46441	46442	4
S288c_chr02	46442	46443	24
S288c_chr02	46443	46444	54
S288c_chr02	46444	46445	1259
S288c_chr02	46448	46449	2
S288c_chr02	46449	46450	1
S288c_chr02	46450	46451	380
S288c_chr02	46455	46456	19
S288c_chr02	46456	46457	76
S288c_chr02	46458	46459	9
S288c_chr02	46459	46460	281
S288c_chr02	46460	46461	2
S288c_chr02	46461	46462	11
S288c_chr02	46462	46463	144
S288c_chr02	46466	46467	27
S288c_chr02	46471	46472	26
S288c_chr02	46472	46473	95
S288c_chr02	46474	46475	61
S288c_chr02	46479	46480	3
S288c_chr02	46480	46481	6
S288c_chr02	46484	46485	4
S288c_chr02	46488	46489	2
S288c_chr02	46491	46492	2
S288c_chr02	46492	46493	3
S288c_chr02	46493	46494	1
S288c_chr02	46494	46495	67
S288c_chr02	46499	46500	4
S288c_chr02	46500	46501	1
S288c_chr02	46501	46502	56
S288c_chr02	46502	46503	2
S288c_chr02	46503	46504	1
S288c_chr02	46504	46506	6
S288c_chr02	46506	46507	52
S288c_chr02	46507	46508	5
S288c_chr02	46508	46509	6
S288c_chr02	46509	46510	113
S288c_chr02	46512	46513	52
S288c_chr02	46513	46514	256
S288c_chr02	46514	46515	47
S288c_chr02	46515	46516	4
S288c_chr02	46516	46517	1217
S288c_chr02	46517	46518	6
S288c_chr02	46518	46519	3
S288c_chr02	46519	46520	1
S288c_chr02	46526	46528	1
S288c_chr02	46534	46535	5
S288c_chr02	46536	46537	1
S288c_chr02	46537	46538	8
S288c_chr02	46543	46544	1
S288c_chr02	46547	46548	1
S288c_chr02	46571	46572	1
S288c_chr02	46582	46583	1
S288c_chr02	46622	46623	1
S288c_chr02	47087	47088	1
S288c_chr02	47095	47096	4
S288c_chr02	47271	47272	1
S288c_chr02	47292	47293	1
S288c_chr02	47301	47302	1
S288c_chr02	47366	47367	4
S288c_chr02	47386	47387	3
S288c_chr02	47406	47407	3
S288c_chr02	47508	47509	1
S288c_chr02	49450	49451	1
S288c_chr02	49459	49460	1
S288c_chr02	49470	49471	2
S288c_chr02	49472	49473	6
S288c_chr02	49474	49475	3
S288c_chr02	49475	49476	4
S288c_chr02	49476	49477	75
S288c_chr02	49480	49481	57
S288c_chr02	49483	49484	16
S288c_chr02	49488	49489	1
S288c_chr02	49494	49496	1
S288c_chr02	49504	49505	1
S288c_chr02	49569	49570	1
S288c_chr02	49576	49577	2
S288c_chr02	50045	50046	1
S288c_chr02	50723	50724	3
S288c_chr02	50883	50884	2
S288c_chr02	50978	50979	5
S288c_chr02	50984	50985	2
S288c_chr02	50999	51000	1
S288c_chr02	51004	51005	16
S288c_chr02	51007	51008	2
S288c_chr02	51009	51010	7
S288c_chr02	51012	51013	1
S288c_chr02	51014	51015	1
S288c_chr02	51015	51016	29
S288c_chr02	51019	51020	28
S288c_chr02	51039	51040	3
S288c_chr02	51041	51042	1
S288c_chr02	51047	51048	2
S288c_chr02	51080	51081	3
S288c_chr02	51177	51178	1
S288c_chr02	51239	51240	3
S288c_chr02	51277	51278	1
S288c_chr02	51731	51732	2
S288c_chr02	59792	59793	3
S288c_chr02	61223	61224	1
S288c_chr02	61226	61227	2
S288c_chr02	63660	63661	7
S288c_chr02	64382	64383	1
S288c_chr02	66005	66006	6
S288c_chr02	66016	66017	7
S288c_chr02	66906	66907	1
S288c_chr02	66912	66913	1
S288c_chr02	66924	66925	1
S288c_chr02	66927	66928	2
S288c_chr02	66928	66929	35
S288c_chr02	66931	66932	18
S288c_chr02	66933	66934	10
S288c_chr02	66934	66935	1
S288c_chr02	66935	66936	3
S288c_chr02	66937	66938	19
S288c_chr02	66942	66943	3
S288c_chr02	66949	66950	2
S288c_chr02	66950	66951	3
S288c_chr02	73017	73018	6
S288c_chr02	73020	73021	1
S288c_chr02	73026	73027	3
S288c_chr02	73029	73030	13
S288c_chr02	73033	73034	4
S288c_chr02	73036	73037	12
S288c_chr02	73037	73038	53
S288c_chr02	73040	73041	1
S288c_chr02	73041	73042	3
S288c_chr02	73045	73046	5
S288c_chr02	73046	73047	15
S288c_chr02	73049	73050	1
S288c_chr02	73050	73051	5
S288c_chr02	73052	73053	1
S288c_chr02	73077	73078	4
S288c_chr02	73082	73083	1
S288c_chr02	73084	73085	5
S288c_chr02	73092	73093	4
S288c_chr02	73095	73096	2
S288c_chr02	73096	73097	36
S288c_chr02	73105	73106	1
S288c_chr02	73107	73108	2
S288c_chr02	73108	73109	35
S288c_chr02	73293	73294	1
S288c_chr02	74264	74265	2
S288c_chr02	74812	74813	1
S288c_chr02	77334	77335	4
S288c_chr02	78900	78901	2
S288c_chr02	79832	79833	2
S288c_chr02	79834	79835	24
S288c_chr02	79836	79837	2
S288c_chr02	79837	79838	47
S288c_chr02	79842	79843	6
S288c_chr02	79843	79844	89
S288c_chr02	79844	79845	255
S288c_chr02	79847	79848	2
S288c_chr02	79849	79850	4
S288c_chr02	79850	79851	63
S288c_chr02	79853	79854	37
S288c_chr02	79860	79861	7
S288c_chr02	79864	79865	7
S288c_chr02	79875	79876	1
S288c_chr02	79897	79898	5
S288c_chr02	79899	79900	5
S288c_chr02	79900	79901	49
S288c_chr02	79904	79905	2
S288c_chr02	79908	79909	3
S288c_chr02	79911	79912	1
S288c_chr02	79915	79916	4
S288c_chr02	79920	79921	1
S288c_chr02	79921	79922	4
S288c_chr02	79923	79924	2
S288c_chr02	79924	79925	10
S288c_chr02	79931	79932	1
S288c_chr02	79935	79936	1
S288c_chr02	79948	79949	1
S288c_chr02	79954	79955	4
S288c_chr02	79959	79960	1
S288c_chr02	79961	79962	2
S288c_chr02	79967	79968	1
S288c_chr02	79972	79973	5
S288c_chr02	79985	79986	1
S288c_chr02	79987	79988	1
S288c_chr02	79991	79992	2
S288c_chr02	80004	80005	1
S288c_chr02	80010	80011	11
S288c_chr02	80052	80053	1
S288c_chr02	80130	80131	1
S288c_chr02	81080	81081	5
S288c_chr02	81083	81084	2
S288c_chr02	88277	88278	1
S288c_chr02	88369	88370	2
S288c_chr02	88372	88373	2
S288c_chr02	88449	88450	1
S288c_chr02	88455	88456	1
S288c_chr02	88462	88463	4
S288c_chr02	88465	88466	3
S288c_chr02	88467	88468	2
S288c_chr02	88468	88469	44
S288c_chr02	88470	88471	18
S288c_chr02	88472	88473	9
S288c_chr02	88473	88474	20
S288c_chr02	88478	88479	2
S288c_chr02	88480	88481	1
S288c_chr02	88481	88482	13
S288c_chr02	88484	88485	16
S288c_chr02	88489	88490	1
S288c_chr02	88545	88547	1
S288c_chr02	88549	88550	3
S288c_chr02	88550	88551	6
S288c_chr02	88557	88558	3
S288c_chr02	88565	88566	2
S288c_chr02	88566	88567	1
S288c_chr02	90245	90246	1
S288c_chr02	90468	90469	3
S288c_chr02	90471	90472	98
S288c_chr02	90474	90475	2
S288c_chr02	90476	90477	17
S288c_chr02	90482	90483	8
S288c_chr02	90483	90484	6
S288c_chr02	90485	90486	17
S288c_chr02	90486	90487	16
S288c_chr02	90496	90497	1
S288c_chr02	90499	90500	1
S288c_chr02	90663	90664	1
S288c_chr02	90666	90667	6
S288c_chr02	90667	90668	16
S288c_chr02	90669	90670	4
S288c_chr02	90673	90674	3
S288c_chr02	90674	90675	4
S288c_chr02	90675	90676	3
S288c_chr02	90693	90694	1
S288c_chr02	90694	90695	9
S288c_chr02	90699	90700	1
S288c_chr02	90708	90709	1
S288c_chr02	92091	92092	1
S288c_chr02	92093	92094	9
S288c_chr02	92100	92101	1
S288c_chr02	92102	92103	12
S288c_chr02	92103	92105	7
S288c_chr02	92105	92106	21
S288c_chr02	92108	92109	1
S288c_chr02	92109	92110	5
S288c_chr02	92110	92111	25
S288c_chr02	92173	92174	3
S288c_chr02	92180	92182	2
S288c_chr02	92188	92190	1
S288c_chr02	92190	92191	19
S288c_chr02	92196	92197	1
S288c_chr02	92203	92204	8
S288c_chr02	92207	92208	9
S288c_chr02	92243	92244	3
S288c_chr02	92732	92733	1
S288c_chr02	93476	93477	2
S288c_chr02	93477	93478	9
S288c_chr02	93478	93479	25
S288c_chr02	93480	93481	26
S288c_chr02	93481	93482	1
S288c_chr02	93482	93483	197
S288c_chr02	93488	93489	1
S288c_chr02	93490	93491	1
S288c_chr02	93499	93500	1
S288c_chr02	93521	93522	1
S288c_chr02	93544	93545	3
S288c_chr02	93577	93578	1
S288c_chr02	93579	93580	4
S288c_chr02	93597	93598	13
S288c_chr02	93618	93619	1
S288c_chr02	93624	93625	1
S288c_chr02	93627	93628	1
S288c_chr02	93628	93629	65
S288c_chr02	93632	93633	1
S288c_chr02	93649	93650	4
S288c_chr02	93655	93656	1
S288c_chr02	93666	93667	5
S288c_chr02	93697	93698	1
S288c_chr02	93754	93755	1
S288c_chr02	93759	93760	1
S288c_chr02	93839	93840	1
S288c_chr02	93919	93920	1
S288c_chr02	96449	96450	2
S288c_chr02	100273	100274	1
S288c_chr02	101284	101285	2
S288c_chr02	102496	102497	1
S288c_chr02	105224	105225	3
S288c_chr02	105254	105255	5
S288c_chr02	105293	105294	2
S288c_chr02	105298	105299	1
S288c_chr02	105302	105303	1
S288c_chr02	105316	105317	8
S288c_chr02	108857	108858	6
S288c_chr02	108862	108863	2
S288c_chr02	108868	108869	2
S288c_chr02	108904	108905	1
S288c_chr02	109762	109763	1
S288c_chr02	109942	109943	1
S288c_chr02	110003	110004	1
S288c_chr02	110016	110017	1
S288c_chr02	110029	110030	1
S288c_chr02	110032	110033	6
S288c_chr02	110038	110039	2
S288c_chr02	110044	110045	1
S288c_chr02	110045	110046	16
S288c_chr02	110052	110053	1
S288c_chr02	110053	110054	17
S288c_chr02	110131	110132	2
S288c_chr02	110147	110148	1
S288c_chr02	111237	111238	2
S288c_chr02	111274	111275	2
S288c_chr02	111277	111278	7
S288c_chr02	111278	111279	12
S288c_chr02	111279	111280	73
S288c_chr02	111282	111283	22
S288c_chr02	111286	111287	2
S288c_chr02	111293	111294	1
S288c_chr02	111295	111296	14
S288c_chr02	111296	111297	2
S288c_chr02	111299	111300	2
S288c_chr02	111300	111301	3
S288c_chr02	111304	111305	2
S288c_chr02	111313	111314	1
S288c_chr02	111318	111319	1
S288c_chr02	111322	111323	2
S288c_chr02	111386	111387	1
S288c_chr02	111410	111411	1
S288c_chr02	111431	111432	2
S288c_chr02	111442	111443	7
S288c_chr02	111454	111455	1
S288c_chr02	111577	111578	4
S288c_chr02	112302	112303	1
S288c_chr02	112799	112800	1
S288c_chr02	112801	112802	19
S288c_chr02	112804	112805	2
S288c_chr02	112812	112813	9
S288c_chr02	112815	112816	18
S288c_chr02	112817	112818	253
S288c_chr02	112819	112821	2
S288c_chr02	112821	112822	3
S288c_chr02	112822	112823	10
S288c_chr02	112823	112824	42
[truncated: 85,553 more rows]
