# Supplementary material for: Alternative polyadenylation diversifies post‐transcriptional regulation by selective RNA–protein interactions
Source: Mol Syst Biol. 2014 Feb 25;10(2):719. doi: 10.1002/msb.135068 (PMC4023391; doi:10.1002/msb.135068)
Supplement: Supplementary file 13 — Sweave document [file MSB-10-2-719-s13.zip › C_t0_CCTCCC_fwd_uniquelyAligned_plus.sorted.bedgraph]

S288c_chr01	3513	3514	12
S288c_chr01	4979	4980	1
S288c_chr01	5029	5030	1
S288c_chr01	6775	6776	4
S288c_chr01	8202	8203	2
S288c_chr01	9001	9002	1
S288c_chr01	10141	10142	1
S288c_chr01	11438	11439	3
S288c_chr01	16876	16877	2
S288c_chr01	17007	17008	2
S288c_chr01	17136	17137	3
S288c_chr01	18855	18856	2
S288c_chr01	19269	19270	1
S288c_chr01	19761	19762	1
S288c_chr01	20205	20206	1
S288c_chr01	21924	21925	1
S288c_chr01	22362	22363	1
S288c_chr01	23252	23253	4
S288c_chr01	23362	23363	1
S288c_chr01	23394	23395	1
S288c_chr01	23911	23912	10
S288c_chr01	23915	23916	10
S288c_chr01	28032	28033	2
S288c_chr01	28972	28973	3
S288c_chr01	28977	28978	5
S288c_chr01	28979	28980	7
S288c_chr01	30849	30850	3
S288c_chr01	30892	30893	1
S288c_chr01	31055	31056	1
S288c_chr01	31057	31058	3
S288c_chr01	31074	31075	1
S288c_chr01	31260	31261	1
S288c_chr01	31266	31267	3
S288c_chr01	31305	31306	1
S288c_chr01	31403	31404	2
S288c_chr01	31405	31406	1
S288c_chr01	31407	31408	3
S288c_chr01	31413	31414	13
S288c_chr01	31414	31415	6
S288c_chr01	31418	31419	3
S288c_chr01	31426	31427	2
S288c_chr01	32938	32939	16
S288c_chr01	32940	32941	2
S288c_chr01	32941	32942	3
S288c_chr01	32944	32945	5
S288c_chr01	33069	33070	1
S288c_chr01	33226	33227	1
S288c_chr01	33235	33236	2
S288c_chr01	33400	33401	3
S288c_chr01	34766	34767	1
S288c_chr01	34768	34769	2
S288c_chr01	34770	34771	3
S288c_chr01	35129	35130	1
S288c_chr01	37367	37368	2
S288c_chr01	42651	42652	1
S288c_chr01	42794	42795	1
S288c_chr01	42849	42850	1
S288c_chr01	51671	51672	1
S288c_chr01	51685	51686	1
S288c_chr01	51689	51690	2
S288c_chr01	51695	51696	2
S288c_chr01	51701	51702	8
S288c_chr01	51705	51706	1
S288c_chr01	51714	51715	2
S288c_chr01	51718	51719	274
S288c_chr01	51719	51720	9
S288c_chr01	51720	51721	1
S288c_chr01	51725	51726	177
S288c_chr01	51728	51729	16
S288c_chr01	51729	51730	4
S288c_chr01	51732	51733	10
S288c_chr01	51735	51736	358
S288c_chr01	51736	51737	8
S288c_chr01	51737	51738	9
S288c_chr01	51738	51739	1
S288c_chr01	51740	51741	40
S288c_chr01	51741	51742	4
S288c_chr01	51743	51744	2
S288c_chr01	51748	51749	1
S288c_chr01	51754	51755	1
S288c_chr01	51758	51759	3
S288c_chr01	51765	51766	2
S288c_chr01	52018	52019	3
S288c_chr01	52403	52404	1
S288c_chr01	52405	52406	3
S288c_chr01	52413	52414	1
S288c_chr01	54876	54877	1
S288c_chr01	54923	54924	4
S288c_chr01	54933	54934	67
S288c_chr01	54936	54937	19
S288c_chr01	54937	54938	6
S288c_chr01	54939	54940	2
S288c_chr01	54943	54944	1
S288c_chr01	55893	55894	5
S288c_chr01	56882	56883	1
S288c_chr01	56894	56895	6
S288c_chr01	56896	56897	2
S288c_chr01	56900	56901	20
S288c_chr01	56901	56902	4
S288c_chr01	56906	56907	166
S288c_chr01	56910	56911	30
S288c_chr01	56912	56913	4
S288c_chr01	56914	56915	6
S288c_chr01	56921	56922	29
S288c_chr01	56922	56923	14
S288c_chr01	57774	57775	1
S288c_chr01	57778	57779	6
S288c_chr01	57779	57780	2
S288c_chr01	57786	57787	4
S288c_chr01	57819	57820	2
S288c_chr01	57832	57833	3
S288c_chr01	57843	57844	3
S288c_chr01	57848	57849	32
S288c_chr01	57849	57850	51
S288c_chr01	57850	57852	1
S288c_chr01	57853	57854	602
S288c_chr01	57854	57855	57
S288c_chr01	57856	57857	1
S288c_chr01	57857	57858	167
S288c_chr01	57858	57859	16
S288c_chr01	57859	57860	148
S288c_chr01	57860	57861	352
S288c_chr01	57861	57862	1
S288c_chr01	57862	57863	4
S288c_chr01	57863	57864	835
S288c_chr01	57864	57865	38
S288c_chr01	57865	57866	19
S288c_chr01	57866	57867	11
S288c_chr01	57867	57868	111
S288c_chr01	57869	57870	958
S288c_chr01	57870	57871	61
S288c_chr01	57871	57872	7
S288c_chr01	57872	57873	3
S288c_chr01	57876	57877	89
S288c_chr01	57877	57878	6
S288c_chr01	57878	57879	12
S288c_chr01	57882	57883	1
S288c_chr01	57885	57886	1
S288c_chr01	57895	57896	2
S288c_chr01	57909	57910	3
S288c_chr01	58457	58458	1
S288c_chr01	58476	58477	1
S288c_chr01	58480	58481	2
S288c_chr01	58485	58486	1
S288c_chr01	58492	58493	7
S288c_chr01	58498	58499	89
S288c_chr01	58499	58500	1
S288c_chr01	58528	58529	1
S288c_chr01	58566	58567	1
S288c_chr01	58568	58569	1
S288c_chr01	58602	58603	21
S288c_chr01	58608	58609	21
S288c_chr01	58609	58610	8
S288c_chr01	58612	58613	7
S288c_chr01	58614	58615	88
S288c_chr01	58616	58617	2
S288c_chr01	58618	58619	216
S288c_chr01	58619	58620	2
S288c_chr01	58620	58621	17
S288c_chr01	58621	58622	43
S288c_chr01	58622	58623	8
S288c_chr01	58625	58626	27
S288c_chr01	58629	58630	3
S288c_chr01	58633	58634	3
S288c_chr01	59489	59490	1
S288c_chr01	60168	60169	5
S288c_chr01	65322	65323	1
S288c_chr01	65326	65327	2
S288c_chr01	65361	65362	4
S288c_chr01	65364	65366	3
S288c_chr01	65370	65371	1
S288c_chr01	65374	65375	3
S288c_chr01	65377	65378	1
S288c_chr01	65385	65386	2
S288c_chr01	65392	65393	3
S288c_chr01	65402	65403	1
S288c_chr01	65455	65456	3
S288c_chr01	65459	65460	2
S288c_chr01	65627	65628	1
S288c_chr01	65771	65772	12
S288c_chr01	65946	65947	1
S288c_chr01	67697	67698	2
S288c_chr01	68139	68140	1
S288c_chr01	68622	68623	2
S288c_chr01	68626	68627	5
S288c_chr01	68628	68629	15
S288c_chr01	68629	68630	1
S288c_chr01	68636	68637	1
S288c_chr01	68642	68643	56
S288c_chr01	68644	68645	2
S288c_chr01	68646	68647	14
S288c_chr01	68648	68649	23
S288c_chr01	68649	68650	1
S288c_chr01	68652	68653	73
S288c_chr01	68653	68654	1
S288c_chr01	68654	68655	3
S288c_chr01	68657	68658	4
S288c_chr01	68658	68659	2
S288c_chr01	69721	69722	1
S288c_chr01	69764	69765	1
S288c_chr01	69843	69844	16
S288c_chr01	70552	70553	4
S288c_chr01	73279	73280	3
S288c_chr01	73310	73312	1
S288c_chr01	73325	73326	17
S288c_chr01	73339	73340	1
S288c_chr01	73346	73347	2
S288c_chr01	73365	73366	1
S288c_chr01	73370	73371	1
S288c_chr01	73617	73618	1
S288c_chr01	73618	73619	4
S288c_chr01	74129	74130	1
S288c_chr01	74262	74263	1
S288c_chr01	74738	74739	2
S288c_chr01	74759	74760	1
S288c_chr01	74760	74761	2
S288c_chr01	74772	74774	1
S288c_chr01	74777	74778	17
S288c_chr01	74778	74779	2
S288c_chr01	74793	74794	1
S288c_chr01	74795	74796	1
S288c_chr01	74831	74832	3
S288c_chr01	74833	74834	2
S288c_chr01	74835	74836	14
S288c_chr01	74836	74837	4
S288c_chr01	74840	74841	4
S288c_chr01	74845	74846	1
S288c_chr01	74847	74848	1
S288c_chr01	74849	74850	167
S288c_chr01	74850	74851	3
S288c_chr01	74851	74852	1
S288c_chr01	74853	74854	34
S288c_chr01	74856	74857	11
S288c_chr01	74874	74875	1
S288c_chr01	74941	74942	1
S288c_chr01	74947	74948	1
S288c_chr01	74964	74965	10
S288c_chr01	75013	75014	412
S288c_chr01	75014	75015	16
S288c_chr01	75015	75016	6
S288c_chr01	75016	75017	4
S288c_chr01	75018	75019	7
S288c_chr01	75021	75022	3
S288c_chr01	75036	75037	7
S288c_chr01	75606	75607	6
S288c_chr01	76860	76861	3
S288c_chr01	79454	79455	3
S288c_chr01	80536	80537	3
S288c_chr01	80562	80563	9
S288c_chr01	80568	80569	31
S288c_chr01	80569	80570	1
S288c_chr01	80595	80596	2
S288c_chr01	80596	80597	1
S288c_chr01	80607	80608	1
S288c_chr01	80608	80609	2
S288c_chr01	80609	80610	20
S288c_chr01	80666	80667	3
S288c_chr01	82498	82499	2
S288c_chr01	83191	83192	1
S288c_chr01	83196	83197	3
S288c_chr01	83197	83198	23
S288c_chr01	83199	83200	5
S288c_chr01	83202	83203	8
S288c_chr01	83203	83204	9
S288c_chr01	83204	83205	1
S288c_chr01	83208	83209	5
S288c_chr01	83209	83210	33
S288c_chr01	83211	83212	1
S288c_chr01	83214	83215	1
S288c_chr01	83215	83216	10
S288c_chr01	83217	83218	4
S288c_chr01	83218	83219	6
S288c_chr01	83230	83231	2
S288c_chr01	83277	83278	1
S288c_chr01	83279	83280	1
S288c_chr01	84448	84449	1
S288c_chr01	84583	84584	10
S288c_chr01	84584	84585	1
S288c_chr01	84586	84587	6
S288c_chr01	84589	84590	2
S288c_chr01	84594	84595	1
S288c_chr01	84602	84603	1
S288c_chr01	84607	84608	4
S288c_chr01	84609	84610	1
S288c_chr01	84627	84628	1
S288c_chr01	84653	84654	1
S288c_chr01	84670	84671	3
S288c_chr01	84700	84701	1
S288c_chr01	84711	84712	13
S288c_chr01	84712	84713	2
S288c_chr01	85750	85751	2
S288c_chr01	86508	86509	2
S288c_chr01	87393	87394	1
S288c_chr01	87417	87418	6
S288c_chr01	87681	87682	1
S288c_chr01	87683	87684	8
S288c_chr01	87685	87686	52
S288c_chr01	87686	87688	1
S288c_chr01	87691	87692	216
S288c_chr01	87692	87693	18
S288c_chr01	87693	87694	1
S288c_chr01	87694	87695	27
S288c_chr01	87695	87696	1
S288c_chr01	87697	87698	2
S288c_chr01	87706	87707	6
S288c_chr01	87713	87714	1
S288c_chr01	87715	87716	11
S288c_chr01	87717	87718	2
S288c_chr01	87719	87720	2
S288c_chr01	87731	87732	6
S288c_chr01	87734	87735	1
S288c_chr01	87737	87738	8
S288c_chr01	87743	87744	30
S288c_chr01	87744	87745	3
S288c_chr01	87746	87747	2
S288c_chr01	87751	87752	6
S288c_chr01	87757	87758	38
S288c_chr01	87758	87759	18
S288c_chr01	87759	87760	3
S288c_chr01	87761	87762	19
S288c_chr01	87762	87763	3
S288c_chr01	87763	87764	4
S288c_chr01	87765	87767	1
S288c_chr01	87767	87768	82
S288c_chr01	87768	87769	28
S288c_chr01	87770	87771	14
S288c_chr01	87772	87773	1
S288c_chr01	87774	87775	4
S288c_chr01	87778	87779	4
S288c_chr01	87779	87780	1
S288c_chr01	87787	87788	23
S288c_chr01	87788	87789	2
S288c_chr01	87791	87792	2
S288c_chr01	87793	87794	3
S288c_chr01	87795	87796	11
S288c_chr01	87796	87797	1
S288c_chr01	87817	87818	1
S288c_chr01	87825	87826	2
S288c_chr01	87833	87834	6
S288c_chr01	87834	87835	1
S288c_chr01	87992	87993	2
S288c_chr01	88019	88020	1
S288c_chr01	89833	89834	1
S288c_chr01	90270	90271	4
S288c_chr01	90403	90404	19
S288c_chr01	90404	90405	1
S288c_chr01	90412	90413	12
S288c_chr01	90415	90416	1
S288c_chr01	91226	91227	1
S288c_chr01	92306	92307	1
S288c_chr01	92307	92308	2
S288c_chr01	92314	92315	3
S288c_chr01	95466	95467	2
S288c_chr01	95470	95471	36
S288c_chr01	95471	95472	1
S288c_chr01	95472	95473	7
S288c_chr01	95476	95477	15
S288c_chr01	95477	95478	9
S288c_chr01	95478	95480	1
S288c_chr01	95480	95481	3
S288c_chr01	95481	95482	276
S288c_chr01	95482	95483	10
S288c_chr01	95483	95484	16
S288c_chr01	95484	95485	1
S288c_chr01	95487	95488	1
S288c_chr01	95489	95490	17
S288c_chr01	95490	95491	1
S288c_chr01	95492	95493	1
S288c_chr01	95578	95579	3
S288c_chr01	95583	95584	1
S288c_chr01	95589	95590	1
S288c_chr01	95595	95596	8
S288c_chr01	95604	95605	1
S288c_chr01	95611	95612	2
S288c_chr01	95890	95891	2
S288c_chr01	95898	95899	7
S288c_chr01	97452	97453	1
S288c_chr01	99055	99056	1
S288c_chr01	99971	99972	1
S288c_chr01	99982	99983	2
S288c_chr01	100020	100021	1
S288c_chr01	100021	100022	170
S288c_chr01	100022	100023	2
S288c_chr01	100023	100024	9
S288c_chr01	100024	100025	14
S288c_chr01	100033	100034	40
S288c_chr01	100034	100035	2
S288c_chr01	100035	100036	3
S288c_chr01	100037	100038	7
S288c_chr01	100040	100041	30
S288c_chr01	100041	100042	1
S288c_chr01	100047	100048	10
S288c_chr01	100050	100051	5
S288c_chr01	100051	100052	2
S288c_chr01	100057	100058	15
S288c_chr01	100058	100059	1
S288c_chr01	100065	100066	1
S288c_chr01	100352	100353	1
S288c_chr01	100353	100354	2
S288c_chr01	100538	100539	3
S288c_chr01	100541	100542	1
S288c_chr01	100559	100560	2
S288c_chr01	100562	100563	7
S288c_chr01	100584	100585	13
S288c_chr01	100595	100596	11
S288c_chr01	100709	100710	1
S288c_chr01	100722	100723	29
S288c_chr01	100724	100725	1
S288c_chr01	100729	100730	7
S288c_chr01	100768	100769	2
S288c_chr01	101115	101116	4
S288c_chr01	101334	101335	1
S288c_chr01	101345	101346	1
S288c_chr01	101347	101348	1
S288c_chr01	101350	101351	1
S288c_chr01	101363	101364	2
S288c_chr01	101365	101366	5
S288c_chr01	101370	101371	10
S288c_chr01	101383	101384	3
S288c_chr01	101385	101386	1
S288c_chr01	101387	101388	1
S288c_chr01	101409	101410	3
S288c_chr01	101411	101412	1
S288c_chr01	101435	101436	3
S288c_chr01	102062	102063	3
S288c_chr01	102540	102541	1
S288c_chr01	106106	106107	1
S288c_chr01	106111	106112	3
S288c_chr01	106112	106113	2
S288c_chr01	106117	106118	1
S288c_chr01	106119	106120	1
S288c_chr01	106120	106121	29
S288c_chr01	106124	106125	33
S288c_chr01	106125	106126	1
S288c_chr01	106126	106127	9
S288c_chr01	106127	106128	36
S288c_chr01	106129	106130	16
S288c_chr01	106131	106132	6
S288c_chr01	106132	106133	14
S288c_chr01	106133	106134	1
S288c_chr01	106138	106139	5
S288c_chr01	106140	106141	3
S288c_chr01	106141	106142	5
S288c_chr01	106142	106143	827
S288c_chr01	106143	106144	44
S288c_chr01	106144	106145	58
S288c_chr01	106145	106146	9
S288c_chr01	106146	106147	1
S288c_chr01	106149	106150	133
S288c_chr01	106150	106151	5
S288c_chr01	106151	106152	8
S288c_chr01	106152	106153	56
S288c_chr01	106153	106154	1
S288c_chr01	106154	106155	9
S288c_chr01	106155	106156	1
S288c_chr01	106156	106157	8
S288c_chr01	106160	106161	26
S288c_chr01	106162	106163	44
S288c_chr01	106163	106164	12
S288c_chr01	106164	106165	1
S288c_chr01	106169	106170	105
S288c_chr01	106170	106171	1
S288c_chr01	106171	106172	3
S288c_chr01	106172	106173	1
S288c_chr01	106173	106174	9
S288c_chr01	106203	106204	2
S288c_chr01	106206	106207	11
S288c_chr01	106210	106211	43
S288c_chr01	106211	106212	1
S288c_chr01	106215	106216	1
S288c_chr01	106224	106225	2
S288c_chr01	106242	106243	36
S288c_chr01	106268	106269	2
S288c_chr01	106282	106283	1
S288c_chr01	106963	106964	4
S288c_chr01	108688	108689	1
S288c_chr01	108692	108693	2
S288c_chr01	108717	108718	1
S288c_chr01	108730	108731	44
S288c_chr01	108732	108733	2
S288c_chr01	108741	108742	2
S288c_chr01	108758	108759	16
S288c_chr01	108771	108772	60
S288c_chr01	108772	108773	1
S288c_chr01	108774	108775	1
S288c_chr01	108776	108777	7
S288c_chr01	108781	108782	1
S288c_chr01	108783	108784	4
S288c_chr01	108789	108790	1
S288c_chr01	108791	108792	1
S288c_chr01	108799	108800	6
S288c_chr01	108812	108813	10
S288c_chr01	108815	108816	11
S288c_chr01	108817	108818	1
S288c_chr01	108819	108820	3
S288c_chr01	108821	108822	5
S288c_chr01	108823	108824	3
S288c_chr01	108825	108826	5
S288c_chr01	108829	108830	37
S288c_chr01	108830	108831	3
S288c_chr01	108832	108833	26
S288c_chr01	108834	108835	410
S288c_chr01	108835	108836	116
S288c_chr01	108836	108837	18
S288c_chr01	108838	108839	6
S288c_chr01	108839	108840	2
S288c_chr01	108841	108842	15
S288c_chr01	108844	108845	4
S288c_chr01	108857	108858	6
S288c_chr01	108878	108879	6
S288c_chr01	108882	108883	1
S288c_chr01	110535	110536	3
S288c_chr01	110556	110557	6
S288c_chr01	110562	110563	1
S288c_chr01	110588	110589	30
S288c_chr01	110599	110600	1
S288c_chr01	110610	110611	17
S288c_chr01	110615	110616	128
S288c_chr01	110619	110620	1
S288c_chr01	110629	110630	2
S288c_chr01	110755	110756	1
S288c_chr01	110769	110770	2
S288c_chr01	110775	110776	2
S288c_chr01	113447	113448	1
S288c_chr01	113450	113451	2
S288c_chr01	113451	113452	4
S288c_chr01	113461	113462	2
S288c_chr01	113471	113472	1
S288c_chr01	113489	113490	13
S288c_chr01	113490	113491	8
S288c_chr01	113491	113492	1
S288c_chr01	113505	113506	1
S288c_chr01	113530	113531	12
S288c_chr01	113531	113532	1
S288c_chr01	113536	113537	175
S288c_chr01	113537	113538	4
S288c_chr01	113538	113539	29
S288c_chr01	113541	113542	6
S288c_chr01	113543	113544	54
S288c_chr01	113544	113545	8
S288c_chr01	113553	113554	1
S288c_chr01	113558	113559	7
S288c_chr01	113561	113562	2
S288c_chr01	113562	113563	3
S288c_chr01	117431	117432	1
S288c_chr01	118446	118447	3
S288c_chr01	118447	118448	1
S288c_chr01	124438	124439	1
S288c_chr01	124492	124494	1
S288c_chr01	126755	126756	17
S288c_chr01	126756	126757	6
S288c_chr01	126757	126758	4
S288c_chr01	126759	126760	11
S288c_chr01	126761	126762	1
S288c_chr01	126763	126764	2
S288c_chr01	126765	126766	3
S288c_chr01	126767	126768	1
S288c_chr01	126775	126776	2
S288c_chr01	126776	126777	3
S288c_chr01	126777	126778	2
S288c_chr01	126895	126896	899
S288c_chr01	126896	126897	91
S288c_chr01	126897	126898	6
S288c_chr01	126898	126899	1
S288c_chr01	128087	128088	1
S288c_chr01	128090	128091	1
S288c_chr01	128117	128118	3
S288c_chr01	128204	128205	6
S288c_chr01	128207	128208	17
S288c_chr01	128233	128234	1
S288c_chr01	132914	132915	1
S288c_chr01	133407	133408	1
S288c_chr01	133445	133446	4
S288c_chr01	133565	133566	3
S288c_chr01	133628	133629	3
S288c_chr01	133641	133642	2
S288c_chr01	133990	133991	3
S288c_chr01	133995	133996	1
S288c_chr01	134009	134010	1
S288c_chr01	134057	134058	1
S288c_chr01	134063	134064	11
S288c_chr01	134064	134065	1
S288c_chr01	134066	134067	7
S288c_chr01	134071	134072	5
S288c_chr01	134074	134075	9
S288c_chr01	134075	134076	1
S288c_chr01	134082	134083	61
S288c_chr01	134083	134084	4
S288c_chr01	134087	134088	13
S288c_chr01	134092	134093	1
S288c_chr01	134131	134132	1
S288c_chr01	134172	134173	1
S288c_chr01	134178	134179	1
S288c_chr01	136416	136417	2
S288c_chr01	136705	136706	1
S288c_chr01	137416	137417	1
S288c_chr01	137434	137435	3
S288c_chr01	137508	137509	2
S288c_chr01	137521	137522	107
S288c_chr01	137522	137523	4
S288c_chr01	137523	137524	11
S288c_chr01	137524	137525	37
S288c_chr01	137525	137526	2
S288c_chr01	137526	137527	4
S288c_chr01	137529	137530	19
S288c_chr01	137531	137532	47
S288c_chr01	137534	137535	1
S288c_chr01	137538	137539	1
S288c_chr01	137542	137543	5
S288c_chr01	137546	137547	1
S288c_chr01	137547	137548	14
S288c_chr01	137551	137552	305
S288c_chr01	137552	137553	1
S288c_chr01	137553	137554	2
S288c_chr01	137557	137558	36
S288c_chr01	137558	137559	2
S288c_chr01	137559	137560	40
S288c_chr01	137560	137561	2
S288c_chr01	137567	137568	2
S288c_chr01	137573	137574	110
S288c_chr01	137580	137581	1
S288c_chr01	137635	137636	9
S288c_chr01	137975	137976	1
S288c_chr01	137983	137984	5
S288c_chr01	138003	138004	1
S288c_chr01	139270	139271	2
S288c_chr01	139300	139301	1
S288c_chr01	139314	139315	1
S288c_chr01	139320	139321	2
S288c_chr01	139323	139324	6
S288c_chr01	139331	139332	15
S288c_chr01	139337	139338	12
S288c_chr01	139339	139340	1
S288c_chr01	139341	139342	3
S288c_chr01	139343	139344	1
S288c_chr01	139353	139354	1
S288c_chr01	139354	139355	2
S288c_chr01	139355	139356	1
S288c_chr01	139356	139357	2128
S288c_chr01	139357	139358	26
S288c_chr01	139358	139359	8
S288c_chr01	139359	139361	1
S288c_chr01	139369	139370	4
S288c_chr01	139374	139375	2
S288c_chr01	139376	139377	6
S288c_chr01	139378	139379	10
S288c_chr01	139380	139381	22
S288c_chr01	139381	139382	5
S288c_chr01	139385	139386	1
S288c_chr01	139473	139474	6
S288c_chr01	142310	142311	10
S288c_chr01	143171	143172	1
S288c_chr01	143296	143297	4
S288c_chr01	143297	143298	2
S288c_chr01	143301	143302	5
S288c_chr01	143311	143312	1
S288c_chr01	143339	143340	1
S288c_chr01	147499	147500	8
S288c_chr01	147513	147514	19
S288c_chr01	147516	147517	1
S288c_chr01	147520	147521	1
S288c_chr01	147524	147525	17
S288c_chr01	147525	147526	1
S288c_chr01	147527	147528	2
S288c_chr01	147529	147530	3
S288c_chr01	147530	147531	7
S288c_chr01	147538	147539	8
S288c_chr01	147540	147541	1
S288c_chr01	147542	147543	1
S288c_chr01	147546	147547	1
S288c_chr01	147557	147558	16
S288c_chr01	147561	147562	2
S288c_chr01	147571	147572	1
S288c_chr01	147572	147573	2
S288c_chr01	147578	147579	1
S288c_chr01	148047	148048	1
S288c_chr01	148098	148100	1
S288c_chr01	148808	148809	1
S288c_chr01	149098	149099	1
S288c_chr01	149633	149634	1
S288c_chr01	149646	149647	1
S288c_chr01	149932	149933	2
S288c_chr01	152124	152125	1
S288c_chr01	152667	152668	1
S288c_chr01	152884	152885	1
S288c_chr01	153318	153319	1
S288c_chr01	153678	153679	4
S288c_chr01	153703	153704	1
S288c_chr01	153788	153789	3
S288c_chr01	153827	153828	21
S288c_chr01	153829	153830	1
S288c_chr01	153831	153832	126
S288c_chr01	153833	153834	3
S288c_chr01	153834	153835	25
S288c_chr01	153835	153836	1
S288c_chr01	153836	153837	5
S288c_chr01	153846	153847	1
S288c_chr01	153854	153855	4
S288c_chr01	153860	153861	1
S288c_chr01	153865	153866	1
S288c_chr01	153867	153868	2
S288c_chr01	153868	153869	3
S288c_chr01	153869	153870	1
S288c_chr01	153874	153875	41
S288c_chr01	153876	153877	1
S288c_chr01	153877	153878	3
S288c_chr01	153880	153881	3
S288c_chr01	153889	153890	24
S288c_chr01	153890	153891	2
S288c_chr01	153892	153893	1
S288c_chr01	153904	153905	2
S288c_chr01	153905	153906	1
S288c_chr01	153911	153912	4
S288c_chr01	153913	153914	1
S288c_chr01	153928	153929	2
S288c_chr01	153934	153935	6
S288c_chr01	153943	153944	2
S288c_chr01	153944	153945	1
S288c_chr01	153949	153950	109
S288c_chr01	153950	153951	6
S288c_chr01	153952	153953	2
S288c_chr01	153956	153957	40
S288c_chr01	153958	153959	4
S288c_chr01	153962	153963	14
S288c_chr01	153966	153967	5
S288c_chr01	153967	153968	3
S288c_chr01	153979	153980	118
S288c_chr01	153986	153987	16
S288c_chr01	153987	153988	1
S288c_chr01	153988	153989	272
S288c_chr01	153989	153990	8
S288c_chr01	153990	153991	17
S288c_chr01	153994	153995	1
S288c_chr01	153997	153998	4
S288c_chr01	153998	153999	8
S288c_chr01	154002	154003	3
S288c_chr01	154008	154009	2
S288c_chr01	154228	154229	7
S288c_chr01	156183	156184	1
S288c_chr01	156657	156658	1
S288c_chr01	156671	156672	5
S288c_chr01	156677	156678	1
S288c_chr01	156679	156680	1
S288c_chr01	156680	156681	343
S288c_chr01	156681	156682	15
S288c_chr01	156682	156683	38
S288c_chr01	156683	156684	23
S288c_chr01	156684	156685	6
S288c_chr01	156688	156689	12
S288c_chr01	156689	156690	3
S288c_chr01	156703	156704	78
S288c_chr01	156709	156710	4
S288c_chr01	156711	156712	13
S288c_chr01	158493	158494	1
S288c_chr01	159437	159438	2
S288c_chr01	159802	159804	1
S288c_chr01	159888	159889	2
S288c_chr01	159901	159902	1
S288c_chr01	159929	159930	6
S288c_chr01	160126	160127	1
S288c_chr01	160141	160142	2
S288c_chr01	160232	160233	2
S288c_chr01	166505	166506	3
S288c_chr01	166508	166509	1
S288c_chr01	166522	166523	1
S288c_chr01	166531	166532	6
S288c_chr01	166535	166536	2
S288c_chr01	166537	166538	4
S288c_chr01	166540	166541	7
S288c_chr01	166556	166557	12
S288c_chr01	166557	166558	2
S288c_chr01	166558	166559	1
S288c_chr01	166563	166564	91
S288c_chr01	166564	166565	51
S288c_chr01	166566	166567	5
S288c_chr01	166567	166568	27
S288c_chr01	166569	166570	5
S288c_chr01	166572	166573	4
S288c_chr01	166586	166587	7
S288c_chr01	166590	166591	9
S288c_chr01	166613	166614	1
S288c_chr01	166618	166619	2
S288c_chr01	166651	166652	4
S288c_chr01	166729	166730	1
S288c_chr01	167129	167130	1
S288c_chr01	168862	168863	5
S288c_chr01	169185	169186	1
S288c_chr01	169314	169315	2
S288c_chr01	169316	169317	2
S288c_chr01	170146	170147	5
S288c_chr01	170162	170164	1
S288c_chr01	170175	170176	28
S288c_chr01	170176	170177	2
S288c_chr01	170178	170179	12
S288c_chr01	170181	170182	63
S288c_chr01	170182	170183	2
S288c_chr01	170184	170185	1
S288c_chr01	170242	170244	3
S288c_chr01	170248	170249	6
S288c_chr01	170250	170251	1
S288c_chr01	170252	170253	10
S288c_chr01	170253	170254	2
S288c_chr01	170262	170263	61
S288c_chr01	170264	170265	1
S288c_chr01	170270	170271	2
S288c_chr01	170278	170279	1
S288c_chr01	170280	170281	2
S288c_chr01	170284	170285	20
S288c_chr01	170303	170304	1
S288c_chr01	170309	170310	4
S288c_chr01	170310	170311	2
S288c_chr01	170312	170313	11
S288c_chr01	170313	170314	4
S288c_chr01	170314	170315	2
S288c_chr01	170318	170319	12
S288c_chr01	170325	170326	4
S288c_chr01	170327	170328	52
S288c_chr01	170328	170329	3
S288c_chr01	170331	170332	294
S288c_chr01	170332	170333	4
S288c_chr01	170348	170349	1
S288c_chr01	172055	172056	2
S288c_chr01	172061	172062	2
S288c_chr01	172064	172065	1
S288c_chr01	172073	172074	17
S288c_chr01	172089	172090	4
S288c_chr01	172091	172092	7
S288c_chr01	172101	172102	24
S288c_chr01	172118	172119	84
S288c_chr01	172119	172120	4
S288c_chr01	172120	172121	6
S288c_chr01	172125	172126	5
S288c_chr01	172133	172134	3
S288c_chr01	172146	172147	1
S288c_chr01	172148	172149	3
S288c_chr01	172149	172150	1
S288c_chr01	172154	172155	31
S288c_chr01	172155	172156	1
S288c_chr01	172157	172158	2
S288c_chr01	172159	172160	4
S288c_chr01	172160	172161	2
S288c_chr01	172162	172163	1
S288c_chr01	173477	173478	1
S288c_chr01	176591	176592	13
S288c_chr01	176596	176597	2
S288c_chr01	179239	179240	2
S288c_chr01	180125	180126	1
S288c_chr01	180182	180183	1
S288c_chr01	180209	180210	1
S288c_chr01	180212	180213	1
S288c_chr01	180285	180286	2
S288c_chr01	181358	181359	1
S288c_chr01	183011	183012	15
S288c_chr01	184443	184444	1
S288c_chr01	184471	184472	2
S288c_chr01	184479	184480	1
S288c_chr01	184489	184490	3
S288c_chr01	186285	186286	2
S288c_chr01	186315	186316	1
S288c_chr01	186654	186655	1
S288c_chr01	186660	186661	2
S288c_chr01	186665	186666	5
S288c_chr01	186682	186683	2
S288c_chr01	186722	186723	2
S288c_chr01	186907	186908	2
S288c_chr01	186912	186913	1
S288c_chr01	187090	187091	2
S288c_chr01	187108	187109	2
S288c_chr01	187722	187723	2
S288c_chr01	187795	187796	1
S288c_chr01	187801	187802	1
S288c_chr01	189551	189552	2
S288c_chr01	189560	189561	1
S288c_chr01	189568	189569	2
S288c_chr01	189572	189573	2
S288c_chr01	189576	189577	1
S288c_chr01	189633	189634	1
S288c_chr01	189640	189641	1
S288c_chr01	189654	189655	3
S288c_chr01	189911	189912	1
S288c_chr01	192273	192274	1
S288c_chr01	196755	196756	1
S288c_chr01	199931	199932	1
S288c_chr01	199952	199953	2
S288c_chr01	199960	199961	5
S288c_chr01	199967	199968	1
S288c_chr01	200975	200976	1
S288c_chr01	201549	201550	1
S288c_chr01	201824	201825	3
S288c_chr01	202476	202477	1
S288c_chr01	206843	206844	3
S288c_chr01	208206	208207	1
S288c_chr01	208207	208208	2
S288c_chr01	208219	208220	4
S288c_chr01	208550	208551	1
S288c_chr01	208555	208556	2
S288c_chr01	208557	208558	1
S288c_chr01	210426	210427	1
S288c_chr01	220465	220466	2
S288c_chr01	226823	226824	1
S288c_chr01	226827	226828	1
S288c_chr01	226837	226838	5
S288c_chr01	226866	226867	1
S288c_chr01	226931	226932	36
S288c_chr01	226932	226934	1
S288c_chr02	179	180	2
S288c_chr02	182	183	1
S288c_chr02	185	186	2
S288c_chr02	189	190	3
S288c_chr02	190	191	1
S288c_chr02	191	192	2
S288c_chr02	195	196	1
S288c_chr02	197	198	1
S288c_chr02	202	203	283
S288c_chr02	203	204	7
S288c_chr02	204	205	1
S288c_chr02	206	207	3
S288c_chr02	5818	5819	1
S288c_chr02	9677	9678	2
S288c_chr02	9783	9784	2
S288c_chr02	9791	9792	3
S288c_chr02	9804	9805	2
S288c_chr02	9811	9812	9
S288c_chr02	9817	9818	93
S288c_chr02	9818	9819	10
S288c_chr02	9834	9835	206
S288c_chr02	9835	9836	68
S288c_chr02	9836	9837	11
S288c_chr02	9837	9838	1
S288c_chr02	9838	9839	47
S288c_chr02	9839	9840	2
S288c_chr02	9841	9842	19
S288c_chr02	9842	9843	3
S288c_chr02	9843	9844	1
S288c_chr02	9847	9848	51
S288c_chr02	9848	9849	1
S288c_chr02	9861	9862	28
S288c_chr02	9868	9869	24
S288c_chr02	9869	9870	9
S288c_chr02	9871	9872	1
S288c_chr02	9874	9875	17
S288c_chr02	9877	9878	4
S288c_chr02	9878	9879	3
S288c_chr02	9883	9884	1
S288c_chr02	9884	9885	2
S288c_chr02	10025	10026	3
S288c_chr02	10072	10073	1
S288c_chr02	10081	10082	4
S288c_chr02	10316	10317	2
S288c_chr02	10370	10371	1
S288c_chr02	10505	10506	1
S288c_chr02	10517	10518	1
S288c_chr02	10536	10537	1
S288c_chr02	10566	10567	2
S288c_chr02	10572	10573	1
S288c_chr02	10574	10576	1
S288c_chr02	10592	10593	4
S288c_chr02	10594	10595	7
S288c_chr02	10612	10613	5
S288c_chr02	10638	10639	1
S288c_chr02	10644	10645	4
S288c_chr02	10651	10652	4
S288c_chr02	10662	10663	3
S288c_chr02	10721	10722	2
S288c_chr02	10738	10739	7
S288c_chr02	10740	10741	31
S288c_chr02	10741	10742	2
S288c_chr02	10742	10745	1
S288c_chr02	10746	10747	2
S288c_chr02	10772	10773	25
S288c_chr02	10773	10774	5
S288c_chr02	10777	10778	4
S288c_chr02	10779	10780	25
S288c_chr02	10780	10781	5
S288c_chr02	10783	10784	3
S288c_chr02	10795	10796	3
S288c_chr02	10797	10798	1
S288c_chr02	10798	10799	9
S288c_chr02	10800	10801	14
S288c_chr02	10801	10802	8
S288c_chr02	10802	10803	1
S288c_chr02	10804	10805	1
S288c_chr02	10805	10806	4
S288c_chr02	10808	10809	1
S288c_chr02	10811	10812	3
S288c_chr02	10890	10891	18
S288c_chr02	10891	10892	2
S288c_chr02	10893	10894	1
S288c_chr02	10895	10896	5
S288c_chr02	13267	13268	3
S288c_chr02	13777	13778	4
S288c_chr02	13792	13793	6
S288c_chr02	13798	13799	3
S288c_chr02	13823	13824	2
S288c_chr02	13825	13826	2
S288c_chr02	13827	13828	1
S288c_chr02	13834	13835	11
S288c_chr02	13901	13902	1
S288c_chr02	13906	13907	2
S288c_chr02	13917	13918	2
S288c_chr02	13924	13925	2
S288c_chr02	13933	13934	1
S288c_chr02	13951	13952	2
S288c_chr02	13954	13955	7
S288c_chr02	13957	13958	14
S288c_chr02	13962	13963	1
S288c_chr02	13965	13966	1
S288c_chr02	13968	13969	1
S288c_chr02	13971	13972	1
S288c_chr02	13984	13985	1
S288c_chr02	13998	13999	1
S288c_chr02	14038	14039	4
S288c_chr02	14042	14043	4
S288c_chr02	14099	14100	4
S288c_chr02	14102	14103	1
S288c_chr02	14103	14104	118
S288c_chr02	14104	14105	5
S288c_chr02	14105	14106	1
S288c_chr02	14107	14108	10
S288c_chr02	14122	14123	39
S288c_chr02	14123	14124	2
S288c_chr02	14128	14129	17
S288c_chr02	14142	14143	1
S288c_chr02	14159	14160	2
S288c_chr02	14162	14163	6
S288c_chr02	14171	14172	1
S288c_chr02	14173	14174	4
S288c_chr02	14176	14177	1
S288c_chr02	15032	15033	2
S288c_chr02	15128	15129	1
S288c_chr02	15131	15132	2
S288c_chr02	15276	15277	4
S288c_chr02	17096	17097	1
S288c_chr02	17666	17667	1
S288c_chr02	17674	17675	2
S288c_chr02	18062	18063	2
S288c_chr02	18074	18075	43
S288c_chr02	18075	18076	81
S288c_chr02	18076	18078	1
S288c_chr02	18078	18079	38
S288c_chr02	18081	18082	1
S288c_chr02	18085	18086	32
S288c_chr02	18086	18087	4
S288c_chr02	18088	18089	1
S288c_chr02	18093	18094	21
S288c_chr02	18094	18095	1
S288c_chr02	18095	18096	63
S288c_chr02	18096	18097	1
S288c_chr02	18098	18099	2
S288c_chr02	18102	18103	3
S288c_chr02	18115	18116	1
S288c_chr02	18134	18135	1
S288c_chr02	18140	18141	8
S288c_chr02	18143	18144	3
S288c_chr02	18145	18146	4
S288c_chr02	18147	18148	2
S288c_chr02	18151	18152	13
S288c_chr02	19239	19240	2
S288c_chr02	19457	19458	1
S288c_chr02	19464	19465	18
S288c_chr02	19465	19466	3
S288c_chr02	19469	19470	2
S288c_chr02	19480	19481	5
S288c_chr02	21462	21463	1
S288c_chr02	21530	21531	2
S288c_chr02	21545	21546	19
S288c_chr02	21546	21547	2
S288c_chr02	21550	21551	5
S288c_chr02	21564	21565	6
S288c_chr02	21572	21573	14
S288c_chr02	21578	21579	7
S288c_chr02	21579	21580	2
S288c_chr02	21585	21586	5
S288c_chr02	21601	21602	29
S288c_chr02	21706	21707	2
S288c_chr02	21714	21715	2
S288c_chr02	21718	21719	1
S288c_chr02	21725	21726	4
S288c_chr02	21729	21730	1
S288c_chr02	21733	21734	1
S288c_chr02	21736	21737	21
S288c_chr02	21779	21780	3
S288c_chr02	21798	21799	1
S288c_chr02	21805	21806	4
S288c_chr02	21808	21809	7
S288c_chr02	21812	21813	8
S288c_chr02	21813	21814	1
S288c_chr02	22055	22056	12
S288c_chr02	22478	22479	8
S288c_chr02	23561	23562	2
S288c_chr02	24065	24066	1
S288c_chr02	24777	24778	1
S288c_chr02	24783	24784	1
S288c_chr02	24807	24808	4
S288c_chr02	24809	24810	1
S288c_chr02	26310	26311	1
S288c_chr02	28451	28452	1
S288c_chr02	35832	35833	2
S288c_chr02	41536	41537	1
S288c_chr02	43196	43197	1
S288c_chr02	43205	43206	1
S288c_chr02	44033	44034	1
S288c_chr02	44038	44039	2
S288c_chr02	44050	44051	7
S288c_chr02	44054	44055	2
S288c_chr02	44055	44056	1
S288c_chr02	44058	44059	36
S288c_chr02	44059	44060	1
S288c_chr02	44060	44061	2
S288c_chr02	44087	44088	3
S288c_chr02	44089	44090	1
S288c_chr02	44098	44099	17
S288c_chr02	44099	44100	1
S288c_chr02	44101	44102	4
S288c_chr02	44103	44104	23
S288c_chr02	44105	44106	98
S288c_chr02	44106	44107	1
S288c_chr02	44111	44112	8
S288c_chr02	44112	44113	6
S288c_chr02	44113	44114	1
S288c_chr02	44119	44120	169
S288c_chr02	44120	44121	59
S288c_chr02	44121	44122	2
S288c_chr02	44123	44124	3
S288c_chr02	44126	44127	24
S288c_chr02	44130	44131	6
S288c_chr02	44131	44132	1
S288c_chr02	44133	44134	2
S288c_chr02	44136	44137	10
S288c_chr02	44138	44139	1
S288c_chr02	44348	44349	5
S288c_chr02	44349	44350	3
S288c_chr02	46295	46296	1
S288c_chr02	46298	46299	1
S288c_chr02	46354	46355	1
S288c_chr02	46356	46357	1
S288c_chr02	46392	46393	1
S288c_chr02	46395	46396	2
S288c_chr02	46418	46419	2
S288c_chr02	46422	46423	1
S288c_chr02	46430	46431	12
S288c_chr02	46432	46433	70
S288c_chr02	46434	46435	3
S288c_chr02	46437	46438	8
S288c_chr02	46444	46445	1
S288c_chr02	46451	46452	2
S288c_chr02	46908	46909	2
S288c_chr02	46996	46997	2
S288c_chr02	47007	47008	5
S288c_chr02	47013	47014	1
S288c_chr02	47019	47020	4
S288c_chr02	47023	47024	1
S288c_chr02	47027	47028	10
S288c_chr02	47028	47029	1
S288c_chr02	47029	47030	2
S288c_chr02	47031	47032	58
S288c_chr02	47032	47033	1
S288c_chr02	47068	47069	1
S288c_chr02	47144	47145	7
S288c_chr02	47145	47146	12
S288c_chr02	47150	47151	3
S288c_chr02	47164	47165	1
S288c_chr02	47172	47173	1
S288c_chr02	47175	47176	1
S288c_chr02	47179	47180	4
S288c_chr02	47181	47182	1
S288c_chr02	47183	47184	1
S288c_chr02	47185	47186	252
S288c_chr02	47186	47187	16
S288c_chr02	47188	47189	25
S288c_chr02	47191	47192	3
S288c_chr02	47198	47199	2
S288c_chr02	47207	47208	1
S288c_chr02	47210	47211	21
S288c_chr02	47211	47212	1
S288c_chr02	47212	47213	3
S288c_chr02	47214	47215	1
S288c_chr02	47216	47217	140
S288c_chr02	47217	47218	4
S288c_chr02	47219	47220	3
S288c_chr02	47232	47233	1
S288c_chr02	47250	47251	9
S288c_chr02	47252	47253	1
S288c_chr02	47254	47255	52
S288c_chr02	47255	47256	6
S288c_chr02	47256	47257	15
S288c_chr02	47259	47260	16
S288c_chr02	47262	47263	796
S288c_chr02	47263	47264	119
S288c_chr02	47264	47265	4
S288c_chr02	47265	47266	10
S288c_chr02	47266	47267	35
S288c_chr02	47267	47269	1
S288c_chr02	47270	47271	132
S288c_chr02	47271	47272	4
S288c_chr02	47272	47273	286
S288c_chr02	47273	47274	5
S288c_chr02	47274	47275	17
S288c_chr02	47275	47276	7
S288c_chr02	48219	48220	1
S288c_chr02	48372	48373	1
S288c_chr02	48481	48482	1
S288c_chr02	48490	48491	59
S288c_chr02	48492	48493	5
S288c_chr02	48493	48494	26
S288c_chr02	48496	48497	2
S288c_chr02	48499	48500	11
S288c_chr02	48501	48502	1
S288c_chr02	48502	48503	20
S288c_chr02	48504	48505	7
S288c_chr02	48508	48509	769
S288c_chr02	48509	48510	5
S288c_chr02	48510	48511	1
S288c_chr02	48513	48514	1
S288c_chr02	48515	48516	42
S288c_chr02	50493	50494	1
S288c_chr02	50820	50821	1
S288c_chr02	50838	50839	3
S288c_chr02	50845	50846	2
S288c_chr02	50918	50919	2
S288c_chr02	50934	50935	56
S288c_chr02	50936	50938	2
S288c_chr02	50942	50943	19
S288c_chr02	50945	50946	9
S288c_chr02	50946	50948	3
S288c_chr02	50951	50952	5
S288c_chr02	50957	50958	2
S288c_chr02	51000	51001	1
S288c_chr02	51643	51644	3
S288c_chr02	52227	52228	1
S288c_chr02	52816	52817	3
S288c_chr02	54037	54038	1
S288c_chr02	54040	54041	2
S288c_chr02	54065	54066	1
S288c_chr02	54711	54712	1
S288c_chr02	55777	55778	1
S288c_chr02	56014	56015	3
S288c_chr02	56015	56016	2
S288c_chr02	57177	57178	2
S288c_chr02	58734	58735	1
S288c_chr02	59428	59429	1
S288c_chr02	59435	59436	1
S288c_chr02	59591	59592	1
S288c_chr02	59593	59594	2
S288c_chr02	59639	59640	1
S288c_chr02	59641	59642	1
S288c_chr02	59644	59645	11
S288c_chr02	59645	59646	2
S288c_chr02	59648	59649	1
S288c_chr02	59682	59683	1
S288c_chr02	59684	59685	40
S288c_chr02	59687	59688	7
S288c_chr02	59688	59689	4
S288c_chr02	59691	59692	2
S288c_chr02	59695	59696	2
S288c_chr02	59697	59698	6
S288c_chr02	59705	59706	779
S288c_chr02	59706	59707	12
S288c_chr02	59708	59709	1
S288c_chr02	59710	59711	278
S288c_chr02	59712	59713	3
S288c_chr02	59714	59715	2
S288c_chr02	59716	59717	554
S288c_chr02	59717	59718	338
S288c_chr02	59718	59719	24
S288c_chr02	59719	59720	1
S288c_chr02	59721	59722	1253
S288c_chr02	59722	59723	2
S288c_chr02	59726	59727	357
S288c_chr02	59729	59730	1049
S288c_chr02	59730	59731	3
S288c_chr02	59731	59732	2
S288c_chr02	59735	59736	59
S288c_chr02	59739	59740	700
S288c_chr02	59740	59741	5
S288c_chr02	59742	59743	25
S288c_chr02	59744	59745	11
S288c_chr02	59748	59749	80
S288c_chr02	59749	59750	2
S288c_chr02	59750	59751	1
S288c_chr02	59755	59756	1
S288c_chr02	59763	59764	2
S288c_chr02	59799	59800	2
S288c_chr02	59801	59802	1
S288c_chr02	59823	59824	11
S288c_chr02	61132	61133	3
S288c_chr02	61136	61137	3
S288c_chr02	61141	61142	4
S288c_chr02	61142	61143	2
S288c_chr02	61144	61145	6
S288c_chr02	61147	61148	16
S288c_chr02	61148	61149	4
S288c_chr02	61150	61151	14
S288c_chr02	61153	61154	5
S288c_chr02	61154	61155	153
S288c_chr02	61155	61156	1
S288c_chr02	61157	61158	1
S288c_chr02	61160	61161	47
S288c_chr02	61329	61330	1
S288c_chr02	66861	66862	1
S288c_chr02	66922	66923	4
S288c_chr02	66923	66924	3
S288c_chr02	66929	66930	1
S288c_chr02	66966	66967	1
S288c_chr02	66971	66972	1
S288c_chr02	66972	66973	4
S288c_chr02	66993	66994	2
S288c_chr02	67003	67004	1
S288c_chr02	67009	67011	1
S288c_chr02	67018	67019	1
S288c_chr02	67028	67029	4
S288c_chr02	67031	67032	9
S288c_chr02	67034	67035	6
S288c_chr02	67037	67038	81
S288c_chr02	67038	67039	2
S288c_chr02	67049	67050	1
S288c_chr02	67055	67056	3
S288c_chr02	68809	68810	1
S288c_chr02	69600	69601	1
S288c_chr02	69640	69641	8
S288c_chr02	69646	69647	35
S288c_chr02	69647	69648	10
S288c_chr02	69648	69649	9
S288c_chr02	69650	69651	8
S288c_chr02	69651	69652	7
S288c_chr02	69652	69654	5
S288c_chr02	69655	69656	5
S288c_chr02	69656	69657	2
S288c_chr02	69657	69658	193
S288c_chr02	69658	69659	3
S288c_chr02	69659	69660	6
S288c_chr02	69660	69661	1
S288c_chr02	69663	69664	1
S288c_chr02	69685	69686	1
S288c_chr02	69690	69691	1
S288c_chr02	69692	69693	14
S288c_chr02	69693	69694	2
S288c_chr02	69696	69697	67
S288c_chr02	69697	69698	7
S288c_chr02	69698	69700	1
S288c_chr02	69701	69702	1
S288c_chr02	69709	69710	10
S288c_chr02	69714	69715	27
S288c_chr02	69732	69733	1
S288c_chr02	69767	69768	7
S288c_chr02	71744	71745	1
S288c_chr02	71804	71805	1
S288c_chr02	71837	71838	1
S288c_chr02	72878	72879	1
S288c_chr02	72885	72886	1
S288c_chr02	72943	72944	15
S288c_chr02	72948	72949	10
S288c_chr02	72956	72957	2
S288c_chr02	72964	72965	20
S288c_chr02	72965	72966	1
S288c_chr02	72979	72980	2
S288c_chr02	72991	72992	2
S288c_chr02	72993	72994	3
S288c_chr02	72997	72998	2
S288c_chr02	73000	73001	3
S288c_chr02	73003	73004	2
S288c_chr02	73005	73006	5
S288c_chr02	73009	73010	7
S288c_chr02	73015	73016	4
S288c_chr02	79829	79830	1
S288c_chr02	79851	79852	11
S288c_chr02	79855	79856	1
S288c_chr02	79857	79858	11
S288c_chr02	79859	79860	8
S288c_chr02	79872	79873	2
S288c_chr02	79876	79877	4
S288c_chr02	79881	79882	6
S288c_chr02	79882	79883	1
S288c_chr02	79887	79888	2
S288c_chr02	79891	79892	6
S288c_chr02	79893	79894	68
S288c_chr02	79894	79895	4
S288c_chr02	79896	79897	25
S288c_chr02	79901	79902	2
S288c_chr02	79905	79906	1
S288c_chr02	79920	79921	7
S288c_chr02	80075	80076	2
S288c_chr02	80098	80099	1
S288c_chr02	80103	80104	1
S288c_chr02	80108	80109	27
S288c_chr02	80110	80111	1
S288c_chr02	80117	80118	1
S288c_chr02	80184	80185	2
S288c_chr02	80204	80205	3
S288c_chr02	80208	80209	5
S288c_chr02	80209	80210	2
S288c_chr02	80213	80214	3
S288c_chr02	80250	80251	31
S288c_chr02	80251	80253	1
S288c_chr02	80272	80273	76
S288c_chr02	80282	80283	23
S288c_chr02	80284	80285	6
S288c_chr02	80342	80343	1
S288c_chr02	80832	80833	8
S288c_chr02	80833	80834	2
S288c_chr02	80885	80886	3
S288c_chr02	80888	80889	6
S288c_chr02	80895	80896	5
S288c_chr02	80898	80899	2
S288c_chr02	80900	80901	7
S288c_chr02	80903	80904	2
S288c_chr02	80905	80906	6
S288c_chr02	80910	80913	5
S288c_chr02	80917	80918	1
S288c_chr02	80920	80921	28
S288c_chr02	80922	80923	56
S288c_chr02	80923	80924	11
S288c_chr02	80930	80931	24
S288c_chr02	80932	80933	399
S288c_chr02	80933	80934	18
S288c_chr02	80934	80935	16
S288c_chr02	80935	80936	3
S288c_chr02	80936	80937	447
S288c_chr02	80937	80938	104
S288c_chr02	80938	80939	1
S288c_chr02	80939	80940	4
S288c_chr02	80941	80942	20
S288c_chr02	80943	80944	7
S288c_chr02	80944	80945	6
S288c_chr02	80945	80946	11
S288c_chr02	80946	80947	2415
S288c_chr02	80947	80948	645
S288c_chr02	80948	80949	109
S288c_chr02	80949	80951	3
S288c_chr02	80952	80953	2298
S288c_chr02	80953	80954	117
S288c_chr02	80954	80955	6
S288c_chr02	80955	80956	3
S288c_chr02	80956	80957	138
S288c_chr02	80957	80958	7
S288c_chr02	80958	80959	5
S288c_chr02	80960	80961	41
S288c_chr02	80962	80963	356
S288c_chr02	80963	80964	54
S288c_chr02	80964	80965	15
S288c_chr02	80967	80968	18
S288c_chr02	80968	80969	1
S288c_chr02	80973	80974	1
S288c_chr02	80979	80980	58
S288c_chr02	80980	80981	1
S288c_chr02	80987	80988	5
S288c_chr02	80988	80989	1
S288c_chr02	80997	80998	3
S288c_chr02	81002	81003	19
S288c_chr02	81003	81004	2
S288c_chr02	81275	81276	12
S288c_chr02	81280	81281	1
S288c_chr02	81470	81471	1
S288c_chr02	81540	81541	20
S288c_chr02	81549	81550	21
S288c_chr02	81550	81551	9
S288c_chr02	81746	81747	4
S288c_chr02	81747	81748	1
S288c_chr02	81880	81881	1
S288c_chr02	82203	82204	1
S288c_chr02	82628	82629	1
S288c_chr02	83091	83092	1
S288c_chr02	83104	83105	2
S288c_chr02	83429	83430	8
S288c_chr02	83447	83448	6
S288c_chr02	83455	83456	2
S288c_chr02	84160	84161	1
S288c_chr02	84417	84418	262
S288c_chr02	84418	84419	6
S288c_chr02	84420	84421	27
S288c_chr02	84426	84427	3
S288c_chr02	84430	84431	5
S288c_chr02	84435	84436	25
S288c_chr02	84440	84441	19
S288c_chr02	84441	84442	5
S288c_chr02	84444	84445	3
S288c_chr02	84447	84448	2
S288c_chr02	84463	84464	1
S288c_chr02	86419	86420	4
S288c_chr02	86437	86438	4
S288c_chr02	86861	86862	1
S288c_chr02	88245	88246	26
S288c_chr02	88247	88249	1
S288c_chr02	88251	88252	1
S288c_chr02	88260	88261	9
S288c_chr02	88269	88270	3
S288c_chr02	88273	88274	12
S288c_chr02	88279	88280	3
S288c_chr02	88316	88317	5
S288c_chr02	88317	88318	3
S288c_chr02	88321	88322	1
S288c_chr02	88325	88326	2
S288c_chr02	88330	88331	2
S288c_chr02	88338	88339	10
S288c_chr02	88339	88340	1
S288c_chr02	88346	88347	6
S288c_chr02	88348	88349	29
S288c_chr02	88351	88352	9
S288c_chr02	88356	88357	3
S288c_chr02	88365	88366	372
S288c_chr02	88366	88367	57
S288c_chr02	88368	88369	20
S288c_chr02	88369	88370	125
S288c_chr02	88370	88371	16
S288c_chr02	88371	88372	5
S288c_chr02	88372	88373	125
S288c_chr02	88374	88375	2
S288c_chr02	88377	88378	26
S288c_chr02	88384	88385	182
S288c_chr02	88385	88386	2
S288c_chr02	88390	88391	1
S288c_chr02	88394	88395	4
S288c_chr02	88395	88396	2
S288c_chr02	88396	88397	3
S288c_chr02	88397	88398	21
S288c_chr02	88398	88399	2
S288c_chr02	88400	88401	27
S288c_chr02	88401	88402	20
S288c_chr02	88402	88403	1508
S288c_chr02	88403	88404	48
S288c_chr02	88404	88405	122
S288c_chr02	88405	88406	74
S288c_chr02	88406	88407	18
S288c_chr02	88407	88408	9
S288c_chr02	88408	88409	91
S288c_chr02	88409	88410	6
S288c_chr02	88410	88411	9
S288c_chr02	88411	88412	2243
S288c_chr02	88412	88413	504
S288c_chr02	88413	88414	11
S288c_chr02	88414	88415	182
S288c_chr02	88415	88416	206
S288c_chr02	88416	88417	13
S288c_chr02	88417	88418	3
S288c_chr02	88419	88420	217
S288c_chr02	88421	88422	8
S288c_chr02	88422	88423	31
S288c_chr02	88423	88424	6
S288c_chr02	88424	88425	1875
S288c_chr02	88425	88426	16
S288c_chr02	88426	88427	116
S288c_chr02	88427	88428	804
S288c_chr02	88428	88429	24
S288c_chr02	88429	88430	5
S288c_chr02	88431	88432	343
S288c_chr02	88432	88433	3
S288c_chr02	88433	88434	11
S288c_chr02	88441	88442	2
S288c_chr02	88444	88445	2
S288c_chr02	88489	88490	3
S288c_chr02	88494	88495	2
S288c_chr02	88503	88504	2
S288c_chr02	88519	88520	7
S288c_chr02	88520	88521	4
S288c_chr02	88972	88973	3
S288c_chr02	89060	89061	3
S288c_chr02	89062	89063	1
S288c_chr02	89828	89829	1
S288c_chr02	89852	89853	1
S288c_chr02	89853	89854	4
S288c_chr02	90538	90539	1
S288c_chr02	90587	90588	1
S288c_chr02	91368	91369	2
S288c_chr02	91483	91484	1
S288c_chr02	91555	91556	1
S288c_chr02	92034	92035	1
S288c_chr02	92040	92041	3
S288c_chr02	92064	92065	1
S288c_chr02	93386	93387	1
S288c_chr02	93475	93476	3
S288c_chr02	93478	93479	2
S288c_chr02	93497	93498	8
S288c_chr02	93509	93510	4
S288c_chr02	93510	93511	2
S288c_chr02	93511	93512	1
S288c_chr02	93512	93513	9
S288c_chr02	93514	93515	1
S288c_chr02	93515	93516	32
S288c_chr02	93516	93517	15
S288c_chr02	93518	93519	1
S288c_chr02	93520	93521	1
S288c_chr02	93522	93523	39
S288c_chr02	93523	93524	1
S288c_chr02	93524	93525	2
S288c_chr02	93525	93526	4
S288c_chr02	93526	93527	1
S288c_chr02	93529	93530	5
S288c_chr02	93768	93769	3
S288c_chr02	93837	93838	1
S288c_chr02	95125	95126	1
S288c_chr02	95337	95338	1
S288c_chr02	95340	95341	2
S288c_chr02	95367	95368	7
S288c_chr02	96309	96310	1
S288c_chr02	96315	96316	2
S288c_chr02	96319	96320	6
S288c_chr02	96323	96324	2
S288c_chr02	96324	96325	5
S288c_chr02	96329	96330	6
S288c_chr02	96330	96331	1
S288c_chr02	96335	96336	2
S288c_chr02	96339	96340	9
S288c_chr02	96340	96341	2
S288c_chr02	96341	96342	35
S288c_chr02	96345	96346	3
S288c_chr02	96358	96359	10
S288c_chr02	96359	96360	1
S288c_chr02	96379	96380	9
S288c_chr02	96420	96421	2
S288c_chr02	96487	96488	1
S288c_chr02	96616	96617	2
S288c_chr02	98489	98490	4
S288c_chr02	100272	100273	9
S288c_chr02	100275	100276	4
S288c_chr02	100282	100283	2
S288c_chr02	100289	100290	4
S288c_chr02	100292	100293	4
S288c_chr02	100294	100295	4
S288c_chr02	100296	100297	3
S288c_chr02	100297	100298	10
S288c_chr02	100298	100299	278
S288c_chr02	100299	100300	4
S288c_chr02	100300	100301	23
S288c_chr02	100302	100303	7
S288c_chr02	100305	100306	33
S288c_chr02	100306	100307	14
S288c_chr02	100309	100310	1
S288c_chr02	100318	100319	12
S288c_chr02	100337	100338	9
S288c_chr02	100341	100342	1
S288c_chr02	100343	100344	1
S288c_chr02	100355	100356	1
S288c_chr02	103541	103542	1
S288c_chr02	104642	104643	2
S288c_chr02	105188	105189	2
S288c_chr02	105193	105194	5
S288c_chr02	105196	105197	3
S288c_chr02	105203	105204	5
S288c_chr02	105205	105206	8
S288c_chr02	105206	105207	2
S288c_chr02	105210	105211	3
S288c_chr02	105211	105212	5
S288c_chr02	105212	105213	256
S288c_chr02	105213	105214	13
S288c_chr02	105214	105215	20
S288c_chr02	105215	105216	25
S288c_chr02	105219	105220	12
S288c_chr02	105221	105223	2
S288c_chr02	105223	105224	4
S288c_chr02	105227	105228	4
S288c_chr02	105228	105229	1
S288c_chr02	105229	105230	97
S288c_chr02	105230	105231	20
S288c_chr02	105231	105232	3
S288c_chr02	105232	105233	2
S288c_chr02	105234	105235	1
S288c_chr02	105236	105237	16
S288c_chr02	105237	105238	1
S288c_chr02	105238	105239	12
S288c_chr02	105239	105240	1
S288c_chr02	105243	105244	5
S288c_chr02	105244	105245	1
S288c_chr02	105246	105247	1
S288c_chr02	105247	105248	19
S288c_chr02	105249	105250	9
S288c_chr02	105251	105252	16
S288c_chr02	105252	105253	2
S288c_chr02	105259	105260	19
S288c_chr02	105260	105261	16
S288c_chr02	105264	105265	20
S288c_chr02	105266	105267	1
S288c_chr02	105278	105279	1
S288c_chr02	105345	105346	59
S288c_chr02	105346	105347	2
S288c_chr02	105738	105739	2
S288c_chr02	105740	105741	7
S288c_chr02	105750	105751	3
S288c_chr02	105968	105969	2
S288c_chr02	109666	109667	3
S288c_chr02	109691	109692	2
S288c_chr02	109754	109755	1
S288c_chr02	109835	109836	5
S288c_chr02	109842	109843	1
S288c_chr02	109858	109859	2
S288c_chr02	109881	109882	8
S288c_chr02	109883	109884	2
S288c_chr02	109884	109885	1
S288c_chr02	109885	109886	10
S288c_chr02	109889	109890	6
S288c_chr02	109892	109893	5
S288c_chr02	109899	109900	1
S288c_chr02	109900	109901	15
S288c_chr02	109906	109907	8
S288c_chr02	109907	109908	1
S288c_chr02	109916	109917	4
S288c_chr02	109924	109925	1
S288c_chr02	109929	109930	7
S288c_chr02	109935	109936	15
S288c_chr02	109936	109937	1
S288c_chr02	109946	109947	8
S288c_chr02	109951	109952	43
S288c_chr02	109955	109956	4
S288c_chr02	109964	109965	14
S288c_chr02	109965	109966	3
S288c_chr02	109977	109978	1
S288c_chr02	109981	109982	2
S288c_chr02	109986	109987	5
S288c_chr02	110029	110030	2
S288c_chr02	110235	110236	3
S288c_chr02	110246	110247	1
S288c_chr02	110248	110249	8
S288c_chr02	110263	110264	1
S288c_chr02	110268	110269	2
S288c_chr02	110273	110274	4
S288c_chr02	112524	112525	2
S288c_chr02	112525	112526	4
S288c_chr02	112535	112536	6
S288c_chr02	112689	112690	9
S288c_chr02	112693	112694	1
S288c_chr02	112706	112707	1
S288c_chr02	112716	112717	1
S288c_chr02	112718	112719	56
S288c_chr02	112719	112720	10
S288c_chr02	112721	112722	3
S288c_chr02	112724	112725	7
S288c_chr02	112725	112726	75
S288c_chr02	112727	112728	54
S288c_chr02	112730	112731	1
S288c_chr02	112731	112732	20
S288c_chr02	112732	112733	15
S288c_chr02	112733	112734	144
S288c_chr02	112734	112735	14
S288c_chr02	112735	112736	1
S288c_chr02	112739	112740	2
S288c_chr02	112740	112741	1
S288c_chr02	113647	113648	1
S288c_chr02	115126	115127	1
S288c_chr02	115145	115146	1
S288c_chr02	115191	115192	2
S288c_chr02	115192	115193	1
S288c_chr02	115260	115261	2
S288c_chr02	115316	115317	1
S288c_chr02	115388	115389	1
S288c_chr02	115399	115400	1
S288c_chr02	115450	115451	3
S288c_chr02	115451	115452	1
S288c_chr02	115452	115453	2
S288c_chr02	115458	115459	5
S288c_chr02	115463	115464	1
S288c_chr02	115469	115470	10
S288c_chr02	115470	115471	4
S288c_chr02	115472	115473	1
S288c_chr02	115474	115475	4
S288c_chr02	115478	115479	9
S288c_chr02	115480	115481	8
S288c_chr02	115482	115483	4
S288c_chr02	115484	115485	5
S288c_chr02	115499	115500	111
S288c_chr02	115505	115506	4
S288c_chr02	119130	119131	1
S288c_chr02	119237	119238	1
S288c_chr02	119260	119261	2
S288c_chr02	119264	119265	2
S288c_chr02	119277	119278	5
S288c_chr02	119279	119280	1
S288c_chr02	119280	119281	68
S288c_chr02	119282	119283	1
S288c_chr02	119283	119285	4
S288c_chr02	119287	119288	8
S288c_chr02	119292	119293	2
S288c_chr02	119294	119295	1
S288c_chr02	119296	119297	29
S288c_chr02	119297	119298	1
S288c_chr02	119299	119300	89
S288c_chr02	119300	119301	12
S288c_chr02	119302	119303	18
S288c_chr02	119304	119305	2
S288c_chr02	119305	119306	28
S288c_chr02	119306	119307	2
S288c_chr02	119309	119310	16
S288c_chr02	119321	119322	2
S288c_chr02	119324	119325	18
S288c_chr02	119330	119331	1
S288c_chr02	119421	119422	33
S288c_chr02	119422	119423	3
S288c_chr02	119423	119424	29
S288c_chr02	119424	119425	4
S288c_chr02	119439	119440	1
S288c_chr02	119461	119462	2
S288c_chr02	119486	119487	47
S288c_chr02	119487	119488	14
S288c_chr02	119488	119489	15
S288c_chr02	119515	119516	2
S288c_chr02	119527	119528	5
S288c_chr02	119542	119543	1
S288c_chr02	119545	119546	3
S288c_chr02	119547	119548	33
S288c_chr02	119549	119550	5
S288c_chr02	119554	119555	64
S288c_chr02	119596	119597	2
S288c_chr02	119597	119598	1
S288c_chr02	119999	120000	2
S288c_chr02	120700	120701	1
S288c_chr02	121115	121116	29
S288c_chr02	121118	121119	1
S288c_chr02	121123	121124	17
S288c_chr02	121135	121136	2
S288c_chr02	121838	121839	6
S288c_chr02	121845	121846	2
S288c_chr02	121976	121977	16
S288c_chr02	121977	121978	1
S288c_chr02	122004	122005	1
S288c_chr02	122300	122301	1
S288c_chr02	122305	122306	14
S288c_chr02	122307	122309	1
S288c_chr02	122310	122311	4
S288c_chr02	122434	122435	1
S288c_chr02	122435	122436	5
S288c_chr02	122437	122439	1
S288c_chr02	122441	122442	1
S288c_chr02	122444	122445	1
S288c_chr02	122448	122449	1
S288c_chr02	122564	122565	1
S288c_chr02	122602	122603	9
S288c_chr02	122613	122614	12
S288c_chr02	122618	122619	1
S288c_chr02	122664	122665	6
S288c_chr02	122665	122666	1
S288c_chr02	124237	124238	1
S288c_chr02	124257	124258	3
S288c_chr02	124258	124259	7
S288c_chr02	124259	124260	4
S288c_chr02	124284	124285	3
S288c_chr02	126040	126041	3
S288c_chr02	126046	126047	2
S288c_chr02	126054	126055	6
S288c_chr02	126064	126065	1
S288c_chr02	126072	126073	1
S288c_chr02	126074	126075	1
S288c_chr02	126080	126081	2
S288c_chr02	126087	126088	1
S288c_chr02	126091	126092	1
S288c_chr02	126092	126093	15
S288c_chr02	126094	126095	1
S288c_chr02	126095	126096	5
S288c_chr02	126098	126099	1
S288c_chr02	126512	126513	1
S288c_chr02	126576	126577	2
S288c_chr02	126581	126582	7
S288c_chr02	126814	126815	1
S288c_chr02	127435	127436	1
S288c_chr02	127582	127583	1
S288c_chr02	127649	127650	19
S288c_chr02	127653	127654	11
S288c_chr02	127658	127659	1
S288c_chr02	127662	127663	5
S288c_chr02	127663	127664	1
S288c_chr02	127670	127671	1
S288c_chr02	127671	127672	4
S288c_chr02	127675	127676	1
S288c_chr02	127681	127682	110
S288c_chr02	127683	127684	3
S288c_chr02	127701	127702	5
S288c_chr02	127715	127716	1
S288c_chr02	127738	127739	8
S288c_chr02	127739	127740	2
S288c_chr02	127746	127747	4
S288c_chr02	127750	127751	43
S288c_chr02	127752	127753	1
S288c_chr02	127753	127754	133
S288c_chr02	127754	127755	1
S288c_chr02	127755	127756	3
S288c_chr02	127756	127757	39
S288c_chr02	127757	127758	8
S288c_chr02	127758	127759	2
S288c_chr02	128714	128715	4
S288c_chr02	129594	129595	4
S288c_chr02	129840	129841	1
S288c_chr02	129845	129846	7
S288c_chr02	129849	129850	1
S288c_chr02	129905	129906	2
S288c_chr02	130021	130022	1
S288c_chr02	130025	130026	2
S288c_chr02	130071	130072	3
S288c_chr02	133778	133779	1
S288c_chr02	133809	133810	3
S288c_chr02	133823	133824	4
S288c_chr02	133825	133826	1
S288c_chr02	133830	133831	1
S288c_chr02	133839	133840	5
S288c_chr02	133840	133841	1
S288c_chr02	133844	133845	8
S288c_chr02	133864	133865	1
S288c_chr02	133907	133908	1
S288c_chr02	133916	133917	1
S288c_chr02	133920	133921	11
S288c_chr02	133921	133922	1
S288c_chr02	133926	133927	2
S288c_chr02	133931	133932	1
S288c_chr02	133934	133935	56
S288c_chr02	133935	133936	1
S288c_chr02	133942	133943	7
S288c_chr02	133944	133945	2
S288c_chr02	133952	133953	1
S288c_chr02	133958	133959	1
S288c_chr02	133960	133961	180
S288c_chr02	133961	133962	1
S288c_chr02	133962	133963	3
S288c_chr02	133965	133966	1
S288c_chr02	133991	133992	1
S288c_chr02	133997	133998	3
S288c_chr02	134001	134002	16
S288c_chr02	134004	134005	4
S288c_chr02	134020	134021	2
S288c_chr02	134035	134036	9
S288c_chr02	134056	134057	1
S288c_chr02	135523	135524	1
S288c_chr02	135527	135528	6
S288c_chr02	135547	135548	1
S288c_chr02	135549	135550	9
S288c_chr02	137824	137825	2
S288c_chr02	138037	138038	2
S288c_chr02	138041	138042	1
S288c_chr02	138060	138061	1
S288c_chr02	138130	138131	6
S288c_chr02	138131	138132	2
S288c_chr02	138133	138134	6
S288c_chr02	138149	138150	5
S288c_chr02	138153	138154	3
S288c_chr02	138156	138158	1
S288c_chr02	138163	138164	3
S288c_chr02	138164	138165	1
S288c_chr02	138177	138178	2
S288c_chr02	138179	138180	284
S288c_chr02	138180	138181	16
S288c_chr02	138186	138187	10
S288c_chr02	138193	138194	60
S288c_chr02	138194	138195	4
S288c_chr02	138200	138201	7
S288c_chr02	138202	138203	2
S288c_chr02	138226	138227	1
S288c_chr02	138228	138229	1
S288c_chr02	138232	138233	2
S288c_chr02	138246	138247	3
S288c_chr02	138289	138290	319
S288c_chr02	138290	138291	4
S288c_chr02	138291	138292	1
S288c_chr02	138301	138302	1
S288c_chr02	138311	138312	1
S288c_chr02	141896	141897	1
S288c_chr02	141900	141901	1
S288c_chr02	141952	141953	22
S288c_chr02	141954	141955	47
S288c_chr02	141956	141957	3
S288c_chr02	141964	141965	2
S288c_chr02	141978	141979	1
S288c_chr02	141983	141984	1
S288c_chr02	141991	141992	9
S288c_chr02	141996	141997	7
S288c_chr02	142001	142002	29
S288c_chr02	142002	142003	6
S288c_chr02	142003	142005	1
S288c_chr02	142005	142006	4
S288c_chr02	142009	142010	5
S288c_chr02	142011	142012	77
S288c_chr02	142012	142013	5
S288c_chr02	142013	142014	1
S288c_chr02	142014	142015	2
S288c_chr02	142017	142018	10
S288c_chr02	142019	142020	1
S288c_chr02	142024	142025	8
S288c_chr02	142026	142027	1
S288c_chr02	142039	142040	3
S288c_chr02	142044	142045	113
S288c_chr02	142045	142046	1
S288c_chr02	142049	142050	7
S288c_chr02	142055	142056	3
S288c_chr02	142113	142114	1
S288c_chr02	142118	142119	9
S288c_chr02	143591	143592	1
S288c_chr02	143607	143608	1
S288c_chr02	143626	143627	1
S288c_chr02	143630	143631	5
S288c_chr02	143664	143665	1
S288c_chr02	143684	143685	1
S288c_chr02	143725	143726	19
S288c_chr02	143728	143730	1
S288c_chr02	143747	143748	1
S288c_chr02	143800	143801	2
S288c_chr02	143802	143803	1
S288c_chr02	143806	143807	5
S288c_chr02	143808	143809	2
S288c_chr02	143872	143873	1
S288c_chr02	143876	143877	1
S288c_chr02	143882	143883	10
S288c_chr02	143883	143884	1
S288c_chr02	143885	143886	50
S288c_chr02	143887	143888	4
S288c_chr02	143888	143889	3
S288c_chr02	143889	143890	2
[truncated: 85,032 more rows]
