# Supplementary material for: Alternative polyadenylation diversifies post‐transcriptional regulation by selective RNA–protein interactions
Source: Mol Syst Biol. 2014 Feb 25;10(2):719. doi: 10.1002/msb.135068 (PMC4023391; doi:10.1002/msb.135068)
Supplement: Supplementary file 13 — Sweave document [file MSB-10-2-719-s13.zip › C_t10_TGCCGA_fwd_uniquelyAligned_minus.sorted.bedgraph]

S288c_chr01	6735	6736	7
S288c_chr01	13013	13015	2
S288c_chr01	14654	14655	1
S288c_chr01	14768	14769	2
S288c_chr01	15150	15151	2
S288c_chr01	15815	15816	1
S288c_chr01	15908	15909	1
S288c_chr01	16793	16794	4
S288c_chr01	16802	16803	1
S288c_chr01	16806	16807	2
S288c_chr01	16820	16821	3
S288c_chr01	17069	17070	2
S288c_chr01	17109	17110	3
S288c_chr01	17114	17115	2
S288c_chr01	18265	18266	1
S288c_chr01	18272	18273	5
S288c_chr01	18285	18286	1
S288c_chr01	18287	18288	1
S288c_chr01	19799	19800	4
S288c_chr01	21526	21527	1
S288c_chr01	21988	21989	1
S288c_chr01	21996	21997	2
S288c_chr01	21997	21998	3
S288c_chr01	23711	23712	4
S288c_chr01	27649	27650	1
S288c_chr01	28059	28060	2
S288c_chr01	28060	28061	5
S288c_chr01	28116	28117	1
S288c_chr01	28117	28118	6
S288c_chr01	28130	28131	10
S288c_chr01	28138	28139	2
S288c_chr01	28177	28178	1
S288c_chr01	28180	28181	4
S288c_chr01	28198	28199	1
S288c_chr01	28277	28278	2
S288c_chr01	29085	29086	4
S288c_chr01	29115	29116	1
S288c_chr01	30325	30326	1
S288c_chr01	30816	30817	3
S288c_chr01	30910	30911	1
S288c_chr01	31522	31523	2
S288c_chr01	31541	31542	2
S288c_chr01	31560	31561	4
S288c_chr01	31575	31576	4
S288c_chr01	33010	33011	2
S288c_chr01	33014	33015	11
S288c_chr01	33022	33023	15
S288c_chr01	33025	33026	2
S288c_chr01	33059	33060	2
S288c_chr01	33106	33107	1
S288c_chr01	33334	33335	3
S288c_chr01	34847	34848	6
S288c_chr01	34854	34855	1
S288c_chr01	34857	34858	1
S288c_chr01	34867	34868	8
S288c_chr01	34916	34917	11
S288c_chr01	34919	34920	1
S288c_chr01	34926	34927	1
S288c_chr01	35032	35033	1
S288c_chr01	35082	35083	1
S288c_chr01	35110	35111	18
S288c_chr01	35111	35112	2
S288c_chr01	35112	35113	68
S288c_chr01	35174	35175	1
S288c_chr01	35247	35248	2
S288c_chr01	36368	36369	1
S288c_chr01	36386	36387	135
S288c_chr01	36398	36400	1
S288c_chr01	36400	36401	21
S288c_chr01	36411	36412	12
S288c_chr01	36413	36414	4
S288c_chr01	36414	36415	76
S288c_chr01	36416	36417	2
S288c_chr01	36419	36420	46
S288c_chr01	36426	36427	2
S288c_chr01	39004	39005	1
S288c_chr01	39009	39010	24
S288c_chr01	39010	39011	9
S288c_chr01	39012	39013	7
S288c_chr01	39013	39014	10
S288c_chr01	39019	39020	5
S288c_chr01	39020	39021	1
S288c_chr01	39029	39030	2
S288c_chr01	39030	39031	6
S288c_chr01	39032	39033	2
S288c_chr01	39040	39041	1
S288c_chr01	39054	39055	5
S288c_chr01	39072	39073	2
S288c_chr01	39098	39099	3
S288c_chr01	39103	39104	3
S288c_chr01	39122	39123	1
S288c_chr01	39125	39126	2
S288c_chr01	39153	39154	3
S288c_chr01	39157	39158	3
S288c_chr01	39161	39162	4
S288c_chr01	39162	39163	34
S288c_chr01	39169	39170	1
S288c_chr01	39176	39177	3
S288c_chr01	41884	41885	2
S288c_chr01	41977	41978	1
S288c_chr01	41979	41980	4
S288c_chr01	41983	41984	2
S288c_chr01	41996	41997	2
S288c_chr01	41998	41999	11
S288c_chr01	42016	42018	3
S288c_chr01	42038	42039	3
S288c_chr01	42039	42040	17
S288c_chr01	42325	42326	1
S288c_chr01	42327	42328	47
S288c_chr01	42328	42329	4
S288c_chr01	42329	42330	122
S288c_chr01	42330	42331	391
S288c_chr01	42340	42341	8
S288c_chr01	42769	42770	1
S288c_chr01	42771	42772	1
S288c_chr01	42788	42789	2
S288c_chr01	42789	42790	1
S288c_chr01	42796	42797	7
S288c_chr01	42799	42800	5
S288c_chr01	42803	42804	20
S288c_chr01	42807	42808	3
S288c_chr01	42826	42827	2
S288c_chr01	42836	42837	2
S288c_chr01	42837	42838	30
S288c_chr01	42893	42894	2
S288c_chr01	43000	43001	1
S288c_chr01	44978	44979	1
S288c_chr01	45105	45106	1
S288c_chr01	45108	45109	5
S288c_chr01	45111	45112	4
S288c_chr01	45113	45114	3
S288c_chr01	45115	45116	8
S288c_chr01	45125	45126	3
S288c_chr01	45135	45136	1
S288c_chr01	45137	45138	1
S288c_chr01	45155	45156	3
S288c_chr01	45178	45179	1
S288c_chr01	45185	45186	1
S288c_chr01	45188	45189	3
S288c_chr01	45189	45190	2
S288c_chr01	45191	45192	2
S288c_chr01	45575	45576	1
S288c_chr01	45582	45583	1
S288c_chr01	45584	45585	1
S288c_chr01	45636	45637	1
S288c_chr01	45816	45817	3
S288c_chr01	45861	45862	1
S288c_chr01	47866	47867	3
S288c_chr01	47875	47876	2
S288c_chr01	48284	48285	1
S288c_chr01	48298	48299	6
S288c_chr01	48302	48303	7
S288c_chr01	48308	48309	4
S288c_chr01	48309	48310	38
S288c_chr01	48311	48314	1
S288c_chr01	48314	48315	38
S288c_chr01	48315	48316	1
S288c_chr01	48316	48317	11
S288c_chr01	48319	48320	13
S288c_chr01	48320	48321	2
S288c_chr01	48321	48322	146
S288c_chr01	48322	48323	3
S288c_chr01	48323	48324	25
S288c_chr01	48324	48325	1
S288c_chr01	48325	48326	4
S288c_chr01	48335	48336	1
S288c_chr01	48344	48345	1
S288c_chr01	48353	48354	3
S288c_chr01	48354	48355	2
S288c_chr01	48357	48358	3
S288c_chr01	48359	48360	1
S288c_chr01	48364	48365	7
S288c_chr01	48454	48455	2
S288c_chr01	48456	48457	2
S288c_chr01	51788	51789	1
S288c_chr01	51854	51855	3
S288c_chr01	51855	51856	15
S288c_chr01	51864	51865	12
S288c_chr01	51871	51872	1
S288c_chr01	51875	51876	5
S288c_chr01	51882	51883	11
S288c_chr01	51896	51897	3
S288c_chr01	53739	53740	1
S288c_chr01	57000	57001	1
S288c_chr01	57936	57937	1
S288c_chr01	57937	57938	34
S288c_chr01	57939	57940	2
S288c_chr01	57950	57951	2
S288c_chr01	57952	57953	1
S288c_chr01	57953	57954	2
S288c_chr01	57954	57955	42
S288c_chr01	57955	57956	1
S288c_chr01	57957	57958	254
S288c_chr01	57958	57959	15
S288c_chr01	57959	57960	32
S288c_chr01	57960	57961	814
S288c_chr01	57961	57962	2
S288c_chr01	57964	57965	3
S288c_chr01	57968	57969	10
S288c_chr01	57969	57970	1
S288c_chr01	57970	57971	5
S288c_chr01	57972	57973	1
S288c_chr01	57975	57976	1
S288c_chr01	57976	57977	5
S288c_chr01	57977	57978	3
S288c_chr01	57984	57985	4
S288c_chr01	57985	57986	21
S288c_chr01	57988	57989	1
S288c_chr01	57989	57990	111
S288c_chr01	57991	57992	1
S288c_chr01	57994	57995	8
S288c_chr01	58003	58004	34
S288c_chr01	58006	58007	1
S288c_chr01	58007	58008	2
S288c_chr01	58008	58009	1
S288c_chr01	58012	58013	7
S288c_chr01	58017	58018	7
S288c_chr01	58022	58023	1
S288c_chr01	58045	58046	1
S288c_chr01	62547	62548	15
S288c_chr01	62562	62563	2
S288c_chr01	62635	62636	1
S288c_chr01	62636	62637	5
S288c_chr01	62637	62638	2
S288c_chr01	62640	62641	17
S288c_chr01	62641	62642	2
S288c_chr01	62642	62643	127
S288c_chr01	62643	62644	4
S288c_chr01	62644	62645	111
S288c_chr01	62645	62646	518
S288c_chr01	62646	62647	4
S288c_chr01	62647	62648	1
S288c_chr01	62648	62649	23
S288c_chr01	62649	62650	31
S288c_chr01	62650	62651	114
S288c_chr01	62651	62652	478
S288c_chr01	62652	62653	21
S288c_chr01	62653	62654	579
S288c_chr01	62654	62655	23
S288c_chr01	62655	62656	4
S288c_chr01	62657	62658	2
S288c_chr01	62658	62659	5
S288c_chr01	62660	62661	25
S288c_chr01	62665	62666	1
S288c_chr01	62667	62668	2
S288c_chr01	62670	62671	26
S288c_chr01	62671	62672	1
S288c_chr01	62672	62673	41
S288c_chr01	62674	62675	2
S288c_chr01	62675	62676	1
S288c_chr01	62676	62677	2
S288c_chr01	62677	62678	34
S288c_chr01	62678	62679	78
S288c_chr01	62679	62680	210
S288c_chr01	62680	62681	1
S288c_chr01	62682	62683	2
S288c_chr01	62686	62687	8
S288c_chr01	62688	62689	1
S288c_chr01	62690	62691	4
S288c_chr01	62694	62695	2
S288c_chr01	62698	62699	3
S288c_chr01	62699	62700	21
S288c_chr01	62700	62701	1
S288c_chr01	62702	62703	1
S288c_chr01	62708	62709	4
S288c_chr01	62919	62920	1
S288c_chr01	65440	65441	9
S288c_chr01	65443	65444	5
S288c_chr01	65454	65455	2
S288c_chr01	65456	65457	1
S288c_chr01	65458	65459	15
S288c_chr01	65460	65461	1
S288c_chr01	65462	65463	7
S288c_chr01	65466	65467	10
S288c_chr01	65468	65469	11
S288c_chr01	65476	65477	5
S288c_chr01	65479	65480	1
S288c_chr01	65496	65497	4
S288c_chr01	65500	65501	7
S288c_chr01	65560	65561	4
S288c_chr01	65678	65679	1
S288c_chr01	65680	65681	1
S288c_chr01	69702	69703	1
S288c_chr01	70045	70046	1
S288c_chr01	70173	70174	2
S288c_chr01	70577	70578	1
S288c_chr01	70905	70906	7
S288c_chr01	71077	71078	1
S288c_chr01	72622	72623	1
S288c_chr01	73283	73284	3
S288c_chr01	73285	73286	30
S288c_chr01	73308	73309	3
S288c_chr01	73316	73317	1
S288c_chr01	73325	73326	4
S288c_chr01	73347	73348	1
S288c_chr01	73349	73350	3
S288c_chr01	73355	73356	2
S288c_chr01	73358	73359	1
S288c_chr01	73364	73365	1
S288c_chr01	73370	73371	27
S288c_chr01	73373	73374	2
S288c_chr01	73375	73376	66
S288c_chr01	73379	73380	1
S288c_chr01	73394	73395	9
S288c_chr01	73396	73397	6
S288c_chr01	73397	73398	10
S288c_chr01	73398	73399	136
S288c_chr01	73401	73402	1
S288c_chr01	73402	73403	3
S288c_chr01	73405	73406	1
S288c_chr01	73407	73408	11
S288c_chr01	73409	73410	22
S288c_chr01	73413	73414	2
S288c_chr01	73414	73415	18
S288c_chr01	73416	73417	14
S288c_chr01	73419	73420	1
S288c_chr01	73420	73421	56
S288c_chr01	73421	73422	121
S288c_chr01	73423	73424	4
S288c_chr01	73424	73425	1
S288c_chr01	73425	73426	84
S288c_chr01	73426	73427	389
S288c_chr01	73427	73428	7
S288c_chr01	73428	73429	337
S288c_chr01	73432	73433	1
S288c_chr01	73434	73435	5
S288c_chr01	73436	73437	13
S288c_chr01	73437	73438	197
S288c_chr01	73439	73440	1
S288c_chr01	73440	73441	33
S288c_chr01	73441	73442	1
S288c_chr01	73443	73444	52
S288c_chr01	73444	73445	76
S288c_chr01	73445	73446	574
S288c_chr01	73446	73447	5
S288c_chr01	73447	73448	6
S288c_chr01	73448	73449	4
S288c_chr01	73449	73450	206
S288c_chr01	73450	73451	79
S288c_chr01	73451	73452	3764
S288c_chr01	73452	73453	53
S288c_chr01	73453	73454	12
S288c_chr01	73454	73455	11
S288c_chr01	73455	73458	1
S288c_chr01	73459	73460	1
S288c_chr01	73460	73461	3
S288c_chr01	73461	73462	69
S288c_chr01	73462	73463	10
S288c_chr01	73463	73464	7
S288c_chr01	73464	73465	1
S288c_chr01	73465	73466	34
S288c_chr01	73466	73467	349
S288c_chr01	73467	73468	1
S288c_chr01	73469	73470	1
S288c_chr01	73474	73475	1
S288c_chr01	73478	73479	1
S288c_chr01	73502	73503	4
S288c_chr01	73507	73508	1
S288c_chr01	73540	73541	2
S288c_chr01	73544	73545	1
S288c_chr01	73651	73652	2
S288c_chr01	73655	73656	1
S288c_chr01	73668	73669	1
S288c_chr01	73680	73681	1
S288c_chr01	73813	73814	2
S288c_chr01	73909	73910	1
S288c_chr01	73915	73916	1
S288c_chr01	73920	73921	7
S288c_chr01	73941	73942	1
S288c_chr01	74503	74504	3
S288c_chr01	74524	74525	2
S288c_chr01	74965	74966	1
S288c_chr01	76631	76632	1
S288c_chr01	76632	76633	75
S288c_chr01	76635	76636	15
S288c_chr01	76639	76640	1
S288c_chr01	76642	76643	52
S288c_chr01	76643	76644	1
S288c_chr01	76645	76646	15
S288c_chr01	76658	76659	2
S288c_chr01	76688	76689	1
S288c_chr01	76695	76696	69
S288c_chr01	76700	76701	1
S288c_chr01	76702	76703	301
S288c_chr01	76705	76706	3
S288c_chr01	76707	76708	6
S288c_chr01	76708	76709	109
S288c_chr01	76709	76710	1
S288c_chr01	76710	76711	31
S288c_chr01	76711	76712	42
S288c_chr01	76712	76713	93
S288c_chr01	76713	76714	579
S288c_chr01	76714	76715	29754
S288c_chr01	76715	76716	2
S288c_chr01	76721	76722	2
S288c_chr01	76723	76724	29
S288c_chr01	76734	76735	2
S288c_chr01	76735	76736	120
S288c_chr01	76737	76738	1
S288c_chr01	76740	76741	2
S288c_chr01	76743	76744	1
S288c_chr01	76777	76778	7
S288c_chr01	76781	76782	1
S288c_chr01	76783	76784	26
S288c_chr01	76801	76802	1
S288c_chr01	76813	76814	17
S288c_chr01	76861	76862	16
S288c_chr01	76869	76870	3
S288c_chr01	76962	76963	1
S288c_chr01	76973	76974	1
S288c_chr01	76975	76976	22
S288c_chr01	76978	76979	10
S288c_chr01	76979	76980	1
S288c_chr01	76981	76982	62
S288c_chr01	76984	76985	16
S288c_chr01	76989	76990	6
S288c_chr01	76990	76991	1
S288c_chr01	76991	76992	8
S288c_chr01	76992	76993	275
S288c_chr01	76993	76994	3044
S288c_chr01	76994	76995	3
S288c_chr01	76995	76996	2
S288c_chr01	76996	76997	1
S288c_chr01	76997	76998	20
S288c_chr01	76999	77000	4
S288c_chr01	77000	77001	2
S288c_chr01	77001	77002	10
S288c_chr01	77002	77003	632
S288c_chr01	77005	77006	3
S288c_chr01	77006	77007	1
S288c_chr01	77008	77009	10
S288c_chr01	77017	77018	45
S288c_chr01	77019	77020	101
S288c_chr01	77024	77025	1
S288c_chr01	77029	77030	1
S288c_chr01	77032	77033	17
S288c_chr01	77040	77042	1
S288c_chr01	77042	77043	5
S288c_chr01	77043	77044	222
S288c_chr01	77046	77047	2
S288c_chr01	77047	77048	403
S288c_chr01	77050	77051	35
S288c_chr01	77058	77059	12
S288c_chr01	77062	77063	36
S288c_chr01	77070	77071	3
S288c_chr01	77075	77076	6
S288c_chr01	77076	77077	2
S288c_chr01	77077	77078	3
S288c_chr01	77078	77079	34
S288c_chr01	77079	77080	70
S288c_chr01	77084	77085	2
S288c_chr01	77086	77087	51
S288c_chr01	77098	77099	16
S288c_chr01	77099	77100	2
S288c_chr01	77106	77107	5
S288c_chr01	77107	77108	27
S288c_chr01	77139	77140	20
S288c_chr01	77141	77142	4
S288c_chr01	77143	77144	2
S288c_chr01	77144	77145	4
S288c_chr01	77145	77146	30
S288c_chr01	77146	77147	1997
S288c_chr01	77152	77153	1
S288c_chr01	77155	77156	12
S288c_chr01	77170	77171	28
S288c_chr01	77174	77175	1
S288c_chr01	77226	77227	3
S288c_chr01	77233	77234	1
S288c_chr01	77236	77237	2
S288c_chr01	77237	77238	12
S288c_chr01	77271	77272	38
S288c_chr01	77341	77342	1
S288c_chr01	77398	77399	5
S288c_chr01	77440	77441	5
S288c_chr01	77482	77483	1
S288c_chr01	77494	77495	59
S288c_chr01	77506	77507	7
S288c_chr01	77509	77510	1
S288c_chr01	77510	77511	591
S288c_chr01	77512	77513	42
S288c_chr01	77515	77516	44
S288c_chr01	77516	77517	1
S288c_chr01	77518	77519	17
S288c_chr01	77521	77522	1
S288c_chr01	77522	77523	4
S288c_chr01	77524	77525	16
S288c_chr01	77536	77537	1
S288c_chr01	77562	77563	1
S288c_chr01	77786	77787	1
S288c_chr01	78274	78275	1
S288c_chr01	78959	78960	1
S288c_chr01	78964	78965	9
S288c_chr01	78967	78968	4
S288c_chr01	79515	79516	2
S288c_chr01	79516	79517	17
S288c_chr01	79520	79521	3
S288c_chr01	79522	79524	2
S288c_chr01	79524	79525	35
S288c_chr01	79525	79526	7
S288c_chr01	79526	79527	53
S288c_chr01	79527	79528	38
S288c_chr01	79528	79529	12
S288c_chr01	79529	79530	20
S288c_chr01	79530	79531	337
S288c_chr01	79533	79534	1
S288c_chr01	79534	79535	36
S288c_chr01	79535	79536	30
S288c_chr01	79536	79537	653
S288c_chr01	79537	79538	2
S288c_chr01	79538	79539	3
S288c_chr01	79541	79542	4
S288c_chr01	79552	79553	49
S288c_chr01	79553	79554	20
S288c_chr01	79554	79555	366
S288c_chr01	79555	79556	3
S288c_chr01	79556	79558	1
S288c_chr01	79558	79559	58
S288c_chr01	79559	79560	44
S288c_chr01	79560	79561	1068
S288c_chr01	79562	79563	2
S288c_chr01	79564	79565	1
S288c_chr01	79565	79566	5
S288c_chr01	79567	79568	2
S288c_chr01	79568	79569	1
S288c_chr01	79570	79571	12
S288c_chr01	79574	79575	5
S288c_chr01	79581	79582	1
S288c_chr01	79616	79617	2
S288c_chr01	79633	79634	1
S288c_chr01	79667	79668	12
S288c_chr01	79676	79677	1
S288c_chr01	79696	79697	2
S288c_chr01	79698	79699	16
S288c_chr01	79704	79705	1
S288c_chr01	79707	79708	10
S288c_chr01	79723	79724	2
S288c_chr01	79734	79735	2
S288c_chr01	79740	79741	1
S288c_chr01	79742	79743	1
S288c_chr01	79797	79798	1
S288c_chr01	79866	79867	1
S288c_chr01	80162	80163	2
S288c_chr01	80611	80612	1
S288c_chr01	80627	80628	1
S288c_chr01	80667	80668	3
S288c_chr01	80669	80670	1
S288c_chr01	80686	80687	3
S288c_chr01	80747	80748	2
S288c_chr01	83184	83185	1
S288c_chr01	83252	83253	1
S288c_chr01	83259	83260	1
S288c_chr01	83282	83283	1
S288c_chr01	83285	83286	3
S288c_chr01	83292	83293	1
S288c_chr01	83296	83297	7
S288c_chr01	83297	83298	2
S288c_chr01	83298	83299	28
S288c_chr01	83299	83300	1
S288c_chr01	83301	83302	4
S288c_chr01	83305	83307	1
S288c_chr01	83313	83314	2
S288c_chr01	83315	83316	3
S288c_chr01	83316	83317	1
S288c_chr01	83317	83318	5
S288c_chr01	83321	83322	1
S288c_chr01	83329	83330	3
S288c_chr01	83331	83332	4
S288c_chr01	83342	83343	2
S288c_chr01	83357	83358	5
S288c_chr01	83360	83361	1
S288c_chr01	83363	83364	2
S288c_chr01	83395	83396	1
S288c_chr01	83402	83403	1
S288c_chr01	83407	83408	3
S288c_chr01	87549	87550	16
S288c_chr01	87838	87839	1
S288c_chr01	87844	87845	5
S288c_chr01	87846	87847	1
S288c_chr01	87850	87851	4
S288c_chr01	87853	87854	16
S288c_chr01	87854	87855	8
S288c_chr01	87855	87856	81
S288c_chr01	87857	87858	4
S288c_chr01	87859	87860	24
S288c_chr01	87861	87862	163
S288c_chr01	87863	87864	18
S288c_chr01	87864	87865	1
S288c_chr01	87865	87866	8
S288c_chr01	87866	87867	70
S288c_chr01	87874	87875	1
S288c_chr01	87882	87883	3
S288c_chr01	87883	87884	4
S288c_chr01	87884	87885	41
S288c_chr01	87886	87887	3
S288c_chr01	87889	87890	14
S288c_chr01	87891	87892	1
S288c_chr01	87892	87893	3
S288c_chr01	87893	87894	67
S288c_chr01	87898	87901	1
S288c_chr01	87901	87902	3
S288c_chr01	87902	87903	2
S288c_chr01	87903	87905	10
S288c_chr01	87908	87909	2
S288c_chr01	87909	87910	4
S288c_chr01	87910	87911	1
S288c_chr01	87911	87912	26
S288c_chr01	87916	87917	2
S288c_chr01	87918	87919	1
S288c_chr01	87923	87924	1
S288c_chr01	87947	87948	2
S288c_chr01	87970	87971	1
S288c_chr01	87986	87987	4
S288c_chr01	87997	87998	2
S288c_chr01	87998	87999	4
S288c_chr01	88049	88050	3
S288c_chr01	88054	88055	4
S288c_chr01	93109	93110	2
S288c_chr01	94528	94529	4
S288c_chr01	94534	94535	2
S288c_chr01	94541	94542	1
S288c_chr01	94556	94557	1
S288c_chr01	94563	94564	1
S288c_chr01	94566	94567	2
S288c_chr01	94567	94568	9
S288c_chr01	94573	94574	1
S288c_chr01	95572	95573	2
S288c_chr01	95577	95578	4
S288c_chr01	95581	95582	1
S288c_chr01	95582	95583	3
S288c_chr01	101280	101281	3
S288c_chr01	110714	110715	1
S288c_chr01	116219	116220	2
S288c_chr01	116223	116224	10
S288c_chr01	116306	116307	1
S288c_chr01	116307	116308	2
S288c_chr01	116433	116434	2
S288c_chr01	117466	117467	1
S288c_chr01	118315	118316	11
S288c_chr01	118319	118320	10
S288c_chr01	118329	118330	1
S288c_chr01	118330	118331	24
S288c_chr01	118338	118339	1
S288c_chr01	118350	118351	4
S288c_chr01	118362	118363	39
S288c_chr01	118379	118380	6
S288c_chr01	118385	118386	15
S288c_chr01	118388	118389	7
S288c_chr01	118390	118391	12
S288c_chr01	118394	118395	12
S288c_chr01	118423	118424	1
S288c_chr01	118473	118474	1
S288c_chr01	118541	118542	2
S288c_chr01	118548	118550	2
S288c_chr01	118559	118560	1
S288c_chr01	122255	122256	1
S288c_chr01	123220	123221	1
S288c_chr01	124445	124446	1
S288c_chr01	124458	124459	9
S288c_chr01	124476	124477	30
S288c_chr01	124478	124479	55
S288c_chr01	124482	124483	2
S288c_chr01	124487	124488	1
S288c_chr01	124493	124494	4
S288c_chr01	126850	126851	39
S288c_chr01	126851	126852	3
S288c_chr01	126853	126854	94
S288c_chr01	126857	126858	39
S288c_chr01	126860	126861	16
S288c_chr01	126862	126863	3
S288c_chr01	126863	126864	2
S288c_chr01	126864	126865	8
S288c_chr01	126865	126866	3
S288c_chr01	126867	126868	12
S288c_chr01	126868	126869	38
S288c_chr01	126869	126870	112
S288c_chr01	126870	126871	3
S288c_chr01	126872	126873	11
S288c_chr01	126873	126874	13
S288c_chr01	126874	126875	69
S288c_chr01	126875	126876	1
S288c_chr01	126877	126878	1
S288c_chr01	126879	126880	11
S288c_chr01	126882	126883	1
S288c_chr01	128182	128183	1
S288c_chr01	129605	129606	2
S288c_chr01	129610	129611	3
S288c_chr01	129614	129615	2
S288c_chr01	129710	129711	2
S288c_chr01	130582	130583	2
S288c_chr01	130586	130587	18
S288c_chr01	130587	130588	44
S288c_chr01	130592	130593	11
S288c_chr01	130782	130783	1
S288c_chr01	130788	130789	2
S288c_chr01	130905	130906	1
S288c_chr01	130957	130958	1
S288c_chr01	132068	132069	1
S288c_chr01	132069	132070	11
S288c_chr01	132070	132071	2
S288c_chr01	132072	132073	22
S288c_chr01	132074	132075	32
S288c_chr01	132075	132076	1
S288c_chr01	132076	132077	20
S288c_chr01	132077	132078	41
S288c_chr01	132078	132079	62
S288c_chr01	132079	132080	477
S288c_chr01	132080	132081	111
S288c_chr01	132081	132082	4419
S288c_chr01	132082	132083	21
S288c_chr01	132083	132084	61
S288c_chr01	132084	132085	5
S288c_chr01	132085	132086	613
S288c_chr01	132087	132088	3
S288c_chr01	132092	132093	1
S288c_chr01	132093	132094	2
S288c_chr01	132094	132095	33
S288c_chr01	132097	132098	8
S288c_chr01	132098	132099	2
S288c_chr01	132099	132100	94
S288c_chr01	132100	132101	1
S288c_chr01	132103	132104	23
S288c_chr01	132107	132109	1
S288c_chr01	132112	132113	14
S288c_chr01	132113	132114	67
S288c_chr01	132114	132115	1
S288c_chr01	132116	132117	1
S288c_chr01	132119	132120	1
S288c_chr01	132130	132131	3
S288c_chr01	132131	132132	5
S288c_chr01	132945	132946	1
S288c_chr01	132953	132954	2
S288c_chr01	133388	133389	10
S288c_chr01	133468	133469	3
S288c_chr01	133469	133470	4
S288c_chr01	134172	134173	2
S288c_chr01	134204	134205	2
S288c_chr01	134209	134210	1
S288c_chr01	135083	135084	2
S288c_chr01	135106	135107	1
S288c_chr01	135508	135509	1
S288c_chr01	136710	136711	2
S288c_chr01	136729	136730	3
S288c_chr01	136732	136733	1
S288c_chr01	136738	136739	3
S288c_chr01	136739	136740	11
S288c_chr01	136748	136749	2
S288c_chr01	136751	136752	4
S288c_chr01	136754	136755	12
S288c_chr01	136755	136756	55
S288c_chr01	136763	136764	4
S288c_chr01	136764	136765	1
S288c_chr01	136765	136766	8
S288c_chr01	136773	136774	1
S288c_chr01	136774	136775	5
S288c_chr01	136779	136780	2
S288c_chr01	137374	137375	2
S288c_chr01	137516	137517	1
S288c_chr01	137616	137617	6
S288c_chr01	137630	137631	1
S288c_chr01	137634	137635	1
S288c_chr01	137636	137637	30
S288c_chr01	137639	137640	1
S288c_chr01	137641	137642	2
S288c_chr01	137647	137648	9
S288c_chr01	137658	137659	2
S288c_chr01	137667	137668	1
S288c_chr01	137678	137679	1
S288c_chr01	137682	137683	19
S288c_chr01	137684	137685	1
S288c_chr01	137688	137689	4
S288c_chr01	137698	137699	1
S288c_chr01	137704	137705	11
S288c_chr01	138783	138784	2
S288c_chr01	138784	138785	4
S288c_chr01	138786	138787	1
S288c_chr01	138793	138795	1
S288c_chr01	138798	138799	5
S288c_chr01	138807	138808	1
S288c_chr01	139331	139332	1
S288c_chr01	139351	139352	1
S288c_chr01	142360	142361	2
S288c_chr01	142363	142364	12
S288c_chr01	142375	142376	2
S288c_chr01	142467	142468	3
S288c_chr01	143091	143092	2
S288c_chr01	143147	143148	1
S288c_chr01	143148	143149	3
S288c_chr01	143193	143194	1
S288c_chr01	143196	143197	1
S288c_chr01	143197	143198	3
S288c_chr01	143198	143199	552
S288c_chr01	143204	143205	18
S288c_chr01	143205	143207	1
S288c_chr01	143210	143211	1
S288c_chr01	143211	143212	23
S288c_chr01	143212	143213	474
S288c_chr01	143214	143215	1
S288c_chr01	143216	143217	1
S288c_chr01	143217	143218	52
S288c_chr01	143218	143219	101
S288c_chr01	143219	143220	2393
S288c_chr01	143220	143221	9
S288c_chr01	143221	143222	5
S288c_chr01	143222	143223	369
S288c_chr01	143223	143224	3
S288c_chr01	143224	143225	1
S288c_chr01	143226	143227	67
S288c_chr01	143228	143229	1
S288c_chr01	143229	143230	23
S288c_chr01	143230	143231	26
S288c_chr01	143231	143232	1454
S288c_chr01	143233	143234	1
S288c_chr01	143239	143241	3
S288c_chr01	143241	143242	4
S288c_chr01	143242	143243	39
S288c_chr01	143243	143244	1798
S288c_chr01	143245	143246	8
S288c_chr01	143247	143248	79
S288c_chr01	143248	143249	1
S288c_chr01	143250	143251	2
S288c_chr01	143251	143252	9
S288c_chr01	143252	143253	79
S288c_chr01	143254	143255	1
S288c_chr01	143255	143256	15
S288c_chr01	143259	143260	1
S288c_chr01	143262	143263	66
S288c_chr01	143263	143264	196
S288c_chr01	143264	143265	551
S288c_chr01	143267	143268	1
S288c_chr01	143275	143276	1
S288c_chr01	143279	143280	16
S288c_chr01	143286	143287	50
S288c_chr01	143289	143290	2
S288c_chr01	143290	143291	49
S288c_chr01	143291	143292	1
S288c_chr01	143292	143293	56
S288c_chr01	143302	143303	3
S288c_chr01	143307	143308	3
S288c_chr01	143309	143310	2
S288c_chr01	143311	143312	1
S288c_chr01	143312	143313	11
S288c_chr01	143322	143323	2
S288c_chr01	143345	143346	1
S288c_chr01	143352	143353	1
S288c_chr01	143360	143361	2
S288c_chr01	143362	143363	134
S288c_chr01	143364	143365	10
S288c_chr01	143365	143366	196
S288c_chr01	143366	143367	198
S288c_chr01	143367	143368	8981
S288c_chr01	143368	143369	5
S288c_chr01	143369	143370	4
S288c_chr01	143370	143371	5
S288c_chr01	143371	143372	14
S288c_chr01	143372	143373	509
S288c_chr01	143373	143374	6
S288c_chr01	143374	143375	7
S288c_chr01	143375	143376	1
S288c_chr01	143376	143377	55
S288c_chr01	143377	143378	109
S288c_chr01	143378	143379	1590
S288c_chr01	143379	143380	3048
S288c_chr01	143380	143381	43024
S288c_chr01	143381	143382	33
S288c_chr01	143382	143383	3
S288c_chr01	143383	143384	460
S288c_chr01	143384	143385	6
S288c_chr01	143385	143386	247
S288c_chr01	143386	143387	9
S288c_chr01	143387	143388	5075
S288c_chr01	143388	143389	14
S288c_chr01	143389	143390	7
S288c_chr01	143390	143391	25
S288c_chr01	143391	143392	43
S288c_chr01	143392	143393	507
S288c_chr01	143393	143394	4
S288c_chr01	143394	143395	1
S288c_chr01	143395	143396	191
S288c_chr01	143396	143397	464
S288c_chr01	143397	143398	1
S288c_chr01	143398	143399	9
S288c_chr01	143401	143402	10
S288c_chr01	143402	143403	1
S288c_chr01	143403	143404	57
S288c_chr01	143404	143405	3
S288c_chr01	143405	143406	1
S288c_chr01	143406	143407	4
S288c_chr01	143408	143409	37
S288c_chr01	143410	143411	8
S288c_chr01	143414	143415	2
S288c_chr01	143416	143417	19
S288c_chr01	143430	143431	4
S288c_chr01	143431	143432	1
S288c_chr01	143432	143433	11
S288c_chr01	143435	143436	4
S288c_chr01	143441	143442	3
S288c_chr01	143442	143443	8
S288c_chr01	143443	143444	37
S288c_chr01	143444	143445	3906
S288c_chr01	143445	143446	1
S288c_chr01	143449	143450	3
S288c_chr01	143451	143452	4
S288c_chr01	143452	143453	2
S288c_chr01	143453	143454	1
S288c_chr01	143455	143456	2
S288c_chr01	143456	143457	3
S288c_chr01	143458	143459	12
S288c_chr01	143459	143460	1
S288c_chr01	143461	143462	27
S288c_chr01	143462	143463	503
S288c_chr01	143463	143464	1
S288c_chr01	143466	143467	3
S288c_chr01	143472	143474	3
S288c_chr01	143484	143485	1
S288c_chr01	143501	143502	1
S288c_chr01	143518	143519	11
S288c_chr01	143522	143523	1
S288c_chr01	143523	143524	2
S288c_chr01	143554	143555	3
S288c_chr01	143686	143687	1
S288c_chr01	143695	143696	1
S288c_chr01	144725	144726	1
S288c_chr01	146340	146341	1
S288c_chr01	146660	146661	1
S288c_chr01	147564	147565	4
S288c_chr01	147570	147571	1
S288c_chr01	147584	147585	3
S288c_chr01	147585	147586	2
S288c_chr01	147586	147587	9
S288c_chr01	147590	147591	2
S288c_chr01	147591	147592	4
S288c_chr01	147597	147598	2
S288c_chr01	147598	147599	3
S288c_chr01	147633	147634	8
S288c_chr01	147636	147637	3
S288c_chr01	147640	147641	6
S288c_chr01	147643	147644	8
S288c_chr01	147659	147660	1
S288c_chr01	147662	147663	1
S288c_chr01	147674	147675	1
S288c_chr01	147677	147678	5
S288c_chr01	153915	153916	3
S288c_chr01	153937	153938	3
S288c_chr01	153945	153946	2
S288c_chr01	153950	153951	2
S288c_chr01	153956	153957	12
S288c_chr01	153958	153959	4
S288c_chr01	153961	153962	24
S288c_chr01	153965	153966	13
S288c_chr01	153966	153967	1
S288c_chr01	153968	153969	4
S288c_chr01	153969	153970	42
S288c_chr01	153973	153974	6
S288c_chr01	153974	153975	1
S288c_chr01	153975	153976	8
S288c_chr01	153976	153977	2
S288c_chr01	153979	153980	8
S288c_chr01	153980	153981	3
S288c_chr01	153986	153987	1
S288c_chr01	153988	153989	4
S288c_chr01	154017	154018	1
S288c_chr01	154034	154035	1
S288c_chr01	154041	154042	3
S288c_chr01	154045	154046	1
S288c_chr01	154060	154061	1
S288c_chr01	154062	154063	1
S288c_chr01	154065	154066	4
S288c_chr01	154080	154082	1
S288c_chr01	154084	154085	2
S288c_chr01	154139	154140	1
S288c_chr01	155569	155570	2
S288c_chr01	156007	156008	3
S288c_chr01	156008	156009	7
S288c_chr01	156393	156394	1
S288c_chr01	156689	156690	3
S288c_chr01	156747	156748	5
S288c_chr01	156749	156750	2
S288c_chr01	156751	156752	1
S288c_chr01	156754	156755	3
S288c_chr01	156758	156759	1
S288c_chr01	156759	156760	9
S288c_chr01	156762	156763	2
S288c_chr01	156772	156773	2
S288c_chr01	156774	156775	1
S288c_chr01	156777	156778	9
S288c_chr01	156779	156780	28
S288c_chr01	156780	156781	1
S288c_chr01	156783	156785	1
S288c_chr01	156785	156786	4
S288c_chr01	156808	156809	1
S288c_chr01	156847	156848	2
S288c_chr01	156855	156856	1
S288c_chr01	156857	156858	6
S288c_chr01	156860	156861	1
S288c_chr01	156862	156863	3
S288c_chr01	156897	156898	1
S288c_chr01	156899	156900	1
S288c_chr01	156901	156902	1
S288c_chr01	156903	156904	1
S288c_chr01	156909	156910	2
S288c_chr01	156920	156921	1
S288c_chr01	157236	157237	2
S288c_chr01	158017	158018	1
S288c_chr01	159857	159858	2
S288c_chr01	159869	159870	1
S288c_chr01	159889	159890	6
S288c_chr01	159893	159894	3
S288c_chr01	159915	159916	6
S288c_chr01	159920	159921	1
S288c_chr01	159992	159993	3
S288c_chr01	160222	160223	1
S288c_chr01	166468	166469	3
S288c_chr01	166470	166471	1
S288c_chr01	166555	166556	2
S288c_chr01	166645	166647	1
S288c_chr01	166709	166710	2
S288c_chr01	170384	170385	6
S288c_chr01	170386	170387	6
S288c_chr01	170387	170388	4
S288c_chr01	170388	170389	34
S288c_chr01	170389	170390	2480
S288c_chr01	170390	170391	3
S288c_chr01	170391	170392	4
S288c_chr01	170392	170393	1
S288c_chr01	170395	170396	2
S288c_chr01	170396	170397	3
S288c_chr01	170398	170399	1
S288c_chr01	170399	170400	8
S288c_chr01	170400	170401	113
S288c_chr01	170401	170402	3
S288c_chr01	170402	170403	13
S288c_chr01	170406	170407	9
S288c_chr01	170407	170408	10
S288c_chr01	170408	170409	117
S288c_chr01	170411	170412	7
S288c_chr01	170412	170413	43
S288c_chr01	170413	170414	7
S288c_chr01	170414	170415	173
S288c_chr01	170416	170417	6
S288c_chr01	170417	170418	1
S288c_chr01	170418	170419	4
S288c_chr01	170419	170420	26
S288c_chr01	170420	170421	63
S288c_chr01	170422	170423	3
S288c_chr01	170423	170424	1
S288c_chr01	170424	170425	12
S288c_chr01	170426	170427	3
S288c_chr01	170432	170433	3
S288c_chr01	170433	170434	31
S288c_chr01	170442	170443	1
S288c_chr01	170444	170445	2
S288c_chr01	170445	170446	16
S288c_chr01	170447	170448	28
S288c_chr01	170450	170451	2
S288c_chr01	170455	170456	2
S288c_chr01	170462	170463	3
S288c_chr01	170464	170465	2
S288c_chr01	170466	170467	1
S288c_chr01	170468	170469	9
S288c_chr01	170469	170470	53
S288c_chr01	170485	170486	8
S288c_chr01	170486	170487	1
S288c_chr01	170487	170488	14
S288c_chr01	170490	170491	1
S288c_chr01	170492	170493	7
S288c_chr01	170493	170494	10
S288c_chr01	170497	170498	8
S288c_chr01	170502	170503	1
S288c_chr01	170510	170511	1
S288c_chr01	170514	170515	2
S288c_chr01	170538	170539	1
S288c_chr01	170542	170543	3
S288c_chr01	170547	170548	6
S288c_chr01	170564	170565	2
S288c_chr01	170568	170569	2
S288c_chr01	170587	170588	4
S288c_chr01	170616	170617	3
S288c_chr01	170623	170624	1
S288c_chr01	170644	170645	1
S288c_chr01	170646	170647	1
S288c_chr01	170647	170648	3
S288c_chr01	170657	170658	4
S288c_chr01	170674	170675	1
S288c_chr01	172188	172189	3
S288c_chr01	172216	172217	3
S288c_chr01	172218	172219	27
S288c_chr01	172219	172220	1
S288c_chr01	172227	172228	1
S288c_chr01	172237	172238	3
S288c_chr01	172238	172239	7
S288c_chr01	172261	172263	1
S288c_chr01	172265	172266	1
S288c_chr01	172577	172578	2
S288c_chr01	176156	176157	2
S288c_chr01	176256	176257	1
S288c_chr01	181312	181313	1
S288c_chr01	181313	181314	5
S288c_chr01	181315	181316	1
S288c_chr01	181317	181318	1
S288c_chr01	181318	181319	3
S288c_chr01	181321	181322	2
S288c_chr01	181334	181335	1
S288c_chr01	181335	181336	6
S288c_chr01	181336	181337	2
S288c_chr01	181390	181391	1
S288c_chr01	183031	183032	1
S288c_chr01	183649	183650	2
S288c_chr01	184533	184534	1
S288c_chr01	184539	184540	1
S288c_chr01	184548	184549	4
S288c_chr01	184551	184552	15
S288c_chr01	184558	184559	1
S288c_chr01	184559	184560	3
S288c_chr01	184563	184564	1
S288c_chr01	184634	184635	2
S288c_chr01	184641	184642	1
S288c_chr01	184644	184645	2
S288c_chr01	184646	184647	3
S288c_chr01	184651	184652	1
S288c_chr01	184654	184655	77
S288c_chr01	184655	184656	10
S288c_chr01	184656	184657	1
S288c_chr01	184657	184658	3
S288c_chr01	184658	184659	42
S288c_chr01	184659	184660	6
S288c_chr01	184660	184661	5
S288c_chr01	184661	184662	119
S288c_chr01	184664	184665	5
S288c_chr01	184668	184670	1
S288c_chr01	184676	184677	1
S288c_chr01	184688	184689	2
S288c_chr01	184692	184693	2
S288c_chr01	184780	184781	1
S288c_chr01	184811	184812	1
S288c_chr01	185034	185035	3
S288c_chr01	185052	185053	1
S288c_chr01	185768	185769	1
S288c_chr01	185776	185777	1
S288c_chr01	185783	185784	1
S288c_chr01	185790	185791	1
S288c_chr01	185791	185792	17
S288c_chr01	185792	185793	2
S288c_chr01	185793	185794	90
S288c_chr01	185795	185796	21
S288c_chr01	185799	185800	4
S288c_chr01	185957	185958	1
S288c_chr01	186000	186001	2
S288c_chr01	186016	186017	1
S288c_chr01	186748	186749	3
S288c_chr01	186753	186754	7
S288c_chr01	186771	186772	8
S288c_chr01	186808	186809	1
S288c_chr01	186844	186845	3
S288c_chr01	187866	187867	1
S288c_chr01	187869	187870	18
S288c_chr01	187881	187882	3
S288c_chr01	187882	187883	12
S288c_chr01	187886	187888	1
S288c_chr01	187888	187889	16
S288c_chr01	187891	187892	4
S288c_chr01	187893	187894	4
S288c_chr01	187900	187901	8
S288c_chr01	187902	187903	1
S288c_chr01	187952	187953	3
S288c_chr01	187962	187963	1
S288c_chr01	188865	188866	2
S288c_chr01	188881	188882	1
S288c_chr01	188895	188896	30
S288c_chr01	188899	188900	1
S288c_chr01	188903	188904	50
S288c_chr01	188909	188910	1
S288c_chr01	188911	188912	26
S288c_chr01	188918	188919	1
S288c_chr01	188922	188923	36
S288c_chr01	188926	188927	1
S288c_chr01	188931	188932	1
S288c_chr01	188932	188933	2
S288c_chr01	189049	189050	2
S288c_chr01	189260	189261	2
S288c_chr01	189686	189687	1
S288c_chr01	192347	192348	1
S288c_chr01	192359	192360	6
S288c_chr01	192362	192363	2
S288c_chr01	192363	192364	1
S288c_chr01	192364	192365	17
S288c_chr01	192391	192392	2
S288c_chr01	192418	192419	1
S288c_chr01	192428	192429	1
S288c_chr01	192475	192476	22
S288c_chr01	192494	192495	2
S288c_chr01	192550	192551	1
S288c_chr01	193388	193389	1
S288c_chr01	194576	194577	5
S288c_chr01	195725	195726	1
S288c_chr01	196040	196041	1
S288c_chr01	196041	196042	18
S288c_chr01	196044	196045	2
S288c_chr01	196136	196137	1
S288c_chr01	196139	196140	1
S288c_chr01	196298	196299	1
S288c_chr01	196305	196306	1
S288c_chr01	196307	196308	1
S288c_chr01	196309	196310	13
S288c_chr01	196326	196327	2
S288c_chr01	196327	196328	3
S288c_chr01	196329	196331	2
S288c_chr01	196331	196332	3
S288c_chr01	196332	196333	7
S288c_chr01	196338	196339	1
S288c_chr01	196340	196341	3
S288c_chr01	196342	196343	2
S288c_chr01	196344	196345	6
S288c_chr01	196348	196349	10
S288c_chr01	196352	196353	8
S288c_chr01	196373	196374	3
S288c_chr01	196376	196377	1
S288c_chr01	196377	196378	7
S288c_chr01	196417	196418	4
S288c_chr01	196432	196433	1
S288c_chr01	196442	196443	2
S288c_chr01	196455	196456	3
S288c_chr01	196459	196460	13
S288c_chr01	196659	196660	2
S288c_chr01	196685	196686	4
S288c_chr01	196706	196707	11
S288c_chr01	196722	196723	1
S288c_chr01	196963	196964	1
S288c_chr01	197020	197021	1
S288c_chr01	197082	197083	1
S288c_chr01	197084	197085	6
S288c_chr01	197089	197090	17
S288c_chr01	197091	197092	3
S288c_chr01	197093	197094	1
S288c_chr01	197096	197097	7
S288c_chr01	197097	197098	17
S288c_chr01	197102	197103	4
S288c_chr01	197105	197106	5
S288c_chr01	197113	197114	1
S288c_chr01	197211	197212	1
S288c_chr01	197214	197215	3
S288c_chr01	197463	197464	1
S288c_chr01	197536	197537	2
S288c_chr01	197587	197588	2
S288c_chr01	197664	197665	1
S288c_chr01	197753	197754	1
S288c_chr01	197764	197765	1
S288c_chr01	197775	197776	2
S288c_chr01	197784	197785	1
S288c_chr01	197909	197910	2
S288c_chr01	197918	197919	1
S288c_chr01	197932	197933	2
S288c_chr01	198022	198023	1
S288c_chr01	198158	198159	1
S288c_chr01	198321	198322	2
S288c_chr01	198335	198336	4
S288c_chr01	198355	198356	1
S288c_chr01	198391	198392	2
S288c_chr01	198436	198437	1
S288c_chr01	198450	198451	8
S288c_chr01	198470	198471	1
S288c_chr01	198474	198475	1
S288c_chr01	198478	198479	1
S288c_chr01	199082	199083	2
S288c_chr01	199259	199260	2
S288c_chr01	199498	199499	2
S288c_chr01	199499	199500	3
S288c_chr01	199502	199503	1
S288c_chr01	199801	199802	1
S288c_chr01	199815	199816	1
S288c_chr01	199833	199834	3
S288c_chr01	199864	199865	5
S288c_chr01	199866	199867	5
S288c_chr01	199867	199868	1
S288c_chr01	199870	199871	2
S288c_chr01	199877	199878	1
S288c_chr01	199885	199886	1
S288c_chr01	199900	199901	6
S288c_chr01	200883	200884	2
S288c_chr01	201003	201004	3
S288c_chr01	208077	208078	6
S288c_chr01	208081	208082	6
S288c_chr01	208091	208092	1
S288c_chr01	208099	208100	5
S288c_chr01	208102	208104	1
S288c_chr01	208105	208106	1
S288c_chr01	208128	208129	1
S288c_chr01	208140	208141	1
S288c_chr01	226908	226909	5
S288c_chr01	226912	226913	3
S288c_chr01	229359	229360	1
S288c_chr01	229393	229394	7
S288c_chr01	229404	229405	4
S288c_chr01	229474	229475	2
S288c_chr01	229479	229480	2
S288c_chr01	229489	229490	1
S288c_chr02	5878	5879	1
S288c_chr02	6549	6550	1
S288c_chr02	6583	6584	1
S288c_chr02	9021	9022	5
S288c_chr02	9752	9753	6
S288c_chr02	9790	9791	1
S288c_chr02	9819	9820	8
S288c_chr02	13956	13957	1
S288c_chr02	18808	18809	3
S288c_chr02	24331	24332	1
S288c_chr02	24780	24781	1
S288c_chr02	24829	24830	2
S288c_chr02	24834	24835	1
S288c_chr02	24835	24836	10
S288c_chr02	24836	24837	46
S288c_chr02	24840	24841	1
S288c_chr02	24841	24842	11
S288c_chr02	24856	24857	1
S288c_chr02	24858	24859	1
S288c_chr02	24860	24861	2
S288c_chr02	24863	24864	1
S288c_chr02	24873	24874	4
S288c_chr02	24874	24875	104
S288c_chr02	24882	24883	2
S288c_chr02	24883	24884	24
S288c_chr02	24885	24886	1
S288c_chr02	24887	24888	2
S288c_chr02	24888	24889	6
S288c_chr02	24891	24892	25
S288c_chr02	24892	24893	21
S288c_chr02	24894	24895	3
S288c_chr02	24896	24897	6
S288c_chr02	24900	24901	1
S288c_chr02	24917	24918	2
S288c_chr02	24919	24920	30
S288c_chr02	24935	24936	1
S288c_chr02	24937	24938	275
S288c_chr02	24939	24940	1
S288c_chr02	24946	24947	2
S288c_chr02	24950	24951	3
S288c_chr02	24951	24952	2
S288c_chr02	24952	24953	1
S288c_chr02	24953	24954	8
S288c_chr02	24956	24957	10
S288c_chr02	24957	24958	1
S288c_chr02	24960	24961	25
S288c_chr02	24963	24964	3
S288c_chr02	24969	24970	1
S288c_chr02	36895	36896	1
S288c_chr02	36897	36898	23
S288c_chr02	36904	36905	1
S288c_chr02	36925	36926	1
S288c_chr02	36939	36940	1
S288c_chr02	37016	37017	44
S288c_chr02	37017	37018	5
S288c_chr02	37019	37020	31
S288c_chr02	37024	37025	3
S288c_chr02	37028	37029	1
S288c_chr02	38692	38693	1
S288c_chr02	38696	38697	3
S288c_chr02	38697	38698	98
S288c_chr02	38729	38730	1
S288c_chr02	38735	38736	1
S288c_chr02	38749	38750	5
S288c_chr02	38755	38756	1
S288c_chr02	38756	38757	16
S288c_chr02	38758	38759	1
S288c_chr02	38769	38770	112
S288c_chr02	38778	38779	1
S288c_chr02	38780	38781	8
S288c_chr02	38784	38785	43
S288c_chr02	38790	38791	2
S288c_chr02	38797	38798	3
S288c_chr02	38801	38802	6
S288c_chr02	38808	38809	2
S288c_chr02	38813	38814	4
S288c_chr02	38814	38815	2
S288c_chr02	38815	38816	13
S288c_chr02	38822	38823	2
S288c_chr02	38823	38824	9
S288c_chr02	38831	38833	1
S288c_chr02	38850	38851	1
S288c_chr02	38855	38856	1
S288c_chr02	38879	38880	2
S288c_chr02	38897	38898	2
S288c_chr02	38899	38901	1
S288c_chr02	38902	38903	2
S288c_chr02	38903	38904	3
S288c_chr02	38906	38907	1
S288c_chr02	38907	38908	8
S288c_chr02	38919	38920	4
S288c_chr02	38920	38921	1
S288c_chr02	38921	38922	6
S288c_chr02	38929	38930	1
S288c_chr02	38931	38932	8
S288c_chr02	38955	38956	21
S288c_chr02	38957	38958	3
S288c_chr02	38961	38962	3
S288c_chr02	38962	38963	70
S288c_chr02	39009	39010	2
S288c_chr02	39269	39270	1
S288c_chr02	39309	39310	2
S288c_chr02	39498	39499	2
S288c_chr02	39502	39503	3
S288c_chr02	39522	39523	1
S288c_chr02	40460	40461	2
S288c_chr02	40636	40637	1
S288c_chr02	40637	40638	2
S288c_chr02	40643	40644	2
S288c_chr02	42530	42531	3
S288c_chr02	42537	42538	3
S288c_chr02	44143	44144	3
S288c_chr02	44171	44172	2
S288c_chr02	44177	44178	1
S288c_chr02	44203	44204	3
S288c_chr02	44205	44206	5
S288c_chr02	44206	44207	26
S288c_chr02	44220	44221	6
S288c_chr02	44276	44277	2
S288c_chr02	44336	44337	2
S288c_chr02	46123	46124	1
S288c_chr02	46376	46377	1
S288c_chr02	46405	46406	7
S288c_chr02	46410	46411	1
S288c_chr02	46411	46412	43
S288c_chr02	46414	46415	1
S288c_chr02	46416	46417	4
S288c_chr02	46418	46419	110
S288c_chr02	46419	46420	2
S288c_chr02	46420	46421	4
S288c_chr02	46421	46422	319
S288c_chr02	46423	46424	1
S288c_chr02	46424	46425	2
S288c_chr02	46429	46430	6
S288c_chr02	46430	46431	143
S288c_chr02	46432	46433	2235
S288c_chr02	46433	46434	8
S288c_chr02	46434	46435	4
S288c_chr02	46435	46436	395
S288c_chr02	46436	46437	25
S288c_chr02	46437	46438	6150
S288c_chr02	46438	46439	37
S288c_chr02	46439	46440	14
S288c_chr02	46440	46441	1
S288c_chr02	46441	46442	6
S288c_chr02	46442	46443	28
S288c_chr02	46443	46444	71
S288c_chr02	46444	46445	1416
S288c_chr02	46445	46446	1
S288c_chr02	46448	46449	5
S288c_chr02	46449	46450	3
S288c_chr02	46450	46451	545
S288c_chr02	46451	46452	1
S288c_chr02	46452	46454	2
S288c_chr02	46455	46456	29
S288c_chr02	46456	46457	115
S288c_chr02	46457	46458	1
S288c_chr02	46458	46459	15
S288c_chr02	46459	46460	354
S288c_chr02	46460	46461	2
S288c_chr02	46461	46462	16
S288c_chr02	46462	46463	172
S288c_chr02	46464	46465	5
S288c_chr02	46466	46467	39
S288c_chr02	46470	46471	1
S288c_chr02	46471	46472	32
S288c_chr02	46472	46473	157
S288c_chr02	46473	46474	1
S288c_chr02	46474	46475	51
S288c_chr02	46478	46479	3
S288c_chr02	46479	46480	1
S288c_chr02	46480	46481	10
S288c_chr02	46487	46488	1
S288c_chr02	46488	46489	6
S288c_chr02	46489	46490	1
S288c_chr02	46491	46492	2
S288c_chr02	46492	46493	5
S288c_chr02	46493	46494	1
S288c_chr02	46494	46495	96
S288c_chr02	46495	46496	2
S288c_chr02	46499	46500	5
S288c_chr02	46500	46501	1
S288c_chr02	46501	46502	170
S288c_chr02	46502	46504	1
S288c_chr02	46504	46505	8
S288c_chr02	46505	46506	32
S288c_chr02	46506	46507	115
S288c_chr02	46507	46508	2
S288c_chr02	46508	46509	18
S288c_chr02	46509	46510	249
S288c_chr02	46510	46511	2
S288c_chr02	46512	46513	109
S288c_chr02	46513	46514	606
S288c_chr02	46514	46515	107
S288c_chr02	46515	46516	15
S288c_chr02	46516	46517	2127
S288c_chr02	46517	46518	17
S288c_chr02	46519	46520	1
S288c_chr02	46522	46523	6
S288c_chr02	46526	46527	2
S288c_chr02	46534	46535	3
S288c_chr02	46536	46537	4
S288c_chr02	46537	46538	14
S288c_chr02	46543	46544	7
S288c_chr02	46547	46548	1
S288c_chr02	46582	46583	1
S288c_chr02	47371	47372	1
S288c_chr02	47508	47509	1
S288c_chr02	49463	49464	1
S288c_chr02	49467	49468	1
S288c_chr02	49472	49473	2
S288c_chr02	49476	49477	2
S288c_chr02	49480	49481	7
S288c_chr02	49488	49489	1
S288c_chr02	49523	49524	1
S288c_chr02	49576	49577	1
S288c_chr02	50048	50049	1
S288c_chr02	51004	51005	2
S288c_chr02	51010	51011	1
S288c_chr02	51054	51055	2
S288c_chr02	51675	51676	1
S288c_chr02	51716	51717	1
S288c_chr02	51811	51812	1
S288c_chr02	51855	51856	1
S288c_chr02	51903	51904	1
S288c_chr02	59805	59806	1
S288c_chr02	59837	59838	1
S288c_chr02	59847	59848	1
S288c_chr02	61226	61227	3
S288c_chr02	63660	63661	4
S288c_chr02	64101	64102	1
S288c_chr02	66005	66006	4
S288c_chr02	66016	66017	1
S288c_chr02	66716	66717	1
S288c_chr02	66924	66925	1
S288c_chr02	66927	66928	2
S288c_chr02	66928	66929	29
S288c_chr02	66931	66932	5
S288c_chr02	66933	66934	12
S288c_chr02	66937	66938	22
S288c_chr02	66942	66943	2
S288c_chr02	66950	66951	1
S288c_chr02	66958	66959	1
S288c_chr02	73014	73015	1
S288c_chr02	73037	73038	1
S288c_chr02	73046	73047	2
S288c_chr02	73096	73097	2
S288c_chr02	73105	73106	2
S288c_chr02	76785	76786	2
S288c_chr02	78615	78616	2
S288c_chr02	79757	79758	1
S288c_chr02	79820	79821	1
S288c_chr02	79831	79834	1
S288c_chr02	79834	79835	10
S288c_chr02	79836	79837	1
S288c_chr02	79837	79838	27
S288c_chr02	79843	79844	43
S288c_chr02	79844	79845	174
S288c_chr02	79846	79847	1
S288c_chr02	79849	79850	5
S288c_chr02	79850	79851	40
S288c_chr02	79851	79852	3
S288c_chr02	79853	79854	15
S288c_chr02	79859	79860	3
S288c_chr02	79860	79861	6
S288c_chr02	79864	79865	1
S288c_chr02	79873	79874	2
S288c_chr02	79875	79876	5
S288c_chr02	79895	79896	1
S288c_chr02	79897	79898	4
S288c_chr02	79900	79901	18
S288c_chr02	79904	79905	4
S288c_chr02	79908	79909	6
S288c_chr02	79911	79912	1
S288c_chr02	79915	79916	2
S288c_chr02	79921	79922	3
S288c_chr02	79924	79925	3
S288c_chr02	79926	79927	1
S288c_chr02	79954	79955	4
S288c_chr02	79959	79960	2
S288c_chr02	79963	79964	1
S288c_chr02	79967	79968	5
S288c_chr02	79972	79973	9
S288c_chr02	79977	79978	2
S288c_chr02	79987	79988	1
S288c_chr02	79991	79992	4
S288c_chr02	80010	80011	5
S288c_chr02	80251	80252	1
S288c_chr02	80273	80274	1
S288c_chr02	81080	81081	1
S288c_chr02	88273	88274	1
S288c_chr02	88331	88332	1
S288c_chr02	88342	88343	1
S288c_chr02	88347	88348	2
S288c_chr02	88349	88350	1
S288c_chr02	88371	88372	1
S288c_chr02	88456	88457	1
S288c_chr02	88462	88463	5
S288c_chr02	88467	88468	3
S288c_chr02	88468	88469	53
S288c_chr02	88469	88470	1
S288c_chr02	88470	88471	43
S288c_chr02	88471	88472	1
S288c_chr02	88472	88473	18
S288c_chr02	88473	88474	35
S288c_chr02	88480	88481	2
S288c_chr02	88481	88482	5
S288c_chr02	88483	88484	2
S288c_chr02	88484	88485	13
S288c_chr02	88486	88487	1
S288c_chr02	88549	88550	1
S288c_chr02	88550	88551	5
S288c_chr02	88568	88569	3
S288c_chr02	88569	88570	1
S288c_chr02	90248	90249	1
S288c_chr02	90250	90251	3
S288c_chr02	90256	90257	1
S288c_chr02	90468	90469	7
S288c_chr02	90469	90470	2
S288c_chr02	90470	90471	5
S288c_chr02	90471	90472	75
S288c_chr02	90476	90477	12
S288c_chr02	90482	90483	1
S288c_chr02	90485	90486	2
S288c_chr02	90486	90487	12
S288c_chr02	90489	90490	1
S288c_chr02	90491	90492	1
S288c_chr02	90614	90615	1
S288c_chr02	90663	90664	1
S288c_chr02	90666	90667	1
S288c_chr02	90667	90668	8
S288c_chr02	90669	90670	1
S288c_chr02	90674	90676	3
S288c_chr02	90699	90700	1
S288c_chr02	92081	92082	1
S288c_chr02	92100	92101	1
S288c_chr02	92102	92103	6
S288c_chr02	92103	92104	4
S288c_chr02	92104	92105	5
S288c_chr02	92105	92106	10
S288c_chr02	92106	92107	1
S288c_chr02	92108	92109	2
S288c_chr02	92109	92110	1
S288c_chr02	92110	92111	15
S288c_chr02	92112	92113	7
S288c_chr02	92185	92186	2
S288c_chr02	92190	92191	2
S288c_chr02	92203	92204	4
S288c_chr02	92207	92208	2
S288c_chr02	92215	92216	3
S288c_chr02	92227	92228	1
S288c_chr02	93477	93478	2
S288c_chr02	93478	93479	17
S288c_chr02	93479	93480	1
S288c_chr02	93480	93481	7
S288c_chr02	93481	93482	1
S288c_chr02	93482	93483	102
S288c_chr02	93488	93489	1
S288c_chr02	93521	93522	2
S288c_chr02	93535	93536	2
S288c_chr02	93554	93555	1
S288c_chr02	93561	93562	1
S288c_chr02	93575	93576	2
S288c_chr02	93579	93580	3
S288c_chr02	93592	93593	2
S288c_chr02	93597	93598	4
S288c_chr02	93601	93602	1
S288c_chr02	93605	93606	1
S288c_chr02	93622	93623	2
S288c_chr02	93626	93627	3
S288c_chr02	93627	93628	1
S288c_chr02	93628	93629	47
S288c_chr02	93648	93649	2
S288c_chr02	93649	93650	6
S288c_chr02	93655	93656	1
S288c_chr02	93721	93722	1
S288c_chr02	93754	93755	1
S288c_chr02	94582	94583	1
S288c_chr02	96631	96632	1
S288c_chr02	97917	97918	2
S288c_chr02	98185	98186	1
S288c_chr02	100371	100372	1
S288c_chr02	101486	101487	1
S288c_chr02	103382	103383	1
S288c_chr02	105224	105225	1
S288c_chr02	105237	105238	1
S288c_chr02	105306	105307	2
S288c_chr02	105320	105321	2
S288c_chr02	105367	105368	1
S288c_chr02	105572	105573	1
S288c_chr02	105574	105575	3
S288c_chr02	106547	106548	2
S288c_chr02	107759	107760	4
S288c_chr02	110038	110039	1
S288c_chr02	110043	110044	4
S288c_chr02	110045	110046	9
S288c_chr02	110052	110053	2
S288c_chr02	110053	110054	6
S288c_chr02	110057	110058	1
S288c_chr02	111278	111279	2
S288c_chr02	111279	111280	5
S288c_chr02	111281	111282	1
S288c_chr02	111301	111302	1
S288c_chr02	111323	111324	1
S288c_chr02	111577	111578	5
S288c_chr02	112717	112718	2
S288c_chr02	112719	112720	2
S288c_chr02	112725	112726	2
S288c_chr02	112799	112800	1
S288c_chr02	112801	112802	9
S288c_chr02	112812	112813	4
S288c_chr02	112814	112815	1
S288c_chr02	112815	112816	12
S288c_chr02	112816	112817	4
S288c_chr02	112817	112818	220
S288c_chr02	112819	112820	2
S288c_chr02	112820	112822	4
S288c_chr02	112822	112823	10
S288c_chr02	112823	112824	16
S288c_chr02	112824	112825	343
S288c_chr02	112828	112829	4
S288c_chr02	112829	112830	74
S288c_chr02	112831	112832	1
S288c_chr02	112832	112833	9
S288c_chr02	112833	112834	222
S288c_chr02	112857	112858	1
S288c_chr02	112863	112864	4
S288c_chr02	113742	113743	1
S288c_chr02	114084	114085	2
S288c_chr02	114091	114092	1
S288c_chr02	115358	115359	1
S288c_chr02	115377	115378	1
S288c_chr02	115379	115380	4
S288c_chr02	115380	115381	6
S288c_chr02	115381	115382	7
S288c_chr02	115382	115383	71
S288c_chr02	115384	115385	1
S288c_chr02	115386	115387	18
S288c_chr02	115388	115389	1
S288c_chr02	115393	115394	6
S288c_chr02	115399	115400	12
S288c_chr02	115402	115403	16
S288c_chr02	115403	115404	7
S288c_chr02	115404	115405	128
S288c_chr02	115412	115413	23
S288c_chr02	115417	115418	2
S288c_chr02	115423	115424	21
S288c_chr02	115424	115425	1
S288c_chr02	115425	115426	3
S288c_chr02	115426	115427	88
S288c_chr02	115433	115434	1
S288c_chr02	115434	115435	3
S288c_chr02	115436	115437	239
S288c_chr02	115437	115438	1
S288c_chr02	115439	115440	2
S288c_chr02	115534	115535	1
S288c_chr02	115555	115556	1
S288c_chr02	115559	115561	7
S288c_chr02	115561	115562	2
S288c_chr02	115562	115563	21
S288c_chr02	115563	115564	90
S288c_chr02	115566	115567	14
S288c_chr02	115568	115569	1
S288c_chr02	115578	115579	1
S288c_chr02	115580	115581	34
S288c_chr02	115584	115585	1
S288c_chr02	115589	115590	2
S288c_chr02	115734	115735	2
S288c_chr02	116686	116687	2
S288c_chr02	116705	116706	1
S288c_chr02	117451	117452	1
S288c_chr02	117453	117454	30
S288c_chr02	117459	117460	5
S288c_chr02	117467	117468	1
S288c_chr02	117468	117469	3
S288c_chr02	119176	119177	2
S288c_chr02	119192	119193	2
S288c_chr02	119285	119286	2
S288c_chr02	119287	119288	1
S288c_chr02	119295	119296	3
S288c_chr02	119305	119306	2
S288c_chr02	119308	119309	3
S288c_chr02	119324	119326	1
S288c_chr02	119326	119327	3
S288c_chr02	119329	119330	1
S288c_chr02	119352	119353	4
S288c_chr02	119354	119355	1
S288c_chr02	119358	119359	1
S288c_chr02	119378	119379	1
S288c_chr02	119379	119380	5
S288c_chr02	119383	119384	4
S288c_chr02	119395	119396	1
S288c_chr02	119396	119397	2
S288c_chr02	119399	119400	1
S288c_chr02	119423	119424	1
S288c_chr02	122380	122381	1
S288c_chr02	122428	122429	3
S288c_chr02	126179	126180	5
S288c_chr02	126180	126181	113
S288c_chr02	126181	126182	1
S288c_chr02	126182	126183	2
S288c_chr02	126183	126184	8
S288c_chr02	126184	126185	79
S288c_chr02	126185	126186	444
S288c_chr02	126193	126194	11
S288c_chr02	126243	126244	1
S288c_chr02	126250	126251	1
S288c_chr02	126284	126285	1
S288c_chr02	126298	126299	1
S288c_chr02	126324	126325	6
S288c_chr02	127499	127500	2
S288c_chr02	127502	127503	5
S288c_chr02	127507	127508	1
S288c_chr02	127511	127512	2
S288c_chr02	127600	127601	1
S288c_chr02	127626	127627	3
S288c_chr02	127630	127631	1
S288c_chr02	127739	127740	1
S288c_chr02	127775	127776	1
S288c_chr02	127787	127788	1
S288c_chr02	129424	129425	1
S288c_chr02	132861	132862	3
S288c_chr02	133026	133027	4
S288c_chr02	133097	133098	1
S288c_chr02	133926	133927	2
S288c_chr02	133933	133934	1
S288c_chr02	136508	136509	3
S288c_chr02	136634	136635	1
S288c_chr02	136706	136707	1
S288c_chr02	141496	141497	1
S288c_chr02	141506	141507	1
S288c_chr02	141937	141938	1
S288c_chr02	141958	141959	12
S288c_chr02	141988	141989	1
S288c_chr02	141990	141991	3
S288c_chr02	142005	142006	3
S288c_chr02	142009	142010	1
S288c_chr02	142011	142012	27
S288c_chr02	142012	142013	1
S288c_chr02	142017	142018	46
S288c_chr02	142023	142024	9
S288c_chr02	142025	142026	2
S288c_chr02	142026	142027	44
S288c_chr02	142027	142028	321
S288c_chr02	142029	142030	1
S288c_chr02	142031	142035	2
S288c_chr02	142035	142036	3
S288c_chr02	142036	142037	1
S288c_chr02	142039	142040	6
S288c_chr02	142045	142046	2
S288c_chr02	142046	142047	4
S288c_chr02	142051	142052	1
S288c_chr02	142063	142064	11
S288c_chr02	142071	142072	3
S288c_chr02	142075	142076	2
S288c_chr02	142079	142081	13
S288c_chr02	142081	142082	2
S288c_chr02	142082	142083	16
S288c_chr02	142083	142084	3
S288c_chr02	142084	142085	46
S288c_chr02	142090	142091	5
S288c_chr02	142093	142094	2
S288c_chr02	142094	142095	14
S288c_chr02	142101	142102	1
S288c_chr02	142102	142103	6
S288c_chr02	142103	142104	2
S288c_chr02	142105	142106	1
S288c_chr02	142106	142107	2
S288c_chr02	142108	142109	1
S288c_chr02	142111	142112	1
S288c_chr02	142120	142121	1
S288c_chr02	142236	142237	1
S288c_chr02	143699	143700	2
S288c_chr02	143704	143705	2
S288c_chr02	143706	143707	17
S288c_chr02	143712	143713	2
S288c_chr02	143729	143730	1
S288c_chr02	146332	146333	2
S288c_chr02	146339	146340	2
S288c_chr02	146934	146935	1
S288c_chr02	146938	146939	1
S288c_chr02	146940	146941	6
S288c_chr02	146942	146943	33
S288c_chr02	146946	146947	24
S288c_chr02	146949	146950	1
S288c_chr02	146950	146951	29
S288c_chr02	146954	146955	2
S288c_chr02	146972	146973	1
S288c_chr02	146973	146974	21
S288c_chr02	146976	146977	58
S288c_chr02	146981	146982	1
S288c_chr02	146985	146986	1
S288c_chr02	146993	146995	1
S288c_chr02	147004	147005	1
S288c_chr02	147006	147007	3
S288c_chr02	147007	147008	16
S288c_chr02	147029	147030	2
S288c_chr02	147060	147061	1
S288c_chr02	147481	147482	1
S288c_chr02	150382	150383	2
S288c_chr02	150394	150395	1
S288c_chr02	150400	150401	2
S288c_chr02	150402	150403	3
S288c_chr02	150420	150421	1
S288c_chr02	150422	150423	1
S288c_chr02	150439	150440	3
S288c_chr02	154124	154125	1
S288c_chr02	154315	154316	2
S288c_chr02	161425	161426	2
S288c_chr02	161431	161432	6
S288c_chr02	161500	161501	2
S288c_chr02	161506	161507	10
S288c_chr02	161508	161509	114
S288c_chr02	161510	161511	1
S288c_chr02	161511	161512	3
S288c_chr02	161522	161523	2
S288c_chr02	161530	161531	2
S288c_chr02	161531	161532	12
S288c_chr02	161534	161535	9
S288c_chr02	161537	161538	4
S288c_chr02	161627	161628	1
S288c_chr02	162808	162809	1
S288c_chr02	162864	162865	1
S288c_chr02	162876	162877	1
S288c_chr02	162901	162902	1
S288c_chr02	162978	162979	2
S288c_chr02	164486	164487	2
S288c_chr02	166141	166142	1
S288c_chr02	166150	166151	1
S288c_chr02	167274	167275	2
S288c_chr02	167362	167363	4
S288c_chr02	167367	167368	4
S288c_chr02	167368	167369	1
S288c_chr02	167370	167371	15
S288c_chr02	167371	167372	1
S288c_chr02	167476	167477	1
S288c_chr02	167478	167479	1
S288c_chr02	167483	167484	1
S288c_chr02	167486	167487	1
S288c_chr02	167488	167489	3
S288c_chr02	167489	167490	5
S288c_chr02	167493	167494	1
S288c_chr02	167877	167878	2
S288c_chr02	169042	169043	1
S288c_chr02	169259	169260	2
S288c_chr02	169283	169284	1
S288c_chr02	169359	169360	4
S288c_chr02	169383	169384	1
S288c_chr02	169412	169413	1
S288c_chr02	169414	169415	1
S288c_chr02	169415	169416	8
S288c_chr02	169419	169420	9
S288c_chr02	169420	169421	3
S288c_chr02	169422	169423	66
S288c_chr02	169423	169424	14
S288c_chr02	169429	169430	2
S288c_chr02	169430	169431	12
S288c_chr02	169431	169432	9
S288c_chr02	169432	169433	2
S288c_chr02	169433	169434	5
S288c_chr02	169434	169435	89
S288c_chr02	169436	169437	1
S288c_chr02	169440	169441	28
S288c_chr02	169441	169442	3
S288c_chr02	169442	169443	45
S288c_chr02	169443	169444	263
S288c_chr02	169449	169450	33
S288c_chr02	169450	169451	40
S288c_chr02	169452	169453	44
S288c_chr02	169453	169454	1403
S288c_chr02	169455	169456	8
S288c_chr02	169456	169457	2
S288c_chr02	169457	169458	258
S288c_chr02	169458	169459	3
S288c_chr02	169459	169460	2078
S288c_chr02	169460	169461	44
S288c_chr02	169461	169462	8
S288c_chr02	169462	169463	392
S288c_chr02	169463	169464	18
S288c_chr02	169464	169465	10
S288c_chr02	169465	169466	538
S288c_chr02	169467	169468	13
S288c_chr02	169468	169469	1
S288c_chr02	169469	169470	92
S288c_chr02	169470	169471	9
S288c_chr02	169471	169472	883
S288c_chr02	169472	169473	5
S288c_chr02	169473	169474	3
S288c_chr02	169474	169475	4
S288c_chr02	169475	169476	33
S288c_chr02	169476	169477	5622
S288c_chr02	169477	169478	12
S288c_chr02	169478	169479	39
S288c_chr02	169479	169480	3407
S288c_chr02	169480	169481	8
S288c_chr02	169481	169482	174
S288c_chr02	169482	169483	1
S288c_chr02	169483	169484	52
S288c_chr02	169485	169486	2
S288c_chr02	169487	169488	19
S288c_chr02	169492	169493	12
S288c_chr02	169496	169498	7
S288c_chr02	169498	169499	20
S288c_chr02	169502	169503	14
S288c_chr02	169512	169514	2
[truncated: 73,442 more rows]
