# Supplementary material for: Alternative polyadenylation diversifies post‐transcriptional regulation by selective RNA–protein interactions
Source: Mol Syst Biol. 2014 Feb 25;10(2):719. doi: 10.1002/msb.135068 (PMC4023391; doi:10.1002/msb.135068)
Supplement: Supplementary file 13 — Sweave document [file MSB-10-2-719-s13.zip › C_t10_TGCCGA_fwd_uniquelyAligned_plus.sorted.bedgraph]

S288c_chr01	3513	3514	3
S288c_chr01	10339	10340	1
S288c_chr01	11419	11420	1
S288c_chr01	16737	16738	3
S288c_chr01	16767	16768	1
S288c_chr01	16943	16944	1
S288c_chr01	17211	17212	1
S288c_chr01	17408	17409	1
S288c_chr01	19031	19032	2
S288c_chr01	19269	19270	1
S288c_chr01	20205	20206	3
S288c_chr01	20206	20207	2
S288c_chr01	20413	20414	2
S288c_chr01	21919	21920	1
S288c_chr01	22362	22363	2
S288c_chr01	22368	22369	1
S288c_chr01	23868	23869	1
S288c_chr01	23870	23871	1
S288c_chr01	23911	23912	7
S288c_chr01	23912	23913	1
S288c_chr01	23915	23916	5
S288c_chr01	28026	28027	1
S288c_chr01	28032	28033	1
S288c_chr01	31266	31267	1
S288c_chr01	31319	31320	2
S288c_chr01	31345	31346	1
S288c_chr01	31403	31404	1
S288c_chr01	31407	31408	3
S288c_chr01	31408	31409	1
S288c_chr01	31412	31413	2
S288c_chr01	31413	31414	5
S288c_chr01	31414	31415	2
S288c_chr01	31415	31416	1
S288c_chr01	31418	31419	1
S288c_chr01	31434	31435	1
S288c_chr01	32930	32931	2
S288c_chr01	32938	32939	4
S288c_chr01	32944	32945	3
S288c_chr01	33054	33055	1
S288c_chr01	33227	33228	1
S288c_chr01	33408	33409	4
S288c_chr01	34439	34440	3
S288c_chr01	34766	34767	1
S288c_chr01	36296	36297	1
S288c_chr01	36445	36446	1
S288c_chr01	45273	45274	4
S288c_chr01	48907	48908	1
S288c_chr01	51163	51164	1
S288c_chr01	51618	51619	1
S288c_chr01	51620	51621	1
S288c_chr01	51671	51672	2
S288c_chr01	51685	51686	1
S288c_chr01	51689	51690	5
S288c_chr01	51690	51691	1
S288c_chr01	51701	51702	34
S288c_chr01	51702	51703	3
S288c_chr01	51705	51706	2
S288c_chr01	51718	51719	234
S288c_chr01	51719	51720	8
S288c_chr01	51725	51726	158
S288c_chr01	51726	51727	2
S288c_chr01	51728	51729	24
S288c_chr01	51729	51730	2
S288c_chr01	51730	51731	1
S288c_chr01	51732	51733	7
S288c_chr01	51735	51736	387
S288c_chr01	51736	51737	12
S288c_chr01	51737	51738	9
S288c_chr01	51738	51739	1
S288c_chr01	51740	51741	45
S288c_chr01	51741	51742	1
S288c_chr01	51743	51744	1
S288c_chr01	51752	51753	6
S288c_chr01	51758	51759	4
S288c_chr01	51762	51763	3
S288c_chr01	51774	51775	7
S288c_chr01	51776	51777	2
S288c_chr01	54903	54904	1
S288c_chr01	54933	54934	44
S288c_chr01	54934	54936	1
S288c_chr01	54936	54937	14
S288c_chr01	54937	54938	4
S288c_chr01	54943	54944	1
S288c_chr01	55645	55646	1
S288c_chr01	55893	55894	4
S288c_chr01	56882	56883	1
S288c_chr01	56886	56887	1
S288c_chr01	56894	56895	2
S288c_chr01	56900	56901	14
S288c_chr01	56901	56902	1
S288c_chr01	56906	56907	107
S288c_chr01	56907	56908	2
S288c_chr01	56910	56911	23
S288c_chr01	56912	56913	3
S288c_chr01	56914	56915	13
S288c_chr01	56921	56922	28
S288c_chr01	56922	56923	11
S288c_chr01	57756	57757	1
S288c_chr01	57775	57776	7
S288c_chr01	57778	57779	23
S288c_chr01	57779	57780	3
S288c_chr01	57780	57781	2
S288c_chr01	57786	57787	2
S288c_chr01	57836	57837	4
S288c_chr01	57848	57849	41
S288c_chr01	57849	57850	19
S288c_chr01	57853	57854	578
S288c_chr01	57854	57855	39
S288c_chr01	57855	57856	4
S288c_chr01	57856	57857	2
S288c_chr01	57857	57858	169
S288c_chr01	57858	57859	25
S288c_chr01	57859	57860	114
S288c_chr01	57860	57861	300
S288c_chr01	57861	57862	17
S288c_chr01	57862	57863	7
S288c_chr01	57863	57864	813
S288c_chr01	57864	57865	44
S288c_chr01	57865	57866	38
S288c_chr01	57866	57867	6
S288c_chr01	57867	57868	91
S288c_chr01	57868	57869	2
S288c_chr01	57869	57870	977
S288c_chr01	57870	57871	55
S288c_chr01	57871	57872	9
S288c_chr01	57872	57873	3
S288c_chr01	57874	57875	1
S288c_chr01	57876	57877	90
S288c_chr01	57877	57878	4
S288c_chr01	57878	57879	17
S288c_chr01	57882	57883	6
S288c_chr01	57885	57886	1
S288c_chr01	57895	57896	1
S288c_chr01	57903	57904	1
S288c_chr01	58092	58093	4
S288c_chr01	58498	58499	38
S288c_chr01	58499	58500	1
S288c_chr01	58545	58546	2
S288c_chr01	58566	58567	1
S288c_chr01	58578	58579	1
S288c_chr01	58602	58603	10
S288c_chr01	58608	58609	2
S288c_chr01	58609	58610	1
S288c_chr01	58614	58615	24
S288c_chr01	58616	58617	2
S288c_chr01	58618	58619	82
S288c_chr01	58619	58620	1
S288c_chr01	58620	58621	5
S288c_chr01	58621	58622	33
S288c_chr01	58622	58623	11
S288c_chr01	58625	58626	11
S288c_chr01	58626	58627	1
S288c_chr01	58629	58630	1
S288c_chr01	58633	58634	1
S288c_chr01	58638	58639	1
S288c_chr01	59480	59481	1
S288c_chr01	59489	59490	1
S288c_chr01	61234	61235	1
S288c_chr01	62565	62566	1
S288c_chr01	63937	63938	1
S288c_chr01	65361	65362	3
S288c_chr01	65363	65365	2
S288c_chr01	65365	65366	6
S288c_chr01	65367	65368	1
S288c_chr01	65374	65375	5
S288c_chr01	65440	65441	4
S288c_chr01	65455	65456	4
S288c_chr01	65627	65628	1
S288c_chr01	66037	66038	1
S288c_chr01	68628	68629	4
S288c_chr01	68642	68643	9
S288c_chr01	68646	68647	1
S288c_chr01	68648	68649	2
S288c_chr01	68649	68650	1
S288c_chr01	68650	68651	3
S288c_chr01	68652	68653	17
S288c_chr01	68653	68654	1
S288c_chr01	68657	68658	2
S288c_chr01	69843	69844	11
S288c_chr01	73279	73280	7
S288c_chr01	73310	73311	1
S288c_chr01	73317	73318	3
S288c_chr01	73325	73326	16
S288c_chr01	73332	73333	1
S288c_chr01	73339	73340	1
S288c_chr01	73365	73366	1
S288c_chr01	73370	73371	2
S288c_chr01	74129	74130	1
S288c_chr01	74738	74739	1
S288c_chr01	74772	74773	2
S288c_chr01	74777	74778	17
S288c_chr01	74778	74779	1
S288c_chr01	74781	74782	4
S288c_chr01	74789	74790	4
S288c_chr01	74793	74794	1
S288c_chr01	74831	74832	7
S288c_chr01	74832	74834	1
S288c_chr01	74835	74836	9
S288c_chr01	74836	74837	2
S288c_chr01	74837	74838	3
S288c_chr01	74840	74841	8
S288c_chr01	74849	74850	151
S288c_chr01	74850	74851	6
S288c_chr01	74851	74852	3
S288c_chr01	74853	74854	28
S288c_chr01	74856	74857	22
S288c_chr01	74874	74875	2
S288c_chr01	74878	74879	1
S288c_chr01	74937	74938	1
S288c_chr01	74941	74942	2
S288c_chr01	74947	74948	1
S288c_chr01	74964	74965	12
S288c_chr01	75013	75014	410
S288c_chr01	75014	75015	21
S288c_chr01	75015	75016	17
S288c_chr01	75018	75019	10
S288c_chr01	75021	75022	4
S288c_chr01	75606	75607	7
S288c_chr01	79433	79434	1
S288c_chr01	80247	80248	2
S288c_chr01	80562	80563	3
S288c_chr01	80568	80569	20
S288c_chr01	80595	80596	3
S288c_chr01	80607	80608	6
S288c_chr01	80609	80610	9
S288c_chr01	83191	83192	2
S288c_chr01	83194	83195	3
S288c_chr01	83196	83198	2
S288c_chr01	83202	83203	3
S288c_chr01	83203	83204	1
S288c_chr01	83208	83209	1
S288c_chr01	83209	83210	15
S288c_chr01	83214	83216	1
S288c_chr01	84567	84568	1
S288c_chr01	84583	84584	5
S288c_chr01	84586	84587	1
S288c_chr01	84599	84600	1
S288c_chr01	84602	84604	1
S288c_chr01	84607	84608	1
S288c_chr01	87410	87411	9
S288c_chr01	87412	87413	1
S288c_chr01	87417	87418	1
S288c_chr01	87667	87668	1
S288c_chr01	87675	87676	1
S288c_chr01	87683	87684	14
S288c_chr01	87685	87686	43
S288c_chr01	87686	87687	6
S288c_chr01	87689	87690	2
S288c_chr01	87691	87692	204
S288c_chr01	87692	87693	31
S288c_chr01	87694	87695	20
S288c_chr01	87695	87697	2
S288c_chr01	87697	87699	1
S288c_chr01	87706	87707	3
S288c_chr01	87715	87716	6
S288c_chr01	87718	87719	1
S288c_chr01	87731	87732	2
S288c_chr01	87737	87738	8
S288c_chr01	87738	87739	2
S288c_chr01	87743	87744	31
S288c_chr01	87744	87745	7
S288c_chr01	87746	87747	8
S288c_chr01	87751	87752	2
S288c_chr01	87756	87757	1
S288c_chr01	87757	87758	48
S288c_chr01	87758	87759	33
S288c_chr01	87760	87761	1
S288c_chr01	87761	87762	15
S288c_chr01	87763	87764	9
S288c_chr01	87767	87768	74
S288c_chr01	87768	87769	21
S288c_chr01	87770	87771	5
S288c_chr01	87772	87773	1
S288c_chr01	87778	87779	7
S288c_chr01	87779	87780	1
S288c_chr01	87787	87788	20
S288c_chr01	87788	87789	2
S288c_chr01	87791	87792	1
S288c_chr01	87793	87794	3
S288c_chr01	87795	87796	10
S288c_chr01	87798	87799	1
S288c_chr01	87800	87801	1
S288c_chr01	87833	87834	1
S288c_chr01	87845	87846	1
S288c_chr01	88019	88020	2
S288c_chr01	88021	88022	1
S288c_chr01	90262	90264	1
S288c_chr01	90270	90271	1
S288c_chr01	90403	90404	15
S288c_chr01	90404	90405	2
S288c_chr01	90412	90413	18
S288c_chr01	91535	91536	1
S288c_chr01	91998	91999	1
S288c_chr01	92307	92308	2
S288c_chr01	95469	95470	1
S288c_chr01	95470	95471	26
S288c_chr01	95476	95477	10
S288c_chr01	95477	95478	2
S288c_chr01	95478	95479	1
S288c_chr01	95480	95481	2
S288c_chr01	95481	95482	177
S288c_chr01	95482	95483	15
S288c_chr01	95483	95484	17
S288c_chr01	95484	95486	2
S288c_chr01	95487	95488	2
S288c_chr01	95489	95490	13
S288c_chr01	95490	95491	1
S288c_chr01	95556	95557	2
S288c_chr01	95595	95596	10
S288c_chr01	95604	95605	1
S288c_chr01	95609	95610	1
S288c_chr01	95890	95891	1
S288c_chr01	95898	95899	1
S288c_chr01	97448	97449	1
S288c_chr01	99971	99972	1
S288c_chr01	99974	99975	1
S288c_chr01	100017	100018	1
S288c_chr01	100021	100022	43
S288c_chr01	100023	100024	4
S288c_chr01	100033	100034	14
S288c_chr01	100037	100038	4
S288c_chr01	100040	100041	5
S288c_chr01	100050	100051	2
S288c_chr01	100051	100052	1
S288c_chr01	100057	100058	2
S288c_chr01	100538	100539	1
S288c_chr01	100562	100563	1
S288c_chr01	100568	100569	3
S288c_chr01	100584	100585	3
S288c_chr01	100595	100596	1
S288c_chr01	100722	100723	6
S288c_chr01	100729	100730	3
S288c_chr01	101310	101311	1
S288c_chr01	101370	101371	3
S288c_chr01	101393	101394	1
S288c_chr01	101400	101401	1
S288c_chr01	101409	101410	2
S288c_chr01	101435	101436	1
S288c_chr01	102540	102541	2
S288c_chr01	106093	106094	1
S288c_chr01	106111	106112	1
S288c_chr01	106120	106121	30
S288c_chr01	106122	106123	1
S288c_chr01	106124	106125	24
S288c_chr01	106125	106126	1
S288c_chr01	106126	106127	5
S288c_chr01	106127	106128	53
S288c_chr01	106129	106130	18
S288c_chr01	106132	106133	9
S288c_chr01	106133	106134	1
S288c_chr01	106134	106135	3
S288c_chr01	106138	106139	2
S288c_chr01	106139	106140	1
S288c_chr01	106141	106142	6
S288c_chr01	106142	106143	611
S288c_chr01	106143	106144	39
S288c_chr01	106144	106145	20
S288c_chr01	106145	106146	1
S288c_chr01	106149	106150	113
S288c_chr01	106151	106152	2
S288c_chr01	106152	106153	31
S288c_chr01	106154	106155	7
S288c_chr01	106155	106156	1
S288c_chr01	106156	106157	14
S288c_chr01	106160	106161	12
S288c_chr01	106162	106163	19
S288c_chr01	106163	106164	4
S288c_chr01	106165	106166	1
S288c_chr01	106169	106170	88
S288c_chr01	106172	106173	2
S288c_chr01	106173	106174	11
S288c_chr01	106201	106202	1
S288c_chr01	106202	106203	2
S288c_chr01	106203	106204	5
S288c_chr01	106206	106207	11
S288c_chr01	106210	106211	40
S288c_chr01	106212	106213	3
S288c_chr01	106215	106216	3
S288c_chr01	106228	106229	2
S288c_chr01	106242	106243	33
S288c_chr01	106243	106244	2
S288c_chr01	108651	108652	1
S288c_chr01	108704	108705	1
S288c_chr01	108717	108718	4
S288c_chr01	108730	108731	16
S288c_chr01	108758	108759	1
S288c_chr01	108760	108761	3
S288c_chr01	108771	108772	24
S288c_chr01	108772	108773	5
S288c_chr01	108779	108780	5
S288c_chr01	108791	108792	9
S288c_chr01	108809	108810	1
S288c_chr01	108812	108813	10
S288c_chr01	108815	108816	7
S288c_chr01	108819	108820	5
S288c_chr01	108829	108830	22
S288c_chr01	108830	108831	7
S288c_chr01	108832	108833	13
S288c_chr01	108833	108834	2
S288c_chr01	108834	108835	256
S288c_chr01	108835	108836	71
S288c_chr01	108836	108837	11
S288c_chr01	108837	108838	4
S288c_chr01	108839	108840	1
S288c_chr01	108841	108842	13
S288c_chr01	108879	108880	1
S288c_chr01	110536	110537	1
S288c_chr01	110562	110563	5
S288c_chr01	110588	110589	9
S288c_chr01	110592	110593	2
S288c_chr01	110610	110611	13
S288c_chr01	110611	110612	1
S288c_chr01	110615	110616	75
S288c_chr01	110619	110620	5
S288c_chr01	110623	110624	2
S288c_chr01	110629	110630	3
S288c_chr01	110775	110776	1
S288c_chr01	113445	113446	2
S288c_chr01	113450	113451	3
S288c_chr01	113461	113462	2
S288c_chr01	113463	113464	1
S288c_chr01	113471	113472	4
S288c_chr01	113489	113490	3
S288c_chr01	113530	113531	8
S288c_chr01	113531	113533	1
S288c_chr01	113536	113537	86
S288c_chr01	113538	113539	15
S288c_chr01	113541	113542	3
S288c_chr01	113543	113544	22
S288c_chr01	113544	113545	4
S288c_chr01	113564	113565	1
S288c_chr01	113568	113569	1
S288c_chr01	118455	118456	1
S288c_chr01	119629	119630	4
S288c_chr01	119631	119632	1
S288c_chr01	120145	120146	1
S288c_chr01	124492	124493	2
S288c_chr01	124498	124499	5
S288c_chr01	126755	126756	13
S288c_chr01	126756	126757	3
S288c_chr01	126757	126758	2
S288c_chr01	126759	126760	1
S288c_chr01	126765	126766	2
S288c_chr01	126895	126896	394
S288c_chr01	126896	126897	34
S288c_chr01	126897	126898	5
S288c_chr01	128060	128061	2
S288c_chr01	128062	128063	1
S288c_chr01	128117	128118	5
S288c_chr01	128199	128200	1
S288c_chr01	128204	128205	1
S288c_chr01	128205	128206	3
S288c_chr01	128207	128208	14
S288c_chr01	130715	130716	1
S288c_chr01	133409	133410	3
S288c_chr01	133437	133438	1
S288c_chr01	133635	133636	1
S288c_chr01	133641	133642	6
S288c_chr01	134057	134058	1
S288c_chr01	134074	134075	1
S288c_chr01	134082	134083	17
S288c_chr01	134083	134084	1
S288c_chr01	134087	134088	3
S288c_chr01	136652	136653	2
S288c_chr01	137407	137408	1
S288c_chr01	137508	137509	4
S288c_chr01	137521	137522	121
S288c_chr01	137522	137523	3
S288c_chr01	137523	137524	21
S288c_chr01	137524	137525	53
S288c_chr01	137525	137526	3
S288c_chr01	137526	137527	7
S288c_chr01	137529	137530	23
S288c_chr01	137530	137531	1
S288c_chr01	137531	137532	50
S288c_chr01	137533	137534	1
S288c_chr01	137534	137536	2
S288c_chr01	137537	137538	1
S288c_chr01	137542	137543	7
S288c_chr01	137544	137545	3
S288c_chr01	137547	137548	16
S288c_chr01	137551	137552	317
S288c_chr01	137552	137553	2
S288c_chr01	137553	137554	1
S288c_chr01	137555	137556	1
S288c_chr01	137557	137558	34
S288c_chr01	137559	137560	53
S288c_chr01	137564	137565	1
S288c_chr01	137567	137568	5
S288c_chr01	137569	137570	2
S288c_chr01	137573	137574	112
S288c_chr01	137580	137581	5
S288c_chr01	137630	137631	2
S288c_chr01	137635	137636	12
S288c_chr01	137983	137984	3
S288c_chr01	139291	139293	1
S288c_chr01	139296	139297	3
S288c_chr01	139300	139301	2
S288c_chr01	139314	139315	10
S288c_chr01	139315	139316	2
S288c_chr01	139316	139317	1
S288c_chr01	139317	139318	2
S288c_chr01	139320	139321	3
S288c_chr01	139323	139324	20
S288c_chr01	139324	139325	4
S288c_chr01	139325	139326	1
S288c_chr01	139327	139328	3
S288c_chr01	139331	139332	38
S288c_chr01	139332	139333	1
S288c_chr01	139333	139334	3
S288c_chr01	139334	139335	1
S288c_chr01	139337	139338	20
S288c_chr01	139340	139341	1
S288c_chr01	139341	139342	5
S288c_chr01	139343	139344	5
S288c_chr01	139348	139349	1
S288c_chr01	139352	139353	1
S288c_chr01	139353	139354	5
S288c_chr01	139354	139355	1
S288c_chr01	139355	139356	2
S288c_chr01	139356	139357	4114
S288c_chr01	139357	139358	31
S288c_chr01	139358	139359	23
S288c_chr01	139359	139360	5
S288c_chr01	139360	139361	3
S288c_chr01	139361	139362	1
S288c_chr01	139363	139364	2
S288c_chr01	139369	139370	58
S288c_chr01	139371	139372	1
S288c_chr01	139374	139375	5
S288c_chr01	139376	139377	18
S288c_chr01	139378	139379	41
S288c_chr01	139380	139381	207
S288c_chr01	139381	139382	24
S288c_chr01	139382	139383	3
S288c_chr01	139385	139386	3
S288c_chr01	139440	139441	8
S288c_chr01	139473	139474	5
S288c_chr01	141899	141900	2
S288c_chr01	141901	141902	1
S288c_chr01	142310	142311	28
S288c_chr01	142313	142314	1
S288c_chr01	142711	142712	1
S288c_chr01	143131	143132	1
S288c_chr01	143176	143177	2
S288c_chr01	143211	143212	1
S288c_chr01	143220	143221	1
S288c_chr01	143242	143243	1
S288c_chr01	143296	143297	2
S288c_chr01	143301	143302	5
S288c_chr01	143619	143620	1
S288c_chr01	147474	147475	1
S288c_chr01	147494	147495	2
S288c_chr01	147499	147500	9
S288c_chr01	147513	147514	10
S288c_chr01	147514	147515	2
S288c_chr01	147515	147516	1
S288c_chr01	147524	147525	2
S288c_chr01	147529	147530	7
S288c_chr01	147536	147537	1
S288c_chr01	147538	147539	4
S288c_chr01	147546	147547	4
S288c_chr01	147557	147558	3
S288c_chr01	147561	147562	2
S288c_chr01	147571	147572	1
S288c_chr01	147578	147579	1
S288c_chr01	148573	148574	1
S288c_chr01	148808	148809	3
S288c_chr01	148956	148957	1
S288c_chr01	149646	149647	4
S288c_chr01	149932	149933	8
S288c_chr01	152124	152125	3
S288c_chr01	153652	153653	1
S288c_chr01	153765	153766	2
S288c_chr01	153783	153784	2
S288c_chr01	153788	153789	4
S288c_chr01	153790	153791	2
S288c_chr01	153827	153828	15
S288c_chr01	153831	153832	123
S288c_chr01	153833	153834	2
S288c_chr01	153834	153835	26
S288c_chr01	153836	153837	4
S288c_chr01	153840	153841	1
S288c_chr01	153846	153847	2
S288c_chr01	153854	153855	6
S288c_chr01	153855	153856	3
S288c_chr01	153859	153860	3
S288c_chr01	153867	153868	2
S288c_chr01	153874	153875	43
S288c_chr01	153876	153877	4
S288c_chr01	153877	153878	1
S288c_chr01	153880	153881	4
S288c_chr01	153889	153890	22
S288c_chr01	153890	153891	2
S288c_chr01	153891	153892	6
S288c_chr01	153911	153912	6
S288c_chr01	153912	153914	1
S288c_chr01	153920	153921	7
S288c_chr01	153921	153922	1
S288c_chr01	153924	153925	1
S288c_chr01	153928	153929	20
S288c_chr01	153929	153930	4
S288c_chr01	153930	153931	1
S288c_chr01	153933	153934	1
S288c_chr01	153934	153935	19
S288c_chr01	153936	153937	4
S288c_chr01	153943	153944	1
S288c_chr01	153949	153950	110
S288c_chr01	153950	153951	13
S288c_chr01	153954	153955	1
S288c_chr01	153956	153957	36
S288c_chr01	153958	153959	3
S288c_chr01	153959	153960	5
S288c_chr01	153962	153963	6
S288c_chr01	153966	153967	11
S288c_chr01	153967	153968	6
S288c_chr01	153969	153970	1
S288c_chr01	153979	153980	141
S288c_chr01	153980	153981	9
S288c_chr01	153981	153982	1
S288c_chr01	153986	153987	22
S288c_chr01	153988	153989	342
S288c_chr01	153989	153990	3
S288c_chr01	153990	153991	12
S288c_chr01	153994	153995	7
S288c_chr01	153997	153998	1
S288c_chr01	153998	153999	3
S288c_chr01	154013	154014	3
S288c_chr01	154228	154229	12
S288c_chr01	154238	154239	1
S288c_chr01	154837	154838	1
S288c_chr01	154857	154858	1
S288c_chr01	156671	156672	2
S288c_chr01	156673	156674	1
S288c_chr01	156680	156681	170
S288c_chr01	156681	156682	16
S288c_chr01	156682	156683	13
S288c_chr01	156683	156684	21
S288c_chr01	156684	156685	3
S288c_chr01	156688	156689	4
S288c_chr01	156689	156690	1
S288c_chr01	156691	156692	2
S288c_chr01	156703	156704	68
S288c_chr01	156709	156710	2
S288c_chr01	156711	156712	4
S288c_chr01	159802	159803	2
S288c_chr01	159888	159889	1
S288c_chr01	159901	159902	2
S288c_chr01	159911	159912	1
S288c_chr01	160083	160084	1
S288c_chr01	160087	160088	4
S288c_chr01	160126	160127	1
S288c_chr01	160232	160233	1
S288c_chr01	166501	166502	4
S288c_chr01	166519	166520	1
S288c_chr01	166531	166532	4
S288c_chr01	166533	166534	3
S288c_chr01	166537	166538	4
S288c_chr01	166556	166557	10
S288c_chr01	166558	166559	1
S288c_chr01	166559	166560	6
S288c_chr01	166563	166564	60
S288c_chr01	166564	166565	8
S288c_chr01	166566	166567	7
S288c_chr01	166567	166568	20
S288c_chr01	166586	166587	1
S288c_chr01	166590	166591	3
S288c_chr01	166703	166704	1
S288c_chr01	166707	166708	2
S288c_chr01	167097	167098	1
S288c_chr01	168518	168519	1
S288c_chr01	168862	168863	3
S288c_chr01	169099	169100	1
S288c_chr01	169314	169315	1
S288c_chr01	170146	170147	3
S288c_chr01	170175	170176	21
S288c_chr01	170178	170179	5
S288c_chr01	170181	170182	30
S288c_chr01	170243	170244	1
S288c_chr01	170248	170249	3
S288c_chr01	170252	170253	2
S288c_chr01	170262	170263	12
S288c_chr01	170264	170265	2
S288c_chr01	170270	170271	1
S288c_chr01	170280	170281	1
S288c_chr01	170284	170285	4
S288c_chr01	170309	170310	5
S288c_chr01	170312	170313	2
S288c_chr01	170313	170314	5
S288c_chr01	170318	170319	5
S288c_chr01	170320	170321	1
S288c_chr01	170325	170326	5
S288c_chr01	170327	170328	9
S288c_chr01	170328	170329	1
S288c_chr01	170331	170332	144
S288c_chr01	170332	170333	1
S288c_chr01	170333	170334	2
S288c_chr01	170334	170335	1
S288c_chr01	172064	172065	2
S288c_chr01	172091	172092	1
S288c_chr01	172101	172102	5
S288c_chr01	172118	172119	33
S288c_chr01	172120	172121	4
S288c_chr01	172125	172126	1
S288c_chr01	172133	172134	4
S288c_chr01	172148	172149	8
S288c_chr01	172154	172155	8
S288c_chr01	172155	172156	1
S288c_chr01	172159	172160	5
S288c_chr01	172162	172163	1
S288c_chr01	175697	175698	1
S288c_chr01	175747	175748	2
S288c_chr01	176591	176592	4
S288c_chr01	176596	176597	3
S288c_chr01	177040	177041	2
S288c_chr01	182945	182946	1
S288c_chr01	183011	183012	1
S288c_chr01	183015	183016	5
S288c_chr01	183296	183297	1
S288c_chr01	184442	184443	3
S288c_chr01	184460	184461	1
S288c_chr01	184465	184466	1
S288c_chr01	184470	184471	1
S288c_chr01	184489	184490	1
S288c_chr01	184564	184565	1
S288c_chr01	184575	184576	2
S288c_chr01	185859	185860	3
S288c_chr01	186665	186666	4
S288c_chr01	186666	186667	1
S288c_chr01	186723	186724	1
S288c_chr01	186907	186908	2
S288c_chr01	186935	186936	1
S288c_chr01	187195	187196	1
S288c_chr01	189571	189572	1
S288c_chr01	189633	189634	1
S288c_chr01	189654	189655	6
S288c_chr01	189661	189662	2
S288c_chr01	189912	189913	2
S288c_chr01	196704	196705	3
S288c_chr01	199944	199945	1
S288c_chr01	199960	199961	2
S288c_chr01	200365	200366	1
S288c_chr01	201513	201514	1
S288c_chr01	208219	208220	3
S288c_chr01	209599	209600	1
S288c_chr01	220465	220466	1
S288c_chr01	223163	223164	1
S288c_chr01	226837	226838	3
S288c_chr01	226931	226932	16
S288c_chr01	226932	226933	3
S288c_chr01	226933	226934	4
S288c_chr02	179	180	3
S288c_chr02	202	203	152
S288c_chr02	203	204	11
S288c_chr02	206	207	2
S288c_chr02	9800	9801	5
S288c_chr02	9808	9809	1
S288c_chr02	9811	9812	6
S288c_chr02	9817	9818	29
S288c_chr02	9818	9819	1
S288c_chr02	9834	9835	56
S288c_chr02	9835	9836	10
S288c_chr02	9836	9837	8
S288c_chr02	9838	9839	9
S288c_chr02	9839	9840	3
S288c_chr02	9841	9842	7
S288c_chr02	9847	9848	11
S288c_chr02	9861	9862	3
S288c_chr02	9868	9869	2
S288c_chr02	9869	9870	5
S288c_chr02	9871	9872	2
S288c_chr02	9874	9875	3
S288c_chr02	9875	9876	1
S288c_chr02	10253	10254	2
S288c_chr02	10316	10317	1
S288c_chr02	10333	10334	2
S288c_chr02	10536	10537	1
S288c_chr02	10542	10543	3
S288c_chr02	10544	10545	1
S288c_chr02	10566	10567	5
S288c_chr02	10572	10573	1
S288c_chr02	10592	10593	4
S288c_chr02	10594	10595	5
S288c_chr02	10612	10613	3
S288c_chr02	10633	10634	1
S288c_chr02	10638	10639	2
S288c_chr02	10640	10641	3
S288c_chr02	10644	10645	2
S288c_chr02	10669	10670	1
S288c_chr02	10716	10717	2
S288c_chr02	10733	10734	2
S288c_chr02	10738	10739	6
S288c_chr02	10740	10741	15
S288c_chr02	10741	10742	1
S288c_chr02	10742	10743	4
S288c_chr02	10745	10746	1
S288c_chr02	10772	10773	15
S288c_chr02	10773	10774	3
S288c_chr02	10777	10778	3
S288c_chr02	10779	10780	19
S288c_chr02	10780	10781	3
S288c_chr02	10783	10784	5
S288c_chr02	10798	10799	11
S288c_chr02	10800	10801	10
S288c_chr02	10801	10802	15
S288c_chr02	10805	10806	4
S288c_chr02	10811	10812	3
S288c_chr02	10812	10813	2
S288c_chr02	10890	10891	11
S288c_chr02	10891	10892	2
S288c_chr02	10892	10893	1
S288c_chr02	10895	10896	3
S288c_chr02	13508	13509	1
S288c_chr02	13782	13783	1
S288c_chr02	13792	13793	1
S288c_chr02	13798	13799	4
S288c_chr02	13825	13826	1
S288c_chr02	13834	13835	5
S288c_chr02	13892	13893	1
S288c_chr02	13917	13918	2
S288c_chr02	13924	13925	1
S288c_chr02	13940	13941	2
S288c_chr02	13941	13942	1
S288c_chr02	13948	13949	1
S288c_chr02	13951	13952	2
S288c_chr02	13954	13956	3
S288c_chr02	13957	13958	5
S288c_chr02	13959	13960	1
S288c_chr02	13962	13963	7
S288c_chr02	13970	13971	2
S288c_chr02	13973	13974	3
S288c_chr02	13975	13976	1
S288c_chr02	14032	14033	2
S288c_chr02	14039	14040	3
S288c_chr02	14098	14099	5
S288c_chr02	14101	14102	1
S288c_chr02	14103	14104	69
S288c_chr02	14104	14105	2
S288c_chr02	14107	14108	4
S288c_chr02	14117	14118	1
S288c_chr02	14122	14123	19
S288c_chr02	14123	14124	1
S288c_chr02	14128	14129	9
S288c_chr02	14130	14131	2
S288c_chr02	14160	14161	1
S288c_chr02	14162	14163	10
S288c_chr02	14172	14174	1
S288c_chr02	14935	14936	1
S288c_chr02	15276	15277	1
S288c_chr02	18074	18075	9
S288c_chr02	18075	18076	33
S288c_chr02	18076	18077	1
S288c_chr02	18078	18079	4
S288c_chr02	18085	18086	6
S288c_chr02	18093	18094	2
S288c_chr02	18095	18096	5
S288c_chr02	18096	18097	2
S288c_chr02	18151	18152	2
S288c_chr02	19464	19465	6
S288c_chr02	21564	21565	1
S288c_chr02	21578	21579	1
S288c_chr02	21587	21588	2
S288c_chr02	21711	21712	2
S288c_chr02	21714	21715	1
S288c_chr02	21729	21730	1
S288c_chr02	21736	21737	12
S288c_chr02	21737	21738	1
S288c_chr02	21760	21761	1
S288c_chr02	21802	21803	1
S288c_chr02	21804	21805	1
S288c_chr02	21808	21809	6
S288c_chr02	21812	21813	3
S288c_chr02	21815	21816	2
S288c_chr02	22055	22056	10
S288c_chr02	24780	24781	1
S288c_chr02	24783	24784	3
S288c_chr02	24800	24801	2
S288c_chr02	24805	24806	2
S288c_chr02	24807	24808	7
S288c_chr02	24813	24814	2
S288c_chr02	25931	25932	2
S288c_chr02	30446	30447	3
S288c_chr02	36517	36518	1
S288c_chr02	38815	38816	1
S288c_chr02	40719	40720	1
S288c_chr02	43041	43042	1
S288c_chr02	43131	43132	1
S288c_chr02	43204	43205	1
S288c_chr02	43860	43861	1
S288c_chr02	44058	44059	3
S288c_chr02	44094	44095	1
S288c_chr02	44098	44099	3
S288c_chr02	44103	44104	8
S288c_chr02	44105	44106	18
S288c_chr02	44111	44112	3
S288c_chr02	44119	44120	18
S288c_chr02	44120	44121	8
S288c_chr02	44126	44127	1
S288c_chr02	44130	44131	1
S288c_chr02	44348	44349	2
S288c_chr02	45578	45579	1
S288c_chr02	46174	46175	1
S288c_chr02	46176	46177	1
S288c_chr02	46303	46304	1
S288c_chr02	46354	46355	2
S288c_chr02	46385	46386	5
S288c_chr02	46392	46393	1
S288c_chr02	46401	46402	1
S288c_chr02	46412	46413	1
S288c_chr02	46415	46416	2
S288c_chr02	46418	46419	3
S288c_chr02	46422	46423	2
S288c_chr02	46426	46427	1
S288c_chr02	46430	46431	12
S288c_chr02	46432	46433	68
S288c_chr02	46437	46438	15
S288c_chr02	46699	46700	4
S288c_chr02	46703	46704	4
S288c_chr02	46926	46927	1
S288c_chr02	46967	46968	3
S288c_chr02	46981	46982	2
S288c_chr02	46994	46995	2
S288c_chr02	47007	47008	9
S288c_chr02	47008	47009	1
S288c_chr02	47009	47010	2
S288c_chr02	47015	47016	2
S288c_chr02	47017	47018	2
S288c_chr02	47019	47020	4
S288c_chr02	47027	47028	11
S288c_chr02	47029	47030	2
S288c_chr02	47031	47032	46
S288c_chr02	47050	47051	1
S288c_chr02	47068	47069	1
S288c_chr02	47115	47116	4
S288c_chr02	47134	47135	2
S288c_chr02	47144	47145	3
S288c_chr02	47145	47146	15
S288c_chr02	47146	47147	2
S288c_chr02	47150	47151	9
S288c_chr02	47168	47169	2
S288c_chr02	47181	47182	3
S288c_chr02	47185	47186	257
S288c_chr02	47186	47187	16
S288c_chr02	47187	47188	1
S288c_chr02	47188	47189	38
S288c_chr02	47189	47190	4
S288c_chr02	47191	47192	2
S288c_chr02	47193	47194	1
S288c_chr02	47198	47199	4
S288c_chr02	47201	47202	2
S288c_chr02	47205	47206	1
S288c_chr02	47207	47208	5
S288c_chr02	47210	47211	31
S288c_chr02	47212	47213	5
S288c_chr02	47214	47215	5
S288c_chr02	47216	47217	192
S288c_chr02	47232	47233	4
S288c_chr02	47250	47251	9
S288c_chr02	47252	47253	1
S288c_chr02	47254	47255	105
S288c_chr02	47255	47256	7
S288c_chr02	47256	47257	26
S288c_chr02	47259	47260	23
S288c_chr02	47260	47261	2
S288c_chr02	47261	47262	1
S288c_chr02	47262	47263	1287
S288c_chr02	47263	47264	196
S288c_chr02	47264	47265	5
S288c_chr02	47265	47266	6
S288c_chr02	47266	47267	51
S288c_chr02	47267	47268	1
S288c_chr02	47270	47271	229
S288c_chr02	47271	47272	5
S288c_chr02	47272	47273	439
S288c_chr02	47273	47274	13
S288c_chr02	47274	47275	16
S288c_chr02	47275	47276	3
S288c_chr02	48219	48220	1
S288c_chr02	48488	48489	1
S288c_chr02	48490	48491	43
S288c_chr02	48492	48493	3
S288c_chr02	48493	48494	25
S288c_chr02	48496	48497	2
S288c_chr02	48499	48500	10
S288c_chr02	48501	48502	1
S288c_chr02	48502	48503	3
S288c_chr02	48504	48505	2
S288c_chr02	48508	48509	791
S288c_chr02	48509	48510	11
S288c_chr02	48510	48511	2
S288c_chr02	48513	48515	1
S288c_chr02	48515	48516	45
S288c_chr02	49384	49385	1
S288c_chr02	49438	49439	1
S288c_chr02	49946	49947	1
S288c_chr02	50490	50491	1
S288c_chr02	50830	50831	4
S288c_chr02	50834	50835	1
S288c_chr02	50926	50927	2
S288c_chr02	50934	50935	24
S288c_chr02	50936	50937	1
S288c_chr02	50939	50940	1
S288c_chr02	50942	50943	13
S288c_chr02	50945	50946	5
S288c_chr02	50947	50948	1
S288c_chr02	50951	50952	12
S288c_chr02	52814	52815	1
S288c_chr02	52816	52817	1
S288c_chr02	56014	56015	1
S288c_chr02	58734	58735	1
S288c_chr02	59428	59429	2
S288c_chr02	59562	59563	6
S288c_chr02	59582	59583	1
S288c_chr02	59591	59592	6
S288c_chr02	59592	59593	1
S288c_chr02	59599	59600	2
S288c_chr02	59600	59601	1
S288c_chr02	59637	59638	1
S288c_chr02	59641	59642	2
S288c_chr02	59642	59643	1
S288c_chr02	59644	59645	8
S288c_chr02	59645	59646	2
S288c_chr02	59648	59649	4
S288c_chr02	59676	59677	1
S288c_chr02	59680	59681	2
S288c_chr02	59683	59684	2
S288c_chr02	59684	59685	45
S288c_chr02	59686	59687	3
S288c_chr02	59687	59688	7
S288c_chr02	59688	59689	3
S288c_chr02	59691	59692	3
S288c_chr02	59693	59694	1
S288c_chr02	59694	59695	2
S288c_chr02	59695	59696	3
S288c_chr02	59697	59698	8
S288c_chr02	59700	59701	1
S288c_chr02	59703	59704	1
S288c_chr02	59705	59706	770
S288c_chr02	59706	59707	33
S288c_chr02	59708	59709	3
S288c_chr02	59710	59711	301
S288c_chr02	59712	59713	1
S288c_chr02	59713	59714	2
S288c_chr02	59714	59715	3
S288c_chr02	59716	59717	630
S288c_chr02	59717	59718	347
S288c_chr02	59718	59719	13
S288c_chr02	59721	59722	1332
S288c_chr02	59726	59727	346
S288c_chr02	59729	59730	1099
S288c_chr02	59730	59731	5
S288c_chr02	59735	59736	61
S288c_chr02	59739	59740	733
S288c_chr02	59740	59741	12
S288c_chr02	59742	59743	45
S288c_chr02	59744	59745	16
S288c_chr02	59748	59749	116
S288c_chr02	59749	59750	9
S288c_chr02	59763	59764	7
S288c_chr02	59823	59824	22
S288c_chr02	60667	60668	1
S288c_chr02	61144	61145	1
S288c_chr02	61147	61148	8
S288c_chr02	61148	61149	2
S288c_chr02	61150	61151	4
S288c_chr02	61154	61155	73
S288c_chr02	61156	61157	2
S288c_chr02	61160	61161	18
S288c_chr02	66857	66858	1
S288c_chr02	66922	66923	11
S288c_chr02	66943	66944	1
S288c_chr02	66953	66954	1
S288c_chr02	66966	66967	1
S288c_chr02	66971	66972	1
S288c_chr02	67003	67004	1
S288c_chr02	67009	67010	4
S288c_chr02	67025	67026	2
S288c_chr02	67028	67029	1
S288c_chr02	67031	67032	2
S288c_chr02	67034	67035	2
S288c_chr02	67037	67038	14
S288c_chr02	69530	69531	1
S288c_chr02	69600	69601	1
S288c_chr02	69639	69640	1
S288c_chr02	69640	69641	8
S288c_chr02	69646	69647	37
S288c_chr02	69647	69648	2
S288c_chr02	69648	69649	5
S288c_chr02	69650	69651	1
S288c_chr02	69651	69653	2
S288c_chr02	69654	69655	2
S288c_chr02	69656	69657	1
S288c_chr02	69657	69658	163
S288c_chr02	69658	69660	2
S288c_chr02	69676	69677	1
S288c_chr02	69685	69686	2
S288c_chr02	69692	69693	29
S288c_chr02	69693	69695	4
S288c_chr02	69696	69697	51
S288c_chr02	69697	69698	5
S288c_chr02	69699	69700	3
S288c_chr02	69706	69707	1
S288c_chr02	69709	69710	6
S288c_chr02	69714	69715	14
S288c_chr02	69767	69768	1
S288c_chr02	71837	71838	4
S288c_chr02	72195	72196	1
S288c_chr02	72943	72944	1
S288c_chr02	72946	72947	1
S288c_chr02	72956	72957	1
S288c_chr02	72964	72965	2
S288c_chr02	72970	72971	1
S288c_chr02	73005	73006	1
S288c_chr02	79835	79836	1
S288c_chr02	79851	79852	20
S288c_chr02	79853	79854	3
S288c_chr02	79857	79858	2
S288c_chr02	79859	79860	10
S288c_chr02	79872	79873	3
S288c_chr02	79876	79877	4
S288c_chr02	79878	79879	1
S288c_chr02	79881	79882	10
S288c_chr02	79884	79886	1
S288c_chr02	79887	79888	5
S288c_chr02	79891	79892	11
S288c_chr02	79893	79894	60
S288c_chr02	79896	79897	25
S288c_chr02	79897	79898	5
S288c_chr02	79905	79906	1
S288c_chr02	79920	79921	2
S288c_chr02	79985	79986	1
S288c_chr02	80079	80080	2
S288c_chr02	80083	80084	3
S288c_chr02	80098	80099	1
S288c_chr02	80103	80104	2
S288c_chr02	80108	80109	31
S288c_chr02	80110	80111	3
S288c_chr02	80117	80118	3
S288c_chr02	80184	80185	2
S288c_chr02	80208	80209	6
S288c_chr02	80213	80214	2
S288c_chr02	80232	80233	3
S288c_chr02	80250	80251	39
S288c_chr02	80251	80252	2
S288c_chr02	80260	80261	4
S288c_chr02	80272	80273	115
S288c_chr02	80273	80274	1
S288c_chr02	80282	80283	53
S288c_chr02	80285	80286	1
S288c_chr02	80514	80515	3
S288c_chr02	80763	80764	1
S288c_chr02	80885	80886	5
S288c_chr02	80888	80889	15
S288c_chr02	80893	80894	3
S288c_chr02	80895	80896	4
S288c_chr02	80900	80901	5
S288c_chr02	80910	80911	7
S288c_chr02	80911	80912	4
S288c_chr02	80912	80913	5
S288c_chr02	80913	80914	1
S288c_chr02	80917	80918	3
S288c_chr02	80920	80921	31
S288c_chr02	80922	80923	77
S288c_chr02	80923	80924	8
S288c_chr02	80924	80925	1
S288c_chr02	80928	80929	2
S288c_chr02	80930	80931	38
S288c_chr02	80932	80933	497
S288c_chr02	80933	80934	12
S288c_chr02	80934	80935	30
S288c_chr02	80936	80937	637
S288c_chr02	80937	80938	125
S288c_chr02	80938	80939	1
S288c_chr02	80939	80940	16
S288c_chr02	80941	80942	11
S288c_chr02	80943	80944	5
S288c_chr02	80945	80946	7
S288c_chr02	80946	80947	2827
S288c_chr02	80947	80948	783
S288c_chr02	80948	80949	116
S288c_chr02	80949	80950	9
S288c_chr02	80950	80952	1
S288c_chr02	80952	80953	2686
S288c_chr02	80953	80954	96
S288c_chr02	80954	80955	5
S288c_chr02	80956	80957	190
S288c_chr02	80957	80958	8
S288c_chr02	80958	80959	18
S288c_chr02	80960	80961	44
S288c_chr02	80961	80962	3
S288c_chr02	80962	80963	377
S288c_chr02	80963	80964	80
S288c_chr02	80964	80965	11
S288c_chr02	80967	80968	15
S288c_chr02	80968	80969	1
S288c_chr02	80973	80974	1
S288c_chr02	80979	80980	45
S288c_chr02	80980	80981	6
S288c_chr02	80987	80988	5
S288c_chr02	81002	81003	16
S288c_chr02	81003	81004	2
S288c_chr02	81029	81030	1
S288c_chr02	81275	81276	14
S288c_chr02	81480	81481	1
S288c_chr02	81540	81541	29
S288c_chr02	81541	81542	4
S288c_chr02	81542	81543	1
S288c_chr02	81549	81550	29
S288c_chr02	81550	81551	24
S288c_chr02	81746	81747	9
S288c_chr02	81747	81748	4
S288c_chr02	82628	82629	2
S288c_chr02	84109	84110	3
S288c_chr02	84299	84300	3
S288c_chr02	84348	84349	2
S288c_chr02	84416	84417	1
S288c_chr02	84417	84418	356
S288c_chr02	84418	84419	3
S288c_chr02	84419	84420	1
S288c_chr02	84420	84421	36
S288c_chr02	84422	84423	4
S288c_chr02	84426	84427	1
S288c_chr02	84435	84436	23
S288c_chr02	84436	84437	2
S288c_chr02	84440	84441	2
S288c_chr02	84441	84442	1
S288c_chr02	84444	84445	3
S288c_chr02	84449	84450	1
S288c_chr02	84512	84513	2
S288c_chr02	86437	86438	2
S288c_chr02	88160	88161	1
S288c_chr02	88191	88192	1
S288c_chr02	88236	88237	1
S288c_chr02	88245	88246	43
S288c_chr02	88246	88247	5
S288c_chr02	88248	88249	1
S288c_chr02	88251	88252	3
S288c_chr02	88260	88261	4
S288c_chr02	88269	88270	5
S288c_chr02	88271	88272	4
S288c_chr02	88273	88274	9
S288c_chr02	88275	88276	1
S288c_chr02	88279	88280	2
S288c_chr02	88280	88281	1
S288c_chr02	88316	88317	5
S288c_chr02	88325	88326	2
S288c_chr02	88330	88331	1
S288c_chr02	88338	88339	9
S288c_chr02	88346	88347	1
S288c_chr02	88348	88349	72
S288c_chr02	88356	88357	1
S288c_chr02	88364	88365	2
S288c_chr02	88365	88366	387
S288c_chr02	88366	88367	60
S288c_chr02	88367	88368	5
S288c_chr02	88368	88369	17
S288c_chr02	88369	88370	157
S288c_chr02	88370	88371	1
S288c_chr02	88371	88372	7
S288c_chr02	88372	88373	114
S288c_chr02	88373	88374	2
S288c_chr02	88374	88375	5
S288c_chr02	88375	88376	1
S288c_chr02	88377	88378	8
S288c_chr02	88379	88380	1
S288c_chr02	88384	88385	276
S288c_chr02	88385	88386	8
S288c_chr02	88387	88389	3
S288c_chr02	88394	88395	13
S288c_chr02	88395	88396	2
S288c_chr02	88396	88397	4
S288c_chr02	88397	88398	46
S288c_chr02	88398	88399	5
S288c_chr02	88400	88401	16
S288c_chr02	88401	88402	57
S288c_chr02	88402	88403	2196
S288c_chr02	88403	88404	75
S288c_chr02	88404	88405	159
S288c_chr02	88405	88406	71
S288c_chr02	88406	88407	30
S288c_chr02	88407	88408	15
S288c_chr02	88408	88409	141
S288c_chr02	88409	88410	12
S288c_chr02	88410	88411	9
S288c_chr02	88411	88412	2843
S288c_chr02	88412	88413	721
S288c_chr02	88413	88414	14
S288c_chr02	88414	88415	267
S288c_chr02	88415	88416	210
S288c_chr02	88416	88417	13
S288c_chr02	88417	88419	1
S288c_chr02	88419	88420	341
S288c_chr02	88421	88422	11
S288c_chr02	88422	88423	14
S288c_chr02	88423	88424	13
S288c_chr02	88424	88425	2349
S288c_chr02	88425	88426	9
S288c_chr02	88426	88427	150
S288c_chr02	88427	88428	1099
S288c_chr02	88428	88429	36
S288c_chr02	88429	88430	8
S288c_chr02	88430	88431	2
S288c_chr02	88431	88432	394
S288c_chr02	88432	88433	10
S288c_chr02	88433	88434	4
S288c_chr02	88434	88435	1
S288c_chr02	88435	88436	3
S288c_chr02	88489	88490	11
S288c_chr02	88494	88495	3
S288c_chr02	88497	88498	1
S288c_chr02	88503	88504	2
S288c_chr02	88514	88515	3
S288c_chr02	88519	88520	1
S288c_chr02	88520	88521	2
S288c_chr02	89060	89061	1
S288c_chr02	89862	89863	2
S288c_chr02	90605	90606	1
S288c_chr02	91784	91785	1
S288c_chr02	93443	93444	1
S288c_chr02	93475	93476	3
S288c_chr02	93478	93479	1
S288c_chr02	93491	93492	1
S288c_chr02	93497	93498	6
S288c_chr02	93498	93499	1
S288c_chr02	93509	93510	6
S288c_chr02	93510	93511	2
S288c_chr02	93511	93512	1
S288c_chr02	93512	93513	8
S288c_chr02	93514	93515	1
S288c_chr02	93515	93516	24
S288c_chr02	93516	93517	12
S288c_chr02	93517	93518	1
S288c_chr02	93522	93523	25
S288c_chr02	93527	93530	1
S288c_chr02	93766	93767	1
S288c_chr02	94472	94473	1
S288c_chr02	94528	94529	1
S288c_chr02	95340	95341	5
S288c_chr02	96309	96310	2
S288c_chr02	96315	96316	4
S288c_chr02	96323	96325	1
S288c_chr02	96339	96340	2
S288c_chr02	96341	96342	2
S288c_chr02	96345	96346	1
S288c_chr02	96358	96359	5
S288c_chr02	96365	96366	1
S288c_chr02	96379	96380	5
S288c_chr02	96501	96502	1
S288c_chr02	100165	100166	1
S288c_chr02	100171	100172	2
S288c_chr02	100272	100273	14
S288c_chr02	100275	100276	1
S288c_chr02	100276	100277	2
S288c_chr02	100282	100283	2
S288c_chr02	100284	100285	1
S288c_chr02	100287	100288	1
S288c_chr02	100289	100290	11
S288c_chr02	100290	100291	1
S288c_chr02	100292	100293	7
S288c_chr02	100294	100295	8
S288c_chr02	100296	100297	2
S288c_chr02	100297	100298	5
S288c_chr02	100298	100299	377
S288c_chr02	100299	100300	3
S288c_chr02	100300	100301	36
S288c_chr02	100302	100303	4
S288c_chr02	100305	100306	39
S288c_chr02	100306	100307	7
S288c_chr02	100309	100310	1
S288c_chr02	100318	100319	11
S288c_chr02	100319	100320	1
S288c_chr02	100332	100333	1
S288c_chr02	100337	100338	1
S288c_chr02	100347	100348	2
S288c_chr02	100348	100349	1
S288c_chr02	100404	100405	1
S288c_chr02	105190	105191	3
S288c_chr02	105193	105194	8
S288c_chr02	105194	105195	1
S288c_chr02	105203	105204	10
S288c_chr02	105206	105207	2
S288c_chr02	105211	105212	3
S288c_chr02	105212	105213	142
S288c_chr02	105213	105215	5
S288c_chr02	105215	105216	14
S288c_chr02	105216	105217	1
S288c_chr02	105219	105220	7
S288c_chr02	105222	105223	1
S288c_chr02	105223	105224	5
S288c_chr02	105229	105230	71
S288c_chr02	105230	105231	9
S288c_chr02	105231	105232	1
S288c_chr02	105232	105233	4
S288c_chr02	105235	105236	2
S288c_chr02	105236	105237	18
S288c_chr02	105238	105239	7
S288c_chr02	105243	105244	4
S288c_chr02	105247	105248	13
S288c_chr02	105251	105252	7
S288c_chr02	105252	105253	4
S288c_chr02	105254	105255	1
S288c_chr02	105259	105260	27
S288c_chr02	105260	105261	17
S288c_chr02	105261	105262	3
S288c_chr02	105264	105265	12
S288c_chr02	105278	105279	2
S288c_chr02	105289	105290	1
S288c_chr02	105345	105346	33
S288c_chr02	105346	105347	5
S288c_chr02	105350	105351	1
S288c_chr02	105619	105620	1
S288c_chr02	105740	105741	16
S288c_chr02	105750	105751	1
S288c_chr02	107610	107611	1
S288c_chr02	108781	108782	1
S288c_chr02	108803	108804	2
S288c_chr02	109881	109882	2
S288c_chr02	109883	109884	1
S288c_chr02	109886	109887	1
S288c_chr02	109887	109888	2
S288c_chr02	109889	109890	2
S288c_chr02	109900	109901	4
S288c_chr02	109906	109907	3
S288c_chr02	109916	109917	1
S288c_chr02	109926	109927	3
S288c_chr02	109929	109930	1
S288c_chr02	109935	109936	3
S288c_chr02	109940	109941	2
S288c_chr02	109946	109947	3
S288c_chr02	109951	109952	15
S288c_chr02	109964	109965	8
S288c_chr02	109965	109966	2
S288c_chr02	109976	109977	1
S288c_chr02	109986	109987	4
S288c_chr02	109988	109989	2
S288c_chr02	110248	110249	1
S288c_chr02	110268	110269	3
S288c_chr02	112276	112277	1
S288c_chr02	112689	112690	6
S288c_chr02	112716	112717	2
S288c_chr02	112718	112719	44
S288c_chr02	112719	112720	16
S288c_chr02	112721	112722	1
S288c_chr02	112724	112725	9
S288c_chr02	112725	112726	72
S288c_chr02	112726	112727	1
S288c_chr02	112727	112728	26
S288c_chr02	112731	112732	8
S288c_chr02	112732	112733	10
S288c_chr02	112733	112734	85
S288c_chr02	112734	112735	1
S288c_chr02	112744	112745	6
S288c_chr02	112745	112746	1
S288c_chr02	112746	112747	2
S288c_chr02	113507	113508	1
S288c_chr02	115132	115133	1
S288c_chr02	115260	115261	1
S288c_chr02	115316	115317	1
S288c_chr02	115402	115403	1
S288c_chr02	115449	115450	1
S288c_chr02	115469	115470	3
S288c_chr02	115470	115471	1
S288c_chr02	115474	115475	1
S288c_chr02	115480	115481	7
S288c_chr02	115482	115483	1
S288c_chr02	115499	115500	21
S288c_chr02	117616	117617	1
S288c_chr02	119252	119253	1
S288c_chr02	119277	119278	4
S288c_chr02	119280	119281	25
S288c_chr02	119283	119284	9
S288c_chr02	119284	119285	1
S288c_chr02	119287	119288	1
S288c_chr02	119296	119297	9
S288c_chr02	119297	119298	2
S288c_chr02	119299	119300	19
S288c_chr02	119300	119301	1
S288c_chr02	119302	119303	7
S288c_chr02	119305	119306	10
S288c_chr02	119307	119308	2
S288c_chr02	119309	119310	4
S288c_chr02	119324	119325	9
S288c_chr02	119421	119422	8
S288c_chr02	119422	119423	2
S288c_chr02	119423	119424	7
S288c_chr02	119461	119462	1
S288c_chr02	119486	119487	9
S288c_chr02	119487	119488	6
S288c_chr02	119488	119489	1
S288c_chr02	119494	119495	4
S288c_chr02	119547	119548	16
S288c_chr02	119554	119555	15
S288c_chr02	119612	119613	2
S288c_chr02	119827	119828	1
S288c_chr02	121115	121116	6
S288c_chr02	121676	121677	1
S288c_chr02	121838	121839	2
S288c_chr02	121860	121861	1
S288c_chr02	122300	122301	2
S288c_chr02	122301	122302	1
S288c_chr02	122305	122306	16
S288c_chr02	122310	122311	1
S288c_chr02	122328	122329	2
S288c_chr02	122434	122435	1
S288c_chr02	122435	122436	6
S288c_chr02	122436	122437	2
S288c_chr02	122441	122442	3
S288c_chr02	122444	122445	1
S288c_chr02	122448	122449	3
S288c_chr02	122602	122603	17
S288c_chr02	122613	122614	14
S288c_chr02	122614	122615	3
S288c_chr02	122617	122618	1
S288c_chr02	122657	122658	1
S288c_chr02	122664	122665	14
S288c_chr02	122775	122776	1
S288c_chr02	123718	123719	1
S288c_chr02	124236	124237	1
S288c_chr02	124237	124238	3
S288c_chr02	124257	124258	1
S288c_chr02	124258	124259	3
S288c_chr02	124259	124260	2
S288c_chr02	124279	124280	1
S288c_chr02	124284	124285	5
S288c_chr02	124316	124317	2
S288c_chr02	126042	126043	1
S288c_chr02	126054	126055	3
S288c_chr02	126062	126063	2
S288c_chr02	126070	126071	2
S288c_chr02	126080	126081	3
S288c_chr02	126087	126088	3
S288c_chr02	126091	126092	8
S288c_chr02	126092	126093	4
S288c_chr02	126094	126095	2
S288c_chr02	126095	126096	7
S288c_chr02	126252	126253	1
S288c_chr02	126512	126513	1
S288c_chr02	126576	126577	3
S288c_chr02	126581	126582	2
S288c_chr02	126814	126815	1
S288c_chr02	127473	127474	1
S288c_chr02	127492	127493	1
S288c_chr02	127649	127650	14
S288c_chr02	127653	127654	8
S288c_chr02	127658	127659	1
S288c_chr02	127662	127663	11
S288c_chr02	127670	127672	3
S288c_chr02	127681	127682	103
S288c_chr02	127682	127683	5
S288c_chr02	127683	127684	3
S288c_chr02	127701	127702	3
S288c_chr02	127703	127704	1
S288c_chr02	127713	127714	1
S288c_chr02	127715	127716	1
S288c_chr02	127738	127739	5
S288c_chr02	127739	127740	2
S288c_chr02	127746	127747	1
S288c_chr02	127747	127748	2
S288c_chr02	127750	127751	38
S288c_chr02	127751	127752	1
S288c_chr02	127752	127753	5
S288c_chr02	127753	127754	97
S288c_chr02	127755	127756	5
S288c_chr02	127756	127757	13
S288c_chr02	127757	127758	11
S288c_chr02	127758	127759	2
S288c_chr02	127771	127772	10
S288c_chr02	127774	127775	1
S288c_chr02	127776	127777	6
S288c_chr02	129216	129217	3
S288c_chr02	129227	129228	4
S288c_chr02	129561	129562	3
S288c_chr02	129594	129595	2
S288c_chr02	129595	129596	1
S288c_chr02	129840	129841	5
S288c_chr02	129845	129846	8
S288c_chr02	129849	129850	4
S288c_chr02	129914	129915	1
S288c_chr02	130025	130026	1
S288c_chr02	130071	130072	1
S288c_chr02	133809	133810	10
S288c_chr02	133823	133824	8
S288c_chr02	133824	133825	1
S288c_chr02	133826	133827	1
S288c_chr02	133830	133831	1
S288c_chr02	133839	133840	3
S288c_chr02	133840	133841	1
S288c_chr02	133844	133845	9
S288c_chr02	133845	133846	1
S288c_chr02	133848	133849	1
S288c_chr02	133855	133856	1
S288c_chr02	133920	133921	10
S288c_chr02	133921	133922	1
S288c_chr02	133926	133927	1
S288c_chr02	133931	133932	1
S288c_chr02	133934	133935	44
S288c_chr02	133935	133936	3
S288c_chr02	133936	133937	1
S288c_chr02	133954	133955	4
S288c_chr02	133958	133959	2
S288c_chr02	133960	133961	179
S288c_chr02	133962	133963	2
S288c_chr02	133963	133964	1
S288c_chr02	133997	133998	4
S288c_chr02	134001	134002	17
S288c_chr02	134020	134021	1
S288c_chr02	134035	134036	4
S288c_chr02	135527	135528	5
S288c_chr02	135549	135550	5
S288c_chr02	137824	137825	1
S288c_chr02	138041	138042	1
S288c_chr02	138158	138159	1
S288c_chr02	138160	138161	1
S288c_chr02	138179	138180	13
S288c_chr02	138180	138181	1
S288c_chr02	138193	138194	7
S288c_chr02	138200	138201	1
S288c_chr02	138241	138242	1
S288c_chr02	138289	138290	38
S288c_chr02	138309	138310	5
S288c_chr02	138565	138566	4
S288c_chr02	141884	141885	2
S288c_chr02	141908	141909	1
S288c_chr02	141952	141953	25
S288c_chr02	141954	141955	51
S288c_chr02	141956	141957	3
S288c_chr02	141970	141971	2
S288c_chr02	141973	141974	1
S288c_chr02	141996	141997	3
S288c_chr02	141997	141998	2
S288c_chr02	141998	141999	3
S288c_chr02	142001	142002	32
S288c_chr02	142002	142003	7
S288c_chr02	142005	142006	7
S288c_chr02	142009	142010	11
S288c_chr02	142011	142012	43
S288c_chr02	142012	142013	3
S288c_chr02	142013	142014	2
S288c_chr02	142017	142018	10
S288c_chr02	142018	142019	1
S288c_chr02	142024	142025	10
S288c_chr02	142039	142040	2
S288c_chr02	142044	142045	84
S288c_chr02	142045	142046	4
S288c_chr02	142049	142050	5
S288c_chr02	142113	142114	1
S288c_chr02	142118	142119	12
S288c_chr02	143591	143592	1
S288c_chr02	143594	143595	1
S288c_chr02	143603	143604	5
S288c_chr02	143607	143608	2
S288c_chr02	143608	143609	5
S288c_chr02	143626	143627	5
S288c_chr02	143632	143633	3
S288c_chr02	143664	143665	1
S288c_chr02	143684	143685	3
S288c_chr02	143690	143691	2
S288c_chr02	143712	143713	1
S288c_chr02	143717	143718	2
S288c_chr02	143725	143726	30
S288c_chr02	143728	143729	3
S288c_chr02	143729	143730	4
S288c_chr02	143747	143748	2
S288c_chr02	143749	143750	1
S288c_chr02	143754	143755	1
S288c_chr02	143775	143776	1
S288c_chr02	143802	143803	3
S288c_chr02	143806	143807	6
S288c_chr02	143819	143820	1
S288c_chr02	143869	143870	1
S288c_chr02	143872	143873	1
S288c_chr02	143882	143883	8
S288c_chr02	143883	143884	5
S288c_chr02	143885	143886	52
S288c_chr02	143886	143887	1
S288c_chr02	143887	143888	2
S288c_chr02	143888	143889	8
S288c_chr02	143890	143891	1
S288c_chr02	143904	143905	1
S288c_chr02	143909	143910	8
S288c_chr02	143923	143924	2
S288c_chr02	143925	143926	2
S288c_chr02	143929	143930	1
S288c_chr02	143938	143939	1
S288c_chr02	143955	143956	1
S288c_chr02	144899	144900	18
S288c_chr02	144901	144902	2
S288c_chr02	145427	145428	2
S288c_chr02	150273	150274	1
S288c_chr02	150277	150278	7
S288c_chr02	150292	150293	4
S288c_chr02	150294	150295	1
S288c_chr02	150298	150299	1
S288c_chr02	150300	150301	133
S288c_chr02	150301	150302	35
S288c_chr02	150302	150303	4
S288c_chr02	150303	150304	1
S288c_chr02	150304	150305	5
S288c_chr02	150306	150307	13
S288c_chr02	150309	150310	2
S288c_chr02	150317	150319	1
S288c_chr02	150335	150336	2
S288c_chr02	150340	150341	1
S288c_chr02	150342	150343	2
S288c_chr02	150395	150396	1
S288c_chr02	150418	150419	4
S288c_chr02	150860	150861	6
S288c_chr02	151262	151263	1
S288c_chr02	151400	151401	1
S288c_chr02	151410	151411	6
S288c_chr02	151416	151417	2
S288c_chr02	151424	151425	34
S288c_chr02	151425	151427	3
S288c_chr02	151446	151447	24
S288c_chr02	151447	151448	3
S288c_chr02	151453	151454	1
S288c_chr02	151457	151458	2
S288c_chr02	151459	151460	2
S288c_chr02	151465	151466	4
S288c_chr02	151466	151467	1
S288c_chr02	151816	151817	4
S288c_chr02	153622	153623	2
S288c_chr02	153624	153625	1
S288c_chr02	153663	153664	17
S288c_chr02	153672	153673	9
S288c_chr02	153674	153675	2
S288c_chr02	153678	153679	21
S288c_chr02	153688	153689	2
S288c_chr02	154835	154836	2
S288c_chr02	156418	156419	1
S288c_chr02	158575	158576	3
S288c_chr02	158578	158579	5
S288c_chr02	158579	158580	1
S288c_chr02	158588	158589	11
S288c_chr02	158601	158602	1
S288c_chr02	159877	159878	1
S288c_chr02	159881	159882	1
S288c_chr02	159963	159964	1
S288c_chr02	162647	162648	2
S288c_chr02	162653	162654	3
S288c_chr02	162660	162661	1
S288c_chr02	162717	162718	1
S288c_chr02	162719	162720	1
S288c_chr02	162733	162734	2
S288c_chr02	162740	162741	11
S288c_chr02	162742	162743	45
S288c_chr02	162743	162745	3
S288c_chr02	162751	162752	1
S288c_chr02	162766	162767	2
S288c_chr02	162773	162774	2
S288c_chr02	162807	162808	2
S288c_chr02	162941	162942	1
S288c_chr02	162985	162986	1
S288c_chr02	162993	162994	5
S288c_chr02	162994	162995	25
S288c_chr02	163000	163001	1
S288c_chr02	163004	163005	1
S288c_chr02	163019	163020	2
S288c_chr02	163947	163948	1
S288c_chr02	163988	163989	2
S288c_chr02	164113	164114	1
S288c_chr02	164321	164322	1
S288c_chr02	164337	164338	1
S288c_chr02	164339	164340	1
S288c_chr02	164344	164345	3
S288c_chr02	164349	164350	1
S288c_chr02	164351	164352	2
S288c_chr02	164356	164357	13
S288c_chr02	164357	164358	2
S288c_chr02	164359	164360	17
S288c_chr02	164363	164364	3
S288c_chr02	164376	164377	2
S288c_chr02	164379	164380	20
S288c_chr02	164380	164381	2
S288c_chr02	164385	164386	5
S288c_chr02	164386	164387	1
S288c_chr02	164390	164391	1
S288c_chr02	164393	164394	2
S288c_chr02	164402	164403	2
S288c_chr02	164406	164407	1
S288c_chr02	164410	164411	1
S288c_chr02	164412	164413	10
S288c_chr02	165940	165941	1
S288c_chr02	165944	165945	1
S288c_chr02	166033	166034	3
S288c_chr02	166063	166064	1
S288c_chr02	166361	166362	1
S288c_chr02	166836	166837	2
S288c_chr02	167220	167221	3
S288c_chr02	167233	167234	6
S288c_chr02	167243	167244	1
S288c_chr02	167276	167277	2
S288c_chr02	167300	167301	1
S288c_chr02	167302	167303	4
S288c_chr02	167303	167304	1
S288c_chr02	167311	167312	1
S288c_chr02	167428	167429	5
S288c_chr02	167432	167433	2
S288c_chr02	167438	167439	2
S288c_chr02	167516	167517	1
S288c_chr02	167625	167626	2
S288c_chr02	167692	167693	114
S288c_chr02	167693	167694	14
S288c_chr02	167694	167695	1
S288c_chr02	167696	167697	3
S288c_chr02	167699	167700	2
S288c_chr02	167708	167709	65
S288c_chr02	167713	167714	2
S288c_chr02	169306	169307	1
S288c_chr02	169337	169338	5
S288c_chr02	169340	169342	1
S288c_chr02	169345	169346	2
S288c_chr02	169347	169348	1
S288c_chr02	169351	169352	1
S288c_chr02	169355	169356	2
S288c_chr02	169357	169358	1051
S288c_chr02	169358	169359	29
S288c_chr02	169359	169360	1
S288c_chr02	169360	169361	24
S288c_chr02	169363	169364	1
S288c_chr02	169364	169365	4
S288c_chr02	169374	169375	3
S288c_chr02	169378	169379	7
S288c_chr02	169511	169512	2
S288c_chr02	170124	170125	1
S288c_chr02	171084	171085	3
S288c_chr02	171085	171086	1
S288c_chr02	171088	171089	1
S288c_chr02	171105	171106	1
S288c_chr02	171116	171117	1
S288c_chr02	174393	174394	2
S288c_chr02	174666	174667	1
S288c_chr02	174731	174732	19
S288c_chr02	174745	174746	2
S288c_chr02	174753	174754	8
S288c_chr02	174758	174759	2
S288c_chr02	174761	174762	1
S288c_chr02	174764	174765	23
S288c_chr02	174766	174767	6
S288c_chr02	174768	174769	4
S288c_chr02	174772	174773	14
S288c_chr02	174773	174774	8
S288c_chr02	174776	174777	1
S288c_chr02	175290	175291	4
S288c_chr02	175302	175303	1
S288c_chr02	175338	175339	1
S288c_chr02	177770	177771	7
S288c_chr02	177771	177772	2
S288c_chr02	177772	177773	3
S288c_chr02	177776	177777	5
S288c_chr02	177777	177778	1
S288c_chr02	177781	177782	6
S288c_chr02	177785	177786	7
S288c_chr02	177791	177792	2
S288c_chr02	177793	177794	177
S288c_chr02	177794	177795	3
S288c_chr02	177797	177798	27
S288c_chr02	177798	177799	11
S288c_chr02	177799	177800	6
S288c_chr02	177801	177802	12
S288c_chr02	177804	177805	5
S288c_chr02	177891	177892	1
S288c_chr02	178568	178569	4
S288c_chr02	180410	180411	5
S288c_chr02	180411	180412	1
S288c_chr02	180926	180927	1
S288c_chr02	181480	181481	3
S288c_chr02	181489	181490	25
S288c_chr02	181490	181491	1
S288c_chr02	181512	181513	3
S288c_chr02	181516	181517	2
S288c_chr02	181521	181522	3
S288c_chr02	184064	184065	1
S288c_chr02	184089	184090	1
S288c_chr02	184106	184107	2
S288c_chr02	184182	184183	1
S288c_chr02	185252	185253	1
S288c_chr02	185515	185516	1
S288c_chr02	185666	185667	1
S288c_chr02	185669	185670	1
S288c_chr02	185806	185807	1
S288c_chr02	185871	185872	1
S288c_chr02	185903	185904	1
S288c_chr02	185927	185928	6
S288c_chr02	185928	185929	2
S288c_chr02	186764	186765	8
S288c_chr02	186767	186768	9
S288c_chr02	186770	186771	216
S288c_chr02	186772	186773	56
S288c_chr02	186774	186775	28
S288c_chr02	186776	186778	1
S288c_chr02	186778	186779	129
S288c_chr02	186779	186780	3
S288c_chr02	186783	186784	2
S288c_chr02	186785	186786	3
S288c_chr02	186795	186796	2
S288c_chr02	186799	186800	1
S288c_chr02	186801	186802	1
S288c_chr02	187444	187445	9
S288c_chr02	187447	187448	1
S288c_chr02	189529	189530	4
S288c_chr02	189717	189718	1
S288c_chr02	189782	189783	1
S288c_chr02	189785	189786	17
S288c_chr02	189786	189787	3
S288c_chr02	190619	190620	3
S288c_chr02	190621	190622	17
S288c_chr02	190625	190626	7
S288c_chr02	193506	193507	4
S288c_chr02	198490	198491	2
S288c_chr02	198508	198509	1
S288c_chr02	198724	198725	3
S288c_chr02	198799	198800	1
S288c_chr02	198819	198820	4
S288c_chr02	198824	198825	3
S288c_chr02	198828	198829	1
S288c_chr02	198830	198831	2
S288c_chr02	198835	198836	4
S288c_chr02	198838	198839	1
S288c_chr02	198905	198906	4
S288c_chr02	198915	198916	1
S288c_chr02	198920	198921	2
S288c_chr02	198922	198923	1
S288c_chr02	198946	198947	15
S288c_chr02	198947	198948	1
S288c_chr02	198953	198954	2
S288c_chr02	198962	198963	1
S288c_chr02	198964	198965	1
S288c_chr02	198980	198981	1
S288c_chr02	199099	199100	2
S288c_chr02	200668	200669	1
S288c_chr02	205787	205788	2
S288c_chr02	205797	205798	3
S288c_chr02	205798	205799	1
S288c_chr02	205802	205803	2
S288c_chr02	205835	205836	1
S288c_chr02	205891	205892	2
S288c_chr02	205894	205895	1
S288c_chr02	205898	205899	5
S288c_chr02	205911	205912	1
S288c_chr02	205928	205929	7
S288c_chr02	207096	207097	2
S288c_chr02	208323	208324	1
S288c_chr02	212444	212445	1
S288c_chr02	212449	212450	2
S288c_chr02	212463	212464	2
S288c_chr02	212466	212467	91
S288c_chr02	212467	212468	2
S288c_chr02	212472	212473	8
S288c_chr02	212478	212479	1
S288c_chr02	212523	212524	3
S288c_chr02	212524	212525	1
S288c_chr02	212530	212531	3
S288c_chr02	212539	212540	204
S288c_chr02	212540	212541	12
S288c_chr02	212541	212542	1
S288c_chr02	212544	212545	1
S288c_chr02	212545	212547	3
S288c_chr02	212547	212548	672
S288c_chr02	212548	212549	174
S288c_chr02	212549	212550	37
S288c_chr02	212550	212551	6
S288c_chr02	212552	212553	1
S288c_chr02	212554	212555	3
S288c_chr02	212556	212557	42
S288c_chr02	212557	212559	3
S288c_chr02	212559	212560	5
S288c_chr02	212561	212562	1
S288c_chr02	212563	212564	1
S288c_chr02	212565	212567	1
S288c_chr02	212567	212568	26
S288c_chr02	212568	212569	1
S288c_chr02	212569	212570	242
S288c_chr02	212570	212571	21
S288c_chr02	212571	212572	6
S288c_chr02	212581	212582	65
S288c_chr02	212582	212583	2
S288c_chr02	212583	212584	1
S288c_chr02	212586	212587	7
S288c_chr02	212600	212601	3
S288c_chr02	214610	214611	24
S288c_chr02	214636	214637	1
S288c_chr02	214640	214641	1
S288c_chr02	214642	214643	3
S288c_chr02	214646	214647	99
S288c_chr02	214647	214648	4
S288c_chr02	214648	214649	9
S288c_chr02	214649	214650	3
S288c_chr02	214885	214886	2
S288c_chr02	214923	214924	2
S288c_chr02	214956	214957	2
S288c_chr02	215465	215466	1
S288c_chr02	215574	215575	4
S288c_chr02	215578	215579	5
S288c_chr02	215579	215580	1
S288c_chr02	215588	215589	1
S288c_chr02	216268	216269	2
S288c_chr02	216349	216350	2
S288c_chr02	216353	216354	1
S288c_chr02	216357	216358	1
[truncated: 73,194 more rows]
