# Supplementary material for: Alternative polyadenylation diversifies post‐transcriptional regulation by selective RNA–protein interactions
Source: Mol Syst Biol. 2014 Feb 25;10(2):719. doi: 10.1002/msb.135068 (PMC4023391; doi:10.1002/msb.135068)
Supplement: Supplementary file 13 — Sweave document [file MSB-10-2-719-s13.zip › C_t20_TGACAT_fwd_uniquelyAligned_minus.sorted.bedgraph]

S288c_chr01	12858	12859	1
S288c_chr01	13014	13015	1
S288c_chr01	13026	13027	2
S288c_chr01	14455	14456	1
S288c_chr01	14768	14769	4
S288c_chr01	15132	15133	1
S288c_chr01	15150	15151	1
S288c_chr01	15306	15307	1
S288c_chr01	15631	15632	1
S288c_chr01	15644	15645	1
S288c_chr01	15731	15732	1
S288c_chr01	15807	15808	1
S288c_chr01	15816	15817	1
S288c_chr01	15836	15837	2
S288c_chr01	15862	15863	1
S288c_chr01	15908	15909	1
S288c_chr01	16297	16298	2
S288c_chr01	16793	16794	4
S288c_chr01	16800	16801	2
S288c_chr01	16806	16807	2
S288c_chr01	16813	16814	1
S288c_chr01	16834	16835	1
S288c_chr01	17069	17070	1
S288c_chr01	17085	17086	2
S288c_chr01	17136	17137	1
S288c_chr01	17234	17235	1
S288c_chr01	18278	18279	1
S288c_chr01	18287	18288	1
S288c_chr01	21546	21547	1
S288c_chr01	21974	21975	2
S288c_chr01	21997	21998	2
S288c_chr01	22319	22320	1
S288c_chr01	22538	22539	1
S288c_chr01	23711	23712	3
S288c_chr01	23714	23715	1
S288c_chr01	25179	25180	1
S288c_chr01	27724	27725	1
S288c_chr01	28060	28061	2
S288c_chr01	28114	28115	2
S288c_chr01	28119	28120	1
S288c_chr01	28130	28131	1
S288c_chr01	28137	28138	1
S288c_chr01	28177	28178	1
S288c_chr01	28180	28181	2
S288c_chr01	28198	28199	2
S288c_chr01	29091	29092	1
S288c_chr01	29672	29673	1
S288c_chr01	30890	30891	1
S288c_chr01	30910	30911	1
S288c_chr01	30966	30967	1
S288c_chr01	31530	31531	3
S288c_chr01	31541	31542	1
S288c_chr01	33014	33015	3
S288c_chr01	33018	33019	3
S288c_chr01	33022	33023	9
S288c_chr01	34847	34848	5
S288c_chr01	34867	34868	5
S288c_chr01	34873	34874	1
S288c_chr01	34877	34878	2
S288c_chr01	34915	34917	1
S288c_chr01	34918	34919	2
S288c_chr01	34923	34924	2
S288c_chr01	34926	34927	1
S288c_chr01	35067	35068	1
S288c_chr01	35098	35099	1
S288c_chr01	35108	35109	2
S288c_chr01	35110	35111	12
S288c_chr01	35111	35112	4
S288c_chr01	35112	35113	50
S288c_chr01	36368	36369	1
S288c_chr01	36384	36385	1
S288c_chr01	36386	36387	133
S288c_chr01	36392	36393	1
S288c_chr01	36399	36400	2
S288c_chr01	36400	36401	11
S288c_chr01	36411	36412	7
S288c_chr01	36413	36414	3
S288c_chr01	36414	36415	64
S288c_chr01	36416	36417	3
S288c_chr01	36419	36420	21
S288c_chr01	36423	36424	1
S288c_chr01	39007	39008	1
S288c_chr01	39009	39010	11
S288c_chr01	39010	39011	6
S288c_chr01	39013	39014	5
S288c_chr01	39015	39016	4
S288c_chr01	39030	39031	4
S288c_chr01	39040	39041	1
S288c_chr01	39054	39055	1
S288c_chr01	39103	39104	1
S288c_chr01	39122	39123	1
S288c_chr01	39125	39126	4
S288c_chr01	39137	39138	1
S288c_chr01	39152	39153	1
S288c_chr01	39157	39158	5
S288c_chr01	39161	39162	6
S288c_chr01	39162	39163	15
S288c_chr01	39176	39177	1
S288c_chr01	39179	39180	1
S288c_chr01	40591	40592	1
S288c_chr01	41884	41885	1
S288c_chr01	41975	41976	1
S288c_chr01	41986	41987	1
S288c_chr01	41998	41999	5
S288c_chr01	42017	42018	1
S288c_chr01	42038	42039	1
S288c_chr01	42039	42040	7
S288c_chr01	42327	42328	25
S288c_chr01	42328	42329	9
S288c_chr01	42329	42330	60
S288c_chr01	42330	42331	141
S288c_chr01	42337	42338	3
S288c_chr01	42340	42341	4
S288c_chr01	42502	42503	5
S288c_chr01	42769	42770	1
S288c_chr01	42771	42772	2
S288c_chr01	42775	42776	1
S288c_chr01	42789	42790	1
S288c_chr01	42796	42798	1
S288c_chr01	42799	42800	3
S288c_chr01	42802	42803	2
S288c_chr01	42803	42804	1
S288c_chr01	42836	42837	1
S288c_chr01	42837	42838	3
S288c_chr01	42893	42894	1
S288c_chr01	43000	43001	1
S288c_chr01	45105	45106	4
S288c_chr01	45108	45109	3
S288c_chr01	45111	45112	2
S288c_chr01	45115	45116	2
S288c_chr01	45119	45120	2
S288c_chr01	45120	45121	1
S288c_chr01	45124	45125	1
S288c_chr01	45125	45126	2
S288c_chr01	45137	45138	2
S288c_chr01	45139	45140	1
S288c_chr01	45142	45143	1
S288c_chr01	45155	45156	1
S288c_chr01	45185	45186	1
S288c_chr01	45189	45190	1
S288c_chr01	45192	45193	5
S288c_chr01	45496	45497	2
S288c_chr01	45498	45499	1
S288c_chr01	45578	45579	1
S288c_chr01	45579	45580	3
S288c_chr01	45636	45637	2
S288c_chr01	47866	47867	1
S288c_chr01	47875	47876	3
S288c_chr01	48298	48299	2
S288c_chr01	48302	48303	13
S288c_chr01	48308	48309	4
S288c_chr01	48309	48310	26
S288c_chr01	48312	48313	2
S288c_chr01	48314	48315	20
S288c_chr01	48316	48317	4
S288c_chr01	48319	48320	3
S288c_chr01	48321	48322	42
S288c_chr01	48322	48323	3
S288c_chr01	48323	48324	17
S288c_chr01	48325	48326	4
S288c_chr01	48335	48336	1
S288c_chr01	48353	48354	2
S288c_chr01	48354	48355	7
S288c_chr01	48357	48358	1
S288c_chr01	48364	48365	2
S288c_chr01	48403	48404	3
S288c_chr01	48733	48734	1
S288c_chr01	51846	51847	1
S288c_chr01	51852	51853	1
S288c_chr01	51853	51854	5
S288c_chr01	51854	51855	1
S288c_chr01	51855	51856	6
S288c_chr01	51863	51864	1
S288c_chr01	51864	51865	3
S288c_chr01	51896	51897	3
S288c_chr01	57715	57716	1
S288c_chr01	57932	57933	1
S288c_chr01	57936	57937	2
S288c_chr01	57937	57938	20
S288c_chr01	57950	57951	1
S288c_chr01	57952	57954	1
S288c_chr01	57954	57955	53
S288c_chr01	57957	57958	152
S288c_chr01	57958	57959	8
S288c_chr01	57959	57960	25
S288c_chr01	57960	57961	633
S288c_chr01	57961	57962	1
S288c_chr01	57964	57965	4
S288c_chr01	57968	57970	1
S288c_chr01	57970	57971	3
S288c_chr01	57971	57972	2
S288c_chr01	57972	57973	1
S288c_chr01	57975	57976	1
S288c_chr01	57977	57978	5
S288c_chr01	57985	57986	26
S288c_chr01	57989	57990	87
S288c_chr01	57991	57992	5
S288c_chr01	57994	57995	2
S288c_chr01	58002	58003	1
S288c_chr01	58003	58004	29
S288c_chr01	58009	58010	1
S288c_chr01	58011	58012	1
S288c_chr01	58012	58013	3
S288c_chr01	58017	58018	2
S288c_chr01	62547	62548	7
S288c_chr01	62562	62563	2
S288c_chr01	62634	62635	1
S288c_chr01	62636	62637	3
S288c_chr01	62637	62638	1
S288c_chr01	62639	62640	1
S288c_chr01	62640	62641	11
S288c_chr01	62642	62643	61
S288c_chr01	62643	62644	8
S288c_chr01	62644	62645	64
S288c_chr01	62645	62646	300
S288c_chr01	62647	62648	1
S288c_chr01	62648	62649	28
S288c_chr01	62649	62650	24
S288c_chr01	62650	62651	77
S288c_chr01	62651	62652	315
S288c_chr01	62652	62653	16
S288c_chr01	62653	62654	343
S288c_chr01	62654	62655	9
S288c_chr01	62660	62661	10
S288c_chr01	62667	62668	1
S288c_chr01	62670	62671	12
S288c_chr01	62671	62672	2
S288c_chr01	62672	62673	31
S288c_chr01	62674	62675	2
S288c_chr01	62675	62676	1
S288c_chr01	62676	62677	9
S288c_chr01	62677	62678	27
S288c_chr01	62678	62679	68
S288c_chr01	62679	62680	118
S288c_chr01	62680	62682	1
S288c_chr01	62682	62683	5
S288c_chr01	62686	62687	4
S288c_chr01	62690	62691	1
S288c_chr01	62695	62696	2
S288c_chr01	62696	62697	1
S288c_chr01	62697	62698	3
S288c_chr01	62699	62700	10
S288c_chr01	62705	62706	1
S288c_chr01	62708	62709	1
S288c_chr01	64195	64196	1
S288c_chr01	65438	65439	1
S288c_chr01	65454	65455	2
S288c_chr01	65458	65459	6
S288c_chr01	65460	65461	3
S288c_chr01	65462	65463	3
S288c_chr01	65465	65466	1
S288c_chr01	65466	65467	5
S288c_chr01	65468	65469	10
S288c_chr01	65470	65471	3
S288c_chr01	65476	65477	2
S288c_chr01	65500	65501	6
S288c_chr01	65667	65668	1
S288c_chr01	65680	65681	1
S288c_chr01	65708	65709	1
S288c_chr01	65710	65711	5
S288c_chr01	68886	68887	1
S288c_chr01	69649	69650	1
S288c_chr01	69702	69703	2
S288c_chr01	69813	69814	1
S288c_chr01	70108	70109	1
S288c_chr01	70122	70123	1
S288c_chr01	70172	70173	1
S288c_chr01	70577	70578	2
S288c_chr01	70581	70582	1
S288c_chr01	70905	70906	12
S288c_chr01	72622	72623	7
S288c_chr01	73283	73284	3
S288c_chr01	73284	73285	2
S288c_chr01	73285	73286	35
S288c_chr01	73308	73309	1
S288c_chr01	73316	73317	5
S288c_chr01	73329	73330	2
S288c_chr01	73349	73350	5
S288c_chr01	73353	73354	4
S288c_chr01	73366	73367	1
S288c_chr01	73368	73369	1
S288c_chr01	73370	73371	35
S288c_chr01	73373	73374	9
S288c_chr01	73374	73375	1
S288c_chr01	73375	73376	72
S288c_chr01	73379	73380	1
S288c_chr01	73389	73390	1
S288c_chr01	73392	73393	1
S288c_chr01	73394	73395	17
S288c_chr01	73396	73397	8
S288c_chr01	73397	73398	18
S288c_chr01	73398	73399	137
S288c_chr01	73402	73403	5
S288c_chr01	73405	73406	2
S288c_chr01	73406	73407	1
S288c_chr01	73407	73408	11
S288c_chr01	73409	73410	13
S288c_chr01	73412	73413	1
S288c_chr01	73414	73415	19
S288c_chr01	73416	73417	9
S288c_chr01	73419	73420	5
S288c_chr01	73420	73421	45
S288c_chr01	73421	73422	137
S288c_chr01	73423	73424	2
S288c_chr01	73425	73426	84
S288c_chr01	73426	73427	383
S288c_chr01	73427	73428	5
S288c_chr01	73428	73429	245
S288c_chr01	73432	73433	1
S288c_chr01	73434	73435	3
S288c_chr01	73436	73437	15
S288c_chr01	73437	73438	146
S288c_chr01	73439	73440	2
S288c_chr01	73440	73441	28
S288c_chr01	73443	73444	51
S288c_chr01	73444	73445	60
S288c_chr01	73445	73446	567
S288c_chr01	73446	73447	2
S288c_chr01	73447	73448	9
S288c_chr01	73448	73449	3
S288c_chr01	73449	73450	260
S288c_chr01	73450	73451	128
S288c_chr01	73451	73452	4355
S288c_chr01	73452	73453	45
S288c_chr01	73453	73454	13
S288c_chr01	73454	73455	10
S288c_chr01	73455	73456	3
S288c_chr01	73456	73457	1
S288c_chr01	73459	73460	2
S288c_chr01	73460	73461	3
S288c_chr01	73461	73462	86
S288c_chr01	73462	73463	8
S288c_chr01	73463	73464	9
S288c_chr01	73464	73465	1
S288c_chr01	73465	73466	31
S288c_chr01	73466	73467	322
S288c_chr01	73467	73468	1
S288c_chr01	73469	73470	1
S288c_chr01	73471	73472	1
S288c_chr01	73476	73477	2
S288c_chr01	73478	73479	1
S288c_chr01	73488	73489	3
S288c_chr01	73502	73503	3
S288c_chr01	73523	73524	1
S288c_chr01	73538	73539	1
S288c_chr01	73789	73790	2
S288c_chr01	73837	73838	1
S288c_chr01	73907	73908	2
S288c_chr01	74028	74029	2
S288c_chr01	74231	74232	1
S288c_chr01	74340	74341	1
S288c_chr01	76631	76632	1
S288c_chr01	76632	76633	40
S288c_chr01	76635	76636	14
S288c_chr01	76642	76643	23
S288c_chr01	76645	76646	17
S288c_chr01	76658	76659	6
S288c_chr01	76665	76666	1
S288c_chr01	76688	76689	7
S288c_chr01	76695	76696	42
S288c_chr01	76698	76699	1
S288c_chr01	76699	76700	4
S288c_chr01	76701	76702	1
S288c_chr01	76702	76703	284
S288c_chr01	76706	76707	3
S288c_chr01	76707	76708	12
S288c_chr01	76708	76709	77
S288c_chr01	76710	76711	33
S288c_chr01	76711	76712	39
S288c_chr01	76712	76713	75
S288c_chr01	76713	76714	491
S288c_chr01	76714	76715	23930
S288c_chr01	76715	76716	2
S288c_chr01	76723	76724	31
S288c_chr01	76729	76730	2
S288c_chr01	76734	76735	1
S288c_chr01	76735	76736	92
S288c_chr01	76737	76738	1
S288c_chr01	76740	76741	3
S288c_chr01	76743	76744	1
S288c_chr01	76777	76778	11
S288c_chr01	76783	76784	16
S288c_chr01	76789	76790	6
S288c_chr01	76794	76795	3
S288c_chr01	76813	76814	18
S288c_chr01	76861	76862	26
S288c_chr01	76876	76877	1
S288c_chr01	76884	76885	1
S288c_chr01	76962	76963	3
S288c_chr01	76965	76966	1
S288c_chr01	76975	76976	2
S288c_chr01	76978	76979	4
S288c_chr01	76981	76982	50
S288c_chr01	76984	76985	14
S288c_chr01	76989	76990	1
S288c_chr01	76990	76991	3
S288c_chr01	76991	76992	6
S288c_chr01	76992	76993	223
S288c_chr01	76993	76994	2264
S288c_chr01	76994	76995	1
S288c_chr01	76996	76997	1
S288c_chr01	76997	76998	31
S288c_chr01	76999	77000	2
S288c_chr01	77000	77001	3
S288c_chr01	77001	77002	13
S288c_chr01	77002	77003	507
S288c_chr01	77008	77009	3
S288c_chr01	77016	77017	3
S288c_chr01	77017	77018	49
S288c_chr01	77019	77020	73
S288c_chr01	77023	77024	2
S288c_chr01	77032	77033	3
S288c_chr01	77041	77042	2
S288c_chr01	77042	77043	9
S288c_chr01	77043	77044	225
S288c_chr01	77046	77047	11
S288c_chr01	77047	77048	324
S288c_chr01	77050	77051	30
S288c_chr01	77058	77059	12
S288c_chr01	77062	77063	37
S288c_chr01	77070	77071	2
S288c_chr01	77077	77078	2
S288c_chr01	77078	77079	32
S288c_chr01	77079	77080	48
S288c_chr01	77086	77087	35
S288c_chr01	77098	77099	5
S288c_chr01	77099	77100	7
S288c_chr01	77104	77105	1
S288c_chr01	77107	77108	23
S288c_chr01	77114	77115	2
S288c_chr01	77139	77140	19
S288c_chr01	77141	77142	3
S288c_chr01	77143	77144	1
S288c_chr01	77144	77145	5
S288c_chr01	77145	77146	19
S288c_chr01	77146	77147	1543
S288c_chr01	77150	77151	1
S288c_chr01	77152	77154	1
S288c_chr01	77155	77156	3
S288c_chr01	77170	77171	18
S288c_chr01	77171	77172	1
S288c_chr01	77226	77227	1
S288c_chr01	77233	77234	1
S288c_chr01	77237	77238	6
S288c_chr01	77239	77240	2
S288c_chr01	77252	77253	3
S288c_chr01	77271	77272	46
S288c_chr01	77296	77297	1
S288c_chr01	77359	77360	1
S288c_chr01	77439	77441	1
S288c_chr01	77493	77494	1
S288c_chr01	77494	77495	57
S288c_chr01	77503	77504	1
S288c_chr01	77506	77507	2
S288c_chr01	77509	77510	3
S288c_chr01	77510	77511	379
S288c_chr01	77512	77513	25
S288c_chr01	77513	77514	2
S288c_chr01	77515	77516	41
S288c_chr01	77518	77519	14
S288c_chr01	77521	77522	3
S288c_chr01	77522	77523	1
S288c_chr01	77524	77525	17
S288c_chr01	77533	77534	1
S288c_chr01	78175	78176	1
S288c_chr01	79503	79504	1
S288c_chr01	79507	79508	1
S288c_chr01	79514	79515	1
S288c_chr01	79516	79517	13
S288c_chr01	79524	79525	36
S288c_chr01	79525	79526	5
S288c_chr01	79526	79527	57
S288c_chr01	79527	79528	67
S288c_chr01	79529	79530	17
S288c_chr01	79530	79531	261
S288c_chr01	79532	79534	1
S288c_chr01	79534	79535	46
S288c_chr01	79535	79536	16
S288c_chr01	79536	79537	386
S288c_chr01	79537	79538	1
S288c_chr01	79541	79542	2
S288c_chr01	79542	79543	4
S288c_chr01	79552	79553	12
S288c_chr01	79553	79554	7
S288c_chr01	79554	79555	111
S288c_chr01	79556	79557	2
S288c_chr01	79558	79559	32
S288c_chr01	79559	79560	9
S288c_chr01	79560	79561	273
S288c_chr01	79561	79562	2
S288c_chr01	79570	79571	2
S288c_chr01	79574	79575	1
S288c_chr01	79583	79584	1
S288c_chr01	79667	79668	2
S288c_chr01	79697	79698	2
S288c_chr01	79698	79699	11
S288c_chr01	79707	79708	10
S288c_chr01	79734	79735	5
S288c_chr01	79740	79741	3
S288c_chr01	80669	80670	2
S288c_chr01	80731	80732	4
S288c_chr01	83252	83253	1
S288c_chr01	83253	83254	2
S288c_chr01	83282	83283	1
S288c_chr01	83296	83297	1
S288c_chr01	83298	83299	5
S288c_chr01	83315	83316	4
S288c_chr01	83316	83318	2
S288c_chr01	83320	83321	1
S288c_chr01	83324	83325	2
S288c_chr01	83333	83334	2
S288c_chr01	83406	83407	1
S288c_chr01	83407	83408	2
S288c_chr01	83482	83483	3
S288c_chr01	87549	87550	14
S288c_chr01	87838	87839	3
S288c_chr01	87840	87841	1
S288c_chr01	87844	87845	8
S288c_chr01	87850	87851	10
S288c_chr01	87853	87854	21
S288c_chr01	87854	87855	14
S288c_chr01	87855	87856	67
S288c_chr01	87859	87860	13
S288c_chr01	87861	87862	130
S288c_chr01	87862	87863	3
S288c_chr01	87863	87864	16
S288c_chr01	87865	87866	6
S288c_chr01	87866	87867	52
S288c_chr01	87872	87873	1
S288c_chr01	87873	87875	2
S288c_chr01	87882	87883	1
S288c_chr01	87883	87884	2
S288c_chr01	87884	87885	13
S288c_chr01	87886	87887	1
S288c_chr01	87889	87890	11
S288c_chr01	87891	87892	1
S288c_chr01	87892	87893	5
S288c_chr01	87893	87894	57
S288c_chr01	87895	87896	1
S288c_chr01	87899	87900	3
S288c_chr01	87901	87902	2
S288c_chr01	87902	87903	3
S288c_chr01	87903	87904	14
S288c_chr01	87904	87905	16
S288c_chr01	87908	87909	3
S288c_chr01	87909	87910	8
S288c_chr01	87910	87911	2
S288c_chr01	87911	87912	16
S288c_chr01	87914	87915	2
S288c_chr01	87918	87919	1
S288c_chr01	87920	87921	1
S288c_chr01	87932	87933	1
S288c_chr01	87985	87986	1
S288c_chr01	87986	87987	2
S288c_chr01	87998	87999	1
S288c_chr01	88055	88056	5
S288c_chr01	94519	94520	1
S288c_chr01	94524	94525	2
S288c_chr01	94528	94529	1
S288c_chr01	94534	94535	4
S288c_chr01	94561	94562	2
S288c_chr01	94563	94564	3
S288c_chr01	94567	94568	6
S288c_chr01	95552	95553	1
S288c_chr01	95577	95578	1
S288c_chr01	116219	116220	2
S288c_chr01	116223	116224	8
S288c_chr01	116306	116307	1
S288c_chr01	117388	117389	1
S288c_chr01	117466	117467	3
S288c_chr01	117475	117476	1
S288c_chr01	118239	118240	1
S288c_chr01	118304	118305	1
S288c_chr01	118319	118320	3
S288c_chr01	118330	118331	26
S288c_chr01	118350	118351	4
S288c_chr01	118362	118363	10
S288c_chr01	118379	118380	3
S288c_chr01	118385	118386	6
S288c_chr01	118388	118389	1
S288c_chr01	118390	118391	7
S288c_chr01	118393	118394	3
S288c_chr01	118394	118395	5
S288c_chr01	118568	118569	1
S288c_chr01	120414	120415	1
S288c_chr01	122681	122682	2
S288c_chr01	124329	124330	5
S288c_chr01	124454	124457	2
S288c_chr01	124458	124459	2
S288c_chr01	124476	124477	11
S288c_chr01	124478	124479	31
S288c_chr01	124486	124487	1
S288c_chr01	124493	124494	1
S288c_chr01	124506	124507	1
S288c_chr01	124607	124608	1
S288c_chr01	126850	126851	15
S288c_chr01	126853	126854	28
S288c_chr01	126857	126858	5
S288c_chr01	126860	126861	12
S288c_chr01	126864	126865	2
S288c_chr01	126865	126866	1
S288c_chr01	126867	126868	5
S288c_chr01	126868	126869	14
S288c_chr01	126869	126870	56
S288c_chr01	126872	126873	3
S288c_chr01	126873	126874	7
S288c_chr01	126874	126875	30
S288c_chr01	126879	126880	7
S288c_chr01	128710	128711	1
S288c_chr01	129605	129606	1
S288c_chr01	129614	129615	2
S288c_chr01	130582	130583	2
S288c_chr01	130586	130587	5
S288c_chr01	130587	130588	22
S288c_chr01	130592	130593	3
S288c_chr01	130782	130783	1
S288c_chr01	130788	130789	1
S288c_chr01	131626	131627	2
S288c_chr01	132050	132051	1
S288c_chr01	132057	132058	2
S288c_chr01	132069	132071	5
S288c_chr01	132071	132072	1
S288c_chr01	132072	132073	35
S288c_chr01	132074	132075	32
S288c_chr01	132075	132076	4
S288c_chr01	132076	132078	25
S288c_chr01	132078	132079	68
S288c_chr01	132079	132080	532
S288c_chr01	132080	132081	124
S288c_chr01	132081	132082	4776
S288c_chr01	132082	132083	28
S288c_chr01	132083	132084	55
S288c_chr01	132084	132085	4
S288c_chr01	132085	132086	645
S288c_chr01	132086	132087	3
S288c_chr01	132092	132093	2
S288c_chr01	132094	132095	32
S288c_chr01	132096	132097	1
S288c_chr01	132097	132098	8
S288c_chr01	132098	132099	6
S288c_chr01	132099	132100	107
S288c_chr01	132103	132104	33
S288c_chr01	132105	132106	2
S288c_chr01	132112	132113	20
S288c_chr01	132113	132114	61
S288c_chr01	132117	132118	1
S288c_chr01	132121	132122	1
S288c_chr01	132131	132132	7
S288c_chr01	133388	133389	9
S288c_chr01	133469	133470	1
S288c_chr01	134172	134173	1
S288c_chr01	134174	134175	1
S288c_chr01	134198	134199	1
S288c_chr01	135083	135084	2
S288c_chr01	135128	135129	1
S288c_chr01	136729	136730	1
S288c_chr01	136738	136740	2
S288c_chr01	136754	136755	4
S288c_chr01	136755	136756	18
S288c_chr01	136763	136764	2
S288c_chr01	136765	136766	1
S288c_chr01	136779	136780	2
S288c_chr01	137580	137581	1
S288c_chr01	137596	137597	1
S288c_chr01	137616	137617	5
S288c_chr01	137635	137636	2
S288c_chr01	137636	137637	15
S288c_chr01	137641	137642	1
S288c_chr01	137658	137659	2
S288c_chr01	137664	137665	1
S288c_chr01	137666	137667	2
S288c_chr01	137682	137683	10
S288c_chr01	137688	137689	2
S288c_chr01	137703	137704	1
S288c_chr01	137704	137705	3
S288c_chr01	137912	137913	4
S288c_chr01	138784	138785	5
S288c_chr01	138786	138787	1
S288c_chr01	138795	138796	1
S288c_chr01	138798	138799	5
S288c_chr01	138804	138805	2
S288c_chr01	138809	138810	1
S288c_chr01	138824	138825	1
S288c_chr01	139260	139261	1
S288c_chr01	139337	139338	1
S288c_chr01	139348	139349	2
S288c_chr01	139433	139434	1
S288c_chr01	142302	142303	2
S288c_chr01	142363	142364	1
S288c_chr01	142375	142376	1
S288c_chr01	142467	142468	6
S288c_chr01	143091	143092	1
S288c_chr01	143112	143113	1
S288c_chr01	143148	143149	3
S288c_chr01	143193	143194	2
S288c_chr01	143197	143198	2
S288c_chr01	143198	143199	510
S288c_chr01	143199	143200	1
S288c_chr01	143202	143203	1
S288c_chr01	143204	143205	9
S288c_chr01	143205	143206	2
S288c_chr01	143207	143208	1
S288c_chr01	143210	143211	2
S288c_chr01	143211	143212	14
S288c_chr01	143212	143213	402
S288c_chr01	143216	143217	7
S288c_chr01	143217	143218	45
S288c_chr01	143218	143219	160
S288c_chr01	143219	143220	2333
S288c_chr01	143220	143221	10
S288c_chr01	143221	143222	7
S288c_chr01	143222	143223	429
S288c_chr01	143223	143224	5
S288c_chr01	143224	143225	9
S288c_chr01	143226	143227	76
S288c_chr01	143228	143229	1
S288c_chr01	143229	143231	33
S288c_chr01	143231	143232	1575
S288c_chr01	143233	143234	1
S288c_chr01	143239	143240	2
S288c_chr01	143240	143241	4
S288c_chr01	143241	143242	6
S288c_chr01	143242	143243	37
S288c_chr01	143243	143244	1541
S288c_chr01	143245	143246	9
S288c_chr01	143246	143247	2
S288c_chr01	143247	143248	88
S288c_chr01	143249	143250	1
S288c_chr01	143250	143251	2
S288c_chr01	143251	143252	15
S288c_chr01	143252	143253	76
S288c_chr01	143253	143255	1
S288c_chr01	143255	143256	28
S288c_chr01	143256	143257	4
S288c_chr01	143258	143259	1
S288c_chr01	143259	143260	4
S288c_chr01	143261	143262	1
S288c_chr01	143262	143263	83
S288c_chr01	143263	143264	259
S288c_chr01	143264	143265	739
S288c_chr01	143266	143267	2
S288c_chr01	143275	143276	1
S288c_chr01	143279	143280	21
S288c_chr01	143286	143287	34
S288c_chr01	143289	143290	2
S288c_chr01	143290	143291	37
S288c_chr01	143291	143292	2
S288c_chr01	143292	143293	46
S288c_chr01	143301	143302	1
S288c_chr01	143302	143303	6
S288c_chr01	143307	143308	5
S288c_chr01	143309	143310	4
S288c_chr01	143312	143313	10
S288c_chr01	143322	143323	1
S288c_chr01	143349	143350	2
S288c_chr01	143361	143362	3
S288c_chr01	143362	143363	148
S288c_chr01	143364	143365	5
S288c_chr01	143365	143366	223
S288c_chr01	143366	143367	249
S288c_chr01	143367	143368	7987
S288c_chr01	143368	143369	20
S288c_chr01	143369	143370	11
S288c_chr01	143370	143371	8
S288c_chr01	143371	143372	21
S288c_chr01	143372	143373	428
S288c_chr01	143373	143374	1
S288c_chr01	143374	143375	4
S288c_chr01	143376	143377	74
S288c_chr01	143377	143378	86
S288c_chr01	143378	143379	1700
S288c_chr01	143379	143380	2662
S288c_chr01	143380	143381	35172
S288c_chr01	143381	143382	46
S288c_chr01	143383	143384	509
S288c_chr01	143384	143385	8
S288c_chr01	143385	143386	268
S288c_chr01	143386	143387	7
S288c_chr01	143387	143388	4502
S288c_chr01	143388	143389	16
S288c_chr01	143389	143390	4
S288c_chr01	143390	143391	26
S288c_chr01	143391	143392	35
S288c_chr01	143392	143393	539
S288c_chr01	143393	143394	7
S288c_chr01	143394	143395	3
S288c_chr01	143395	143396	136
S288c_chr01	143396	143397	417
S288c_chr01	143397	143398	1
S288c_chr01	143398	143399	13
S288c_chr01	143401	143402	1
S288c_chr01	143403	143404	38
S288c_chr01	143404	143405	3
S288c_chr01	143406	143407	1
S288c_chr01	143408	143409	15
S288c_chr01	143410	143411	1
S288c_chr01	143414	143415	2
S288c_chr01	143415	143416	1
S288c_chr01	143416	143417	8
S288c_chr01	143426	143427	1
S288c_chr01	143430	143431	1
S288c_chr01	143432	143433	5
S288c_chr01	143435	143436	4
S288c_chr01	143441	143443	1
S288c_chr01	143443	143444	15
S288c_chr01	143444	143445	773
S288c_chr01	143449	143450	1
S288c_chr01	143454	143455	1
S288c_chr01	143455	143456	4
S288c_chr01	143458	143459	10
S288c_chr01	143460	143461	2
S288c_chr01	143461	143462	7
S288c_chr01	143462	143463	224
S288c_chr01	143520	143521	2
S288c_chr01	143531	143532	1
S288c_chr01	147564	147565	1
S288c_chr01	147570	147571	1
S288c_chr01	147585	147586	1
S288c_chr01	147586	147587	9
S288c_chr01	147590	147591	2
S288c_chr01	147591	147592	4
S288c_chr01	147604	147605	1
S288c_chr01	147629	147630	1
S288c_chr01	147633	147634	6
S288c_chr01	147636	147637	1
S288c_chr01	147640	147641	4
S288c_chr01	147643	147644	5
S288c_chr01	147644	147645	1
S288c_chr01	147673	147674	1
S288c_chr01	147674	147675	2
S288c_chr01	147677	147678	2
S288c_chr01	147686	147687	1
S288c_chr01	147687	147688	4
S288c_chr01	149884	149885	1
S288c_chr01	153927	153928	1
S288c_chr01	153937	153938	2
S288c_chr01	153956	153957	5
S288c_chr01	153961	153962	4
S288c_chr01	153965	153966	3
S288c_chr01	153968	153969	1
S288c_chr01	153969	153970	14
S288c_chr01	153973	153974	1
S288c_chr01	153979	153980	4
S288c_chr01	153980	153981	1
S288c_chr01	154043	154044	3
S288c_chr01	154081	154082	3
S288c_chr01	154084	154085	2
S288c_chr01	154144	154145	1
S288c_chr01	154158	154159	1
S288c_chr01	154170	154171	1
S288c_chr01	156008	156009	2
S288c_chr01	156394	156395	2
S288c_chr01	156596	156597	1
S288c_chr01	156683	156684	3
S288c_chr01	156747	156748	1
S288c_chr01	156758	156759	1
S288c_chr01	156772	156773	1
S288c_chr01	156779	156780	5
S288c_chr01	156785	156786	7
S288c_chr01	156857	156858	2
S288c_chr01	156862	156863	2
S288c_chr01	156900	156901	1
S288c_chr01	156909	156910	1
S288c_chr01	156911	156912	2
S288c_chr01	159889	159890	1
S288c_chr01	159895	159896	1
S288c_chr01	159915	159916	1
S288c_chr01	166166	166167	1
S288c_chr01	166206	166207	2
S288c_chr01	166446	166447	2
S288c_chr01	166461	166462	1
S288c_chr01	166471	166472	1
S288c_chr01	166474	166475	1
S288c_chr01	166477	166478	1
S288c_chr01	166555	166556	5
S288c_chr01	166604	166605	1
S288c_chr01	166609	166610	1
S288c_chr01	166624	166625	1
S288c_chr01	166653	166654	1
S288c_chr01	169324	169325	1
S288c_chr01	170344	170345	2
S288c_chr01	170354	170355	1
S288c_chr01	170384	170385	6
S288c_chr01	170386	170387	2
S288c_chr01	170387	170388	3
S288c_chr01	170388	170389	15
S288c_chr01	170389	170390	1557
S288c_chr01	170390	170391	1
S288c_chr01	170392	170393	1
S288c_chr01	170393	170394	2
S288c_chr01	170398	170399	1
S288c_chr01	170399	170400	11
S288c_chr01	170400	170401	73
S288c_chr01	170402	170403	6
S288c_chr01	170406	170407	8
S288c_chr01	170407	170408	9
S288c_chr01	170408	170409	71
S288c_chr01	170410	170411	1
S288c_chr01	170411	170412	2
S288c_chr01	170412	170413	25
S288c_chr01	170413	170414	6
S288c_chr01	170414	170415	112
S288c_chr01	170416	170417	4
S288c_chr01	170418	170419	5
S288c_chr01	170419	170420	22
S288c_chr01	170420	170421	29
S288c_chr01	170422	170423	1
S288c_chr01	170423	170425	4
S288c_chr01	170430	170431	2
S288c_chr01	170433	170434	19
S288c_chr01	170444	170445	3
S288c_chr01	170445	170446	15
S288c_chr01	170447	170448	9
S288c_chr01	170450	170451	1
S288c_chr01	170469	170470	8
S288c_chr01	170475	170476	1
S288c_chr01	170486	170488	1
S288c_chr01	170491	170493	1
S288c_chr01	170493	170494	5
S288c_chr01	170538	170539	1
S288c_chr01	170547	170548	1
S288c_chr01	170563	170564	1
S288c_chr01	170564	170565	4
S288c_chr01	170568	170569	1
S288c_chr01	170595	170596	2
S288c_chr01	170667	170668	1
S288c_chr01	170837	170838	1
S288c_chr01	172205	172206	1
S288c_chr01	172218	172219	15
S288c_chr01	172227	172228	3
S288c_chr01	172237	172239	1
S288c_chr01	172244	172245	1
S288c_chr01	172252	172253	1
S288c_chr01	172262	172263	2
S288c_chr01	173595	173596	1
S288c_chr01	175817	175818	1
S288c_chr01	176089	176090	1
S288c_chr01	180704	180705	1
S288c_chr01	181228	181229	1
S288c_chr01	181310	181311	2
S288c_chr01	181318	181319	5
S288c_chr01	181321	181322	1
S288c_chr01	181336	181337	4
S288c_chr01	181337	181338	1
S288c_chr01	181352	181353	1
S288c_chr01	181375	181376	6
S288c_chr01	181390	181391	2
S288c_chr01	181426	181427	1
S288c_chr01	181693	181694	1
S288c_chr01	184551	184552	5
S288c_chr01	184558	184560	3
S288c_chr01	184628	184629	1
S288c_chr01	184646	184647	3
S288c_chr01	184648	184649	1
S288c_chr01	184652	184653	2
S288c_chr01	184653	184654	1
S288c_chr01	184654	184655	35
S288c_chr01	184655	184656	4
S288c_chr01	184656	184658	2
S288c_chr01	184658	184659	30
S288c_chr01	184660	184661	2
S288c_chr01	184661	184662	78
S288c_chr01	184665	184666	1
S288c_chr01	184669	184670	1
S288c_chr01	184682	184683	1
S288c_chr01	184730	184731	1
S288c_chr01	184811	184812	1
S288c_chr01	185789	185790	4
S288c_chr01	185791	185792	14
S288c_chr01	185792	185793	10
S288c_chr01	185793	185794	53
S288c_chr01	185795	185796	11
S288c_chr01	185933	185934	3
S288c_chr01	186364	186365	3
S288c_chr01	186748	186750	1
S288c_chr01	186753	186754	9
S288c_chr01	186771	186772	6
S288c_chr01	186782	186783	1
S288c_chr01	186825	186826	3
S288c_chr01	187869	187870	11
S288c_chr01	187881	187882	5
S288c_chr01	187882	187883	16
S288c_chr01	187888	187889	7
S288c_chr01	187892	187893	1
S288c_chr01	187900	187901	10
S288c_chr01	187906	187907	1
S288c_chr01	187910	187911	3
S288c_chr01	187952	187953	3
S288c_chr01	188895	188896	15
S288c_chr01	188899	188900	1
S288c_chr01	188903	188904	17
S288c_chr01	188911	188912	14
S288c_chr01	188922	188923	11
S288c_chr01	188926	188927	2
S288c_chr01	188978	188979	1
S288c_chr01	189276	189277	1
S288c_chr01	191196	191197	1
S288c_chr01	192347	192348	2
S288c_chr01	192363	192364	2
S288c_chr01	192364	192365	16
S288c_chr01	192368	192370	1
S288c_chr01	192427	192429	2
S288c_chr01	192470	192471	1
S288c_chr01	192475	192476	11
S288c_chr01	192549	192551	1
S288c_chr01	192983	192984	1
S288c_chr01	193861	193862	2
S288c_chr01	194448	194449	2
S288c_chr01	194598	194599	2
S288c_chr01	196040	196042	5
S288c_chr01	196044	196045	2
S288c_chr01	196302	196303	1
S288c_chr01	196305	196306	2
S288c_chr01	196307	196308	1
S288c_chr01	196309	196310	7
S288c_chr01	196317	196318	1
S288c_chr01	196324	196325	2
S288c_chr01	196326	196327	1
S288c_chr01	196327	196328	7
S288c_chr01	196330	196332	1
S288c_chr01	196332	196333	10
S288c_chr01	196338	196339	1
S288c_chr01	196342	196343	2
S288c_chr01	196344	196345	3
S288c_chr01	196346	196347	2
S288c_chr01	196348	196349	11
S288c_chr01	196352	196353	6
S288c_chr01	196377	196378	7
S288c_chr01	196399	196400	1
S288c_chr01	196417	196418	1
S288c_chr01	196428	196429	1
S288c_chr01	196436	196437	1
S288c_chr01	196459	196460	8
S288c_chr01	196685	196686	1
S288c_chr01	196722	196723	1
S288c_chr01	196734	196735	1
S288c_chr01	196741	196742	1
S288c_chr01	196804	196805	1
S288c_chr01	196904	196905	2
S288c_chr01	197020	197021	2
S288c_chr01	197062	197063	1
S288c_chr01	197082	197083	1
S288c_chr01	197084	197085	7
S288c_chr01	197089	197090	4
S288c_chr01	197093	197094	1
S288c_chr01	197096	197098	9
S288c_chr01	197099	197100	1
S288c_chr01	197102	197103	2
S288c_chr01	197105	197106	1
S288c_chr01	197214	197215	4
S288c_chr01	197798	197799	1
S288c_chr01	197878	197879	1
S288c_chr01	197880	197881	4
S288c_chr01	198158	198159	1
S288c_chr01	198209	198210	1
S288c_chr01	198367	198368	1
S288c_chr01	198437	198438	1
S288c_chr01	198450	198451	1
S288c_chr01	198903	198904	3
S288c_chr01	199081	199082	1
S288c_chr01	199082	199083	2
S288c_chr01	199157	199158	1
S288c_chr01	199265	199266	3
S288c_chr01	199808	199809	2
S288c_chr01	199823	199824	1
S288c_chr01	199833	199834	1
S288c_chr01	199842	199843	2
S288c_chr01	199866	199868	1
S288c_chr01	199870	199871	1
S288c_chr01	199878	199879	1
S288c_chr01	199890	199891	1
S288c_chr01	199894	199896	2
S288c_chr01	199900	199901	2
S288c_chr01	200832	200833	1
S288c_chr01	201002	201003	1
S288c_chr01	206895	206896	1
S288c_chr01	207034	207035	1
S288c_chr01	208077	208078	6
S288c_chr01	208081	208082	15
S288c_chr01	208099	208100	1
S288c_chr01	208103	208104	4
S288c_chr01	208128	208129	5
S288c_chr01	208133	208134	1
S288c_chr01	208135	208136	1
S288c_chr01	209644	209645	1
S288c_chr01	226908	226909	5
S288c_chr01	226912	226913	1
S288c_chr01	229354	229355	1
S288c_chr01	229393	229394	4
S288c_chr01	229437	229438	2
S288c_chr01	229488	229489	2
S288c_chr02	5862	5863	1
S288c_chr02	5878	5879	2
S288c_chr02	9021	9022	3
S288c_chr02	9752	9753	9
S288c_chr02	9762	9763	1
S288c_chr02	9767	9768	1
S288c_chr02	9778	9779	1
S288c_chr02	9790	9791	4
S288c_chr02	9819	9820	10
S288c_chr02	21667	21668	1
S288c_chr02	21697	21698	1
S288c_chr02	24780	24781	2
S288c_chr02	24835	24836	2
S288c_chr02	24836	24837	20
S288c_chr02	24841	24842	5
S288c_chr02	24852	24853	1
S288c_chr02	24860	24861	2
S288c_chr02	24863	24864	2
S288c_chr02	24871	24872	6
S288c_chr02	24872	24873	1
S288c_chr02	24873	24874	2
S288c_chr02	24874	24875	82
S288c_chr02	24879	24880	1
S288c_chr02	24882	24883	1
S288c_chr02	24883	24884	7
S288c_chr02	24888	24889	5
S288c_chr02	24891	24892	24
S288c_chr02	24892	24893	12
S288c_chr02	24894	24895	1
S288c_chr02	24896	24897	3
S288c_chr02	24900	24901	6
S288c_chr02	24919	24920	25
S288c_chr02	24937	24938	49
S288c_chr02	24946	24947	1
S288c_chr02	24953	24954	2
S288c_chr02	24956	24957	9
S288c_chr02	24958	24959	1
S288c_chr02	24960	24961	7
S288c_chr02	24961	24962	1
S288c_chr02	24963	24964	2
S288c_chr02	24969	24970	1
S288c_chr02	24986	24988	1
S288c_chr02	24989	24990	1
S288c_chr02	24992	24993	1
S288c_chr02	25092	25093	1
S288c_chr02	28681	28682	1
S288c_chr02	29265	29266	1
S288c_chr02	35633	35634	3
S288c_chr02	36491	36492	1
S288c_chr02	36507	36508	2
S288c_chr02	36897	36898	30
S288c_chr02	36904	36905	1
S288c_chr02	36909	36910	1
S288c_chr02	36925	36926	2
S288c_chr02	37016	37017	20
S288c_chr02	37017	37018	1
S288c_chr02	37019	37020	20
S288c_chr02	37024	37025	3
S288c_chr02	37028	37029	3
S288c_chr02	37063	37064	1
S288c_chr02	38693	38694	1
S288c_chr02	38696	38697	7
S288c_chr02	38697	38698	87
S288c_chr02	38728	38729	1
S288c_chr02	38729	38730	2
S288c_chr02	38749	38750	3
S288c_chr02	38756	38757	18
S288c_chr02	38769	38770	60
S288c_chr02	38780	38781	2
S288c_chr02	38784	38785	6
S288c_chr02	38790	38791	1
S288c_chr02	38797	38798	2
S288c_chr02	38801	38802	3
S288c_chr02	38814	38815	1
S288c_chr02	38815	38816	6
S288c_chr02	38822	38823	1
S288c_chr02	38823	38824	4
S288c_chr02	38824	38825	2
S288c_chr02	38855	38856	1
S288c_chr02	38883	38884	1
S288c_chr02	38892	38893	1
S288c_chr02	38902	38903	1
S288c_chr02	38919	38920	2
S288c_chr02	38921	38922	1
S288c_chr02	38931	38932	2
S288c_chr02	38955	38956	7
S288c_chr02	38961	38962	3
S288c_chr02	38962	38963	43
S288c_chr02	39138	39139	1
S288c_chr02	39315	39316	1
S288c_chr02	39495	39496	1
S288c_chr02	39498	39499	5
S288c_chr02	39545	39546	1
S288c_chr02	40389	40390	1
S288c_chr02	40643	40644	3
S288c_chr02	40646	40647	1
S288c_chr02	40651	40652	1
S288c_chr02	43254	43255	1
S288c_chr02	44171	44172	2
S288c_chr02	44205	44206	4
S288c_chr02	44206	44207	11
S288c_chr02	44220	44221	1
S288c_chr02	44941	44942	1
S288c_chr02	46134	46135	2
S288c_chr02	46376	46377	1
S288c_chr02	46405	46406	4
S288c_chr02	46410	46411	1
S288c_chr02	46411	46412	41
S288c_chr02	46416	46417	4
S288c_chr02	46418	46419	129
S288c_chr02	46419	46420	5
S288c_chr02	46420	46421	3
S288c_chr02	46421	46422	433
S288c_chr02	46429	46430	5
S288c_chr02	46430	46431	163
S288c_chr02	46431	46432	4
S288c_chr02	46432	46433	2050
S288c_chr02	46433	46434	9
S288c_chr02	46434	46435	5
S288c_chr02	46435	46436	436
S288c_chr02	46436	46437	40
S288c_chr02	46437	46438	5862
S288c_chr02	46438	46439	48
S288c_chr02	46439	46440	12
S288c_chr02	46440	46441	7
S288c_chr02	46441	46442	8
S288c_chr02	46442	46443	38
S288c_chr02	46443	46444	74
S288c_chr02	46444	46445	1492
S288c_chr02	46447	46448	2
S288c_chr02	46448	46449	3
S288c_chr02	46449	46450	7
S288c_chr02	46450	46451	504
S288c_chr02	46451	46452	2
S288c_chr02	46453	46454	1
S288c_chr02	46455	46456	29
S288c_chr02	46456	46457	106
S288c_chr02	46458	46459	8
S288c_chr02	46459	46460	326
S288c_chr02	46460	46461	3
S288c_chr02	46461	46462	14
S288c_chr02	46462	46463	168
S288c_chr02	46464	46465	4
S288c_chr02	46465	46466	1
S288c_chr02	46466	46467	24
S288c_chr02	46469	46470	1
S288c_chr02	46471	46472	32
S288c_chr02	46472	46473	143
S288c_chr02	46473	46474	2
S288c_chr02	46474	46475	61
S288c_chr02	46475	46476	1
S288c_chr02	46478	46479	2
S288c_chr02	46479	46480	6
S288c_chr02	46480	46481	10
S288c_chr02	46484	46485	3
S288c_chr02	46488	46489	18
S288c_chr02	46489	46490	7
S288c_chr02	46491	46492	1
S288c_chr02	46492	46494	2
S288c_chr02	46494	46495	120
S288c_chr02	46499	46500	10
S288c_chr02	46500	46501	3
S288c_chr02	46501	46502	160
S288c_chr02	46502	46504	1
S288c_chr02	46504	46505	14
S288c_chr02	46505	46506	11
S288c_chr02	46506	46507	97
S288c_chr02	46507	46508	3
S288c_chr02	46508	46509	15
S288c_chr02	46509	46510	177
S288c_chr02	46510	46511	1
S288c_chr02	46511	46512	2
S288c_chr02	46512	46513	69
S288c_chr02	46513	46514	421
S288c_chr02	46514	46515	84
S288c_chr02	46515	46516	13
S288c_chr02	46516	46517	1424
S288c_chr02	46517	46518	5
S288c_chr02	46518	46519	1
S288c_chr02	46522	46523	2
S288c_chr02	46526	46527	1
S288c_chr02	46534	46535	2
S288c_chr02	46537	46538	9
S288c_chr02	46542	46543	1
S288c_chr02	46543	46544	8
S288c_chr02	46546	46547	3
S288c_chr02	46547	46548	1
S288c_chr02	46571	46572	2
S288c_chr02	46588	46589	1
S288c_chr02	46612	46613	2
S288c_chr02	49474	49475	1
S288c_chr02	49476	49477	3
S288c_chr02	49481	49482	2
S288c_chr02	50048	50049	1
S288c_chr02	51018	51019	1
S288c_chr02	51019	51020	2
S288c_chr02	51316	51317	1
S288c_chr02	51731	51732	1
S288c_chr02	51900	51901	1
S288c_chr02	51953	51954	3
S288c_chr02	59768	59769	1
S288c_chr02	59792	59793	1
S288c_chr02	61226	61227	2
S288c_chr02	63660	63661	17
S288c_chr02	64379	64380	1
S288c_chr02	66005	66006	5
S288c_chr02	66016	66017	2
S288c_chr02	66749	66750	1
S288c_chr02	66928	66929	13
S288c_chr02	66937	66938	8
S288c_chr02	66950	66951	2
S288c_chr02	73037	73038	3
S288c_chr02	73108	73109	1
S288c_chr02	75487	75488	1
S288c_chr02	76887	76888	1
S288c_chr02	78615	78616	1
S288c_chr02	79831	79832	1
S288c_chr02	79834	79835	2
S288c_chr02	79837	79838	17
S288c_chr02	79839	79840	1
S288c_chr02	79841	79843	1
S288c_chr02	79843	79844	33
S288c_chr02	79844	79845	83
S288c_chr02	79850	79851	11
S288c_chr02	79853	79854	3
S288c_chr02	79859	79860	1
S288c_chr02	79860	79861	7
S288c_chr02	79863	79864	1
S288c_chr02	79864	79865	2
S288c_chr02	79897	79898	2
S288c_chr02	79900	79901	14
S288c_chr02	79904	79905	2
S288c_chr02	79908	79909	1
S288c_chr02	79911	79912	1
S288c_chr02	79921	79922	4
S288c_chr02	79923	79924	1
S288c_chr02	79928	79929	1
S288c_chr02	79954	79955	8
S288c_chr02	79967	79968	2
S288c_chr02	79977	79978	1
S288c_chr02	80004	80005	4
S288c_chr02	80009	80010	1
S288c_chr02	80010	80011	3
S288c_chr02	80039	80040	2
S288c_chr02	80085	80086	1
S288c_chr02	80254	80255	1
S288c_chr02	81080	81081	1
S288c_chr02	86033	86034	1
S288c_chr02	87318	87319	1
S288c_chr02	88304	88305	2
S288c_chr02	88325	88326	3
S288c_chr02	88331	88332	1
S288c_chr02	88348	88349	1
S288c_chr02	88350	88351	2
S288c_chr02	88369	88370	1
S288c_chr02	88379	88380	3
S288c_chr02	88392	88393	1
S288c_chr02	88449	88450	1
S288c_chr02	88463	88464	2
S288c_chr02	88467	88468	7
S288c_chr02	88468	88469	51
S288c_chr02	88470	88471	27
S288c_chr02	88472	88473	14
S288c_chr02	88473	88474	36
S288c_chr02	88480	88481	2
S288c_chr02	88481	88482	5
S288c_chr02	88483	88484	1
S288c_chr02	88484	88485	7
S288c_chr02	88486	88487	1
S288c_chr02	88489	88490	1
S288c_chr02	88542	88543	1
S288c_chr02	88545	88546	4
S288c_chr02	88546	88547	1
S288c_chr02	88550	88551	10
S288c_chr02	88564	88565	2
S288c_chr02	88566	88567	1
S288c_chr02	88568	88569	1
S288c_chr02	90468	90469	2
S288c_chr02	90470	90471	1
S288c_chr02	90471	90472	50
S288c_chr02	90476	90477	9
S288c_chr02	90482	90483	1
S288c_chr02	90485	90487	1
S288c_chr02	90491	90492	2
S288c_chr02	90667	90668	2
S288c_chr02	90671	90672	2
S288c_chr02	92080	92081	1
S288c_chr02	92103	92104	2
S288c_chr02	92105	92106	4
S288c_chr02	92110	92111	7
S288c_chr02	92173	92174	1
S288c_chr02	92197	92198	1
S288c_chr02	92203	92204	1
S288c_chr02	92502	92503	2
S288c_chr02	93476	93477	1
S288c_chr02	93478	93479	6
S288c_chr02	93480	93481	1
S288c_chr02	93482	93483	29
S288c_chr02	93579	93580	3
S288c_chr02	93599	93600	1
S288c_chr02	93628	93629	22
S288c_chr02	93649	93650	3
S288c_chr02	96447	96448	2
S288c_chr02	100274	100275	1
S288c_chr02	100377	100378	1
S288c_chr02	105223	105224	1
S288c_chr02	105303	105304	2
S288c_chr02	108868	108869	4
S288c_chr02	110036	110037	2
S288c_chr02	110045	110046	7
S288c_chr02	110051	110052	1
S288c_chr02	110053	110054	2
S288c_chr02	110065	110066	1
S288c_chr02	110672	110673	1
S288c_chr02	111279	111280	5
S288c_chr02	111577	111578	3
S288c_chr02	112799	112800	1
S288c_chr02	112801	112802	7
S288c_chr02	112812	112813	7
S288c_chr02	112815	112816	1
S288c_chr02	112817	112818	64
S288c_chr02	112821	112822	1
S288c_chr02	112822	112823	6
S288c_chr02	112823	112824	3
S288c_chr02	112824	112825	96
S288c_chr02	112825	112826	1
S288c_chr02	112827	112828	2
S288c_chr02	112829	112830	23
S288c_chr02	112833	112834	77
S288c_chr02	112834	112835	4
S288c_chr02	112857	112858	2
S288c_chr02	112863	112864	1
S288c_chr02	115379	115380	3
S288c_chr02	115380	115381	7
S288c_chr02	115381	115382	8
S288c_chr02	115382	115383	31
S288c_chr02	115386	115387	20
S288c_chr02	115393	115394	1
S288c_chr02	115399	115400	5
S288c_chr02	115400	115401	1
S288c_chr02	115402	115403	2
S288c_chr02	115403	115404	4
S288c_chr02	115404	115405	97
S288c_chr02	115412	115413	11
S288c_chr02	115421	115422	1
S288c_chr02	115423	115424	10
S288c_chr02	115424	115425	5
S288c_chr02	115426	115427	58
S288c_chr02	115434	115435	1
S288c_chr02	115436	115437	143
S288c_chr02	115531	115532	1
S288c_chr02	115534	115535	1
S288c_chr02	115555	115556	2
S288c_chr02	115558	115559	1
S288c_chr02	115560	115561	2
S288c_chr02	115562	115563	2
S288c_chr02	115563	115564	14
S288c_chr02	115566	115567	1
S288c_chr02	115573	115574	1
S288c_chr02	115579	115580	2
S288c_chr02	115580	115581	8
S288c_chr02	116700	116701	1
S288c_chr02	116716	116717	1
S288c_chr02	117192	117193	6
S288c_chr02	117453	117454	35
S288c_chr02	117459	117460	1
S288c_chr02	117467	117468	3
S288c_chr02	117468	117469	4
S288c_chr02	117481	117482	1
S288c_chr02	119207	119208	1
S288c_chr02	119285	119286	1
S288c_chr02	119305	119306	1
S288c_chr02	119315	119316	1
S288c_chr02	119326	119327	1
S288c_chr02	119332	119333	1
S288c_chr02	119352	119353	1
S288c_chr02	119358	119359	1
S288c_chr02	119379	119380	2
S288c_chr02	119381	119382	1
S288c_chr02	122428	122429	3
S288c_chr02	125521	125522	1
S288c_chr02	126179	126180	8
S288c_chr02	126180	126181	47
S288c_chr02	126182	126183	2
S288c_chr02	126183	126184	4
S288c_chr02	126184	126185	45
S288c_chr02	126185	126186	242
S288c_chr02	126186	126187	1
S288c_chr02	126193	126194	3
S288c_chr02	126197	126198	2
S288c_chr02	126300	126301	1
S288c_chr02	127507	127508	3
S288c_chr02	127511	127512	1
S288c_chr02	127524	127525	1
S288c_chr02	127628	127629	2
S288c_chr02	127739	127740	3
S288c_chr02	127764	127765	1
S288c_chr02	129775	129776	1
S288c_chr02	133023	133024	2
S288c_chr02	133838	133839	2
S288c_chr02	133936	133937	1
S288c_chr02	136508	136509	1
S288c_chr02	136689	136690	1
S288c_chr02	141496	141497	7
S288c_chr02	141957	141958	1
S288c_chr02	141958	141959	8
S288c_chr02	141988	141989	2
S288c_chr02	141990	141991	7
S288c_chr02	142005	142006	1
S288c_chr02	142009	142010	1
S288c_chr02	142011	142012	14
S288c_chr02	142012	142013	2
S288c_chr02	142017	142018	18
S288c_chr02	142023	142024	7
S288c_chr02	142024	142025	1
S288c_chr02	142025	142026	3
S288c_chr02	142026	142027	19
S288c_chr02	142027	142028	133
S288c_chr02	142033	142034	1
S288c_chr02	142035	142036	4
S288c_chr02	142036	142038	1
S288c_chr02	142039	142040	4
S288c_chr02	142045	142046	1
S288c_chr02	142046	142047	4
S288c_chr02	142063	142064	4
S288c_chr02	142071	142072	3
S288c_chr02	142080	142082	1
S288c_chr02	142082	142083	16
S288c_chr02	142083	142084	5
S288c_chr02	142084	142085	20
S288c_chr02	142089	142090	1
S288c_chr02	142090	142091	2
S288c_chr02	142093	142094	3
S288c_chr02	142094	142095	11
S288c_chr02	142099	142100	1
S288c_chr02	142102	142103	5
S288c_chr02	142105	142106	2
S288c_chr02	142112	142113	1
S288c_chr02	142342	142343	1
S288c_chr02	143704	143705	1
S288c_chr02	143706	143707	19
S288c_chr02	143708	143709	2
S288c_chr02	143712	143713	4
S288c_chr02	143718	143719	2
S288c_chr02	143954	143955	1
S288c_chr02	146332	146333	2
S288c_chr02	146940	146941	3
S288c_chr02	146942	146943	8
S288c_chr02	146946	146947	4
S288c_chr02	146950	146951	22
S288c_chr02	146968	146969	1
S288c_chr02	146976	146977	12
S288c_chr02	146982	146983	1
S288c_chr02	146993	146994	1
S288c_chr02	147007	147008	8
S288c_chr02	147059	147060	1
S288c_chr02	147374	147375	2
S288c_chr02	147499	147500	1
S288c_chr02	150422	150423	1
S288c_chr02	152869	152870	1
S288c_chr02	152916	152917	1
S288c_chr02	155947	155948	1
S288c_chr02	159756	159757	3
S288c_chr02	161504	161505	2
S288c_chr02	161506	161507	4
S288c_chr02	161508	161509	17
S288c_chr02	161511	161512	3
S288c_chr02	161531	161532	2
S288c_chr02	161534	161535	1
S288c_chr02	162864	162865	1
S288c_chr02	162873	162874	3
S288c_chr02	164485	164486	2
S288c_chr02	166141	166142	1
S288c_chr02	167349	167350	1
S288c_chr02	167367	167368	2
S288c_chr02	167370	167371	6
S288c_chr02	167371	167372	1
S288c_chr02	167482	167483	3
S288c_chr02	167483	167484	2
S288c_chr02	167485	167486	1
S288c_chr02	167490	167491	1
S288c_chr02	167929	167930	1
S288c_chr02	169274	169275	2
S288c_chr02	169359	169360	1
S288c_chr02	169398	169399	1
S288c_chr02	169412	169413	1
S288c_chr02	169415	169416	8
S288c_chr02	169419	169420	4
S288c_chr02	169420	169421	6
S288c_chr02	169422	169423	73
S288c_chr02	169423	169424	16
S288c_chr02	169425	169426	2
S288c_chr02	169430	169431	17
S288c_chr02	169431	169432	8
S288c_chr02	169432	169434	4
S288c_chr02	169434	169435	107
S288c_chr02	169438	169439	1
S288c_chr02	169440	169441	31
S288c_chr02	169442	169443	58
S288c_chr02	169443	169444	294
S288c_chr02	169444	169445	1
S288c_chr02	169449	169450	38
S288c_chr02	169450	169451	70
S288c_chr02	169451	169452	11
S288c_chr02	169452	169453	50
S288c_chr02	169453	169454	1866
S288c_chr02	169454	169456	4
S288c_chr02	169456	169457	1
S288c_chr02	169457	169458	249
S288c_chr02	169458	169459	3
S288c_chr02	169459	169460	2260
S288c_chr02	169460	169461	52
S288c_chr02	169461	169462	21
S288c_chr02	169462	169463	498
S288c_chr02	169463	169464	20
S288c_chr02	169464	169465	14
S288c_chr02	169465	169466	607
S288c_chr02	169467	169468	7
S288c_chr02	169468	169469	4
S288c_chr02	169469	169470	100
S288c_chr02	169470	169471	13
S288c_chr02	169471	169472	824
S288c_chr02	169472	169473	12
S288c_chr02	169473	169474	5
S288c_chr02	169475	169476	28
S288c_chr02	169476	169477	5522
S288c_chr02	169477	169478	13
S288c_chr02	169478	169479	44
S288c_chr02	169479	169480	3733
S288c_chr02	169480	169481	6
S288c_chr02	169481	169482	215
S288c_chr02	169482	169483	2
S288c_chr02	169483	169484	61
S288c_chr02	169485	169486	3
S288c_chr02	169487	169488	28
S288c_chr02	169490	169491	1
S288c_chr02	169491	169492	3
S288c_chr02	169492	169493	38
S288c_chr02	169496	169497	12
S288c_chr02	169497	169498	11
S288c_chr02	169498	169499	25
S288c_chr02	169502	169503	22
S288c_chr02	169507	169509	2
S288c_chr02	169512	169513	1
S288c_chr02	169513	169514	5
S288c_chr02	169516	169517	1
S288c_chr02	169518	169519	52
S288c_chr02	169521	169523	1
S288c_chr02	169523	169524	21
S288c_chr02	169530	169531	15
S288c_chr02	169531	169532	19
S288c_chr02	169532	169533	27
S288c_chr02	169533	169534	590
S288c_chr02	169542	169543	140
S288c_chr02	169543	169544	92
S288c_chr02	169544	169545	1295
S288c_chr02	169545	169546	2
S288c_chr02	169547	169548	2
S288c_chr02	169554	169555	1
S288c_chr02	169555	169556	16
S288c_chr02	169557	169558	2
S288c_chr02	169559	169560	5
S288c_chr02	169566	169567	4
S288c_chr02	169570	169572	1
S288c_chr02	169574	169576	1
S288c_chr02	169576	169577	6
S288c_chr02	169598	169599	1
S288c_chr02	169606	169607	2
S288c_chr02	169639	169640	2
S288c_chr02	169738	169739	1
S288c_chr02	171159	171160	1
S288c_chr02	171160	171161	2
S288c_chr02	171163	171164	9
S288c_chr02	171178	171179	2
S288c_chr02	171287	171288	1
S288c_chr02	171311	171312	1
S288c_chr02	171312	171313	3
S288c_chr02	172502	172503	1
S288c_chr02	172629	172630	7
S288c_chr02	174497	174498	2
S288c_chr02	174498	174499	9
S288c_chr02	174501	174502	15
S288c_chr02	174695	174696	2
S288c_chr02	174712	174713	2
S288c_chr02	174865	174866	1
S288c_chr02	174867	174868	1
S288c_chr02	174887	174888	1
S288c_chr02	174928	174929	4
S288c_chr02	175121	175122	1
S288c_chr02	176094	176095	2
S288c_chr02	182389	182390	1
S288c_chr02	183192	183193	2
S288c_chr02	184213	184214	1
S288c_chr02	186121	186122	2
S288c_chr02	186183	186184	3
S288c_chr02	186188	186189	2
S288c_chr02	186239	186240	1
S288c_chr02	186854	186855	1
S288c_chr02	186857	186858	1
S288c_chr02	192390	192391	1
S288c_chr02	192417	192418	3
S288c_chr02	193539	193540	1
S288c_chr02	193640	193641	2
S288c_chr02	193642	193643	2
S288c_chr02	193645	193646	4
S288c_chr02	193646	193647	49
S288c_chr02	193649	193650	2
S288c_chr02	193650	193651	14
S288c_chr02	195728	195729	1
S288c_chr02	195732	195734	1
S288c_chr02	195735	195736	2
S288c_chr02	195873	195874	1
S288c_chr02	195919	195920	1
S288c_chr02	195933	195934	5
S288c_chr02	195952	195953	5
S288c_chr02	195958	195959	1
S288c_chr02	195961	195962	8
S288c_chr02	195973	195974	7
S288c_chr02	195979	195980	6
S288c_chr02	195983	195984	33
S288c_chr02	195996	195997	2
S288c_chr02	205408	205409	1
S288c_chr02	205416	205417	5
S288c_chr02	205418	205419	1
S288c_chr02	205419	205420	5
S288c_chr02	205439	205440	1
S288c_chr02	205741	205742	1
S288c_chr02	205754	205755	5
S288c_chr02	205757	205758	5
S288c_chr02	205760	205761	5
S288c_chr02	205766	205767	4
S288c_chr02	205772	205773	1
S288c_chr02	205781	205782	18
S288c_chr02	205784	205785	4
S288c_chr02	205787	205788	1
S288c_chr02	205892	205893	2
S288c_chr02	205894	205895	4
S288c_chr02	205900	205901	5
S288c_chr02	205905	205906	2
S288c_chr02	205906	205907	3
S288c_chr02	205925	205926	1
S288c_chr02	205927	205928	5
S288c_chr02	205930	205931	3
S288c_chr02	205931	205932	5
S288c_chr02	205937	205938	7
S288c_chr02	205942	205943	4
S288c_chr02	205955	205956	1
S288c_chr02	205980	205981	1
S288c_chr02	206005	206006	2
S288c_chr02	206018	206019	7
S288c_chr02	206019	206020	2
S288c_chr02	206020	206021	1
S288c_chr02	206021	206022	46
S288c_chr02	206048	206049	1
S288c_chr02	206068	206069	1
S288c_chr02	209278	209279	3
S288c_chr02	209328	209329	1
S288c_chr02	209334	209335	4
S288c_chr02	209346	209347	2
S288c_chr02	209347	209348	3
S288c_chr02	209349	209350	4
S288c_chr02	209362	209363	1
S288c_chr02	209410	209411	2
S288c_chr02	212191	212192	3
S288c_chr02	212197	212198	3
S288c_chr02	212249	212250	2
S288c_chr02	212278	212279	3
S288c_chr02	212419	212420	2
S288c_chr02	212468	212469	1
S288c_chr02	212472	212473	1
S288c_chr02	212474	212475	1
S288c_chr02	212576	212577	2
S288c_chr02	217373	217374	2
S288c_chr02	217415	217416	1
S288c_chr02	220085	220086	2
S288c_chr02	220405	220406	1
S288c_chr02	220684	220685	1
S288c_chr02	220689	220690	1
S288c_chr02	220834	220835	2
S288c_chr02	220947	220948	1
S288c_chr02	221020	221021	3
S288c_chr02	221021	221022	5
S288c_chr02	221027	221028	1
S288c_chr02	221032	221033	2
S288c_chr02	221041	221042	3
S288c_chr02	221063	221064	1
S288c_chr02	221065	221066	5
S288c_chr02	221069	221070	1
S288c_chr02	221332	221333	2
S288c_chr02	221338	221339	5
S288c_chr02	225397	225398	3
S288c_chr02	226953	226954	30
S288c_chr02	226958	226959	1
S288c_chr02	226959	226960	2
S288c_chr02	227006	227007	1
S288c_chr02	227224	227225	3
S288c_chr02	227226	227228	1
S288c_chr02	227229	227230	4
S288c_chr02	227230	227231	20
S288c_chr02	227240	227241	1
S288c_chr02	227248	227249	2
S288c_chr02	227249	227250	3
S288c_chr02	227256	227257	2
S288c_chr02	227261	227262	1
S288c_chr02	227262	227263	3
S288c_chr02	227266	227267	1
S288c_chr02	227278	227279	2
S288c_chr02	227280	227281	2
S288c_chr02	227290	227291	1
S288c_chr02	227296	227297	1
S288c_chr02	227300	227301	2
S288c_chr02	227307	227308	3
S288c_chr02	227328	227329	1
S288c_chr02	227335	227336	1
S288c_chr02	227382	227383	2
S288c_chr02	228283	228284	1
S288c_chr02	230206	230207	1
S288c_chr02	230843	230844	3
S288c_chr02	231170	231171	1
S288c_chr02	231355	231356	2
S288c_chr02	232473	232474	1
S288c_chr02	232576	232577	1
S288c_chr02	232853	232854	1
S288c_chr02	233119	233120	2
S288c_chr02	233126	233127	18
S288c_chr02	233155	233156	1
S288c_chr02	233581	233582	2
S288c_chr02	234953	234954	1
S288c_chr02	235047	235048	1
S288c_chr02	235048	235049	4
S288c_chr02	235061	235062	1
S288c_chr02	235063	235064	10
S288c_chr02	235087	235088	1
S288c_chr02	235166	235167	5
S288c_chr02	235168	235169	5
S288c_chr02	235172	235173	6
S288c_chr02	235173	235174	1
S288c_chr02	235174	235175	47
S288c_chr02	235175	235176	2
S288c_chr02	235182	235183	11
S288c_chr02	235185	235186	4
S288c_chr02	235188	235191	1
S288c_chr02	235193	235194	1
S288c_chr02	235198	235199	1
S288c_chr02	235200	235201	6
S288c_chr02	235201	235202	28
S288c_chr02	235204	235205	1
S288c_chr02	235205	235206	35
S288c_chr02	235213	235214	2
S288c_chr02	235220	235221	2
S288c_chr02	235222	235223	2
S288c_chr02	235231	235232	1
S288c_chr02	235235	235236	1
S288c_chr02	235237	235238	2
S288c_chr02	235240	235241	1
S288c_chr02	235243	235244	1
S288c_chr02	235249	235250	1
S288c_chr02	235270	235271	2
S288c_chr02	236385	236386	1
S288c_chr02	236435	236436	1
S288c_chr02	236974	236975	1
S288c_chr02	236977	236978	17
S288c_chr02	236979	236980	2
S288c_chr02	237048	237049	5
S288c_chr02	237052	237053	13
S288c_chr02	237065	237066	27
S288c_chr02	237071	237072	1
S288c_chr02	237077	237078	13
S288c_chr02	237078	237079	91
S288c_chr02	237079	237080	1
S288c_chr02	237085	237086	1
S288c_chr02	237086	237087	2
S288c_chr02	237089	237090	2
S288c_chr02	237092	237093	4
S288c_chr02	237098	237099	1
S288c_chr02	237100	237101	1
S288c_chr02	237121	237122	2
S288c_chr02	237123	237124	1
S288c_chr02	237127	237128	6
S288c_chr02	237128	237129	26
S288c_chr02	237132	237133	8
S288c_chr02	237136	237137	12
S288c_chr02	237137	237138	2
S288c_chr02	237138	237139	151
S288c_chr02	237139	237140	6
S288c_chr02	237140	237141	54
S288c_chr02	237141	237142	279
S288c_chr02	237143	237144	5
S288c_chr02	237146	237147	9
S288c_chr02	237148	237149	1
S288c_chr02	237149	237150	14
S288c_chr02	237153	237154	5
S288c_chr02	237157	237158	7
S288c_chr02	237159	237160	9
S288c_chr02	237175	237176	1
S288c_chr02	237186	237187	1
S288c_chr02	237187	237188	5
S288c_chr02	237191	237192	2
S288c_chr02	237193	237194	3
S288c_chr02	237196	237197	5
S288c_chr02	237262	237263	1
S288c_chr02	237269	237270	1
S288c_chr02	238947	238948	1
S288c_chr02	238969	238970	1
S288c_chr02	238973	238974	1
S288c_chr02	241409	241410	4
S288c_chr02	244242	244243	1
S288c_chr02	244352	244353	1
S288c_chr02	244356	244357	2
S288c_chr02	244359	244360	14
S288c_chr02	244363	244364	13
S288c_chr02	244366	244367	2
S288c_chr02	244369	244370	1
S288c_chr02	244376	244377	1
S288c_chr02	244377	244378	7
S288c_chr02	244457	244458	1
S288c_chr02	246651	246652	2
S288c_chr02	246695	246696	1
S288c_chr02	246697	246698	4
S288c_chr02	246733	246734	1
S288c_chr02	246739	246740	1
S288c_chr02	248622	248623	2
S288c_chr02	248626	248627	1
S288c_chr02	248636	248637	1
S288c_chr02	248638	248639	2
S288c_chr02	248642	248643	1
S288c_chr02	248644	248645	17
S288c_chr02	248648	248649	26
S288c_chr02	248672	248673	1
S288c_chr02	250307	250308	1
S288c_chr02	251766	251767	2
S288c_chr02	251972	251973	1
S288c_chr02	252285	252286	1
S288c_chr02	254941	254942	2
S288c_chr02	254972	254973	5
S288c_chr02	254982	254983	2
S288c_chr02	254984	254985	1
S288c_chr02	254985	254986	6
S288c_chr02	254992	254993	1
S288c_chr02	255025	255026	1
S288c_chr02	255026	255027	2
S288c_chr02	255277	255278	1
S288c_chr02	255299	255300	1
S288c_chr02	255311	255312	2
S288c_chr02	255401	255402	1
S288c_chr02	256332	256333	1
S288c_chr02	256690	256691	1
S288c_chr02	256799	256800	2
S288c_chr02	256811	256812	5
S288c_chr02	256814	256815	3
S288c_chr02	256816	256817	1
S288c_chr02	256820	256821	1
S288c_chr02	256821	256822	3
S288c_chr02	256823	256824	28
S288c_chr02	256826	256827	4
S288c_chr02	256840	256841	3
S288c_chr02	256867	256868	1
S288c_chr02	256874	256875	3
S288c_chr02	256891	256892	1
S288c_chr02	256892	256893	10
S288c_chr02	256897	256898	6
S288c_chr02	256901	256902	4
S288c_chr02	257091	257092	6
S288c_chr02	257095	257096	2
S288c_chr02	257097	257098	4
S288c_chr02	257102	257103	1
S288c_chr02	258366	258367	1
S288c_chr02	258825	258826	1
S288c_chr02	259039	259040	1
S288c_chr02	259763	259764	1
S288c_chr02	265495	265496	1
S288c_chr02	265509	265510	1
S288c_chr02	265517	265518	1
S288c_chr02	266519	266520	1
S288c_chr02	266533	266534	3
S288c_chr02	266538	266539	4
S288c_chr02	266539	266540	2
S288c_chr02	266541	266542	6
S288c_chr02	266542	266543	5
S288c_chr02	266546	266547	1
S288c_chr02	266548	266549	4
S288c_chr02	266550	266551	1
S288c_chr02	266551	266552	5
S288c_chr02	266552	266553	4
S288c_chr02	266560	266561	3
S288c_chr02	266561	266562	1
S288c_chr02	266571	266572	1
S288c_chr02	266572	266573	16
S288c_chr02	266578	266579	1
S288c_chr02	266586	266587	1
S288c_chr02	266590	266591	1
S288c_chr02	266603	266604	3
S288c_chr02	270655	270656	1
S288c_chr02	270659	270660	62
S288c_chr02	270818	270819	1
S288c_chr02	270829	270830	1
S288c_chr02	270830	270831	6
S288c_chr02	270834	270835	2
S288c_chr02	270835	270836	18
S288c_chr02	270836	270837	1
S288c_chr02	270838	270839	5
S288c_chr02	270839	270840	61
S288c_chr02	270845	270846	6
S288c_chr02	270849	270850	1
S288c_chr02	270853	270854	1
S288c_chr02	270955	270956	1
S288c_chr02	278474	278475	2
S288c_chr02	279018	279019	1
S288c_chr02	280827	280828	1
[truncated: 58,920 more rows]
