# Supplementary material for: Alternative polyadenylation diversifies post‐transcriptional regulation by selective RNA–protein interactions
Source: Mol Syst Biol. 2014 Feb 25;10(2):719. doi: 10.1002/msb.135068 (PMC4023391; doi:10.1002/msb.135068)
Supplement: Supplementary file 13 — Sweave document [file MSB-10-2-719-s13.zip › C_t20_TGACAT_fwd_uniquelyAligned_plus.sorted.bedgraph]

S288c_chr01	3513	3514	2
S288c_chr01	10347	10348	1
S288c_chr01	11390	11391	2
S288c_chr01	11419	11420	3
S288c_chr01	15565	15566	1
S288c_chr01	16966	16967	2
S288c_chr01	17437	17438	2
S288c_chr01	18027	18028	1
S288c_chr01	18855	18856	5
S288c_chr01	18890	18891	3
S288c_chr01	19699	19700	1
S288c_chr01	19719	19720	1
S288c_chr01	20204	20205	2
S288c_chr01	20205	20206	3
S288c_chr01	20206	20207	2
S288c_chr01	22362	22363	2
S288c_chr01	23382	23383	1
S288c_chr01	23911	23912	4
S288c_chr01	23912	23913	1
S288c_chr01	23914	23915	1
S288c_chr01	28032	28035	1
S288c_chr01	29398	29399	2
S288c_chr01	31260	31261	2
S288c_chr01	31262	31263	1
S288c_chr01	31319	31320	2
S288c_chr01	31325	31326	1
S288c_chr01	31407	31408	5
S288c_chr01	31413	31414	5
S288c_chr01	31414	31415	1
S288c_chr01	31450	31451	1
S288c_chr01	32938	32939	7
S288c_chr01	32940	32941	3
S288c_chr01	32944	32945	1
S288c_chr01	32945	32946	3
S288c_chr01	33412	33413	2
S288c_chr01	34770	34771	1
S288c_chr01	48907	48908	1
S288c_chr01	51624	51625	4
S288c_chr01	51641	51642	1
S288c_chr01	51671	51672	1
S288c_chr01	51689	51690	4
S288c_chr01	51695	51696	1
S288c_chr01	51701	51702	25
S288c_chr01	51702	51703	2
S288c_chr01	51716	51717	1
S288c_chr01	51717	51718	2
S288c_chr01	51718	51719	258
S288c_chr01	51719	51720	16
S288c_chr01	51720	51721	4
S288c_chr01	51721	51722	1
S288c_chr01	51725	51726	186
S288c_chr01	51726	51727	3
S288c_chr01	51728	51729	31
S288c_chr01	51729	51730	8
S288c_chr01	51732	51733	9
S288c_chr01	51735	51736	357
S288c_chr01	51736	51737	8
S288c_chr01	51737	51738	10
S288c_chr01	51740	51741	50
S288c_chr01	51741	51742	9
S288c_chr01	51742	51743	4
S288c_chr01	51743	51744	2
S288c_chr01	51752	51754	1
S288c_chr01	51758	51759	1
S288c_chr01	51762	51763	1
S288c_chr01	51763	51764	2
S288c_chr01	51774	51775	9
S288c_chr01	51775	51776	1
S288c_chr01	51782	51783	1
S288c_chr01	54933	54934	7
S288c_chr01	54934	54935	1
S288c_chr01	54936	54937	4
S288c_chr01	54937	54938	1
S288c_chr01	55893	55894	1
S288c_chr01	56894	56895	2
S288c_chr01	56900	56901	4
S288c_chr01	56906	56907	53
S288c_chr01	56907	56908	5
S288c_chr01	56910	56911	9
S288c_chr01	56912	56913	2
S288c_chr01	56914	56915	11
S288c_chr01	56921	56922	8
S288c_chr01	56922	56923	1
S288c_chr01	57738	57739	2
S288c_chr01	57766	57767	1
S288c_chr01	57775	57776	1
S288c_chr01	57778	57779	13
S288c_chr01	57779	57780	2
S288c_chr01	57780	57781	4
S288c_chr01	57793	57794	1
S288c_chr01	57832	57833	5
S288c_chr01	57836	57837	2
S288c_chr01	57841	57842	1
S288c_chr01	57843	57845	1
S288c_chr01	57848	57849	23
S288c_chr01	57849	57850	34
S288c_chr01	57851	57852	3
S288c_chr01	57852	57853	1
S288c_chr01	57853	57854	578
S288c_chr01	57854	57855	63
S288c_chr01	57855	57856	4
S288c_chr01	57856	57857	2
S288c_chr01	57857	57858	154
S288c_chr01	57858	57859	18
S288c_chr01	57859	57860	94
S288c_chr01	57860	57861	285
S288c_chr01	57861	57862	4
S288c_chr01	57862	57863	7
S288c_chr01	57863	57864	755
S288c_chr01	57864	57865	71
S288c_chr01	57865	57866	34
S288c_chr01	57866	57867	6
S288c_chr01	57867	57868	138
S288c_chr01	57868	57869	2
S288c_chr01	57869	57870	999
S288c_chr01	57870	57871	87
S288c_chr01	57871	57872	10
S288c_chr01	57872	57873	3
S288c_chr01	57876	57877	112
S288c_chr01	57877	57878	6
S288c_chr01	57878	57879	9
S288c_chr01	57882	57883	7
S288c_chr01	57884	57885	1
S288c_chr01	57895	57896	1
S288c_chr01	58497	58498	1
S288c_chr01	58498	58499	4
S288c_chr01	58500	58501	2
S288c_chr01	58602	58603	2
S288c_chr01	58614	58615	20
S288c_chr01	58616	58617	1
S288c_chr01	58618	58619	18
S288c_chr01	58621	58622	13
S288c_chr01	58622	58623	1
S288c_chr01	58625	58626	13
S288c_chr01	58628	58629	1
S288c_chr01	65220	65221	1
S288c_chr01	65347	65348	6
S288c_chr01	65361	65362	6
S288c_chr01	65362	65363	1
S288c_chr01	65363	65364	4
S288c_chr01	65364	65366	3
S288c_chr01	65367	65368	1
S288c_chr01	65374	65375	4
S288c_chr01	65385	65386	1
S288c_chr01	65436	65437	2
S288c_chr01	65455	65456	1
S288c_chr01	65459	65460	1
S288c_chr01	65771	65773	1
S288c_chr01	68603	68604	1
S288c_chr01	68642	68643	1
S288c_chr01	68646	68647	4
S288c_chr01	68648	68649	2
S288c_chr01	68652	68653	5
S288c_chr01	68657	68658	4
S288c_chr01	69843	69844	9
S288c_chr01	69844	69845	1
S288c_chr01	70552	70553	1
S288c_chr01	73279	73280	3
S288c_chr01	73310	73311	1
S288c_chr01	73317	73318	2
S288c_chr01	73325	73326	7
S288c_chr01	73332	73333	1
S288c_chr01	73339	73340	3
S288c_chr01	73346	73347	1
S288c_chr01	73359	73360	2
S288c_chr01	73370	73371	1
S288c_chr01	73388	73389	1
S288c_chr01	74777	74778	12
S288c_chr01	74781	74782	1
S288c_chr01	74789	74790	2
S288c_chr01	74795	74796	1
S288c_chr01	74800	74801	1
S288c_chr01	74827	74828	1
S288c_chr01	74831	74832	4
S288c_chr01	74833	74834	1
S288c_chr01	74835	74836	2
S288c_chr01	74847	74848	1
S288c_chr01	74849	74850	45
S288c_chr01	74850	74851	4
S288c_chr01	74853	74854	8
S288c_chr01	74856	74857	11
S288c_chr01	74941	74942	1
S288c_chr01	74964	74965	7
S288c_chr01	75013	75014	231
S288c_chr01	75014	75015	9
S288c_chr01	75015	75016	5
S288c_chr01	75018	75019	11
S288c_chr01	75026	75027	1
S288c_chr01	75036	75037	6
S288c_chr01	75606	75607	12
S288c_chr01	75607	75608	1
S288c_chr01	76516	76517	1
S288c_chr01	80239	80240	1
S288c_chr01	80241	80242	1
S288c_chr01	80247	80248	2
S288c_chr01	80248	80249	1
S288c_chr01	80532	80533	1
S288c_chr01	80548	80549	1
S288c_chr01	80562	80563	2
S288c_chr01	80568	80569	14
S288c_chr01	80607	80608	3
S288c_chr01	80609	80610	3
S288c_chr01	83196	83197	6
S288c_chr01	83197	83198	4
S288c_chr01	83205	83206	1
S288c_chr01	83209	83210	8
S288c_chr01	83210	83211	2
S288c_chr01	83214	83216	2
S288c_chr01	84583	84584	2
S288c_chr01	84589	84590	1
S288c_chr01	84594	84595	1
S288c_chr01	84607	84608	1
S288c_chr01	84612	84613	1
S288c_chr01	84711	84712	10
S288c_chr01	87410	87411	4
S288c_chr01	87411	87412	1
S288c_chr01	87417	87418	3
S288c_chr01	87683	87684	4
S288c_chr01	87685	87686	19
S288c_chr01	87686	87687	1
S288c_chr01	87691	87692	124
S288c_chr01	87692	87693	30
S288c_chr01	87693	87694	1
S288c_chr01	87694	87695	19
S288c_chr01	87695	87696	1
S288c_chr01	87696	87698	3
S288c_chr01	87706	87707	11
S288c_chr01	87715	87716	5
S288c_chr01	87731	87732	3
S288c_chr01	87737	87738	7
S288c_chr01	87739	87740	1
S288c_chr01	87743	87744	13
S288c_chr01	87744	87745	1
S288c_chr01	87746	87747	5
S288c_chr01	87750	87751	3
S288c_chr01	87757	87758	29
S288c_chr01	87758	87759	5
S288c_chr01	87759	87760	6
S288c_chr01	87761	87762	12
S288c_chr01	87762	87763	1
S288c_chr01	87763	87764	2
S288c_chr01	87767	87768	40
S288c_chr01	87768	87769	21
S288c_chr01	87770	87771	12
S288c_chr01	87772	87773	2
S288c_chr01	87780	87781	1
S288c_chr01	87787	87788	18
S288c_chr01	87788	87789	2
S288c_chr01	87793	87794	1
S288c_chr01	87795	87796	2
S288c_chr01	87823	87824	1
S288c_chr01	87833	87834	1
S288c_chr01	87845	87846	2
S288c_chr01	88019	88020	2
S288c_chr01	89224	89225	1
S288c_chr01	90270	90271	2
S288c_chr01	90403	90404	4
S288c_chr01	90412	90413	14
S288c_chr01	95337	95338	1
S288c_chr01	95364	95365	1
S288c_chr01	95470	95471	15
S288c_chr01	95472	95473	1
S288c_chr01	95476	95477	8
S288c_chr01	95477	95478	3
S288c_chr01	95478	95479	2
S288c_chr01	95481	95482	66
S288c_chr01	95482	95483	5
S288c_chr01	95483	95484	7
S288c_chr01	95484	95485	2
S288c_chr01	95486	95487	1
S288c_chr01	95489	95490	2
S288c_chr01	95589	95590	1
S288c_chr01	95595	95596	10
S288c_chr01	95898	95899	2
S288c_chr01	100021	100022	2
S288c_chr01	100022	100023	1
S288c_chr01	100023	100024	2
S288c_chr01	100033	100034	1
S288c_chr01	100037	100038	2
S288c_chr01	100057	100058	4
S288c_chr01	100568	100569	1
S288c_chr01	100722	100723	3
S288c_chr01	101409	101410	2
S288c_chr01	101435	101436	1
S288c_chr01	102062	102063	1
S288c_chr01	106093	106094	1
S288c_chr01	106111	106112	2
S288c_chr01	106112	106113	1
S288c_chr01	106117	106118	3
S288c_chr01	106120	106121	26
S288c_chr01	106121	106122	1
S288c_chr01	106122	106123	2
S288c_chr01	106123	106124	1
S288c_chr01	106124	106125	27
S288c_chr01	106125	106126	4
S288c_chr01	106126	106127	3
S288c_chr01	106127	106128	41
S288c_chr01	106128	106129	2
S288c_chr01	106129	106130	9
S288c_chr01	106131	106132	1
S288c_chr01	106132	106133	4
S288c_chr01	106138	106139	3
S288c_chr01	106140	106141	1
S288c_chr01	106141	106142	4
S288c_chr01	106142	106143	514
S288c_chr01	106143	106144	26
S288c_chr01	106144	106145	37
S288c_chr01	106149	106150	91
S288c_chr01	106150	106151	3
S288c_chr01	106151	106152	7
S288c_chr01	106152	106153	29
S288c_chr01	106154	106155	4
S288c_chr01	106156	106157	3
S288c_chr01	106158	106159	1
S288c_chr01	106160	106161	10
S288c_chr01	106162	106163	13
S288c_chr01	106163	106164	3
S288c_chr01	106164	106165	2
S288c_chr01	106169	106170	103
S288c_chr01	106170	106171	2
S288c_chr01	106173	106174	2
S288c_chr01	106180	106182	1
S288c_chr01	106189	106190	1
S288c_chr01	106194	106195	1
S288c_chr01	106203	106204	3
S288c_chr01	106206	106207	2
S288c_chr01	106210	106211	37
S288c_chr01	106211	106212	1
S288c_chr01	106212	106213	2
S288c_chr01	106215	106216	1
S288c_chr01	106224	106225	1
S288c_chr01	106235	106236	1
S288c_chr01	106242	106243	54
S288c_chr01	106282	106283	1
S288c_chr01	108274	108275	1
S288c_chr01	108677	108678	2
S288c_chr01	108680	108681	1
S288c_chr01	108730	108731	9
S288c_chr01	108758	108759	4
S288c_chr01	108771	108772	7
S288c_chr01	108772	108773	4
S288c_chr01	108789	108790	1
S288c_chr01	108791	108792	4
S288c_chr01	108792	108793	1
S288c_chr01	108812	108813	6
S288c_chr01	108813	108814	1
S288c_chr01	108819	108820	1
S288c_chr01	108825	108826	1
S288c_chr01	108829	108830	29
S288c_chr01	108830	108831	1
S288c_chr01	108832	108833	3
S288c_chr01	108834	108835	153
S288c_chr01	108835	108836	50
S288c_chr01	108836	108837	7
S288c_chr01	108841	108842	2
S288c_chr01	108843	108844	1
S288c_chr01	110588	110589	1
S288c_chr01	110599	110600	1
S288c_chr01	110610	110611	2
S288c_chr01	110615	110616	16
S288c_chr01	112337	112338	2
S288c_chr01	112580	112581	2
S288c_chr01	113125	113126	1
S288c_chr01	113451	113452	2
S288c_chr01	113461	113462	2
S288c_chr01	113489	113490	5
S288c_chr01	113530	113531	2
S288c_chr01	113531	113532	1
S288c_chr01	113536	113537	32
S288c_chr01	113538	113539	13
S288c_chr01	113543	113544	17
S288c_chr01	113544	113545	1
S288c_chr01	113545	113546	5
S288c_chr01	113547	113548	1
S288c_chr01	113551	113552	2
S288c_chr01	113553	113554	1
S288c_chr01	113558	113559	4
S288c_chr01	113561	113562	1
S288c_chr01	113562	113563	2
S288c_chr01	113568	113569	1
S288c_chr01	113963	113964	1
S288c_chr01	119629	119630	3
S288c_chr01	120123	120124	2
S288c_chr01	120134	120135	3
S288c_chr01	120135	120136	1
S288c_chr01	120252	120253	1
S288c_chr01	124486	124487	1
S288c_chr01	124492	124493	3
S288c_chr01	124498	124499	1
S288c_chr01	126755	126756	10
S288c_chr01	126756	126757	2
S288c_chr01	126895	126896	133
S288c_chr01	126896	126897	19
S288c_chr01	126897	126898	2
S288c_chr01	128117	128118	1
S288c_chr01	128201	128202	1
S288c_chr01	128204	128205	2
S288c_chr01	128207	128208	8
S288c_chr01	128209	128210	1
S288c_chr01	133628	133630	1
S288c_chr01	134063	134064	1
S288c_chr01	134082	134083	1
S288c_chr01	134087	134088	3
S288c_chr01	136652	136653	3
S288c_chr01	137441	137442	1
S288c_chr01	137503	137504	1
S288c_chr01	137508	137509	1
S288c_chr01	137521	137522	70
S288c_chr01	137522	137523	1
S288c_chr01	137523	137524	11
S288c_chr01	137524	137525	13
S288c_chr01	137525	137526	1
S288c_chr01	137526	137527	2
S288c_chr01	137529	137530	7
S288c_chr01	137531	137532	30
S288c_chr01	137535	137536	3
S288c_chr01	137542	137543	3
S288c_chr01	137547	137548	10
S288c_chr01	137549	137550	5
S288c_chr01	137551	137552	100
S288c_chr01	137552	137553	2
S288c_chr01	137557	137558	11
S288c_chr01	137559	137560	15
S288c_chr01	137560	137561	1
S288c_chr01	137567	137568	1
S288c_chr01	137573	137574	68
S288c_chr01	137635	137636	9
S288c_chr01	137975	137976	1
S288c_chr01	137983	137984	1
S288c_chr01	139314	139315	3
S288c_chr01	139315	139316	1
S288c_chr01	139316	139317	6
S288c_chr01	139317	139318	1
S288c_chr01	139320	139321	3
S288c_chr01	139323	139324	14
S288c_chr01	139331	139332	19
S288c_chr01	139333	139336	2
S288c_chr01	139337	139338	12
S288c_chr01	139341	139342	6
S288c_chr01	139343	139344	2
S288c_chr01	139345	139346	1
S288c_chr01	139348	139349	1
S288c_chr01	139352	139354	2
S288c_chr01	139355	139356	2
S288c_chr01	139356	139357	3677
S288c_chr01	139357	139358	45
S288c_chr01	139358	139359	26
S288c_chr01	139359	139360	3
S288c_chr01	139360	139361	12
S288c_chr01	139361	139362	1
S288c_chr01	139363	139365	1
S288c_chr01	139369	139370	68
S288c_chr01	139371	139372	2
S288c_chr01	139376	139377	20
S288c_chr01	139378	139379	39
S288c_chr01	139380	139381	233
S288c_chr01	139381	139382	37
S288c_chr01	139382	139383	3
S288c_chr01	139385	139386	1
S288c_chr01	139389	139390	1
S288c_chr01	139400	139401	1
S288c_chr01	139403	139404	1
S288c_chr01	139440	139441	1
S288c_chr01	139473	139474	17
S288c_chr01	139518	139519	1
S288c_chr01	141900	141901	1
S288c_chr01	142310	142311	56
S288c_chr01	142311	142312	1
S288c_chr01	143171	143172	1
S288c_chr01	143182	143183	3
S288c_chr01	143296	143297	1
S288c_chr01	143301	143302	1
S288c_chr01	143615	143616	1
S288c_chr01	147511	147512	1
S288c_chr01	147513	147514	3
S288c_chr01	147514	147515	1
S288c_chr01	147536	147537	4
S288c_chr01	147538	147539	2
S288c_chr01	147542	147543	2
S288c_chr01	147557	147558	3
S288c_chr01	147571	147572	1
S288c_chr01	148573	148574	1
S288c_chr01	149646	149647	2
S288c_chr01	149932	149933	8
S288c_chr01	153649	153650	1
S288c_chr01	153688	153689	1
S288c_chr01	153726	153727	4
S288c_chr01	153747	153748	2
S288c_chr01	153761	153762	1
S288c_chr01	153783	153784	1
S288c_chr01	153788	153789	2
S288c_chr01	153789	153790	1
S288c_chr01	153810	153811	1
S288c_chr01	153827	153828	28
S288c_chr01	153831	153832	96
S288c_chr01	153832	153833	3
S288c_chr01	153833	153834	6
S288c_chr01	153834	153835	44
S288c_chr01	153836	153837	5
S288c_chr01	153840	153841	1
S288c_chr01	153846	153847	2
S288c_chr01	153848	153849	1
S288c_chr01	153854	153855	13
S288c_chr01	153859	153860	4
S288c_chr01	153867	153868	6
S288c_chr01	153868	153869	2
S288c_chr01	153874	153875	54
S288c_chr01	153876	153877	3
S288c_chr01	153877	153879	2
S288c_chr01	153880	153881	1
S288c_chr01	153882	153883	1
S288c_chr01	153889	153890	35
S288c_chr01	153890	153891	9
S288c_chr01	153891	153892	2
S288c_chr01	153905	153906	1
S288c_chr01	153911	153912	1
S288c_chr01	153913	153914	4
S288c_chr01	153928	153929	14
S288c_chr01	153930	153931	1
S288c_chr01	153934	153935	25
S288c_chr01	153936	153937	7
S288c_chr01	153943	153944	4
S288c_chr01	153944	153945	1
S288c_chr01	153949	153950	145
S288c_chr01	153950	153951	13
S288c_chr01	153951	153952	1
S288c_chr01	153952	153953	2
S288c_chr01	153954	153955	1
S288c_chr01	153956	153957	36
S288c_chr01	153958	153959	2
S288c_chr01	153962	153963	7
S288c_chr01	153966	153967	15
S288c_chr01	153967	153968	5
S288c_chr01	153969	153970	1
S288c_chr01	153978	153979	1
S288c_chr01	153979	153980	117
S288c_chr01	153980	153981	5
S288c_chr01	153986	153987	22
S288c_chr01	153988	153989	377
S288c_chr01	153989	153990	4
S288c_chr01	153990	153991	7
S288c_chr01	153994	153995	2
S288c_chr01	153997	153998	4
S288c_chr01	153998	153999	7
S288c_chr01	154008	154009	1
S288c_chr01	154078	154079	1
S288c_chr01	154228	154229	10
S288c_chr01	154857	154858	3
S288c_chr01	156660	156661	2
S288c_chr01	156677	156678	1
S288c_chr01	156680	156681	34
S288c_chr01	156681	156682	4
S288c_chr01	156682	156685	1
S288c_chr01	156703	156704	22
S288c_chr01	156704	156705	3
S288c_chr01	156711	156712	2
S288c_chr01	159168	159169	1
S288c_chr01	159454	159455	1
S288c_chr01	159787	159788	2
S288c_chr01	159802	159803	3
S288c_chr01	159832	159833	1
S288c_chr01	159893	159894	1
S288c_chr01	159903	159906	1
S288c_chr01	159929	159930	1
S288c_chr01	160089	160090	1
S288c_chr01	160126	160127	1
S288c_chr01	160128	160129	2
S288c_chr01	160196	160197	1
S288c_chr01	166505	166506	1
S288c_chr01	166531	166532	3
S288c_chr01	166537	166538	2
S288c_chr01	166540	166541	1
S288c_chr01	166556	166557	3
S288c_chr01	166557	166558	1
S288c_chr01	166562	166563	1
S288c_chr01	166563	166564	23
S288c_chr01	166564	166565	18
S288c_chr01	166565	166566	2
S288c_chr01	166567	166568	2
S288c_chr01	166569	166570	1
S288c_chr01	166584	166585	1
S288c_chr01	166586	166587	1
S288c_chr01	166590	166591	2
S288c_chr01	166651	166652	3
S288c_chr01	166707	166708	1
S288c_chr01	169314	169315	2
S288c_chr01	170162	170163	1
S288c_chr01	170163	170164	2
S288c_chr01	170178	170179	1
S288c_chr01	170181	170182	5
S288c_chr01	170182	170183	1
S288c_chr01	170262	170263	8
S288c_chr01	170280	170281	1
S288c_chr01	170284	170285	1
S288c_chr01	170312	170314	1
S288c_chr01	170318	170319	9
S288c_chr01	170319	170320	1
S288c_chr01	170325	170326	1
S288c_chr01	170327	170328	5
S288c_chr01	170331	170332	32
S288c_chr01	170332	170333	1
S288c_chr01	171903	171904	1
S288c_chr01	172064	172065	1
S288c_chr01	172073	172074	2
S288c_chr01	172089	172090	2
S288c_chr01	172101	172102	6
S288c_chr01	172104	172105	1
S288c_chr01	172111	172112	1
S288c_chr01	172118	172119	14
S288c_chr01	172120	172121	3
S288c_chr01	172125	172126	2
S288c_chr01	172133	172134	2
S288c_chr01	172148	172149	2
S288c_chr01	172154	172155	3
S288c_chr01	176479	176480	1
S288c_chr01	176591	176592	7
S288c_chr01	176596	176597	1
S288c_chr01	176608	176609	1
S288c_chr01	182386	182387	1
S288c_chr01	182396	182398	1
S288c_chr01	182399	182400	1
S288c_chr01	182400	182401	2
S288c_chr01	182406	182407	1
S288c_chr01	182412	182413	1
S288c_chr01	182440	182441	5
S288c_chr01	182443	182444	1
S288c_chr01	183011	183012	1
S288c_chr01	183012	183013	2
S288c_chr01	184442	184443	2
S288c_chr01	184465	184466	1
S288c_chr01	184489	184490	1
S288c_chr01	184555	184556	2
S288c_chr01	184564	184565	2
S288c_chr01	184580	184581	1
S288c_chr01	184597	184598	1
S288c_chr01	185859	185860	1
S288c_chr01	186011	186012	1
S288c_chr01	186054	186055	1
S288c_chr01	186289	186290	2
S288c_chr01	186590	186591	1
S288c_chr01	186665	186666	3
S288c_chr01	186901	186902	2
S288c_chr01	187209	187210	1
S288c_chr01	187730	187731	1
S288c_chr01	189586	189587	1
S288c_chr01	189633	189634	2
S288c_chr01	189654	189655	5
S288c_chr01	189912	189913	1
S288c_chr01	192273	192274	1
S288c_chr01	196135	196136	2
S288c_chr01	199929	199930	3
S288c_chr01	199960	199961	1
S288c_chr01	199961	199962	2
S288c_chr01	199974	199975	1
S288c_chr01	200030	200031	3
S288c_chr01	200708	200709	2
S288c_chr01	210039	210040	1
S288c_chr01	223163	223164	1
S288c_chr01	226827	226828	1
S288c_chr01	226833	226834	1
S288c_chr01	226837	226838	1
S288c_chr01	226931	226932	17
S288c_chr01	226932	226933	3
S288c_chr02	179	180	1
S288c_chr02	182	183	1
S288c_chr02	185	186	3
S288c_chr02	202	203	147
S288c_chr02	203	204	8
S288c_chr02	206	207	4
S288c_chr02	207	208	1
S288c_chr02	9817	9818	7
S288c_chr02	9818	9819	1
S288c_chr02	9834	9835	34
S288c_chr02	9835	9836	1
S288c_chr02	9836	9837	2
S288c_chr02	9838	9839	3
S288c_chr02	9840	9841	1
S288c_chr02	9842	9843	1
S288c_chr02	9847	9848	5
S288c_chr02	9861	9862	2
S288c_chr02	9868	9869	3
S288c_chr02	9869	9870	2
S288c_chr02	9874	9875	2
S288c_chr02	10025	10026	2
S288c_chr02	10304	10305	1
S288c_chr02	10316	10317	7
S288c_chr02	10542	10543	2
S288c_chr02	10566	10567	2
S288c_chr02	10570	10571	1
S288c_chr02	10572	10573	2
S288c_chr02	10574	10575	2
S288c_chr02	10592	10593	2
S288c_chr02	10594	10595	1
S288c_chr02	10612	10613	6
S288c_chr02	10633	10634	1
S288c_chr02	10709	10710	3
S288c_chr02	10716	10717	4
S288c_chr02	10721	10722	2
S288c_chr02	10738	10739	5
S288c_chr02	10740	10741	13
S288c_chr02	10741	10744	1
S288c_chr02	10753	10754	2
S288c_chr02	10772	10773	16
S288c_chr02	10773	10774	3
S288c_chr02	10777	10778	1
S288c_chr02	10779	10780	11
S288c_chr02	10780	10781	4
S288c_chr02	10783	10784	5
S288c_chr02	10795	10796	2
S288c_chr02	10798	10799	5
S288c_chr02	10800	10801	14
S288c_chr02	10801	10802	9
S288c_chr02	10802	10803	1
S288c_chr02	10805	10806	4
S288c_chr02	10807	10808	1
S288c_chr02	10812	10813	1
S288c_chr02	10890	10891	11
S288c_chr02	10891	10892	1
S288c_chr02	13508	13509	1
S288c_chr02	13792	13793	1
S288c_chr02	13825	13826	2
S288c_chr02	13834	13835	2
S288c_chr02	13924	13925	1
S288c_chr02	13926	13927	2
S288c_chr02	13929	13930	2
S288c_chr02	13931	13932	2
S288c_chr02	13941	13942	1
S288c_chr02	13954	13955	1
S288c_chr02	13957	13958	3
S288c_chr02	14019	14020	1
S288c_chr02	14079	14080	1
S288c_chr02	14103	14104	38
S288c_chr02	14107	14108	1
S288c_chr02	14122	14123	4
S288c_chr02	14123	14124	3
S288c_chr02	14128	14129	3
S288c_chr02	14173	14174	1
S288c_chr02	18068	18069	3
S288c_chr02	18074	18075	2
S288c_chr02	18075	18076	3
S288c_chr02	18078	18079	1
S288c_chr02	18085	18086	4
S288c_chr02	18093	18094	2
S288c_chr02	18095	18096	3
S288c_chr02	18140	18141	1
S288c_chr02	18151	18152	1
S288c_chr02	19464	19465	3
S288c_chr02	19480	19481	1
S288c_chr02	21545	21546	2
S288c_chr02	21564	21565	2
S288c_chr02	21725	21726	1
S288c_chr02	21736	21737	1
S288c_chr02	21739	21740	1
S288c_chr02	21812	21813	1
S288c_chr02	22478	22479	5
S288c_chr02	24807	24808	1
S288c_chr02	24809	24810	2
S288c_chr02	24830	24831	1
S288c_chr02	40719	40720	2
S288c_chr02	41635	41636	2
S288c_chr02	42956	42957	2
S288c_chr02	43179	43180	2
S288c_chr02	43196	43197	2
S288c_chr02	44103	44104	6
S288c_chr02	44105	44106	7
S288c_chr02	44119	44120	18
S288c_chr02	44120	44121	4
S288c_chr02	44130	44131	1
S288c_chr02	44348	44349	2
S288c_chr02	46293	46294	1
S288c_chr02	46385	46386	1
S288c_chr02	46392	46393	1
S288c_chr02	46401	46402	1
S288c_chr02	46406	46407	1
S288c_chr02	46418	46419	2
S288c_chr02	46422	46423	1
S288c_chr02	46430	46431	7
S288c_chr02	46431	46432	1
S288c_chr02	46432	46433	25
S288c_chr02	46433	46434	1
S288c_chr02	46437	46438	2
S288c_chr02	46699	46700	3
S288c_chr02	46885	46886	1
S288c_chr02	46908	46909	1
S288c_chr02	46990	46991	1
S288c_chr02	46996	46997	4
S288c_chr02	47007	47008	6
S288c_chr02	47013	47014	2
S288c_chr02	47019	47020	5
S288c_chr02	47027	47028	8
S288c_chr02	47031	47032	60
S288c_chr02	47032	47033	4
S288c_chr02	47043	47044	1
S288c_chr02	47115	47116	1
S288c_chr02	47134	47135	1
S288c_chr02	47139	47140	1
S288c_chr02	47144	47145	1
S288c_chr02	47145	47146	18
S288c_chr02	47146	47147	9
S288c_chr02	47150	47151	2
S288c_chr02	47181	47182	4
S288c_chr02	47185	47186	249
S288c_chr02	47186	47187	13
S288c_chr02	47188	47189	26
S288c_chr02	47189	47190	2
S288c_chr02	47191	47192	4
S288c_chr02	47195	47196	1
S288c_chr02	47198	47199	2
S288c_chr02	47207	47208	2
S288c_chr02	47209	47210	1
S288c_chr02	47210	47211	25
S288c_chr02	47212	47213	16
S288c_chr02	47214	47215	4
S288c_chr02	47216	47217	169
S288c_chr02	47217	47218	2
S288c_chr02	47218	47219	1
S288c_chr02	47250	47251	3
S288c_chr02	47252	47253	2
S288c_chr02	47254	47255	62
S288c_chr02	47255	47256	5
S288c_chr02	47256	47257	18
S288c_chr02	47259	47260	4
S288c_chr02	47262	47263	799
S288c_chr02	47263	47264	149
S288c_chr02	47264	47265	12
S288c_chr02	47265	47266	6
S288c_chr02	47266	47267	29
S288c_chr02	47267	47268	3
S288c_chr02	47270	47271	137
S288c_chr02	47271	47272	5
S288c_chr02	47272	47273	276
S288c_chr02	47273	47274	3
S288c_chr02	47274	47275	11
S288c_chr02	47275	47276	5
S288c_chr02	47276	47277	1
S288c_chr02	48490	48491	43
S288c_chr02	48492	48493	5
S288c_chr02	48493	48494	21
S288c_chr02	48499	48500	5
S288c_chr02	48502	48503	12
S288c_chr02	48504	48505	1
S288c_chr02	48508	48509	517
S288c_chr02	48509	48510	17
S288c_chr02	48510	48511	2
S288c_chr02	48513	48514	2
S288c_chr02	48515	48516	40
S288c_chr02	50838	50839	1
S288c_chr02	50841	50842	1
S288c_chr02	50847	50848	3
S288c_chr02	50918	50919	1
S288c_chr02	50934	50935	33
S288c_chr02	50937	50938	2
S288c_chr02	50938	50940	3
S288c_chr02	50942	50943	7
S288c_chr02	50944	50945	1
S288c_chr02	50946	50947	2
S288c_chr02	50951	50952	6
S288c_chr02	50952	50953	1
S288c_chr02	51000	51001	1
S288c_chr02	52640	52641	2
S288c_chr02	52814	52815	2
S288c_chr02	52816	52817	3
S288c_chr02	56014	56015	1
S288c_chr02	58221	58222	1
S288c_chr02	58734	58735	2
S288c_chr02	59569	59570	1
S288c_chr02	59591	59592	3
S288c_chr02	59592	59593	4
S288c_chr02	59599	59600	4
S288c_chr02	59639	59640	1
S288c_chr02	59641	59642	2
S288c_chr02	59644	59645	4
S288c_chr02	59645	59646	1
S288c_chr02	59648	59649	1
S288c_chr02	59651	59652	1
S288c_chr02	59654	59655	1
S288c_chr02	59667	59668	1
S288c_chr02	59676	59677	1
S288c_chr02	59680	59681	1
S288c_chr02	59684	59685	44
S288c_chr02	59686	59687	5
S288c_chr02	59687	59689	4
S288c_chr02	59694	59695	4
S288c_chr02	59695	59696	3
S288c_chr02	59697	59698	5
S288c_chr02	59705	59706	999
S288c_chr02	59706	59707	40
S288c_chr02	59708	59709	3
S288c_chr02	59710	59711	274
S288c_chr02	59712	59713	2
S288c_chr02	59714	59715	4
S288c_chr02	59716	59717	678
S288c_chr02	59717	59718	447
S288c_chr02	59718	59719	19
S288c_chr02	59720	59721	1
S288c_chr02	59721	59722	1534
S288c_chr02	59722	59723	3
S288c_chr02	59723	59724	1
S288c_chr02	59726	59727	387
S288c_chr02	59729	59730	1286
S288c_chr02	59730	59731	2
S288c_chr02	59735	59736	75
S288c_chr02	59739	59740	809
S288c_chr02	59740	59741	13
S288c_chr02	59742	59743	31
S288c_chr02	59744	59745	10
S288c_chr02	59748	59749	106
S288c_chr02	59749	59751	1
S288c_chr02	59755	59756	1
S288c_chr02	59763	59764	5
S288c_chr02	59785	59786	2
S288c_chr02	59799	59800	2
S288c_chr02	59823	59824	22
S288c_chr02	59825	59826	1
S288c_chr02	59839	59840	1
S288c_chr02	61141	61142	1
S288c_chr02	61144	61145	4
S288c_chr02	61147	61148	4
S288c_chr02	61150	61151	3
S288c_chr02	61154	61155	32
S288c_chr02	61157	61158	1
S288c_chr02	61160	61161	6
S288c_chr02	61161	61162	1
S288c_chr02	61239	61240	1
S288c_chr02	66836	66837	1
S288c_chr02	66840	66841	1
S288c_chr02	66852	66853	1
S288c_chr02	66898	66899	1
S288c_chr02	66922	66923	1
S288c_chr02	66923	66924	2
S288c_chr02	66993	66994	1
S288c_chr02	67009	67010	2
S288c_chr02	67037	67038	11
S288c_chr02	67038	67039	1
S288c_chr02	67043	67044	1
S288c_chr02	67049	67050	1
S288c_chr02	69531	69532	1
S288c_chr02	69636	69637	1
S288c_chr02	69640	69641	7
S288c_chr02	69646	69647	21
S288c_chr02	69647	69649	1
S288c_chr02	69649	69650	3
S288c_chr02	69650	69651	1
S288c_chr02	69652	69653	4
S288c_chr02	69653	69654	3
S288c_chr02	69655	69656	1
S288c_chr02	69657	69658	91
S288c_chr02	69658	69659	7
S288c_chr02	69659	69660	1
S288c_chr02	69664	69666	1
S288c_chr02	69672	69673	2
S288c_chr02	69682	69683	1
S288c_chr02	69692	69693	10
S288c_chr02	69696	69697	17
S288c_chr02	69697	69698	3
S288c_chr02	69698	69699	2
S288c_chr02	69709	69710	1
S288c_chr02	69714	69715	6
S288c_chr02	71837	71838	1
S288c_chr02	72943	72944	2
S288c_chr02	72956	72957	1
S288c_chr02	72964	72965	8
S288c_chr02	72970	72971	1
S288c_chr02	79851	79852	16
S288c_chr02	79852	79853	2
S288c_chr02	79853	79854	4
S288c_chr02	79857	79858	4
S288c_chr02	79859	79860	2
S288c_chr02	79860	79861	1
S288c_chr02	79864	79865	1
S288c_chr02	79872	79873	7
S288c_chr02	79876	79877	2
S288c_chr02	79878	79879	1
S288c_chr02	79881	79882	2
S288c_chr02	79884	79885	1
S288c_chr02	79887	79888	4
S288c_chr02	79891	79892	6
S288c_chr02	79893	79894	44
S288c_chr02	79894	79895	6
S288c_chr02	79896	79897	16
S288c_chr02	79897	79898	1
S288c_chr02	79901	79902	1
S288c_chr02	79912	79913	1
S288c_chr02	79920	79921	12
S288c_chr02	79921	79922	3
S288c_chr02	80004	80005	1
S288c_chr02	80103	80104	1
S288c_chr02	80108	80109	20
S288c_chr02	80110	80111	1
S288c_chr02	80117	80118	1
S288c_chr02	80208	80209	4
S288c_chr02	80213	80214	1
S288c_chr02	80232	80233	1
S288c_chr02	80250	80251	19
S288c_chr02	80272	80273	82
S288c_chr02	80273	80274	1
S288c_chr02	80275	80276	1
S288c_chr02	80282	80283	25
S288c_chr02	80832	80833	3
S288c_chr02	80885	80886	4
S288c_chr02	80888	80889	1
S288c_chr02	80890	80891	1
S288c_chr02	80893	80894	2
S288c_chr02	80895	80896	3
S288c_chr02	80910	80911	5
S288c_chr02	80912	80913	1
S288c_chr02	80917	80918	1
S288c_chr02	80920	80921	16
S288c_chr02	80921	80922	2
S288c_chr02	80922	80923	54
S288c_chr02	80923	80924	9
S288c_chr02	80925	80926	1
S288c_chr02	80930	80931	35
S288c_chr02	80931	80932	4
S288c_chr02	80932	80933	466
S288c_chr02	80933	80934	20
S288c_chr02	80934	80935	16
S288c_chr02	80935	80936	2
S288c_chr02	80936	80937	545
S288c_chr02	80937	80938	80
S288c_chr02	80938	80939	1
S288c_chr02	80939	80940	13
S288c_chr02	80940	80941	1
S288c_chr02	80941	80942	12
S288c_chr02	80942	80943	3
S288c_chr02	80944	80946	2
S288c_chr02	80946	80947	1891
S288c_chr02	80947	80948	687
S288c_chr02	80948	80949	91
S288c_chr02	80949	80950	5
S288c_chr02	80950	80951	2
S288c_chr02	80951	80952	1
S288c_chr02	80952	80953	1935
S288c_chr02	80953	80954	141
S288c_chr02	80954	80955	5
S288c_chr02	80955	80956	2
S288c_chr02	80956	80957	162
S288c_chr02	80957	80958	5
S288c_chr02	80958	80959	6
S288c_chr02	80960	80961	34
S288c_chr02	80961	80962	2
S288c_chr02	80962	80963	309
S288c_chr02	80963	80964	69
S288c_chr02	80964	80965	23
S288c_chr02	80967	80968	10
S288c_chr02	80970	80971	3
S288c_chr02	80979	80980	46
S288c_chr02	80980	80981	3
S288c_chr02	80982	80983	1
S288c_chr02	80987	80988	2
S288c_chr02	80993	80994	1
S288c_chr02	80997	80998	4
S288c_chr02	81002	81003	9
S288c_chr02	81051	81052	1
S288c_chr02	81275	81276	13
S288c_chr02	81529	81530	1
S288c_chr02	81540	81541	17
S288c_chr02	81541	81542	2
S288c_chr02	81549	81550	26
S288c_chr02	81550	81551	17
S288c_chr02	81746	81747	17
S288c_chr02	81747	81748	9
S288c_chr02	81880	81881	6
S288c_chr02	82628	82629	2
S288c_chr02	83069	83070	5
S288c_chr02	83429	83430	6
S288c_chr02	83430	83431	1
S288c_chr02	83454	83455	1
S288c_chr02	83491	83492	2
S288c_chr02	83881	83882	1
S288c_chr02	83945	83946	3
S288c_chr02	84417	84418	596
S288c_chr02	84418	84419	14
S288c_chr02	84419	84420	4
S288c_chr02	84420	84421	37
S288c_chr02	84422	84423	2
S288c_chr02	84426	84427	1
S288c_chr02	84430	84431	3
S288c_chr02	84435	84436	39
S288c_chr02	84436	84437	6
S288c_chr02	84440	84441	22
S288c_chr02	84441	84442	3
S288c_chr02	84444	84445	4
S288c_chr02	84447	84448	1
S288c_chr02	84457	84458	3
S288c_chr02	84683	84684	4
S288c_chr02	86421	86422	1
S288c_chr02	87751	87752	1
S288c_chr02	87996	87997	1
S288c_chr02	88191	88192	2
S288c_chr02	88193	88194	1
S288c_chr02	88236	88237	5
S288c_chr02	88245	88246	31
S288c_chr02	88246	88248	1
S288c_chr02	88251	88252	1
S288c_chr02	88257	88258	1
S288c_chr02	88260	88261	2
S288c_chr02	88261	88262	1
S288c_chr02	88268	88269	1
S288c_chr02	88271	88272	4
S288c_chr02	88273	88274	8
S288c_chr02	88279	88280	3
S288c_chr02	88280	88281	2
S288c_chr02	88316	88318	1
S288c_chr02	88325	88326	1
S288c_chr02	88330	88331	2
S288c_chr02	88331	88332	1
S288c_chr02	88338	88339	26
S288c_chr02	88341	88342	1
S288c_chr02	88344	88345	2
S288c_chr02	88346	88347	8
S288c_chr02	88348	88349	92
S288c_chr02	88349	88350	1
S288c_chr02	88351	88352	6
S288c_chr02	88356	88357	6
S288c_chr02	88358	88359	2
S288c_chr02	88365	88366	495
S288c_chr02	88366	88367	105
S288c_chr02	88367	88368	1
S288c_chr02	88368	88369	21
S288c_chr02	88369	88370	178
S288c_chr02	88370	88371	13
S288c_chr02	88371	88372	5
S288c_chr02	88372	88373	127
S288c_chr02	88373	88374	2
S288c_chr02	88374	88375	7
S288c_chr02	88377	88378	28
S288c_chr02	88384	88385	316
S288c_chr02	88385	88386	9
S288c_chr02	88388	88389	1
S288c_chr02	88394	88395	12
S288c_chr02	88395	88396	1
S288c_chr02	88396	88397	2
S288c_chr02	88397	88398	67
S288c_chr02	88398	88399	1
S288c_chr02	88400	88401	34
S288c_chr02	88401	88402	46
S288c_chr02	88402	88403	2645
S288c_chr02	88403	88404	94
S288c_chr02	88404	88405	242
S288c_chr02	88405	88406	107
S288c_chr02	88406	88407	45
S288c_chr02	88407	88408	16
S288c_chr02	88408	88409	174
S288c_chr02	88409	88410	17
S288c_chr02	88410	88411	12
S288c_chr02	88411	88412	3520
S288c_chr02	88412	88413	851
S288c_chr02	88413	88414	19
S288c_chr02	88414	88415	258
S288c_chr02	88415	88416	244
S288c_chr02	88416	88417	21
S288c_chr02	88417	88418	2
S288c_chr02	88419	88420	339
S288c_chr02	88420	88421	2
S288c_chr02	88421	88422	15
S288c_chr02	88422	88423	36
S288c_chr02	88423	88424	14
S288c_chr02	88424	88425	2892
S288c_chr02	88425	88426	28
S288c_chr02	88426	88427	188
S288c_chr02	88427	88428	1210
S288c_chr02	88428	88429	36
S288c_chr02	88429	88430	8
S288c_chr02	88431	88432	432
S288c_chr02	88432	88433	15
S288c_chr02	88433	88434	9
S288c_chr02	88434	88435	4
S288c_chr02	88436	88437	3
S288c_chr02	88441	88442	1
S288c_chr02	88444	88445	2
S288c_chr02	88489	88490	6
S288c_chr02	88491	88492	2
S288c_chr02	88494	88495	3
S288c_chr02	88503	88504	1
S288c_chr02	88519	88520	6
S288c_chr02	89060	89061	1
S288c_chr02	89062	89063	1
S288c_chr02	89862	89863	2
S288c_chr02	90595	90596	1
S288c_chr02	91552	91553	1
S288c_chr02	91812	91813	1
S288c_chr02	92017	92018	1
S288c_chr02	93439	93440	1
S288c_chr02	93443	93444	1
S288c_chr02	93475	93476	2
S288c_chr02	93478	93479	1
S288c_chr02	93497	93499	1
S288c_chr02	93509	93510	3
S288c_chr02	93512	93513	2
S288c_chr02	93515	93516	5
S288c_chr02	93516	93517	2
S288c_chr02	93522	93523	12
S288c_chr02	93527	93528	1
S288c_chr02	93575	93576	1
S288c_chr02	93618	93619	1
S288c_chr02	93766	93767	1
S288c_chr02	93768	93769	1
S288c_chr02	93837	93838	2
S288c_chr02	95340	95341	1
S288c_chr02	96316	96317	1
S288c_chr02	96319	96320	1
S288c_chr02	96329	96330	3
S288c_chr02	96339	96340	3
S288c_chr02	96341	96342	3
S288c_chr02	96345	96346	1
S288c_chr02	96375	96376	2
S288c_chr02	100272	100273	4
S288c_chr02	100275	100276	1
S288c_chr02	100282	100283	6
S288c_chr02	100284	100285	2
S288c_chr02	100289	100290	2
S288c_chr02	100291	100292	1
S288c_chr02	100292	100293	15
S288c_chr02	100293	100294	1
S288c_chr02	100294	100295	3
S288c_chr02	100295	100296	1
S288c_chr02	100297	100298	3
S288c_chr02	100298	100299	330
S288c_chr02	100299	100300	2
S288c_chr02	100300	100301	31
S288c_chr02	100301	100302	1
S288c_chr02	100302	100303	4
S288c_chr02	100303	100304	1
S288c_chr02	100305	100306	38
S288c_chr02	100306	100307	5
S288c_chr02	100309	100310	2
S288c_chr02	100318	100319	16
S288c_chr02	100319	100320	1
S288c_chr02	100337	100339	2
S288c_chr02	100341	100342	2
S288c_chr02	100343	100344	2
S288c_chr02	100345	100346	2
S288c_chr02	100364	100365	1
S288c_chr02	101410	101411	2
S288c_chr02	105187	105189	1
S288c_chr02	105193	105194	4
S288c_chr02	105194	105195	1
S288c_chr02	105196	105197	2
S288c_chr02	105203	105204	1
S288c_chr02	105212	105213	78
S288c_chr02	105213	105214	4
S288c_chr02	105215	105216	7
S288c_chr02	105216	105217	1
S288c_chr02	105219	105220	5
S288c_chr02	105221	105222	1
S288c_chr02	105222	105223	2
S288c_chr02	105223	105224	1
S288c_chr02	105224	105225	2
S288c_chr02	105229	105230	17
S288c_chr02	105230	105231	6
S288c_chr02	105236	105237	8
S288c_chr02	105239	105240	2
S288c_chr02	105243	105244	5
S288c_chr02	105247	105248	6
S288c_chr02	105249	105250	1
S288c_chr02	105251	105252	4
S288c_chr02	105252	105253	3
S288c_chr02	105257	105258	2
S288c_chr02	105259	105260	5
S288c_chr02	105260	105261	8
S288c_chr02	105264	105265	4
S288c_chr02	105266	105267	1
S288c_chr02	105345	105346	26
S288c_chr02	105740	105741	3
S288c_chr02	105750	105751	1
S288c_chr02	109881	109882	1
S288c_chr02	109889	109890	1
S288c_chr02	109892	109893	1
S288c_chr02	109935	109936	2
S288c_chr02	109951	109952	4
S288c_chr02	109964	109965	2
S288c_chr02	109965	109966	3
S288c_chr02	109981	109982	1
S288c_chr02	109986	109987	3
S288c_chr02	112535	112536	1
S288c_chr02	112689	112690	7
S288c_chr02	112693	112694	2
S288c_chr02	112712	112713	1
S288c_chr02	112716	112717	2
S288c_chr02	112718	112719	23
S288c_chr02	112719	112720	16
S288c_chr02	112721	112722	3
S288c_chr02	112724	112725	3
S288c_chr02	112725	112726	42
S288c_chr02	112727	112728	33
S288c_chr02	112731	112732	10
S288c_chr02	112732	112733	13
S288c_chr02	112733	112734	65
S288c_chr02	112734	112735	2
S288c_chr02	112744	112745	1
S288c_chr02	115469	115470	4
S288c_chr02	115482	115483	2
S288c_chr02	115484	115485	1
S288c_chr02	115499	115500	10
S288c_chr02	119164	119165	1
S288c_chr02	119236	119237	1
S288c_chr02	119258	119259	1
S288c_chr02	119280	119281	4
S288c_chr02	119281	119282	1
S288c_chr02	119283	119284	2
S288c_chr02	119287	119288	2
S288c_chr02	119294	119295	1
S288c_chr02	119296	119297	1
S288c_chr02	119299	119300	6
S288c_chr02	119302	119303	2
S288c_chr02	119305	119306	6
S288c_chr02	119309	119310	4
S288c_chr02	119321	119322	2
S288c_chr02	119324	119325	5
S288c_chr02	119421	119422	6
S288c_chr02	119422	119423	1
S288c_chr02	119423	119424	4
S288c_chr02	119461	119462	5
S288c_chr02	119486	119487	7
S288c_chr02	119487	119489	3
S288c_chr02	119545	119546	1
S288c_chr02	119547	119548	2
S288c_chr02	119554	119555	4
S288c_chr02	119590	119591	1
S288c_chr02	119596	119597	1
S288c_chr02	121115	121116	3
S288c_chr02	121123	121124	4
S288c_chr02	122303	122304	1
S288c_chr02	122305	122306	1
S288c_chr02	122310	122311	4
S288c_chr02	122435	122436	1
S288c_chr02	122437	122438	1
S288c_chr02	122441	122442	3
S288c_chr02	122448	122449	3
S288c_chr02	122602	122603	18
S288c_chr02	122613	122614	7
S288c_chr02	122615	122616	1
S288c_chr02	122657	122658	1
S288c_chr02	122664	122665	16
S288c_chr02	124236	124237	2
S288c_chr02	124258	124259	3
S288c_chr02	124259	124260	1
S288c_chr02	124280	124281	1
S288c_chr02	124284	124285	5
S288c_chr02	126040	126041	2
S288c_chr02	126062	126063	1
S288c_chr02	126080	126081	2
S288c_chr02	126087	126089	2
S288c_chr02	126091	126092	3
S288c_chr02	126092	126093	9
S288c_chr02	126093	126094	4
S288c_chr02	126094	126095	2
S288c_chr02	126095	126096	1
S288c_chr02	126112	126113	1
S288c_chr02	126115	126116	2
S288c_chr02	126576	126578	1
S288c_chr02	126581	126582	1
S288c_chr02	127484	127485	3
S288c_chr02	127582	127583	1
S288c_chr02	127649	127650	10
S288c_chr02	127653	127654	2
S288c_chr02	127654	127655	1
S288c_chr02	127662	127663	2
S288c_chr02	127664	127665	1
S288c_chr02	127670	127671	1
S288c_chr02	127678	127679	1
S288c_chr02	127681	127682	30
S288c_chr02	127701	127702	1
S288c_chr02	127713	127714	1
S288c_chr02	127746	127747	4
S288c_chr02	127750	127751	16
S288c_chr02	127752	127753	5
S288c_chr02	127753	127754	31
S288c_chr02	127755	127756	3
S288c_chr02	127756	127757	9
S288c_chr02	127757	127758	2
S288c_chr02	127771	127772	6
S288c_chr02	129216	129217	4
S288c_chr02	129594	129595	8
S288c_chr02	129595	129596	4
S288c_chr02	129750	129751	1
S288c_chr02	129819	129820	1
S288c_chr02	129840	129841	6
S288c_chr02	129845	129846	10
S288c_chr02	129849	129850	1
S288c_chr02	130025	130026	1
S288c_chr02	130071	130072	3
S288c_chr02	132102	132103	1
S288c_chr02	133809	133810	3
S288c_chr02	133823	133824	6
S288c_chr02	133825	133826	1
S288c_chr02	133830	133831	1
S288c_chr02	133839	133840	6
S288c_chr02	133840	133841	2
S288c_chr02	133844	133845	6
S288c_chr02	133845	133846	1
S288c_chr02	133848	133849	3
S288c_chr02	133849	133850	1
S288c_chr02	133920	133921	2
S288c_chr02	133931	133932	2
S288c_chr02	133934	133935	12
S288c_chr02	133935	133936	1
S288c_chr02	133942	133943	2
S288c_chr02	133960	133961	166
S288c_chr02	133961	133962	2
S288c_chr02	133962	133963	3
S288c_chr02	133991	133992	1
S288c_chr02	134035	134036	10
S288c_chr02	135549	135550	7
S288c_chr02	138151	138152	1
S288c_chr02	138156	138157	1
S288c_chr02	138163	138164	1
S288c_chr02	138179	138180	10
S288c_chr02	138180	138181	1
S288c_chr02	138186	138187	1
S288c_chr02	138193	138194	7
S288c_chr02	138230	138231	1
S288c_chr02	138289	138290	12
S288c_chr02	138290	138291	2
S288c_chr02	141901	141902	1
S288c_chr02	141952	141953	1
S288c_chr02	141954	141955	13
S288c_chr02	141956	141957	1
S288c_chr02	141974	141975	2
S288c_chr02	141991	141992	1
S288c_chr02	141996	141997	1
S288c_chr02	142001	142002	16
S288c_chr02	142002	142003	1
S288c_chr02	142004	142005	1
S288c_chr02	142005	142006	2
S288c_chr02	142009	142010	6
S288c_chr02	142011	142012	17
S288c_chr02	142012	142013	5
S288c_chr02	142017	142018	6
S288c_chr02	142018	142019	1
S288c_chr02	142026	142027	2
S288c_chr02	142044	142045	41
S288c_chr02	142057	142058	1
S288c_chr02	142118	142119	1
S288c_chr02	143591	143592	6
S288c_chr02	143603	143604	1
S288c_chr02	143608	143609	1
S288c_chr02	143633	143634	1
S288c_chr02	143648	143649	1
S288c_chr02	143664	143665	1
S288c_chr02	143725	143726	6
S288c_chr02	143729	143730	1
S288c_chr02	143869	143870	1
S288c_chr02	143882	143883	1
S288c_chr02	143883	143884	4
S288c_chr02	143885	143886	8
S288c_chr02	143920	143921	1
S288c_chr02	143938	143939	1
S288c_chr02	144899	144900	8
S288c_chr02	146680	146681	2
S288c_chr02	146728	146729	2
S288c_chr02	146737	146738	1
S288c_chr02	150277	150278	9
S288c_chr02	150278	150279	1
S288c_chr02	150294	150295	5
S288c_chr02	150300	150301	74
S288c_chr02	150301	150302	22
S288c_chr02	150302	150303	4
S288c_chr02	150306	150307	8
S288c_chr02	150309	150310	3
S288c_chr02	150325	150326	1
S288c_chr02	150327	150328	1
S288c_chr02	150335	150336	3
S288c_chr02	150343	150344	1
S288c_chr02	150365	150366	1
S288c_chr02	150418	150419	4
S288c_chr02	150860	150861	2
S288c_chr02	151285	151286	1
S288c_chr02	151363	151364	1
S288c_chr02	151410	151411	4
S288c_chr02	151420	151421	1
S288c_chr02	151424	151425	17
S288c_chr02	151425	151426	3
S288c_chr02	151446	151447	3
S288c_chr02	151449	151450	1
S288c_chr02	151452	151453	3
S288c_chr02	151465	151467	2
S288c_chr02	151816	151817	7
S288c_chr02	153622	153623	2
S288c_chr02	153623	153624	1
S288c_chr02	153663	153664	6
S288c_chr02	153665	153666	1
S288c_chr02	153667	153668	1
S288c_chr02	153672	153673	4
S288c_chr02	153678	153679	12
S288c_chr02	153683	153684	1
S288c_chr02	153716	153717	1
S288c_chr02	156418	156419	5
S288c_chr02	156454	156455	2
S288c_chr02	158243	158244	3
S288c_chr02	158575	158576	2
S288c_chr02	158578	158579	2
S288c_chr02	159863	159864	1
S288c_chr02	162740	162741	10
S288c_chr02	162742	162743	16
S288c_chr02	162752	162753	1
S288c_chr02	162804	162805	3
S288c_chr02	162914	162915	1
S288c_chr02	162922	162923	1
S288c_chr02	162994	162995	16
S288c_chr02	163000	163001	1
S288c_chr02	163002	163003	6
S288c_chr02	163004	163005	2
S288c_chr02	163014	163015	5
S288c_chr02	164356	164357	1
S288c_chr02	164359	164360	3
S288c_chr02	164379	164380	5
S288c_chr02	164388	164389	1
S288c_chr02	164393	164395	1
S288c_chr02	164412	164413	1
S288c_chr02	165047	165048	1
S288c_chr02	166063	166064	1
S288c_chr02	166078	166079	1
S288c_chr02	166337	166338	1
S288c_chr02	167228	167229	2
S288c_chr02	167233	167234	1
S288c_chr02	167428	167429	1
S288c_chr02	167692	167693	8
S288c_chr02	167693	167694	2
S288c_chr02	167699	167700	2
S288c_chr02	167708	167709	5
S288c_chr02	169338	169339	1
S288c_chr02	169340	169341	2
S288c_chr02	169344	169346	1
S288c_chr02	169347	169348	1
S288c_chr02	169356	169357	1
S288c_chr02	169357	169358	434
S288c_chr02	169358	169359	15
S288c_chr02	169360	169361	14
S288c_chr02	169362	169363	3
S288c_chr02	169364	169365	1
S288c_chr02	169374	169375	1
S288c_chr02	169378	169379	5
S288c_chr02	169511	169512	1
S288c_chr02	171054	171055	1
S288c_chr02	171070	171071	1
S288c_chr02	171088	171089	2
S288c_chr02	174731	174732	8
S288c_chr02	174764	174765	8
S288c_chr02	174772	174773	4
S288c_chr02	175290	175291	1
S288c_chr02	177781	177782	1
S288c_chr02	177791	177792	1
S288c_chr02	177793	177794	29
S288c_chr02	177797	177799	4
S288c_chr02	177799	177800	1
S288c_chr02	177801	177802	4
S288c_chr02	177823	177824	1
S288c_chr02	177831	177832	1
S288c_chr02	177939	177940	4
S288c_chr02	180257	180258	1
S288c_chr02	180410	180411	1
S288c_chr02	181489	181490	8
S288c_chr02	181503	181504	1
S288c_chr02	181512	181513	1
S288c_chr02	183293	183294	1
S288c_chr02	183503	183504	2
S288c_chr02	184043	184044	1
S288c_chr02	184055	184056	3
S288c_chr02	184064	184065	1
S288c_chr02	184106	184107	1
S288c_chr02	184182	184183	1
S288c_chr02	185252	185253	4
S288c_chr02	185515	185516	1
S288c_chr02	185533	185534	3
S288c_chr02	185543	185544	1
S288c_chr02	185666	185667	2
S288c_chr02	186559	186560	3
S288c_chr02	186764	186765	5
S288c_chr02	186767	186768	8
S288c_chr02	186770	186771	152
S288c_chr02	186772	186773	24
S288c_chr02	186774	186775	8
S288c_chr02	186778	186779	91
S288c_chr02	186785	186786	2
S288c_chr02	186795	186796	1
S288c_chr02	186810	186811	1
S288c_chr02	187444	187445	6
S288c_chr02	187445	187446	1
S288c_chr02	188423	188424	2
S288c_chr02	189529	189530	3
S288c_chr02	189534	189535	1
S288c_chr02	189582	189583	2
S288c_chr02	189785	189786	14
S288c_chr02	189786	189787	1
S288c_chr02	190548	190549	1
S288c_chr02	190619	190620	1
S288c_chr02	190621	190622	12
S288c_chr02	190625	190626	3
S288c_chr02	193506	193507	1
S288c_chr02	198422	198423	1
S288c_chr02	198445	198446	1
S288c_chr02	198465	198466	5
S288c_chr02	198469	198470	1
S288c_chr02	198472	198473	1
S288c_chr02	198493	198494	1
S288c_chr02	198702	198703	2
S288c_chr02	198768	198769	3
S288c_chr02	198819	198820	1
S288c_chr02	198830	198831	1
S288c_chr02	198846	198847	1
S288c_chr02	198902	198903	1
S288c_chr02	198905	198906	1
S288c_chr02	198907	198908	1
S288c_chr02	198920	198921	3
S288c_chr02	198922	198923	3
S288c_chr02	198923	198924	1
S288c_chr02	198925	198926	2
S288c_chr02	198946	198947	5
S288c_chr02	198953	198954	5
S288c_chr02	199003	199004	2
S288c_chr02	199099	199100	2
S288c_chr02	205928	205929	1
S288c_chr02	205930	205931	1
S288c_chr02	208316	208317	1
S288c_chr02	212439	212440	1
S288c_chr02	212449	212450	1
S288c_chr02	212466	212467	19
S288c_chr02	212467	212468	1
S288c_chr02	212472	212473	3
S288c_chr02	212522	212523	1
S288c_chr02	212524	212526	1
S288c_chr02	212530	212531	3
S288c_chr02	212532	212533	2
S288c_chr02	212539	212540	209
S288c_chr02	212540	212541	10
S288c_chr02	212541	212542	7
S288c_chr02	212546	212547	2
S288c_chr02	212547	212548	501
S288c_chr02	212548	212549	127
S288c_chr02	212549	212550	23
S288c_chr02	212550	212551	5
S288c_chr02	212556	212557	18
S288c_chr02	212557	212558	4
S288c_chr02	212558	212559	1
S288c_chr02	212559	212560	7
S288c_chr02	212561	212562	1
S288c_chr02	212566	212567	2
S288c_chr02	212567	212568	16
S288c_chr02	212569	212570	156
S288c_chr02	212570	212571	12
S288c_chr02	212571	212572	5
S288c_chr02	212572	212573	1
S288c_chr02	212575	212576	3
S288c_chr02	212581	212582	52
S288c_chr02	212586	212587	5
S288c_chr02	214610	214611	28
S288c_chr02	214646	214647	65
S288c_chr02	214647	214648	3
S288c_chr02	214648	214650	1
S288c_chr02	214727	214728	2
S288c_chr02	215465	215466	3
S288c_chr02	215574	215575	7
S288c_chr02	215578	215579	5
S288c_chr02	216235	216236	3
S288c_chr02	216363	216364	1
S288c_chr02	216380	216381	4
S288c_chr02	216398	216399	4
S288c_chr02	216404	216405	21
S288c_chr02	216405	216406	3
S288c_chr02	216408	216409	9
S288c_chr02	216413	216414	25
S288c_chr02	216414	216415	1
S288c_chr02	216420	216421	2
S288c_chr02	216421	216422	1
S288c_chr02	216503	216504	3
S288c_chr02	216505	216506	1
S288c_chr02	216508	216509	3
S288c_chr02	217295	217296	1
S288c_chr02	218043	218044	2
S288c_chr02	218195	218196	1
S288c_chr02	218211	218212	9
S288c_chr02	218215	218216	1
S288c_chr02	218237	218238	1
S288c_chr02	218248	218249	2
S288c_chr02	218249	218250	3
S288c_chr02	218253	218254	1
S288c_chr02	219774	219775	1
S288c_chr02	219794	219795	1
S288c_chr02	219859	219860	1
S288c_chr02	219954	219955	6
S288c_chr02	219955	219956	2
S288c_chr02	219959	219960	3
S288c_chr02	219961	219962	2
S288c_chr02	219966	219967	2
S288c_chr02	219974	219975	4
S288c_chr02	219979	219980	10
S288c_chr02	219982	219983	2
S288c_chr02	220295	220296	3
S288c_chr02	220826	220827	2
S288c_chr02	220887	220888	1
S288c_chr02	227260	227261	1
S288c_chr02	234760	234761	1
S288c_chr02	234766	234767	7
S288c_chr02	234887	234888	1
S288c_chr02	235058	235059	3
S288c_chr02	235059	235060	1
S288c_chr02	235063	235064	12
S288c_chr02	235064	235066	3
S288c_chr02	235067	235068	3
S288c_chr02	235068	235069	1
S288c_chr02	235072	235073	2
S288c_chr02	235078	235079	11
S288c_chr02	235086	235087	1
S288c_chr02	235087	235088	5
S288c_chr02	235096	235097	5
S288c_chr02	235097	235098	1
S288c_chr02	235098	235099	2
S288c_chr02	235103	235104	18
S288c_chr02	235104	235105	1
S288c_chr02	235105	235106	3
S288c_chr02	235107	235108	6
S288c_chr02	235109	235110	3
S288c_chr02	235112	235113	23
S288c_chr02	235113	235114	2
S288c_chr02	235115	235116	11
S288c_chr02	235116	235117	2
S288c_chr02	235121	235123	1
S288c_chr02	235134	235135	1
S288c_chr02	235143	235144	1
S288c_chr02	235149	235150	1
S288c_chr02	235160	235161	2
S288c_chr02	235163	235164	1
S288c_chr02	235167	235168	4
S288c_chr02	235169	235170	1
S288c_chr02	235174	235175	1
S288c_chr02	235183	235184	1
S288c_chr02	235192	235193	1
S288c_chr02	235198	235199	276
S288c_chr02	235199	235200	56
S288c_chr02	235200	235201	1
S288c_chr02	235202	235203	21
S288c_chr02	235203	235204	1
S288c_chr02	235206	235207	30
S288c_chr02	235210	235211	16
S288c_chr02	235211	235212	3
S288c_chr02	235214	235215	37
S288c_chr02	235215	235216	3
S288c_chr02	235218	235219	1
S288c_chr02	235220	235221	186
S288c_chr02	235221	235222	2
S288c_chr02	235222	235223	9
S288c_chr02	235223	235224	10
S288c_chr02	235224	235225	2
S288c_chr02	235232	235233	9
S288c_chr02	235241	235242	10
S288c_chr02	235244	235245	6
S288c_chr02	235247	235248	6
S288c_chr02	235250	235251	11
S288c_chr02	235251	235252	1
S288c_chr02	235253	235254	5
S288c_chr02	235258	235259	8
S288c_chr02	235259	235260	1
S288c_chr02	235261	235262	1
S288c_chr02	235270	235271	1
S288c_chr02	235382	235383	1
S288c_chr02	235710	235711	2
S288c_chr02	235771	235773	2
S288c_chr02	235773	235774	3
S288c_chr02	235774	235775	1
S288c_chr02	235775	235776	2
S288c_chr02	235780	235784	1
S288c_chr02	235784	235785	3
S288c_chr02	235785	235788	1
S288c_chr02	236320	236321	1
S288c_chr02	236837	236838	1
S288c_chr02	236858	236859	1
S288c_chr02	236867	236868	2
S288c_chr02	236875	236876	2
S288c_chr02	236886	236887	2
S288c_chr02	236904	236905	6
S288c_chr02	236905	236906	1
S288c_chr02	236906	236907	3
S288c_chr02	236911	236912	23
S288c_chr02	236912	236913	3
S288c_chr02	236913	236915	1
S288c_chr02	236928	236929	1
S288c_chr02	236931	236932	2
S288c_chr02	236953	236954	2
S288c_chr02	236955	236956	1
S288c_chr02	236970	236971	4
S288c_chr02	236998	236999	4
S288c_chr02	237001	237002	2
S288c_chr02	237003	237004	1
S288c_chr02	237005	237006	1
S288c_chr02	237011	237012	2
S288c_chr02	237047	237048	2
S288c_chr02	237052	237053	2
S288c_chr02	237056	237057	4
S288c_chr02	237057	237058	1
S288c_chr02	237063	237064	150
S288c_chr02	237064	237065	16
S288c_chr02	237065	237066	83
S288c_chr02	237066	237067	5
S288c_chr02	237067	237068	7
S288c_chr02	237068	237069	4
S288c_chr02	237069	237070	52
S288c_chr02	237070	237071	1
S288c_chr02	237072	237073	5
S288c_chr02	237073	237074	2
S288c_chr02	237074	237075	6
S288c_chr02	237076	237077	3
S288c_chr02	237077	237078	581
S288c_chr02	237078	237079	44
S288c_chr02	237079	237081	2
S288c_chr02	237082	237083	56
S288c_chr02	237083	237084	2
S288c_chr02	237084	237085	14
S288c_chr02	237087	237088	80
S288c_chr02	237089	237090	2
S288c_chr02	237090	237091	17
S288c_chr02	237091	237092	3
S288c_chr02	237093	237094	24
S288c_chr02	237098	237099	12
S288c_chr02	237162	237163	1
S288c_chr02	237379	237380	3
S288c_chr02	238381	238382	1
S288c_chr02	238764	238765	25
S288c_chr02	238770	238771	1
S288c_chr02	238796	238797	1
S288c_chr02	238837	238838	2
S288c_chr02	238852	238853	1
S288c_chr02	238865	238866	12
S288c_chr02	238871	238872	2
S288c_chr02	238890	238891	15
S288c_chr02	238892	238893	1
S288c_chr02	238894	238895	1
S288c_chr02	238901	238902	1
S288c_chr02	241447	241448	1
S288c_chr02	241463	241464	6
S288c_chr02	241464	241465	1
S288c_chr02	241486	241487	1
S288c_chr02	241502	241503	1
S288c_chr02	241528	241529	1
S288c_chr02	241543	241544	1
S288c_chr02	244272	244273	7
S288c_chr02	244273	244274	2
S288c_chr02	244284	244285	1
S288c_chr02	246597	246598	1
S288c_chr02	246892	246893	1
S288c_chr02	246906	246907	2
S288c_chr02	248636	248637	1
S288c_chr02	248645	248646	4
S288c_chr02	248655	248656	1
S288c_chr02	248664	248665	16
S288c_chr02	248665	248666	3
S288c_chr02	248666	248667	1
S288c_chr02	248676	248677	1
S288c_chr02	248699	248700	3
S288c_chr02	249665	249666	3
S288c_chr02	251609	251610	3
S288c_chr02	252233	252234	2
S288c_chr02	252386	252387	5
S288c_chr02	252392	252393	6
S288c_chr02	252394	252395	1
S288c_chr02	252396	252397	6
S288c_chr02	252398	252399	43
S288c_chr02	252399	252400	3
S288c_chr02	252402	252403	51
S288c_chr02	252403	252404	1
S288c_chr02	252406	252407	1
S288c_chr02	252414	252415	1
S288c_chr02	252417	252418	8
S288c_chr02	252419	252420	2
S288c_chr02	252432	252433	78
S288c_chr02	252434	252435	2
S288c_chr02	252494	252495	1
S288c_chr02	252502	252503	19
S288c_chr02	252505	252506	1
S288c_chr02	252508	252510	2
S288c_chr02	252515	252516	1
S288c_chr02	252524	252525	3
S288c_chr02	252527	252528	2
S288c_chr02	252541	252542	12
S288c_chr02	252544	252545	1
S288c_chr02	252562	252563	1
S288c_chr02	252593	252594	1
S288c_chr02	253173	253174	1
S288c_chr02	254080	254081	3
S288c_chr02	254082	254083	2
S288c_chr02	254853	254854	2
S288c_chr02	254867	254868	2
S288c_chr02	254874	254875	1
S288c_chr02	254880	254881	1
S288c_chr02	254887	254888	31
S288c_chr02	254888	254889	1
S288c_chr02	254892	254893	14
S288c_chr02	254899	254900	77
S288c_chr02	254900	254901	1
S288c_chr02	254905	254906	9
S288c_chr02	254906	254907	1
S288c_chr02	254985	254986	1
S288c_chr02	255087	255088	3
S288c_chr02	255103	255104	7
S288c_chr02	255135	255136	4
S288c_chr02	255142	255143	2
S288c_chr02	255147	255148	1
S288c_chr02	255160	255161	1
S288c_chr02	255161	255162	3
S288c_chr02	255168	255169	2
S288c_chr02	255171	255172	3
S288c_chr02	255172	255173	2
S288c_chr02	255173	255174	1
S288c_chr02	255178	255179	43
S288c_chr02	255179	255180	6
S288c_chr02	255180	255181	2
S288c_chr02	255182	255183	10
S288c_chr02	255184	255185	1
S288c_chr02	255186	255187	91
S288c_chr02	255187	255188	28
S288c_chr02	255188	255189	75
S288c_chr02	255189	255190	4
S288c_chr02	255190	255191	16
S288c_chr02	255191	255192	2
S288c_chr02	255192	255193	4
S288c_chr02	255195	255196	87
S288c_chr02	255197	255198	1
S288c_chr02	255198	255199	267
S288c_chr02	255199	255200	11
S288c_chr02	255200	255201	1
S288c_chr02	255202	255203	1
S288c_chr02	255204	255205	22
S288c_chr02	255208	255209	332
S288c_chr02	255209	255210	12
S288c_chr02	255210	255212	15
S288c_chr02	255212	255215	1
S288c_chr02	255218	255219	3
S288c_chr02	255224	255225	3
S288c_chr02	255233	255235	2
S288c_chr02	255280	255281	1
S288c_chr02	255317	255318	2
S288c_chr02	255327	255328	2
S288c_chr02	255338	255339	1
S288c_chr02	256827	256828	5
S288c_chr02	256828	256830	1
S288c_chr02	256838	256839	1
S288c_chr02	256872	256873	3
S288c_chr02	256875	256876	1
S288c_chr02	256885	256886	12
S288c_chr02	256886	256887	4
S288c_chr02	256891	256892	3
S288c_chr02	256895	256896	1
S288c_chr02	256897	256898	2
S288c_chr02	256902	256903	11
S288c_chr02	256903	256904	3
S288c_chr02	256911	256912	1
S288c_chr02	256922	256923	3
S288c_chr02	256972	256973	1
S288c_chr02	256984	256985	11
S288c_chr02	256988	256989	28
S288c_chr02	256990	256991	1
S288c_chr02	256991	256992	67
S288c_chr02	256992	256993	2
S288c_chr02	256993	256994	3
S288c_chr02	256999	257000	684
S288c_chr02	257000	257001	271
S288c_chr02	257001	257002	21
S288c_chr02	257002	257003	22
S288c_chr02	257003	257004	127
S288c_chr02	257004	257006	21
S288c_chr02	257006	257007	6
S288c_chr02	257012	257013	5
S288c_chr02	257015	257016	46
S288c_chr02	257016	257017	1
S288c_chr02	257017	257018	2
S288c_chr02	257022	257023	2
S288c_chr02	257024	257025	1
S288c_chr02	257038	257039	2
S288c_chr02	257792	257793	1
S288c_chr02	258942	258943	1
S288c_chr02	258949	258950	1
S288c_chr02	258966	258967	2
S288c_chr02	259062	259063	1
S288c_chr02	259376	259377	2
S288c_chr02	259531	259532	1
S288c_chr02	259549	259550	1
S288c_chr02	266457	266458	14
S288c_chr02	266459	266460	1
S288c_chr02	266474	266475	1
S288c_chr02	266477	266478	5
S288c_chr02	266480	266481	4
S288c_chr02	266483	266484	1
S288c_chr02	266489	266490	3
S288c_chr02	266494	266495	2
S288c_chr02	266499	266500	1
S288c_chr02	266503	266504	1
S288c_chr02	266507	266508	1
S288c_chr02	266520	266521	5
S288c_chr02	266521	266522	6
S288c_chr02	266525	266526	1
S288c_chr02	266528	266529	6
S288c_chr02	266531	266532	10
S288c_chr02	266533	266534	2
S288c_chr02	266534	266536	1
S288c_chr02	266542	266543	3
S288c_chr02	266544	266545	5
S288c_chr02	266559	266560	1
S288c_chr02	266582	266583	3
S288c_chr02	266587	266588	12
[truncated: 59,264 more rows]
