# Supplementary material for: Alternative polyadenylation diversifies post‐transcriptional regulation by selective RNA–protein interactions
Source: Mol Syst Biol. 2014 Feb 25;10(2):719. doi: 10.1002/msb.135068 (PMC4023391; doi:10.1002/msb.135068)
Supplement: Supplementary file 13 — Sweave document [file MSB-10-2-719-s13.zip › C_t40_CGCCTG_fwd_uniquelyAligned_minus.sorted.bedgraph]

S288c_chr01	6735	6736	1
S288c_chr01	13014	13015	1
S288c_chr01	13026	13027	3
S288c_chr01	14458	14459	1
S288c_chr01	14768	14769	4
S288c_chr01	15836	15837	2
S288c_chr01	15908	15909	1
S288c_chr01	16793	16794	6
S288c_chr01	16813	16814	3
S288c_chr01	16820	16821	1
S288c_chr01	16858	16859	2
S288c_chr01	17067	17068	2
S288c_chr01	17069	17070	1
S288c_chr01	17109	17110	1
S288c_chr01	17794	17795	2
S288c_chr01	18252	18253	2
S288c_chr01	19815	19816	2
S288c_chr01	23675	23676	2
S288c_chr01	23711	23712	1
S288c_chr01	28117	28118	1
S288c_chr01	28130	28131	4
S288c_chr01	28177	28178	1
S288c_chr01	28198	28199	1
S288c_chr01	29015	29016	6
S288c_chr01	29091	29092	1
S288c_chr01	30566	30567	2
S288c_chr01	30822	30823	2
S288c_chr01	33009	33010	3
S288c_chr01	33014	33015	7
S288c_chr01	33022	33023	2
S288c_chr01	33025	33026	3
S288c_chr01	34611	34612	1
S288c_chr01	34845	34846	1
S288c_chr01	34867	34868	1
S288c_chr01	34916	34917	1
S288c_chr01	34923	34924	3
S288c_chr01	35112	35113	20
S288c_chr01	36370	36371	1
S288c_chr01	36384	36385	2
S288c_chr01	36386	36387	78
S288c_chr01	36396	36397	4
S288c_chr01	36400	36401	1
S288c_chr01	36410	36411	2
S288c_chr01	36411	36412	4
S288c_chr01	36413	36414	4
S288c_chr01	36414	36415	33
S288c_chr01	36416	36417	8
S288c_chr01	36419	36420	16
S288c_chr01	39010	39011	1
S288c_chr01	39013	39014	3
S288c_chr01	39015	39016	1
S288c_chr01	39030	39031	2
S288c_chr01	39032	39033	1
S288c_chr01	39052	39053	1
S288c_chr01	39160	39161	1
S288c_chr01	39161	39163	2
S288c_chr01	41884	41885	5
S288c_chr01	41975	41976	1
S288c_chr01	41977	41978	1
S288c_chr01	41979	41980	5
S288c_chr01	41996	41997	2
S288c_chr01	41998	41999	3
S288c_chr01	42023	42024	1
S288c_chr01	42026	42027	1
S288c_chr01	42038	42039	1
S288c_chr01	42039	42040	6
S288c_chr01	42326	42327	1
S288c_chr01	42327	42328	5
S288c_chr01	42328	42329	3
S288c_chr01	42329	42330	6
S288c_chr01	42330	42331	29
S288c_chr01	42769	42770	3
S288c_chr01	42789	42790	1
S288c_chr01	42807	42808	1
S288c_chr01	42826	42827	1
S288c_chr01	42837	42838	8
S288c_chr01	45105	45106	3
S288c_chr01	45111	45112	2
S288c_chr01	45115	45116	1
S288c_chr01	45120	45121	5
S288c_chr01	45137	45138	5
S288c_chr01	45139	45140	8
S288c_chr01	45142	45143	1
S288c_chr01	45172	45173	2
S288c_chr01	45189	45190	1
S288c_chr01	45192	45193	3
S288c_chr01	45289	45290	3
S288c_chr01	45501	45502	1
S288c_chr01	45578	45579	2
S288c_chr01	45579	45580	1
S288c_chr01	45582	45583	1
S288c_chr01	45629	45630	2
S288c_chr01	48308	48309	2
S288c_chr01	48309	48310	19
S288c_chr01	48314	48315	3
S288c_chr01	48321	48322	5
S288c_chr01	48322	48323	2
S288c_chr01	48323	48324	3
S288c_chr01	48325	48326	2
S288c_chr01	48352	48353	3
S288c_chr01	48719	48720	2
S288c_chr01	48759	48760	3
S288c_chr01	51292	51293	1
S288c_chr01	51853	51854	1
S288c_chr01	51855	51856	4
S288c_chr01	55048	55049	2
S288c_chr01	57937	57938	13
S288c_chr01	57939	57940	2
S288c_chr01	57943	57944	2
S288c_chr01	57950	57951	1
S288c_chr01	57953	57954	4
S288c_chr01	57954	57955	34
S288c_chr01	57955	57956	3
S288c_chr01	57957	57958	135
S288c_chr01	57958	57959	11
S288c_chr01	57959	57960	24
S288c_chr01	57960	57961	428
S288c_chr01	57964	57965	2
S288c_chr01	57968	57969	6
S288c_chr01	57971	57972	1
S288c_chr01	57977	57978	17
S288c_chr01	57984	57985	3
S288c_chr01	57985	57986	13
S288c_chr01	57988	57989	1
S288c_chr01	57989	57990	71
S288c_chr01	57991	57992	1
S288c_chr01	58003	58004	34
S288c_chr01	58008	58009	3
S288c_chr01	58011	58012	2
S288c_chr01	58012	58013	6
S288c_chr01	58017	58018	8
S288c_chr01	58042	58043	2
S288c_chr01	62562	62563	1
S288c_chr01	62637	62638	1
S288c_chr01	62640	62641	5
S288c_chr01	62641	62642	4
S288c_chr01	62642	62643	15
S288c_chr01	62644	62645	18
S288c_chr01	62645	62646	87
S288c_chr01	62648	62649	2
S288c_chr01	62649	62650	5
S288c_chr01	62650	62651	30
S288c_chr01	62651	62652	79
S288c_chr01	62652	62653	3
S288c_chr01	62653	62654	84
S288c_chr01	62654	62655	1
S288c_chr01	62660	62661	7
S288c_chr01	62668	62669	1
S288c_chr01	62670	62671	10
S288c_chr01	62672	62673	4
S288c_chr01	62676	62677	2
S288c_chr01	62677	62678	4
S288c_chr01	62678	62679	21
S288c_chr01	62679	62680	32
S288c_chr01	62685	62686	2
S288c_chr01	62686	62687	5
S288c_chr01	62689	62691	1
S288c_chr01	62699	62700	8
S288c_chr01	65438	65439	4
S288c_chr01	65440	65441	2
S288c_chr01	65443	65444	1
S288c_chr01	65458	65459	2
S288c_chr01	65460	65461	2
S288c_chr01	65462	65463	7
S288c_chr01	65466	65467	1
S288c_chr01	65468	65469	1
S288c_chr01	65473	65474	1
S288c_chr01	65496	65497	3
S288c_chr01	65500	65501	3
S288c_chr01	65667	65668	1
S288c_chr01	65680	65681	2
S288c_chr01	69813	69814	1
S288c_chr01	70064	70065	3
S288c_chr01	70577	70578	1
S288c_chr01	70581	70582	3
S288c_chr01	70849	70850	1
S288c_chr01	70905	70906	20
S288c_chr01	72567	72568	3
S288c_chr01	72622	72623	4
S288c_chr01	73177	73178	1
S288c_chr01	73283	73284	2
S288c_chr01	73284	73285	1
S288c_chr01	73285	73286	32
S288c_chr01	73308	73309	2
S288c_chr01	73313	73314	3
S288c_chr01	73325	73326	2
S288c_chr01	73345	73346	1
S288c_chr01	73349	73350	2
S288c_chr01	73353	73354	1
S288c_chr01	73355	73356	1
S288c_chr01	73359	73360	3
S288c_chr01	73365	73366	3
S288c_chr01	73368	73369	2
S288c_chr01	73370	73371	24
S288c_chr01	73373	73374	7
S288c_chr01	73374	73375	3
S288c_chr01	73375	73376	81
S288c_chr01	73379	73380	1
S288c_chr01	73387	73388	1
S288c_chr01	73393	73394	2
S288c_chr01	73394	73395	10
S288c_chr01	73396	73397	12
S288c_chr01	73397	73398	18
S288c_chr01	73398	73399	143
S288c_chr01	73402	73403	2
S288c_chr01	73403	73404	1
S288c_chr01	73405	73406	2
S288c_chr01	73407	73408	16
S288c_chr01	73409	73410	8
S288c_chr01	73414	73415	12
S288c_chr01	73416	73417	20
S288c_chr01	73419	73420	1
S288c_chr01	73420	73421	35
S288c_chr01	73421	73422	103
S288c_chr01	73423	73424	1
S288c_chr01	73424	73425	2
S288c_chr01	73425	73426	83
S288c_chr01	73426	73427	256
S288c_chr01	73427	73428	11
S288c_chr01	73428	73429	157
S288c_chr01	73435	73436	2
S288c_chr01	73436	73437	10
S288c_chr01	73437	73438	42
S288c_chr01	73440	73441	16
S288c_chr01	73442	73443	1
S288c_chr01	73443	73444	31
S288c_chr01	73444	73445	52
S288c_chr01	73445	73446	293
S288c_chr01	73446	73447	2
S288c_chr01	73448	73449	3
S288c_chr01	73449	73450	199
S288c_chr01	73450	73451	112
S288c_chr01	73451	73452	2878
S288c_chr01	73452	73453	36
S288c_chr01	73453	73454	2
S288c_chr01	73454	73455	17
S288c_chr01	73455	73457	1
S288c_chr01	73459	73461	1
S288c_chr01	73461	73462	41
S288c_chr01	73462	73463	11
S288c_chr01	73463	73464	8
S288c_chr01	73464	73465	3
S288c_chr01	73465	73466	42
S288c_chr01	73466	73467	371
S288c_chr01	73474	73475	1
S288c_chr01	73476	73477	2
S288c_chr01	73494	73495	1
S288c_chr01	73502	73503	3
S288c_chr01	73515	73516	1
S288c_chr01	73517	73518	1
S288c_chr01	73532	73533	2
S288c_chr01	73554	73555	1
S288c_chr01	73915	73916	1
S288c_chr01	74503	74504	1
S288c_chr01	74541	74542	4
S288c_chr01	74542	74543	1
S288c_chr01	76431	76432	1
S288c_chr01	76632	76633	27
S288c_chr01	76635	76636	4
S288c_chr01	76642	76643	46
S288c_chr01	76645	76646	17
S288c_chr01	76650	76651	1
S288c_chr01	76658	76659	1
S288c_chr01	76688	76689	4
S288c_chr01	76695	76696	23
S288c_chr01	76702	76703	115
S288c_chr01	76705	76706	2
S288c_chr01	76707	76708	2
S288c_chr01	76708	76709	73
S288c_chr01	76710	76711	6
S288c_chr01	76711	76712	31
S288c_chr01	76712	76713	62
S288c_chr01	76713	76714	371
S288c_chr01	76714	76715	19682
S288c_chr01	76723	76724	28
S288c_chr01	76735	76736	84
S288c_chr01	76737	76738	8
S288c_chr01	76740	76741	2
S288c_chr01	76743	76744	2
S288c_chr01	76777	76778	6
S288c_chr01	76783	76784	10
S288c_chr01	76789	76790	5
S288c_chr01	76797	76798	1
S288c_chr01	76813	76814	17
S288c_chr01	76822	76823	1
S288c_chr01	76861	76862	14
S288c_chr01	76876	76877	1
S288c_chr01	76962	76963	5
S288c_chr01	76975	76976	12
S288c_chr01	76978	76979	3
S288c_chr01	76981	76982	35
S288c_chr01	76984	76985	12
S288c_chr01	76990	76991	5
S288c_chr01	76991	76992	3
S288c_chr01	76992	76993	135
S288c_chr01	76993	76994	1664
S288c_chr01	76994	76995	3
S288c_chr01	76997	76998	12
S288c_chr01	76998	76999	1
S288c_chr01	77000	77001	2
S288c_chr01	77001	77002	15
S288c_chr01	77002	77003	449
S288c_chr01	77005	77006	5
S288c_chr01	77008	77009	11
S288c_chr01	77015	77017	1
S288c_chr01	77017	77018	61
S288c_chr01	77019	77020	71
S288c_chr01	77029	77030	2
S288c_chr01	77032	77033	16
S288c_chr01	77040	77041	1
S288c_chr01	77041	77042	7
S288c_chr01	77042	77043	3
S288c_chr01	77043	77044	190
S288c_chr01	77046	77047	3
S288c_chr01	77047	77048	321
S288c_chr01	77050	77051	43
S288c_chr01	77058	77059	5
S288c_chr01	77061	77062	3
S288c_chr01	77062	77063	47
S288c_chr01	77065	77066	2
S288c_chr01	77070	77071	1
S288c_chr01	77077	77078	2
S288c_chr01	77078	77079	20
S288c_chr01	77079	77080	44
S288c_chr01	77086	77087	58
S288c_chr01	77098	77099	1
S288c_chr01	77104	77106	1
S288c_chr01	77106	77107	2
S288c_chr01	77107	77108	14
S288c_chr01	77132	77133	2
S288c_chr01	77139	77140	20
S288c_chr01	77144	77145	2
S288c_chr01	77145	77146	19
S288c_chr01	77146	77147	1060
S288c_chr01	77147	77148	1
S288c_chr01	77152	77153	3
S288c_chr01	77155	77156	8
S288c_chr01	77170	77171	19
S288c_chr01	77226	77227	2
S288c_chr01	77233	77234	1
S288c_chr01	77242	77243	4
S288c_chr01	77270	77271	1
S288c_chr01	77271	77272	36
S288c_chr01	77274	77275	2
S288c_chr01	77296	77297	1
S288c_chr01	77494	77495	38
S288c_chr01	77506	77507	2
S288c_chr01	77510	77511	235
S288c_chr01	77512	77513	18
S288c_chr01	77515	77516	26
S288c_chr01	77518	77519	13
S288c_chr01	77524	77525	11
S288c_chr01	77530	77531	1
S288c_chr01	78964	78965	2
S288c_chr01	79515	79516	5
S288c_chr01	79516	79517	12
S288c_chr01	79517	79518	2
S288c_chr01	79522	79523	1
S288c_chr01	79523	79524	2
S288c_chr01	79524	79525	24
S288c_chr01	79525	79526	17
S288c_chr01	79526	79527	32
S288c_chr01	79527	79528	28
S288c_chr01	79528	79529	4
S288c_chr01	79529	79530	2
S288c_chr01	79530	79531	118
S288c_chr01	79533	79534	6
S288c_chr01	79536	79537	72
S288c_chr01	79552	79554	3
S288c_chr01	79554	79555	21
S288c_chr01	79557	79558	1
S288c_chr01	79558	79559	6
S288c_chr01	79559	79560	8
S288c_chr01	79560	79561	65
S288c_chr01	79652	79653	1
S288c_chr01	79696	79697	4
S288c_chr01	79697	79698	3
S288c_chr01	79698	79699	5
S288c_chr01	79705	79706	1
S288c_chr01	79707	79708	5
S288c_chr01	79736	79737	7
S288c_chr01	80612	80613	1
S288c_chr01	80614	80615	3
S288c_chr01	80743	80744	3
S288c_chr01	83196	83197	1
S288c_chr01	83328	83329	1
S288c_chr01	83330	83331	1
S288c_chr01	87549	87550	2
S288c_chr01	87551	87552	1
S288c_chr01	87837	87838	1
S288c_chr01	87844	87845	1
S288c_chr01	87849	87850	1
S288c_chr01	87850	87851	3
S288c_chr01	87853	87854	10
S288c_chr01	87854	87855	11
S288c_chr01	87855	87856	24
S288c_chr01	87858	87860	2
S288c_chr01	87861	87862	38
S288c_chr01	87863	87864	9
S288c_chr01	87865	87866	4
S288c_chr01	87866	87867	16
S288c_chr01	87872	87873	1
S288c_chr01	87889	87890	2
S288c_chr01	87892	87893	2
S288c_chr01	87893	87894	17
S288c_chr01	87898	87899	2
S288c_chr01	87899	87900	1
S288c_chr01	87901	87903	1
S288c_chr01	87903	87904	5
S288c_chr01	87904	87905	9
S288c_chr01	87909	87910	11
S288c_chr01	87911	87912	23
S288c_chr01	87914	87915	1
S288c_chr01	87916	87917	2
S288c_chr01	87947	87948	2
S288c_chr01	87955	87956	2
S288c_chr01	87986	87987	2
S288c_chr01	94519	94520	1
S288c_chr01	94528	94529	3
S288c_chr01	94534	94535	1
S288c_chr01	94547	94548	1
S288c_chr01	94563	94564	1
S288c_chr01	95404	95405	1
S288c_chr01	95577	95578	6
S288c_chr01	103630	103631	2
S288c_chr01	111046	111047	2
S288c_chr01	116216	116217	1
S288c_chr01	116223	116224	10
S288c_chr01	116307	116308	1
S288c_chr01	116418	116419	2
S288c_chr01	117475	117476	1
S288c_chr01	118304	118305	1
S288c_chr01	118330	118331	15
S288c_chr01	118350	118351	7
S288c_chr01	118362	118363	2
S288c_chr01	118379	118380	1
S288c_chr01	118385	118386	1
S288c_chr01	118390	118391	2
S288c_chr01	118394	118395	1
S288c_chr01	118549	118550	1
S288c_chr01	121866	121867	1
S288c_chr01	124329	124330	1
S288c_chr01	124458	124459	4
S288c_chr01	124476	124477	4
S288c_chr01	124478	124479	20
S288c_chr01	124493	124494	1
S288c_chr01	124623	124624	1
S288c_chr01	126847	126848	3
S288c_chr01	126850	126851	5
S288c_chr01	126853	126854	24
S288c_chr01	126857	126858	4
S288c_chr01	126859	126860	2
S288c_chr01	126860	126861	1
S288c_chr01	126864	126865	3
S288c_chr01	126869	126870	7
S288c_chr01	126870	126871	5
S288c_chr01	126872	126873	3
S288c_chr01	126873	126874	2
S288c_chr01	126874	126875	17
S288c_chr01	126878	126879	3
S288c_chr01	129610	129611	2
S288c_chr01	129614	129615	1
S288c_chr01	130564	130565	2
S288c_chr01	130586	130587	7
S288c_chr01	130587	130588	12
S288c_chr01	130592	130593	4
S288c_chr01	130788	130789	2
S288c_chr01	132066	132067	6
S288c_chr01	132069	132070	5
S288c_chr01	132072	132073	12
S288c_chr01	132074	132075	20
S288c_chr01	132076	132077	7
S288c_chr01	132077	132078	21
S288c_chr01	132078	132079	38
S288c_chr01	132079	132080	319
S288c_chr01	132080	132081	72
S288c_chr01	132081	132082	2523
S288c_chr01	132082	132083	8
S288c_chr01	132083	132084	22
S288c_chr01	132084	132085	1
S288c_chr01	132085	132086	313
S288c_chr01	132092	132094	1
S288c_chr01	132094	132095	14
S288c_chr01	132096	132098	3
S288c_chr01	132098	132099	2
S288c_chr01	132099	132100	80
S288c_chr01	132103	132104	14
S288c_chr01	132110	132111	1
S288c_chr01	132112	132113	5
S288c_chr01	132113	132114	38
S288c_chr01	132131	132132	4
S288c_chr01	132966	132967	1
S288c_chr01	133388	133389	9
S288c_chr01	133434	133435	1
S288c_chr01	133468	133469	1
S288c_chr01	133469	133470	15
S288c_chr01	134174	134175	1
S288c_chr01	135140	135141	1
S288c_chr01	136751	136752	2
S288c_chr01	136753	136754	5
S288c_chr01	136754	136755	1
S288c_chr01	136755	136756	9
S288c_chr01	136765	136766	1
S288c_chr01	137636	137637	12
S288c_chr01	137639	137640	1
S288c_chr01	137641	137642	2
S288c_chr01	137647	137648	4
S288c_chr01	137658	137659	2
S288c_chr01	137667	137668	2
S288c_chr01	137682	137683	4
S288c_chr01	137704	137705	6
S288c_chr01	138784	138785	2
S288c_chr01	138793	138794	1
S288c_chr01	138796	138797	1
S288c_chr01	138827	138828	1
S288c_chr01	139257	139258	2
S288c_chr01	139262	139263	2
S288c_chr01	139263	139264	1
S288c_chr01	139264	139265	2
S288c_chr01	139340	139341	2
S288c_chr01	139344	139345	4
S288c_chr01	139350	139351	1
S288c_chr01	142363	142364	8
S288c_chr01	142375	142376	3
S288c_chr01	142467	142468	5
S288c_chr01	142582	142583	2
S288c_chr01	143091	143092	1
S288c_chr01	143148	143149	1
S288c_chr01	143198	143199	464
S288c_chr01	143202	143203	1
S288c_chr01	143204	143205	6
S288c_chr01	143206	143208	1
S288c_chr01	143209	143210	1
S288c_chr01	143211	143212	23
S288c_chr01	143212	143213	491
S288c_chr01	143214	143215	4
S288c_chr01	143216	143217	7
S288c_chr01	143217	143218	68
S288c_chr01	143218	143219	187
S288c_chr01	143219	143220	2148
S288c_chr01	143220	143221	11
S288c_chr01	143221	143222	6
S288c_chr01	143222	143223	476
S288c_chr01	143223	143224	4
S288c_chr01	143224	143225	1
S288c_chr01	143226	143227	100
S288c_chr01	143229	143230	40
S288c_chr01	143230	143231	39
S288c_chr01	143231	143232	1708
S288c_chr01	143239	143240	3
S288c_chr01	143240	143242	2
S288c_chr01	143242	143243	27
S288c_chr01	143243	143244	1112
S288c_chr01	143245	143246	2
S288c_chr01	143246	143247	1
S288c_chr01	143247	143248	55
S288c_chr01	143251	143252	12
S288c_chr01	143252	143253	38
S288c_chr01	143254	143255	1
S288c_chr01	143255	143256	15
S288c_chr01	143256	143257	4
S288c_chr01	143259	143260	5
S288c_chr01	143261	143262	2
S288c_chr01	143262	143263	93
S288c_chr01	143263	143264	262
S288c_chr01	143264	143265	746
S288c_chr01	143275	143276	6
S288c_chr01	143278	143279	3
S288c_chr01	143279	143280	20
S288c_chr01	143285	143286	1
S288c_chr01	143286	143287	55
S288c_chr01	143287	143288	3
S288c_chr01	143289	143290	3
S288c_chr01	143290	143291	50
S288c_chr01	143292	143293	48
S288c_chr01	143302	143303	1
S288c_chr01	143305	143306	1
S288c_chr01	143307	143308	4
S288c_chr01	143309	143310	1
S288c_chr01	143312	143313	8
S288c_chr01	143325	143326	1
S288c_chr01	143361	143362	1
S288c_chr01	143362	143363	106
S288c_chr01	143364	143365	1
S288c_chr01	143365	143366	183
S288c_chr01	143366	143367	212
S288c_chr01	143367	143368	5254
S288c_chr01	143368	143369	7
S288c_chr01	143369	143370	2
S288c_chr01	143370	143371	5
S288c_chr01	143371	143372	23
S288c_chr01	143372	143373	263
S288c_chr01	143373	143374	1
S288c_chr01	143375	143376	1
S288c_chr01	143376	143377	37
S288c_chr01	143377	143378	98
S288c_chr01	143378	143379	1376
S288c_chr01	143379	143380	2688
S288c_chr01	143380	143381	25697
S288c_chr01	143381	143382	41
S288c_chr01	143382	143383	1
S288c_chr01	143383	143384	292
S288c_chr01	143384	143385	3
S288c_chr01	143385	143386	271
S288c_chr01	143386	143387	7
S288c_chr01	143387	143388	2969
S288c_chr01	143388	143389	9
S288c_chr01	143389	143390	1
S288c_chr01	143390	143391	13
S288c_chr01	143391	143392	22
S288c_chr01	143392	143393	277
S288c_chr01	143393	143395	1
S288c_chr01	143395	143396	89
S288c_chr01	143396	143397	247
S288c_chr01	143401	143402	2
S288c_chr01	143403	143404	39
S288c_chr01	143408	143409	9
S288c_chr01	143415	143416	1
S288c_chr01	143416	143417	5
S288c_chr01	143432	143433	1
S288c_chr01	143444	143445	287
S288c_chr01	143449	143450	1
S288c_chr01	143458	143459	2
S288c_chr01	143461	143462	1
S288c_chr01	143462	143463	76
S288c_chr01	143574	143575	1
S288c_chr01	147586	147587	12
S288c_chr01	147591	147592	3
S288c_chr01	147597	147598	1
S288c_chr01	147598	147599	2
S288c_chr01	147633	147634	5
S288c_chr01	147639	147640	1
S288c_chr01	147640	147641	7
S288c_chr01	147643	147644	7
S288c_chr01	147652	147653	2
S288c_chr01	147677	147678	6
S288c_chr01	147687	147688	2
S288c_chr01	153956	153957	1
S288c_chr01	153969	153970	2
S288c_chr01	153975	153976	1
S288c_chr01	154931	154932	2
S288c_chr01	156008	156009	1
S288c_chr01	156579	156580	1
S288c_chr01	156636	156637	1
S288c_chr01	156689	156690	3
S288c_chr01	156759	156760	3
S288c_chr01	156762	156763	1
S288c_chr01	156777	156778	2
S288c_chr01	156779	156780	7
S288c_chr01	156785	156786	3
S288c_chr01	156857	156858	6
S288c_chr01	156862	156863	1
S288c_chr01	156895	156896	1
S288c_chr01	156920	156921	1
S288c_chr01	157245	157246	3
S288c_chr01	159888	159889	1
S288c_chr01	159889	159890	2
S288c_chr01	159915	159916	2
S288c_chr01	166427	166428	6
S288c_chr01	166448	166449	3
S288c_chr01	166457	166458	3
S288c_chr01	166461	166463	2
S288c_chr01	166466	166467	1
S288c_chr01	166468	166469	3
S288c_chr01	166470	166471	1
S288c_chr01	166471	166472	7
S288c_chr01	166472	166473	1
S288c_chr01	166476	166478	1
S288c_chr01	166480	166481	1
S288c_chr01	166492	166493	5
S288c_chr01	166549	166550	1
S288c_chr01	166553	166554	1
S288c_chr01	166555	166556	4
S288c_chr01	166574	166575	2
S288c_chr01	166604	166605	1
S288c_chr01	166607	166608	1
S288c_chr01	166610	166612	1
S288c_chr01	166628	166629	3
S288c_chr01	166643	166644	1
S288c_chr01	166653	166654	4
S288c_chr01	170384	170385	1
S288c_chr01	170388	170389	14
S288c_chr01	170389	170390	540
S288c_chr01	170400	170401	14
S288c_chr01	170405	170406	4
S288c_chr01	170407	170408	1
S288c_chr01	170408	170409	13
S288c_chr01	170412	170413	6
S288c_chr01	170413	170414	2
S288c_chr01	170414	170415	50
S288c_chr01	170418	170419	4
S288c_chr01	170419	170421	9
S288c_chr01	170433	170434	7
S288c_chr01	170445	170446	8
S288c_chr01	170447	170448	6
S288c_chr01	170453	170454	4
S288c_chr01	170483	170484	2
S288c_chr01	170485	170486	3
S288c_chr01	170493	170494	3
S288c_chr01	170587	170588	5
S288c_chr01	172007	172008	2
S288c_chr01	172206	172207	2
S288c_chr01	172591	172592	2
S288c_chr01	175817	175818	1
S288c_chr01	176200	176201	1
S288c_chr01	176214	176215	2
S288c_chr01	176231	176232	2
S288c_chr01	180326	180327	1
S288c_chr01	181063	181064	1
S288c_chr01	181263	181264	3
S288c_chr01	181264	181265	1
S288c_chr01	181266	181268	1
S288c_chr01	181287	181288	1
S288c_chr01	181291	181292	3
S288c_chr01	181313	181314	6
S288c_chr01	181315	181316	1
S288c_chr01	181318	181319	5
S288c_chr01	181334	181335	7
S288c_chr01	181335	181336	8
S288c_chr01	181337	181338	1
S288c_chr01	181342	181343	1
S288c_chr01	181346	181347	1
S288c_chr01	181357	181358	2
S288c_chr01	181373	181374	1
S288c_chr01	181376	181377	2
S288c_chr01	181400	181401	1
S288c_chr01	181434	181435	1
S288c_chr01	181477	181478	4
S288c_chr01	183437	183438	1
S288c_chr01	184644	184645	1
S288c_chr01	184654	184655	16
S288c_chr01	184655	184656	3
S288c_chr01	184657	184658	2
S288c_chr01	184658	184659	16
S288c_chr01	184659	184660	1
S288c_chr01	184661	184662	33
S288c_chr01	184664	184665	2
S288c_chr01	184673	184674	1
S288c_chr01	184739	184740	1
S288c_chr01	185783	185784	1
S288c_chr01	185789	185790	1
S288c_chr01	185791	185792	2
S288c_chr01	185793	185794	3
S288c_chr01	185845	185846	1
S288c_chr01	186003	186004	2
S288c_chr01	186753	186754	1
S288c_chr01	186759	186760	6
S288c_chr01	186771	186772	1
S288c_chr01	186826	186827	4
S288c_chr01	186866	186867	1
S288c_chr01	187869	187870	15
S288c_chr01	187881	187882	3
S288c_chr01	187882	187883	1
S288c_chr01	187888	187889	4
S288c_chr01	187899	187900	3
S288c_chr01	187900	187901	1
S288c_chr01	188895	188896	1
S288c_chr01	188903	188904	3
S288c_chr01	188910	188911	1
S288c_chr01	188922	188923	8
S288c_chr01	189719	189720	1
S288c_chr01	190912	190913	2
S288c_chr01	192359	192360	8
S288c_chr01	192364	192365	13
S288c_chr01	192396	192397	1
S288c_chr01	192403	192404	2
S288c_chr01	192405	192406	1
S288c_chr01	192414	192415	1
S288c_chr01	192428	192429	1
S288c_chr01	192475	192476	7
S288c_chr01	192550	192551	2
S288c_chr01	194448	194449	2
S288c_chr01	194576	194577	1
S288c_chr01	194596	194597	1
S288c_chr01	196041	196042	8
S288c_chr01	196044	196045	1
S288c_chr01	196307	196308	1
S288c_chr01	196309	196310	3
S288c_chr01	196312	196313	1
S288c_chr01	196330	196331	1
S288c_chr01	196332	196333	4
S288c_chr01	196334	196335	2
S288c_chr01	196338	196339	2
S288c_chr01	196342	196343	3
S288c_chr01	196344	196345	6
S288c_chr01	196348	196349	6
S288c_chr01	196352	196353	1
S288c_chr01	196376	196377	1
S288c_chr01	196377	196378	4
S288c_chr01	196432	196433	1
S288c_chr01	196434	196435	2
S288c_chr01	196459	196460	2
S288c_chr01	196685	196686	3
S288c_chr01	196805	196806	3
S288c_chr01	196924	196925	1
S288c_chr01	196972	196973	1
S288c_chr01	197089	197090	1
S288c_chr01	197091	197092	1
S288c_chr01	197094	197095	1
S288c_chr01	197096	197097	4
S288c_chr01	197097	197098	15
S288c_chr01	197105	197106	6
S288c_chr01	197764	197765	2
S288c_chr01	197798	197799	3
S288c_chr01	198045	198046	1
S288c_chr01	198321	198322	2
S288c_chr01	198339	198340	1
S288c_chr01	198449	198451	2
S288c_chr01	198457	198458	4
S288c_chr01	198469	198470	2
S288c_chr01	199081	199082	1
S288c_chr01	199082	199083	6
S288c_chr01	199556	199557	3
S288c_chr01	199801	199802	1
S288c_chr01	199815	199816	4
S288c_chr01	199832	199833	4
S288c_chr01	199864	199865	5
S288c_chr01	199866	199867	6
S288c_chr01	199895	199896	1
S288c_chr01	199899	199901	2
S288c_chr01	208077	208078	5
S288c_chr01	208080	208081	1
S288c_chr01	208081	208082	7
S288c_chr01	208099	208100	2
S288c_chr01	208111	208112	2
S288c_chr01	208135	208136	1
S288c_chr01	226908	226909	5
S288c_chr01	226912	226913	2
S288c_chr01	229361	229362	1
S288c_chr01	229393	229394	1
S288c_chr01	229443	229444	1
S288c_chr01	229474	229475	3
S288c_chr01	229487	229488	1
S288c_chr01	229489	229490	4
S288c_chr02	5873	5874	1
S288c_chr02	5878	5879	1
S288c_chr02	6558	6559	2
S288c_chr02	9752	9753	7
S288c_chr02	9766	9768	1
S288c_chr02	9771	9772	10
S288c_chr02	9778	9779	4
S288c_chr02	9787	9788	2
S288c_chr02	9819	9820	9
S288c_chr02	13956	13957	2
S288c_chr02	24836	24837	4
S288c_chr02	24873	24874	2
S288c_chr02	24874	24875	11
S288c_chr02	24883	24884	2
S288c_chr02	24892	24893	9
S288c_chr02	24896	24897	2
S288c_chr02	24919	24920	4
S288c_chr02	24929	24930	1
S288c_chr02	24937	24938	16
S288c_chr02	24954	24955	1
S288c_chr02	33079	33080	1
S288c_chr02	35693	35694	3
S288c_chr02	36486	36487	1
S288c_chr02	36492	36493	3
S288c_chr02	36493	36494	5
S288c_chr02	36494	36496	3
S288c_chr02	36496	36497	1
S288c_chr02	36507	36508	1
S288c_chr02	36895	36896	1
S288c_chr02	36897	36898	16
S288c_chr02	37016	37017	28
S288c_chr02	37019	37020	16
S288c_chr02	37024	37025	1
S288c_chr02	38693	38694	6
S288c_chr02	38696	38697	1
S288c_chr02	38697	38698	105
S288c_chr02	38729	38730	1
S288c_chr02	38735	38736	2
S288c_chr02	38749	38750	3
S288c_chr02	38756	38757	24
S288c_chr02	38769	38770	31
S288c_chr02	38784	38785	3
S288c_chr02	38801	38802	1
S288c_chr02	38813	38814	1
S288c_chr02	38814	38815	3
S288c_chr02	38815	38816	14
S288c_chr02	38822	38823	2
S288c_chr02	38830	38831	1
S288c_chr02	38834	38835	1
S288c_chr02	38855	38856	1
S288c_chr02	38903	38904	1
S288c_chr02	38907	38908	1
S288c_chr02	38919	38920	3
S288c_chr02	38931	38932	1
S288c_chr02	38955	38956	4
S288c_chr02	38962	38963	16
S288c_chr02	39027	39028	1
S288c_chr02	39269	39270	2
S288c_chr02	39498	39499	6
S288c_chr02	39545	39546	1
S288c_chr02	40637	40638	2
S288c_chr02	40643	40644	1
S288c_chr02	44166	44167	1
S288c_chr02	44171	44172	2
S288c_chr02	44173	44174	1
S288c_chr02	44175	44176	4
S288c_chr02	44202	44204	1
S288c_chr02	44206	44207	7
S288c_chr02	46134	46135	2
S288c_chr02	46367	46368	2
S288c_chr02	46394	46395	2
S288c_chr02	46405	46406	6
S288c_chr02	46411	46412	33
S288c_chr02	46418	46419	117
S288c_chr02	46419	46420	16
S288c_chr02	46420	46421	13
S288c_chr02	46421	46422	342
S288c_chr02	46423	46424	1
S288c_chr02	46429	46430	3
S288c_chr02	46430	46431	127
S288c_chr02	46431	46432	11
S288c_chr02	46432	46433	1558
S288c_chr02	46433	46434	8
S288c_chr02	46434	46435	1
S288c_chr02	46435	46436	289
S288c_chr02	46436	46437	25
S288c_chr02	46437	46438	3128
S288c_chr02	46438	46439	23
S288c_chr02	46439	46440	3
S288c_chr02	46441	46442	3
S288c_chr02	46442	46443	36
S288c_chr02	46443	46444	66
S288c_chr02	46444	46445	1028
S288c_chr02	46446	46448	2
S288c_chr02	46448	46449	4
S288c_chr02	46449	46450	3
S288c_chr02	46450	46451	404
S288c_chr02	46451	46452	1
S288c_chr02	46454	46455	2
S288c_chr02	46455	46456	24
S288c_chr02	46456	46457	77
S288c_chr02	46457	46458	4
S288c_chr02	46458	46459	8
S288c_chr02	46459	46460	253
S288c_chr02	46460	46461	7
S288c_chr02	46461	46462	11
S288c_chr02	46462	46463	100
S288c_chr02	46463	46464	2
S288c_chr02	46464	46465	4
S288c_chr02	46466	46467	24
S288c_chr02	46470	46471	1
S288c_chr02	46471	46472	41
S288c_chr02	46472	46473	89
S288c_chr02	46474	46475	28
S288c_chr02	46475	46476	1
S288c_chr02	46478	46480	3
S288c_chr02	46480	46481	10
S288c_chr02	46484	46485	3
S288c_chr02	46488	46489	9
S288c_chr02	46489	46490	2
S288c_chr02	46491	46492	5
S288c_chr02	46492	46493	2
S288c_chr02	46494	46495	85
S288c_chr02	46499	46500	11
S288c_chr02	46500	46501	5
S288c_chr02	46501	46502	128
S288c_chr02	46502	46503	3
S288c_chr02	46503	46504	1
S288c_chr02	46504	46505	5
S288c_chr02	46505	46506	12
S288c_chr02	46506	46507	92
S288c_chr02	46507	46508	3
S288c_chr02	46508	46509	11
S288c_chr02	46509	46510	130
S288c_chr02	46510	46511	1
S288c_chr02	46512	46513	124
S288c_chr02	46513	46514	329
S288c_chr02	46514	46515	74
S288c_chr02	46515	46516	12
S288c_chr02	46516	46517	833
S288c_chr02	46517	46519	3
S288c_chr02	46526	46527	1
S288c_chr02	46537	46538	2
S288c_chr02	46543	46544	1
S288c_chr02	49463	49464	1
S288c_chr02	49476	49477	1
S288c_chr02	49489	49490	1
S288c_chr02	49938	49939	2
S288c_chr02	51009	51010	2
S288c_chr02	51015	51016	2
S288c_chr02	51019	51020	2
S288c_chr02	51140	51141	1
S288c_chr02	51173	51174	1
S288c_chr02	59817	59818	1
S288c_chr02	63660	63661	13
S288c_chr02	66924	66925	4
S288c_chr02	66928	66929	5
S288c_chr02	66937	66938	5
S288c_chr02	66949	66950	1
S288c_chr02	73037	73038	2
S288c_chr02	73108	73109	4
S288c_chr02	76887	76888	2
S288c_chr02	79321	79322	4
S288c_chr02	79832	79833	1
S288c_chr02	79834	79835	8
S288c_chr02	79837	79838	3
S288c_chr02	79843	79844	13
S288c_chr02	79844	79845	46
S288c_chr02	79850	79851	9
S288c_chr02	79853	79854	5
S288c_chr02	79897	79898	1
S288c_chr02	79899	79900	1
S288c_chr02	79900	79901	9
S288c_chr02	79921	79922	2
S288c_chr02	79924	79925	1
S288c_chr02	79928	79929	2
S288c_chr02	79967	79968	1
S288c_chr02	79972	79973	2
S288c_chr02	79977	79978	1
S288c_chr02	79991	79992	2
S288c_chr02	81080	81081	1
S288c_chr02	88233	88234	2
S288c_chr02	88344	88345	1
S288c_chr02	88369	88370	1
S288c_chr02	88465	88466	3
S288c_chr02	88467	88468	4
S288c_chr02	88468	88469	34
S288c_chr02	88470	88471	34
S288c_chr02	88472	88473	10
S288c_chr02	88473	88474	20
S288c_chr02	88476	88477	3
S288c_chr02	88478	88479	2
S288c_chr02	88479	88480	1
S288c_chr02	88480	88481	2
S288c_chr02	88481	88482	8
S288c_chr02	88483	88484	3
S288c_chr02	88484	88485	1
S288c_chr02	88489	88490	1
S288c_chr02	88543	88544	2
S288c_chr02	88545	88546	1
S288c_chr02	88550	88551	3
S288c_chr02	88565	88567	1
S288c_chr02	89560	89561	2
S288c_chr02	90243	90244	4
S288c_chr02	90250	90251	1
S288c_chr02	90470	90471	2
S288c_chr02	90471	90472	16
S288c_chr02	90485	90486	1
S288c_chr02	90486	90487	2
S288c_chr02	90666	90667	1
S288c_chr02	90669	90670	1
S288c_chr02	90675	90676	1
S288c_chr02	92086	92087	3
S288c_chr02	92102	92103	6
S288c_chr02	92104	92106	1
S288c_chr02	92108	92109	3
S288c_chr02	92110	92111	1
S288c_chr02	92207	92208	2
S288c_chr02	93478	93479	4
S288c_chr02	93482	93483	2
S288c_chr02	93728	93729	1
S288c_chr02	100364	100365	1
S288c_chr02	103866	103867	2
S288c_chr02	104858	104859	4
S288c_chr02	107717	107718	4
S288c_chr02	108129	108130	4
S288c_chr02	110032	110033	3
S288c_chr02	110045	110046	4
S288c_chr02	110053	110054	4
S288c_chr02	110974	110975	6
S288c_chr02	112801	112802	1
S288c_chr02	112817	112818	25
S288c_chr02	112820	112821	1
S288c_chr02	112822	112823	4
S288c_chr02	112823	112824	6
S288c_chr02	112824	112825	40
S288c_chr02	112829	112830	17
S288c_chr02	112833	112834	22
S288c_chr02	112863	112864	1
S288c_chr02	113742	113743	1
S288c_chr02	115380	115381	2
S288c_chr02	115382	115383	3
S288c_chr02	115386	115387	8
S288c_chr02	115402	115403	1
S288c_chr02	115403	115404	4
S288c_chr02	115404	115405	10
S288c_chr02	115410	115411	7
S288c_chr02	115412	115413	1
S288c_chr02	115425	115426	1
S288c_chr02	115426	115427	16
S288c_chr02	115436	115437	56
S288c_chr02	115563	115564	2
S288c_chr02	115565	115566	2
S288c_chr02	115573	115574	1
S288c_chr02	115580	115581	7
S288c_chr02	116726	116727	4
S288c_chr02	117451	117452	1
S288c_chr02	117453	117454	30
S288c_chr02	117457	117458	4
S288c_chr02	117459	117460	5
S288c_chr02	117464	117465	1
S288c_chr02	117468	117469	9
S288c_chr02	119212	119213	1
S288c_chr02	119285	119286	2
S288c_chr02	119301	119302	1
S288c_chr02	119307	119308	1
S288c_chr02	119344	119345	2
S288c_chr02	119377	119378	1
S288c_chr02	119383	119384	1
S288c_chr02	126180	126181	24
S288c_chr02	126183	126184	3
S288c_chr02	126184	126185	14
S288c_chr02	126185	126186	110
S288c_chr02	126197	126198	2
S288c_chr02	127507	127508	2
S288c_chr02	127739	127740	1
S288c_chr02	127774	127775	1
S288c_chr02	127777	127778	1
S288c_chr02	127786	127787	1
S288c_chr02	127787	127788	2
S288c_chr02	129710	129711	1
S288c_chr02	133096	133097	3
S288c_chr02	133838	133839	1
S288c_chr02	141958	141959	11
S288c_chr02	141990	141991	1
S288c_chr02	142011	142012	1
S288c_chr02	142017	142018	3
S288c_chr02	142024	142025	2
S288c_chr02	142026	142027	3
S288c_chr02	142027	142028	17
S288c_chr02	142045	142046	2
S288c_chr02	142079	142080	1
S288c_chr02	142080	142081	2
S288c_chr02	142084	142085	5
S288c_chr02	142099	142100	1
S288c_chr02	143690	143691	3
S288c_chr02	143699	143700	4
S288c_chr02	143712	143713	3
S288c_chr02	146940	146941	2
S288c_chr02	146942	146943	8
S288c_chr02	146946	146947	3
S288c_chr02	146950	146951	15
S288c_chr02	146976	146977	7
S288c_chr02	146981	146982	2
S288c_chr02	146993	146994	2
S288c_chr02	147007	147008	2
S288c_chr02	147479	147480	1
S288c_chr02	150382	150383	1
S288c_chr02	150394	150395	1
S288c_chr02	150402	150403	3
S288c_chr02	150420	150421	2
S288c_chr02	152908	152909	1
S288c_chr02	152916	152917	1
S288c_chr02	153945	153946	1
S288c_chr02	161483	161484	1
S288c_chr02	161508	161509	8
S288c_chr02	164495	164496	3
S288c_chr02	166130	166131	1
S288c_chr02	167367	167368	2
S288c_chr02	167368	167369	1
S288c_chr02	167370	167371	2
S288c_chr02	167483	167484	1
S288c_chr02	167488	167489	5
S288c_chr02	167489	167490	1
S288c_chr02	169413	169414	2
S288c_chr02	169415	169416	14
S288c_chr02	169419	169420	8
S288c_chr02	169420	169421	7
S288c_chr02	169421	169422	1
S288c_chr02	169422	169423	86
S288c_chr02	169423	169424	22
S288c_chr02	169427	169428	2
S288c_chr02	169430	169431	9
S288c_chr02	169431	169432	4
S288c_chr02	169433	169434	8
S288c_chr02	169434	169435	62
S288c_chr02	169438	169439	2
S288c_chr02	169440	169441	28
S288c_chr02	169442	169443	67
S288c_chr02	169443	169444	161
S288c_chr02	169449	169450	8
S288c_chr02	169450	169451	21
S288c_chr02	169452	169453	23
S288c_chr02	169453	169454	1134
S288c_chr02	169457	169458	132
S288c_chr02	169458	169459	1
S288c_chr02	169459	169460	761
S288c_chr02	169460	169461	18
S288c_chr02	169461	169462	2
S288c_chr02	169462	169463	143
S288c_chr02	169464	169465	1
S288c_chr02	169465	169466	113
S288c_chr02	169466	169467	1
S288c_chr02	169467	169468	8
S288c_chr02	169468	169469	1
S288c_chr02	169469	169470	22
S288c_chr02	169470	169471	1
S288c_chr02	169471	169472	222
S288c_chr02	169472	169473	2
S288c_chr02	169474	169475	2
S288c_chr02	169475	169476	7
S288c_chr02	169476	169477	1644
S288c_chr02	169477	169478	5
S288c_chr02	169478	169479	18
S288c_chr02	169479	169480	2012
S288c_chr02	169480	169481	11
S288c_chr02	169481	169482	118
S288c_chr02	169483	169484	56
S288c_chr02	169487	169488	36
S288c_chr02	169489	169490	1
S288c_chr02	169491	169492	1
S288c_chr02	169492	169493	35
S288c_chr02	169495	169496	3
S288c_chr02	169496	169497	6
S288c_chr02	169497	169498	7
S288c_chr02	169498	169499	28
S288c_chr02	169502	169503	27
S288c_chr02	169508	169509	1
S288c_chr02	169513	169514	4
S288c_chr02	169517	169518	2
S288c_chr02	169518	169519	26
S288c_chr02	169521	169522	1
S288c_chr02	169523	169524	14
S288c_chr02	169530	169531	22
S288c_chr02	169531	169532	17
S288c_chr02	169532	169533	38
S288c_chr02	169533	169534	443
S288c_chr02	169534	169536	1
S288c_chr02	169540	169541	4
S288c_chr02	169542	169543	144
S288c_chr02	169543	169544	76
S288c_chr02	169544	169545	1244
S288c_chr02	169545	169546	1
S288c_chr02	169555	169556	11
S288c_chr02	169557	169558	1
S288c_chr02	169559	169560	7
S288c_chr02	169566	169567	8
S288c_chr02	169568	169569	1
S288c_chr02	169570	169571	1
S288c_chr02	169575	169577	1
S288c_chr02	169598	169599	4
S288c_chr02	169603	169604	1
S288c_chr02	169760	169761	1
S288c_chr02	171163	171164	4
S288c_chr02	171167	171168	1
S288c_chr02	171320	171321	2
S288c_chr02	171448	171449	1
S288c_chr02	171473	171474	1
S288c_chr02	172629	172630	1
S288c_chr02	174496	174497	1
S288c_chr02	174497	174498	4
S288c_chr02	174498	174499	6
S288c_chr02	174501	174502	5
S288c_chr02	174661	174662	1
S288c_chr02	174873	174874	1
S288c_chr02	174887	174888	1
S288c_chr02	184200	184201	1
S288c_chr02	184214	184215	1
S288c_chr02	186183	186184	3
S288c_chr02	186188	186189	2
S288c_chr02	186471	186472	3
S288c_chr02	186626	186627	3
S288c_chr02	186854	186856	1
S288c_chr02	193625	193626	1
S288c_chr02	193640	193641	10
S288c_chr02	193645	193646	5
S288c_chr02	193646	193647	22
S288c_chr02	193650	193651	6
S288c_chr02	195735	195736	2
S288c_chr02	195952	195953	2
S288c_chr02	195961	195962	5
S288c_chr02	195973	195974	5
S288c_chr02	195979	195980	3
S288c_chr02	195982	195983	2
S288c_chr02	195983	195984	10
S288c_chr02	198500	198501	1
S288c_chr02	205408	205409	6
S288c_chr02	205416	205417	4
S288c_chr02	205754	205755	1
S288c_chr02	205757	205758	2
S288c_chr02	205760	205761	3
S288c_chr02	205766	205767	2
S288c_chr02	205778	205779	1
S288c_chr02	205781	205782	24
S288c_chr02	205906	205907	4
S288c_chr02	205920	205921	1
S288c_chr02	205927	205928	8
S288c_chr02	205930	205931	4
S288c_chr02	205931	205932	7
S288c_chr02	205934	205935	1
S288c_chr02	205937	205938	9
S288c_chr02	205942	205943	2
S288c_chr02	205955	205956	1
S288c_chr02	206005	206006	1
S288c_chr02	206014	206015	2
S288c_chr02	206017	206018	1
S288c_chr02	206018	206019	7
S288c_chr02	206020	206021	1
S288c_chr02	206021	206022	58
S288c_chr02	206048	206049	1
S288c_chr02	206068	206069	2
S288c_chr02	209278	209279	1
S288c_chr02	209347	209348	5
S288c_chr02	209349	209350	1
S288c_chr02	211259	211260	1
S288c_chr02	212197	212198	2
S288c_chr02	212249	212250	1
S288c_chr02	212254	212255	4
S288c_chr02	212255	212256	3
S288c_chr02	212278	212279	1
S288c_chr02	212283	212284	4
S288c_chr02	212287	212288	4
S288c_chr02	212365	212366	1
S288c_chr02	212541	212542	1
S288c_chr02	216483	216484	1
S288c_chr02	217418	217419	2
S288c_chr02	220478	220479	4
S288c_chr02	220680	220681	3
S288c_chr02	220684	220685	7
S288c_chr02	220688	220689	1
S288c_chr02	221020	221021	1
S288c_chr02	221021	221022	8
S288c_chr02	221032	221033	2
S288c_chr02	221065	221066	1
S288c_chr02	221069	221070	1
S288c_chr02	221332	221333	1
S288c_chr02	221338	221339	9
S288c_chr02	221368	221369	1
S288c_chr02	225397	225398	1
S288c_chr02	226953	226954	26
S288c_chr02	226959	226960	4
S288c_chr02	226966	226967	1
S288c_chr02	227041	227042	1
S288c_chr02	227047	227048	1
S288c_chr02	227068	227069	1
S288c_chr02	227093	227094	1
S288c_chr02	227224	227225	1
S288c_chr02	227225	227226	2
S288c_chr02	227226	227228	1
S288c_chr02	227230	227231	24
S288c_chr02	227245	227246	1
S288c_chr02	227249	227250	7
S288c_chr02	227251	227252	1
S288c_chr02	227252	227253	4
S288c_chr02	227260	227261	1
S288c_chr02	227262	227263	30
S288c_chr02	227266	227267	1
S288c_chr02	227273	227274	2
S288c_chr02	227276	227277	1
S288c_chr02	227277	227278	2
S288c_chr02	227278	227279	3
S288c_chr02	227279	227280	1
S288c_chr02	227286	227287	2
S288c_chr02	227291	227292	1
S288c_chr02	227307	227308	2
S288c_chr02	227441	227442	1
S288c_chr02	227458	227459	3
S288c_chr02	227459	227460	7
S288c_chr02	231171	231172	3
S288c_chr02	231230	231231	2
S288c_chr02	231355	231356	3
S288c_chr02	232853	232854	4
S288c_chr02	233126	233127	6
S288c_chr02	233155	233156	1
S288c_chr02	233258	233259	1
S288c_chr02	233729	233730	1
S288c_chr02	234949	234950	2
S288c_chr02	234953	234954	1
S288c_chr02	235048	235049	2
S288c_chr02	235060	235061	1
S288c_chr02	235063	235064	4
S288c_chr02	235095	235096	1
S288c_chr02	235166	235167	4
S288c_chr02	235168	235169	3
S288c_chr02	235172	235173	1
S288c_chr02	235173	235174	3
S288c_chr02	235174	235175	30
S288c_chr02	235182	235183	6
S288c_chr02	235198	235200	2
S288c_chr02	235200	235201	3
S288c_chr02	235201	235202	16
S288c_chr02	235204	235205	1
S288c_chr02	235205	235206	20
S288c_chr02	235222	235223	3
S288c_chr02	235231	235232	2
S288c_chr02	235237	235238	4
S288c_chr02	235240	235241	2
S288c_chr02	236398	236399	3
S288c_chr02	236437	236438	2
S288c_chr02	236955	236956	1
S288c_chr02	236977	236978	10
S288c_chr02	237052	237053	2
S288c_chr02	237064	237065	1
S288c_chr02	237065	237066	7
S288c_chr02	237077	237078	6
S288c_chr02	237078	237079	16
S288c_chr02	237084	237085	1
S288c_chr02	237136	237137	1
S288c_chr02	237138	237139	6
S288c_chr02	237140	237141	9
S288c_chr02	237141	237142	44
S288c_chr02	237157	237158	1
S288c_chr02	237193	237194	2
S288c_chr02	238968	238970	2
S288c_chr02	238973	238974	2
S288c_chr02	241409	241410	1
S288c_chr02	244213	244214	6
S288c_chr02	244356	244357	4
S288c_chr02	244359	244360	9
S288c_chr02	244363	244364	5
S288c_chr02	244366	244367	3
S288c_chr02	244377	244378	11
S288c_chr02	244473	244474	2
S288c_chr02	246693	246694	5
S288c_chr02	246733	246734	1
S288c_chr02	246781	246782	3
S288c_chr02	246919	246920	2
S288c_chr02	248626	248627	1
S288c_chr02	248644	248645	7
S288c_chr02	248647	248648	2
S288c_chr02	248648	248649	7
S288c_chr02	254972	254973	5
S288c_chr02	254994	254995	1
S288c_chr02	255268	255269	2
S288c_chr02	255284	255285	1
S288c_chr02	256765	256766	1
S288c_chr02	256811	256812	3
S288c_chr02	256814	256815	3
S288c_chr02	256823	256824	10
S288c_chr02	256891	256892	4
S288c_chr02	256892	256893	3
S288c_chr02	256897	256898	3
S288c_chr02	256901	256902	2
S288c_chr02	257075	257076	1
S288c_chr02	257081	257082	1
S288c_chr02	257091	257092	5
S288c_chr02	257097	257098	5
S288c_chr02	257184	257185	1
S288c_chr02	259059	259060	4
S288c_chr02	265430	265431	1
S288c_chr02	265517	265518	1
S288c_chr02	265519	265520	2
S288c_chr02	265575	265576	2
S288c_chr02	266533	266534	3
S288c_chr02	266535	266536	2
S288c_chr02	266538	266539	10
S288c_chr02	266539	266540	5
S288c_chr02	266540	266541	4
S288c_chr02	266541	266542	19
S288c_chr02	266542	266543	4
S288c_chr02	266543	266544	1
S288c_chr02	266545	266546	1
S288c_chr02	266548	266549	4
S288c_chr02	266551	266552	10
S288c_chr02	266552	266553	4
S288c_chr02	266558	266559	1
S288c_chr02	266561	266562	1
S288c_chr02	266569	266571	1
S288c_chr02	266572	266573	20
S288c_chr02	266579	266580	3
S288c_chr02	266628	266629	2
S288c_chr02	266629	266630	1
S288c_chr02	267680	267681	2
S288c_chr02	270655	270656	1
S288c_chr02	270659	270660	24
S288c_chr02	270830	270831	5
S288c_chr02	270833	270834	2
S288c_chr02	270834	270835	5
S288c_chr02	270835	270836	1
S288c_chr02	270839	270840	8
S288c_chr02	270955	270956	1
S288c_chr02	278376	278377	2
S288c_chr02	278474	278475	3
S288c_chr02	278503	278504	1
S288c_chr02	278916	278917	1
S288c_chr02	279422	279423	4
S288c_chr02	280655	280656	1
S288c_chr02	280757	280758	1
S288c_chr02	280767	280768	2
S288c_chr02	283429	283430	2
S288c_chr02	283470	283471	1
S288c_chr02	284432	284433	6
S288c_chr02	288530	288531	3
S288c_chr02	288831	288832	1
S288c_chr02	290351	290352	75
S288c_chr02	290438	290439	4
S288c_chr02	290459	290460	1
S288c_chr02	290647	290648	4
S288c_chr02	290673	290674	2
S288c_chr02	290676	290677	6
S288c_chr02	291245	291246	3
S288c_chr02	292456	292457	12
S288c_chr02	292475	292476	1
S288c_chr02	296303	296304	1
S288c_chr02	297991	297992	1
S288c_chr02	299547	299548	1
S288c_chr02	299979	299980	1
S288c_chr02	300005	300006	2
S288c_chr02	300032	300033	1
S288c_chr02	301325	301326	1
S288c_chr02	301326	301327	22
S288c_chr02	301330	301331	3
S288c_chr02	301335	301336	1
S288c_chr02	301339	301341	5
S288c_chr02	301341	301342	40
S288c_chr02	301344	301345	5
S288c_chr02	301345	301346	14
S288c_chr02	301346	301347	85
S288c_chr02	301366	301367	3
S288c_chr02	304785	304786	5
S288c_chr02	305320	305321	3
S288c_chr02	307021	307022	4
S288c_chr02	307396	307397	2
S288c_chr02	307432	307433	1
S288c_chr02	307433	307434	2
S288c_chr02	307453	307454	2
S288c_chr02	308095	308096	2
S288c_chr02	308256	308257	12
S288c_chr02	308257	308258	156
S288c_chr02	308752	308753	13
S288c_chr02	308753	308754	5
S288c_chr02	308784	308785	1
S288c_chr02	308805	308806	1
S288c_chr02	308806	308807	2
S288c_chr02	308833	308834	5
S288c_chr02	308836	308837	1
S288c_chr02	308837	308838	13
S288c_chr02	308838	308839	2
S288c_chr02	308840	308841	13
S288c_chr02	308841	308842	1
S288c_chr02	308843	308844	110
S288c_chr02	308844	308845	2
S288c_chr02	308845	308846	4
S288c_chr02	308846	308847	238
S288c_chr02	308847	308848	1
S288c_chr02	308848	308849	15
S288c_chr02	308849	308850	226
S288c_chr02	308854	308855	3
S288c_chr02	308855	308856	1
S288c_chr02	308857	308858	2
S288c_chr02	308863	308864	2
S288c_chr02	308868	308869	2
S288c_chr02	308954	308955	1
S288c_chr02	308964	308965	2
S288c_chr02	308965	308966	5
S288c_chr02	308968	308969	8
S288c_chr02	309017	309018	42
S288c_chr02	309022	309023	4
S288c_chr02	309049	309050	1
S288c_chr02	309051	309052	2
S288c_chr02	314961	314962	1
S288c_chr02	314974	314975	2
S288c_chr02	314976	314977	1
S288c_chr02	315711	315712	1
S288c_chr02	316612	316613	3
S288c_chr02	316640	316641	1
S288c_chr02	316650	316651	1
S288c_chr02	316654	316655	1
S288c_chr02	316661	316662	5
S288c_chr02	316662	316663	28
S288c_chr02	316669	316670	3
S288c_chr02	316687	316688	35
S288c_chr02	316696	316697	1
S288c_chr02	316697	316698	4
S288c_chr02	318012	318013	2
S288c_chr02	318039	318040	3
S288c_chr02	320352	320353	1
S288c_chr02	320410	320411	3
S288c_chr02	320416	320417	6
S288c_chr02	320442	320443	1
S288c_chr02	320444	320445	1
S288c_chr02	320445	320446	4
S288c_chr02	320449	320450	2
S288c_chr02	322313	322314	2
S288c_chr02	325297	325298	1
S288c_chr02	325317	325318	1
S288c_chr02	325324	325325	5
S288c_chr02	333624	333625	1
S288c_chr02	333641	333642	1
S288c_chr02	333802	333803	2
S288c_chr02	333809	333810	2
S288c_chr02	333813	333814	3
S288c_chr02	333901	333902	1
S288c_chr02	333935	333936	1
S288c_chr02	333970	333971	2
S288c_chr02	333973	333974	2
S288c_chr02	333976	333977	2
S288c_chr02	333997	333998	2
S288c_chr02	333998	333999	4
S288c_chr02	333999	334000	145
S288c_chr02	334000	334001	1
S288c_chr02	334002	334003	5
S288c_chr02	334005	334006	5
S288c_chr02	334006	334007	10
S288c_chr02	334007	334008	229
S288c_chr02	334009	334010	6
S288c_chr02	334010	334011	2
S288c_chr02	334011	334012	389
S288c_chr02	334013	334014	14
S288c_chr02	334016	334017	2
S288c_chr02	334017	334018	41
S288c_chr02	334018	334019	20
S288c_chr02	334019	334020	966
S288c_chr02	334020	334021	40
S288c_chr02	334021	334022	7
S288c_chr02	334022	334023	410
S288c_chr02	334024	334025	67
S288c_chr02	334025	334026	9
S288c_chr02	334026	334027	1040
S288c_chr02	334027	334028	1
S288c_chr02	334028	334029	34
S288c_chr02	334033	334034	1
S288c_chr02	334034	334035	14
S288c_chr02	334035	334036	69
S288c_chr02	334036	334037	168
S288c_chr02	334041	334042	16
S288c_chr02	334046	334047	3
S288c_chr02	334047	334048	2
S288c_chr02	334048	334049	42
S288c_chr02	334051	334052	1
S288c_chr02	334053	334054	26
S288c_chr02	334054	334055	95
S288c_chr02	334055	334056	2
S288c_chr02	334059	334060	8
S288c_chr02	334061	334062	1
S288c_chr02	334062	334063	9
S288c_chr02	334066	334069	1
S288c_chr02	334069	334070	2
S288c_chr02	334091	334092	4
S288c_chr02	334206	334207	1
S288c_chr02	334237	334238	20
S288c_chr02	337004	337005	4
S288c_chr02	337386	337387	5
S288c_chr02	337673	337674	1
S288c_chr02	338740	338741	3
S288c_chr02	338741	338742	12
S288c_chr02	338754	338755	1
S288c_chr02	338757	338758	8
S288c_chr02	338813	338814	1
S288c_chr02	338860	338861	1
S288c_chr02	339127	339128	3
S288c_chr02	340729	340730	1
S288c_chr02	340738	340739	6
S288c_chr02	340797	340798	1
S288c_chr02	340808	340809	3
S288c_chr02	341293	341294	2
S288c_chr02	341500	341501	1
S288c_chr02	341515	341516	1
S288c_chr02	342115	342116	1
S288c_chr02	342165	342166	11
S288c_chr02	342174	342175	1
S288c_chr02	344359	344360	1
S288c_chr02	344382	344383	4
S288c_chr02	344390	344391	2
S288c_chr02	344392	344393	1
S288c_chr02	344395	344396	1
S288c_chr02	344403	344404	3
S288c_chr02	344405	344406	1
S288c_chr02	344421	344422	3
S288c_chr02	344481	344482	1
S288c_chr02	344492	344493	1
S288c_chr02	344500	344501	2
S288c_chr02	344501	344503	1
S288c_chr02	344511	344512	2
S288c_chr02	344574	344575	1
S288c_chr02	344585	344586	1
S288c_chr02	344586	344587	2
S288c_chr02	344590	344591	1
S288c_chr02	344593	344594	2
S288c_chr02	344597	344598	4
S288c_chr02	344602	344603	15
S288c_chr02	344607	344608	14
S288c_chr02	344608	344609	1
S288c_chr02	344609	344610	82
S288c_chr02	344610	344611	1
S288c_chr02	344611	344612	9
S288c_chr02	344613	344614	49
S288c_chr02	344614	344615	1
S288c_chr02	344616	344617	2
S288c_chr02	344622	344623	2
S288c_chr02	344636	344637	2
S288c_chr02	344643	344644	1
S288c_chr02	344644	344645	2
S288c_chr02	344647	344648	2
S288c_chr02	344651	344652	1
S288c_chr02	344652	344653	7
S288c_chr02	347693	347694	7
S288c_chr02	347694	347695	4
S288c_chr02	347695	347696	3
S288c_chr02	347696	347697	2
S288c_chr02	347743	347744	2
S288c_chr02	347781	347782	2
S288c_chr02	347784	347785	3
S288c_chr02	347785	347786	9
S288c_chr02	347786	347787	1
S288c_chr02	347789	347790	3
S288c_chr02	347798	347799	1
S288c_chr02	347822	347823	12
S288c_chr02	347842	347843	1
S288c_chr02	347844	347845	2
S288c_chr02	347846	347847	1
S288c_chr02	347852	347853	1
S288c_chr02	347856	347857	1
S288c_chr02	347862	347863	1
S288c_chr02	347863	347864	2
S288c_chr02	347872	347873	3
S288c_chr02	347891	347892	1
S288c_chr02	349422	349423	3
S288c_chr02	349423	349424	13
S288c_chr02	349424	349425	1
S288c_chr02	349425	349426	2
S288c_chr02	349427	349428	30
S288c_chr02	349428	349429	1
S288c_chr02	349432	349433	1
S288c_chr02	349436	349437	3
S288c_chr02	349443	349444	7
S288c_chr02	349467	349468	6
S288c_chr02	349473	349474	1
S288c_chr02	349478	349479	1
S288c_chr02	349486	349487	3
S288c_chr02	349718	349719	6
S288c_chr02	349816	349818	3
S288c_chr02	350032	350033	1
S288c_chr02	350033	350034	2
S288c_chr02	350055	350056	4
S288c_chr02	350548	350549	3
S288c_chr02	350579	350580	1
S288c_chr02	350749	350750	1
S288c_chr02	350766	350767	1
S288c_chr02	350877	350878	1
S288c_chr02	350904	350905	1
S288c_chr02	351014	351015	3
S288c_chr02	351082	351083	19
S288c_chr02	351092	351094	1
S288c_chr02	351096	351097	1
S288c_chr02	351099	351100	2
S288c_chr02	351184	351185	5
S288c_chr02	351724	351725	5
S288c_chr02	351889	351890	18
S288c_chr02	351892	351893	3
S288c_chr02	351899	351900	1
S288c_chr02	351901	351902	3
S288c_chr02	351903	351904	3
S288c_chr02	351905	351906	1
S288c_chr02	351910	351911	8
S288c_chr02	351911	351912	27
S288c_chr02	351926	351927	1
S288c_chr02	351928	351929	13
S288c_chr02	351934	351935	1
S288c_chr02	351936	351937	1
S288c_chr02	351937	351939	4
S288c_chr02	351945	351946	4
S288c_chr02	351973	351974	1
S288c_chr02	351980	351981	3
S288c_chr02	352004	352005	2
S288c_chr02	360686	360687	1
S288c_chr02	364160	364161	1
S288c_chr02	364328	364329	1
S288c_chr02	364530	364531	3
S288c_chr02	364568	364569	8
S288c_chr02	364646	364647	2
S288c_chr02	364650	364651	1
S288c_chr02	364681	364682	2
S288c_chr02	364697	364698	4
S288c_chr02	364701	364702	8
S288c_chr02	364704	364705	1
S288c_chr02	364705	364706	9
S288c_chr02	364706	364707	35
S288c_chr02	364710	364711	88
S288c_chr02	364716	364717	1
S288c_chr02	364718	364719	6
S288c_chr02	364725	364726	4
S288c_chr02	364733	364734	1
S288c_chr02	366199	366200	1
S288c_chr02	366204	366206	1
S288c_chr02	366651	366652	2
S288c_chr02	370853	370854	2
S288c_chr02	370867	370868	2
S288c_chr02	370872	370873	1
S288c_chr02	372388	372389	1
S288c_chr02	372784	372785	1
S288c_chr02	372786	372787	3
S288c_chr02	373723	373724	9
S288c_chr02	373732	373733	3
S288c_chr02	373735	373736	2
S288c_chr02	373890	373891	1
S288c_chr02	375863	375864	5
S288c_chr02	375869	375870	11
S288c_chr02	375889	375890	2
S288c_chr02	375893	375894	3
S288c_chr02	376467	376468	1
S288c_chr02	378639	378640	5
S288c_chr02	378648	378649	1
S288c_chr02	378668	378669	6
S288c_chr02	378727	378728	4
S288c_chr02	379060	379061	3
S288c_chr02	379121	379122	1
S288c_chr02	381189	381190	1
S288c_chr02	381315	381316	2
S288c_chr02	381327	381328	4
S288c_chr02	382452	382453	3
S288c_chr02	382594	382595	1
S288c_chr02	382815	382816	1
S288c_chr02	382817	382818	16
S288c_chr02	382825	382826	3
S288c_chr02	382826	382827	71
S288c_chr02	382827	382828	15
S288c_chr02	382831	382832	12
S288c_chr02	382832	382833	111
S288c_chr02	382833	382834	32
S288c_chr02	382834	382835	72
S288c_chr02	382835	382836	150
S288c_chr02	382836	382837	1252
S288c_chr02	382837	382838	4739
S288c_chr02	382838	382839	63
S288c_chr02	382839	382840	2492
S288c_chr02	382840	382841	5
S288c_chr02	382841	382842	105
S288c_chr02	382842	382843	5
S288c_chr02	382844	382845	497
S288c_chr02	382846	382848	3
S288c_chr02	382848	382849	2
S288c_chr02	382849	382850	6
S288c_chr02	382850	382851	13
S288c_chr02	382857	382858	6
S288c_chr02	382859	382860	1
S288c_chr02	382860	382861	17
S288c_chr02	382875	382876	6
S288c_chr02	382894	382895	8
S288c_chr02	384766	384767	6
S288c_chr02	384767	384768	9
S288c_chr02	386040	386041	1
S288c_chr02	386049	386050	14
S288c_chr02	386055	386056	6
S288c_chr02	386058	386059	4
S288c_chr02	386066	386067	22
S288c_chr02	386067	386068	1
S288c_chr02	386068	386069	8
S288c_chr02	386069	386070	49
S288c_chr02	386071	386072	1
S288c_chr02	386073	386074	9
S288c_chr02	386113	386114	3
S288c_chr02	386117	386118	2
S288c_chr02	386135	386136	1
S288c_chr02	386139	386141	2
S288c_chr02	386206	386207	7
S288c_chr02	389245	389246	2
S288c_chr02	389249	389250	2
S288c_chr02	389251	389252	8
S288c_chr02	389264	389265	1
S288c_chr02	389274	389275	1
S288c_chr02	389277	389278	5
S288c_chr02	389307	389308	2
S288c_chr02	389328	389329	1
S288c_chr02	389330	389331	3
S288c_chr02	389340	389341	2
S288c_chr02	389341	389342	11
S288c_chr02	389344	389345	1
S288c_chr02	391706	391707	2
S288c_chr02	392054	392055	2
S288c_chr02	393339	393340	1
S288c_chr02	394791	394792	1
S288c_chr02	394793	394794	13
S288c_chr02	394797	394798	1
S288c_chr02	394798	394799	5
S288c_chr02	394799	394800	2
S288c_chr02	394800	394801	1
S288c_chr02	394801	394802	12
S288c_chr02	394804	394805	40
S288c_chr02	394808	394809	5
S288c_chr02	394815	394816	1
S288c_chr02	394873	394874	1
S288c_chr02	394874	394875	44
S288c_chr02	394877	394878	5
S288c_chr02	394882	394883	8
S288c_chr02	394886	394887	8
S288c_chr02	394889	394890	2
S288c_chr02	394891	394892	5
S288c_chr02	394892	394893	9
S288c_chr02	394893	394894	63
S288c_chr02	394897	394898	17
S288c_chr02	394898	394899	1
S288c_chr02	394899	394900	16
S288c_chr02	394901	394902	2
S288c_chr02	394902	394903	43
S288c_chr02	394904	394905	1
S288c_chr02	394910	394911	1
S288c_chr02	394912	394913	1
S288c_chr02	394919	394920	2
S288c_chr02	394935	394936	1
S288c_chr02	395037	395038	10
S288c_chr02	395041	395042	2
S288c_chr02	395063	395064	1
S288c_chr02	395074	395075	1
S288c_chr02	395093	395094	7
S288c_chr02	395094	395095	1
S288c_chr02	395096	395097	10
S288c_chr02	395154	395155	1
S288c_chr02	395159	395160	1
S288c_chr02	395190	395191	1
S288c_chr02	395195	395196	2
S288c_chr02	395196	395197	1
S288c_chr02	395200	395201	3
S288c_chr02	395205	395206	2
S288c_chr02	395216	395217	16
S288c_chr02	395217	395218	71
S288c_chr02	395223	395224	2
S288c_chr02	395225	395226	1
S288c_chr02	395227	395228	2
S288c_chr02	395228	395229	11
S288c_chr02	395229	395230	91
S288c_chr02	395232	395233	1
S288c_chr02	395234	395235	10
S288c_chr02	395239	395240	5
S288c_chr02	395240	395241	4
S288c_chr02	395241	395242	6
S288c_chr02	395244	395245	2
S288c_chr02	395245	395246	12
S288c_chr02	395246	395247	15
S288c_chr02	395247	395248	159
S288c_chr02	395249	395250	3
S288c_chr02	395250	395251	6
S288c_chr02	395251	395252	30
S288c_chr02	395252	395253	1
S288c_chr02	395254	395255	13
S288c_chr02	395255	395256	3
S288c_chr02	395257	395258	18
S288c_chr02	395259	395260	35
S288c_chr02	395302	395303	1
S288c_chr02	395320	395321	2
S288c_chr02	395357	395358	2
S288c_chr02	395360	395361	2
S288c_chr02	395361	395362	27
S288c_chr02	395366	395367	5
S288c_chr02	395372	395373	15
S288c_chr02	395374	395375	2
S288c_chr02	395376	395377	4
S288c_chr02	395377	395378	1
S288c_chr02	395381	395382	5
S288c_chr02	395383	395384	16
S288c_chr02	395386	395387	4
S288c_chr02	395387	395388	3
S288c_chr02	395388	395389	2
S288c_chr02	395423	395424	2
S288c_chr02	406052	406053	3
S288c_chr02	406073	406074	1
S288c_chr02	406096	406097	1
S288c_chr02	406099	406100	1
S288c_chr02	406120	406121	2
S288c_chr02	406139	406140	2
S288c_chr02	406159	406160	2
S288c_chr02	406429	406430	4
S288c_chr02	407177	407178	1
S288c_chr02	408048	408049	2
S288c_chr02	408068	408069	3
S288c_chr02	408069	408070	15
S288c_chr02	408078	408079	1
S288c_chr02	408480	408481	1
S288c_chr02	409082	409083	1
S288c_chr02	409092	409093	3
S288c_chr02	409274	409275	1
S288c_chr02	409276	409277	2
S288c_chr02	409281	409282	1
S288c_chr02	410216	410217	1
S288c_chr02	410703	410704	11
S288c_chr02	410707	410708	4
S288c_chr02	410710	410711	1
S288c_chr02	410715	410716	2
S288c_chr02	410717	410718	1
S288c_chr02	410724	410725	3
S288c_chr02	410732	410733	1
S288c_chr02	410750	410751	6
S288c_chr02	410759	410760	1
S288c_chr02	410773	410774	2
S288c_chr02	412581	412582	2
S288c_chr02	414062	414063	1
S288c_chr02	414069	414070	6
S288c_chr02	414070	414071	18
S288c_chr02	414072	414073	13
S288c_chr02	414085	414086	3
S288c_chr02	414089	414090	1
S288c_chr02	414118	414119	2
S288c_chr02	414120	414121	5
S288c_chr02	414122	414123	4
S288c_chr02	414131	414132	1
S288c_chr02	414132	414133	3
S288c_chr02	414133	414134	26
S288c_chr02	414136	414137	7
S288c_chr02	414138	414139	21
S288c_chr02	414139	414140	5
S288c_chr02	414140	414141	3
S288c_chr02	414141	414142	78
S288c_chr02	414144	414145	42
S288c_chr02	414149	414150	3
S288c_chr02	414179	414180	1
S288c_chr02	414196	414197	1
S288c_chr02	414200	414201	4
S288c_chr02	414203	414204	1
S288c_chr02	414223	414224	2
S288c_chr02	414452	414453	1
S288c_chr02	417062	417063	2
S288c_chr02	417067	417068	4
S288c_chr02	417070	417072	2
S288c_chr02	417086	417087	1
S288c_chr02	418638	418639	2
S288c_chr02	420164	420165	1
[truncated: 43,357 more rows]
