# Supplementary material for: Alternative polyadenylation diversifies post‐transcriptional regulation by selective RNA–protein interactions
Source: Mol Syst Biol. 2014 Feb 25;10(2):719. doi: 10.1002/msb.135068 (PMC4023391; doi:10.1002/msb.135068)
Supplement: Supplementary file 13 — Sweave document [file MSB-10-2-719-s13.zip › C_t40_CGCCTG_fwd_uniquelyAligned_plus.sorted.bedgraph]

S288c_chr01	11042	11043	1
S288c_chr01	11419	11420	1
S288c_chr01	16758	16759	1
S288c_chr01	17007	17008	1
S288c_chr01	19307	19308	2
S288c_chr01	19309	19310	1
S288c_chr01	20204	20205	3
S288c_chr01	20205	20206	6
S288c_chr01	20206	20207	11
S288c_chr01	22196	22197	2
S288c_chr01	23343	23344	1
S288c_chr01	23365	23366	1
S288c_chr01	23398	23399	2
S288c_chr01	28048	28049	2
S288c_chr01	31057	31058	1
S288c_chr01	31384	31385	1
S288c_chr01	31407	31408	4
S288c_chr01	31418	31419	1
S288c_chr01	31445	31446	1
S288c_chr01	32938	32939	6
S288c_chr01	32944	32945	1
S288c_chr01	32948	32949	1
S288c_chr01	32950	32951	1
S288c_chr01	32965	32966	1
S288c_chr01	33227	33228	1
S288c_chr01	34762	34763	2
S288c_chr01	42098	42099	1
S288c_chr01	48260	48261	4
S288c_chr01	51689	51690	2
S288c_chr01	51695	51696	1
S288c_chr01	51701	51702	5
S288c_chr01	51718	51719	183
S288c_chr01	51719	51720	10
S288c_chr01	51720	51722	1
S288c_chr01	51723	51724	1
S288c_chr01	51725	51726	89
S288c_chr01	51726	51727	1
S288c_chr01	51728	51729	10
S288c_chr01	51729	51730	9
S288c_chr01	51730	51731	1
S288c_chr01	51732	51733	8
S288c_chr01	51735	51736	220
S288c_chr01	51736	51737	12
S288c_chr01	51737	51738	4
S288c_chr01	51740	51741	39
S288c_chr01	51741	51742	3
S288c_chr01	51742	51743	1
S288c_chr01	51743	51744	3
S288c_chr01	51758	51759	1
S288c_chr01	51764	51765	2
S288c_chr01	51776	51777	4
S288c_chr01	51782	51783	1
S288c_chr01	54933	54934	7
S288c_chr01	54937	54938	1
S288c_chr01	56900	56901	1
S288c_chr01	56906	56907	10
S288c_chr01	56914	56915	1
S288c_chr01	56921	56922	1
S288c_chr01	57762	57763	2
S288c_chr01	57775	57776	2
S288c_chr01	57778	57779	8
S288c_chr01	57780	57781	1
S288c_chr01	57836	57837	2
S288c_chr01	57848	57849	15
S288c_chr01	57849	57850	23
S288c_chr01	57851	57852	5
S288c_chr01	57853	57854	260
S288c_chr01	57854	57855	24
S288c_chr01	57857	57858	69
S288c_chr01	57858	57859	12
S288c_chr01	57859	57860	48
S288c_chr01	57860	57861	155
S288c_chr01	57861	57862	5
S288c_chr01	57862	57863	11
S288c_chr01	57863	57864	421
S288c_chr01	57864	57865	71
S288c_chr01	57865	57866	22
S288c_chr01	57866	57867	12
S288c_chr01	57867	57868	53
S288c_chr01	57868	57869	1
S288c_chr01	57869	57870	629
S288c_chr01	57870	57871	71
S288c_chr01	57871	57872	8
S288c_chr01	57872	57873	6
S288c_chr01	57876	57877	49
S288c_chr01	57877	57878	2
S288c_chr01	57878	57879	9
S288c_chr01	57882	57883	5
S288c_chr01	57890	57891	2
S288c_chr01	57895	57896	1
S288c_chr01	57903	57904	1
S288c_chr01	58492	58493	2
S288c_chr01	58498	58499	12
S288c_chr01	58574	58575	4
S288c_chr01	58608	58609	6
S288c_chr01	58614	58615	5
S288c_chr01	58618	58619	22
S288c_chr01	58620	58621	2
S288c_chr01	58621	58623	3
S288c_chr01	58635	58636	1
S288c_chr01	59489	59490	3
S288c_chr01	62574	62575	1
S288c_chr01	65237	65238	1
S288c_chr01	65347	65348	3
S288c_chr01	65361	65362	1
S288c_chr01	65364	65365	1
S288c_chr01	65365	65366	2
S288c_chr01	65374	65375	3
S288c_chr01	65459	65460	1
S288c_chr01	65627	65628	2
S288c_chr01	65771	65772	3
S288c_chr01	68646	68647	1
S288c_chr01	68652	68653	7
S288c_chr01	69843	69844	11
S288c_chr01	73279	73280	6
S288c_chr01	73317	73318	2
S288c_chr01	73325	73326	9
S288c_chr01	73339	73340	1
S288c_chr01	73370	73371	6
S288c_chr01	74800	74801	2
S288c_chr01	74849	74850	4
S288c_chr01	74853	74854	3
S288c_chr01	74878	74879	2
S288c_chr01	75013	75014	98
S288c_chr01	75014	75016	4
S288c_chr01	75018	75019	6
S288c_chr01	75606	75607	3
S288c_chr01	80241	80242	5
S288c_chr01	80562	80563	3
S288c_chr01	80568	80569	12
S288c_chr01	80569	80570	1
S288c_chr01	80609	80610	2
S288c_chr01	80612	80613	2
S288c_chr01	80613	80614	1
S288c_chr01	80666	80667	1
S288c_chr01	83191	83192	6
S288c_chr01	83196	83197	1
S288c_chr01	83197	83198	2
S288c_chr01	83203	83204	4
S288c_chr01	83208	83209	2
S288c_chr01	83209	83210	6
S288c_chr01	83211	83212	2
S288c_chr01	83213	83216	1
S288c_chr01	83220	83221	1
S288c_chr01	84583	84584	1
S288c_chr01	87410	87411	4
S288c_chr01	87683	87684	1
S288c_chr01	87685	87686	19
S288c_chr01	87686	87687	1
S288c_chr01	87691	87692	85
S288c_chr01	87692	87693	13
S288c_chr01	87694	87695	12
S288c_chr01	87695	87696	6
S288c_chr01	87706	87707	2
S288c_chr01	87715	87716	3
S288c_chr01	87731	87732	2
S288c_chr01	87734	87735	3
S288c_chr01	87737	87738	2
S288c_chr01	87738	87739	1
S288c_chr01	87743	87744	12
S288c_chr01	87744	87745	2
S288c_chr01	87746	87747	1
S288c_chr01	87751	87752	1
S288c_chr01	87757	87758	22
S288c_chr01	87758	87759	1
S288c_chr01	87759	87760	2
S288c_chr01	87761	87762	7
S288c_chr01	87762	87763	2
S288c_chr01	87763	87764	5
S288c_chr01	87767	87768	15
S288c_chr01	87768	87769	8
S288c_chr01	87770	87771	8
S288c_chr01	87772	87773	1
S288c_chr01	87774	87775	1
S288c_chr01	87778	87779	1
S288c_chr01	87780	87781	1
S288c_chr01	87787	87788	6
S288c_chr01	87791	87792	4
S288c_chr01	87795	87796	5
S288c_chr01	87796	87797	3
S288c_chr01	87825	87826	2
S288c_chr01	87833	87834	2
S288c_chr01	87836	87837	3
S288c_chr01	90403	90404	2
S288c_chr01	90412	90413	24
S288c_chr01	95470	95471	1
S288c_chr01	95481	95482	15
S288c_chr01	95482	95483	3
S288c_chr01	95583	95584	1
S288c_chr01	95595	95596	3
S288c_chr01	95898	95899	1
S288c_chr01	100021	100022	1
S288c_chr01	100024	100025	1
S288c_chr01	100057	100058	1
S288c_chr01	101393	101394	1
S288c_chr01	101409	101410	1
S288c_chr01	101435	101436	2
S288c_chr01	106120	106121	26
S288c_chr01	106121	106122	4
S288c_chr01	106124	106125	13
S288c_chr01	106125	106126	7
S288c_chr01	106126	106127	1
S288c_chr01	106127	106128	9
S288c_chr01	106128	106129	2
S288c_chr01	106129	106130	5
S288c_chr01	106132	106133	4
S288c_chr01	106141	106142	1
S288c_chr01	106142	106143	137
S288c_chr01	106143	106144	18
S288c_chr01	106144	106145	15
S288c_chr01	106145	106146	1
S288c_chr01	106149	106150	29
S288c_chr01	106150	106151	2
S288c_chr01	106151	106152	1
S288c_chr01	106152	106153	9
S288c_chr01	106156	106157	2
S288c_chr01	106158	106159	2
S288c_chr01	106160	106161	4
S288c_chr01	106162	106163	14
S288c_chr01	106163	106164	2
S288c_chr01	106169	106170	65
S288c_chr01	106170	106171	5
S288c_chr01	106171	106172	3
S288c_chr01	106173	106174	7
S288c_chr01	106180	106181	1
S288c_chr01	106206	106207	5
S288c_chr01	106210	106211	8
S288c_chr01	106242	106243	19
S288c_chr01	108201	108202	2
S288c_chr01	108758	108759	1
S288c_chr01	108771	108772	4
S288c_chr01	108791	108792	1
S288c_chr01	108812	108813	3
S288c_chr01	108830	108831	2
S288c_chr01	108832	108833	4
S288c_chr01	108834	108835	42
S288c_chr01	108835	108836	2
S288c_chr01	108841	108842	3
S288c_chr01	110610	110611	4
S288c_chr01	110615	110616	16
S288c_chr01	110629	110630	1
S288c_chr01	113451	113452	2
S288c_chr01	113471	113472	6
S288c_chr01	113489	113490	3
S288c_chr01	113506	113507	2
S288c_chr01	113530	113531	6
S288c_chr01	113536	113537	40
S288c_chr01	113538	113539	2
S288c_chr01	113543	113544	23
S288c_chr01	113544	113545	2
S288c_chr01	113555	113556	1
S288c_chr01	113561	113562	2
S288c_chr01	113564	113565	1
S288c_chr01	119629	119630	1
S288c_chr01	120133	120134	2
S288c_chr01	124493	124494	1
S288c_chr01	124497	124499	1
S288c_chr01	126755	126756	2
S288c_chr01	126757	126758	1
S288c_chr01	126759	126760	2
S288c_chr01	126760	126761	1
S288c_chr01	126765	126766	1
S288c_chr01	126776	126777	1
S288c_chr01	126895	126896	94
S288c_chr01	126896	126897	7
S288c_chr01	128117	128118	1
S288c_chr01	128135	128136	2
S288c_chr01	128200	128201	1
S288c_chr01	128207	128208	2
S288c_chr01	129148	129149	1
S288c_chr01	130661	130662	5
S288c_chr01	132022	132023	1
S288c_chr01	134071	134072	1
S288c_chr01	134082	134083	1
S288c_chr01	136625	136626	1
S288c_chr01	136631	136632	1
S288c_chr01	136652	136653	1
S288c_chr01	136824	136825	1
S288c_chr01	137521	137522	23
S288c_chr01	137523	137524	5
S288c_chr01	137524	137525	1
S288c_chr01	137529	137530	2
S288c_chr01	137531	137532	6
S288c_chr01	137547	137548	1
S288c_chr01	137551	137552	14
S288c_chr01	137573	137574	8
S288c_chr01	137635	137636	2
S288c_chr01	138613	138614	2
S288c_chr01	139320	139321	3
S288c_chr01	139323	139324	3
S288c_chr01	139331	139332	24
S288c_chr01	139332	139333	1
S288c_chr01	139335	139336	2
S288c_chr01	139337	139338	7
S288c_chr01	139341	139342	3
S288c_chr01	139343	139344	1
S288c_chr01	139352	139353	2
S288c_chr01	139354	139355	1
S288c_chr01	139355	139356	3
S288c_chr01	139356	139357	1187
S288c_chr01	139357	139358	19
S288c_chr01	139360	139361	8
S288c_chr01	139369	139370	31
S288c_chr01	139374	139375	2
S288c_chr01	139376	139377	8
S288c_chr01	139378	139379	34
S288c_chr01	139380	139381	104
S288c_chr01	139381	139382	15
S288c_chr01	139382	139383	1
S288c_chr01	139473	139474	11
S288c_chr01	141899	141900	8
S288c_chr01	142095	142096	2
S288c_chr01	142101	142102	1
S288c_chr01	142310	142311	73
S288c_chr01	142311	142312	4
S288c_chr01	143103	143104	1
S288c_chr01	143171	143172	1
S288c_chr01	143211	143212	1
S288c_chr01	143286	143287	2
S288c_chr01	143484	143485	2
S288c_chr01	147499	147500	2
S288c_chr01	147513	147514	1
S288c_chr01	147524	147525	7
S288c_chr01	147557	147558	2
S288c_chr01	149092	149093	2
S288c_chr01	149633	149634	1
S288c_chr01	149932	149933	5
S288c_chr01	153652	153653	1
S288c_chr01	153678	153679	2
S288c_chr01	153765	153766	3
S288c_chr01	153788	153789	2
S288c_chr01	153823	153824	1
S288c_chr01	153827	153828	13
S288c_chr01	153828	153830	1
S288c_chr01	153831	153832	61
S288c_chr01	153832	153833	2
S288c_chr01	153833	153834	1
S288c_chr01	153834	153835	10
S288c_chr01	153837	153838	5
S288c_chr01	153849	153850	1
S288c_chr01	153854	153855	5
S288c_chr01	153867	153869	1
S288c_chr01	153874	153875	17
S288c_chr01	153876	153877	4
S288c_chr01	153880	153881	2
S288c_chr01	153889	153890	16
S288c_chr01	153890	153891	6
S288c_chr01	153904	153905	1
S288c_chr01	153911	153912	6
S288c_chr01	153913	153914	3
S288c_chr01	153918	153919	1
S288c_chr01	153920	153921	1
S288c_chr01	153928	153929	7
S288c_chr01	153929	153930	1
S288c_chr01	153932	153933	1
S288c_chr01	153933	153934	3
S288c_chr01	153934	153935	15
S288c_chr01	153935	153936	1
S288c_chr01	153936	153937	7
S288c_chr01	153943	153944	2
S288c_chr01	153949	153950	61
S288c_chr01	153950	153951	16
S288c_chr01	153952	153953	2
S288c_chr01	153956	153957	9
S288c_chr01	153962	153963	1
S288c_chr01	153964	153965	2
S288c_chr01	153966	153967	9
S288c_chr01	153979	153980	112
S288c_chr01	153980	153981	9
S288c_chr01	153981	153982	1
S288c_chr01	153986	153987	11
S288c_chr01	153987	153988	2
S288c_chr01	153988	153989	226
S288c_chr01	153989	153990	2
S288c_chr01	153990	153991	5
S288c_chr01	153994	153995	3
S288c_chr01	153996	153997	6
S288c_chr01	153998	153999	2
S288c_chr01	154008	154009	1
S288c_chr01	154013	154014	1
S288c_chr01	154228	154229	8
S288c_chr01	154253	154254	1
S288c_chr01	156671	156672	2
S288c_chr01	156680	156681	22
S288c_chr01	156682	156683	2
S288c_chr01	156683	156684	3
S288c_chr01	156684	156685	1
S288c_chr01	156711	156712	3
S288c_chr01	159791	159792	2
S288c_chr01	159802	159803	1
S288c_chr01	159873	159874	1
S288c_chr01	159901	159902	2
S288c_chr01	159905	159907	1
S288c_chr01	160126	160127	3
S288c_chr01	160150	160151	1
S288c_chr01	160232	160233	3
S288c_chr01	166531	166532	9
S288c_chr01	166537	166538	1
S288c_chr01	166556	166557	2
S288c_chr01	166557	166558	7
S288c_chr01	166558	166559	4
S288c_chr01	166559	166560	3
S288c_chr01	166560	166561	2
S288c_chr01	166563	166564	11
S288c_chr01	166564	166565	6
S288c_chr01	166566	166567	2
S288c_chr01	166567	166568	1
S288c_chr01	166574	166575	1
S288c_chr01	166584	166585	2
S288c_chr01	168156	168157	1
S288c_chr01	169233	169234	1
S288c_chr01	169314	169315	2
S288c_chr01	170123	170124	1
S288c_chr01	170175	170176	3
S288c_chr01	170178	170179	1
S288c_chr01	170181	170182	8
S288c_chr01	170252	170253	1
S288c_chr01	170262	170263	2
S288c_chr01	170286	170287	1
S288c_chr01	170327	170328	8
S288c_chr01	170331	170332	16
S288c_chr01	172089	172090	4
S288c_chr01	172091	172092	5
S288c_chr01	172101	172102	2
S288c_chr01	172118	172119	13
S288c_chr01	172148	172149	1
S288c_chr01	172154	172155	1
S288c_chr01	176591	176592	6
S288c_chr01	180108	180109	1
S288c_chr01	182311	182312	1
S288c_chr01	182320	182321	1
S288c_chr01	182383	182384	4
S288c_chr01	182404	182405	1
S288c_chr01	182406	182407	2
S288c_chr01	182412	182413	1
S288c_chr01	182424	182425	1
S288c_chr01	182432	182433	2
S288c_chr01	184444	184445	1
S288c_chr01	184472	184473	3
S288c_chr01	184489	184490	1
S288c_chr01	184570	184571	2
S288c_chr01	184574	184575	2
S288c_chr01	184597	184598	5
S288c_chr01	185860	185861	3
S288c_chr01	186032	186033	1
S288c_chr01	186287	186288	1
S288c_chr01	186568	186569	1
S288c_chr01	186663	186664	1
S288c_chr01	186665	186666	2
S288c_chr01	186668	186669	4
S288c_chr01	186682	186683	1
S288c_chr01	186722	186723	2
S288c_chr01	186885	186886	1
S288c_chr01	187108	187109	1
S288c_chr01	187182	187183	1
S288c_chr01	187801	187802	2
S288c_chr01	189654	189655	2
S288c_chr01	189908	189909	4
S288c_chr01	189912	189913	3
S288c_chr01	192273	192274	6
S288c_chr01	200242	200243	1
S288c_chr01	209669	209670	3
S288c_chr01	209689	209690	1
S288c_chr01	220465	220466	1
S288c_chr01	226832	226833	1
S288c_chr01	226931	226932	5
S288c_chr01	226932	226933	4
S288c_chr02	179	180	5
S288c_chr02	182	183	6
S288c_chr02	184	185	1
S288c_chr02	202	203	161
S288c_chr02	203	204	6
S288c_chr02	206	207	1
S288c_chr02	9817	9818	10
S288c_chr02	9818	9819	2
S288c_chr02	9834	9835	20
S288c_chr02	9835	9836	4
S288c_chr02	9838	9839	3
S288c_chr02	9841	9842	1
S288c_chr02	9847	9848	10
S288c_chr02	9861	9862	1
S288c_chr02	9868	9869	2
S288c_chr02	9869	9870	5
S288c_chr02	9877	9878	4
S288c_chr02	10253	10254	1
S288c_chr02	10308	10309	4
S288c_chr02	10478	10479	1
S288c_chr02	10542	10543	1
S288c_chr02	10566	10567	3
S288c_chr02	10570	10571	4
S288c_chr02	10572	10573	2
S288c_chr02	10573	10574	1
S288c_chr02	10592	10593	2
S288c_chr02	10612	10613	11
S288c_chr02	10614	10615	2
S288c_chr02	10625	10626	2
S288c_chr02	10638	10639	3
S288c_chr02	10644	10645	1
S288c_chr02	10738	10739	11
S288c_chr02	10740	10741	10
S288c_chr02	10741	10742	3
S288c_chr02	10745	10747	1
S288c_chr02	10772	10773	12
S288c_chr02	10773	10774	4
S288c_chr02	10777	10778	6
S288c_chr02	10779	10780	14
S288c_chr02	10780	10781	7
S288c_chr02	10781	10782	2
S288c_chr02	10783	10784	9
S288c_chr02	10795	10796	3
S288c_chr02	10796	10798	1
S288c_chr02	10800	10801	7
S288c_chr02	10801	10802	13
S288c_chr02	10802	10803	1
S288c_chr02	10805	10806	1
S288c_chr02	10813	10814	1
S288c_chr02	10890	10891	11
S288c_chr02	10892	10893	1
S288c_chr02	10895	10896	3
S288c_chr02	11462	11463	1
S288c_chr02	13792	13793	1
S288c_chr02	13873	13874	1
S288c_chr02	13954	13955	3
S288c_chr02	13962	13963	2
S288c_chr02	14060	14061	1
S288c_chr02	14103	14104	27
S288c_chr02	14104	14105	2
S288c_chr02	14122	14123	7
S288c_chr02	15276	15277	3
S288c_chr02	18074	18075	1
S288c_chr02	18075	18076	2
S288c_chr02	18078	18079	3
S288c_chr02	18093	18094	3
S288c_chr02	18143	18144	4
S288c_chr02	19239	19240	2
S288c_chr02	21545	21546	3
S288c_chr02	21585	21586	3
S288c_chr02	21711	21712	1
S288c_chr02	21736	21737	1
S288c_chr02	24800	24801	2
S288c_chr02	24807	24808	3
S288c_chr02	24809	24810	1
S288c_chr02	27732	27733	1
S288c_chr02	42755	42756	2
S288c_chr02	42793	42794	1
S288c_chr02	43131	43132	1
S288c_chr02	43210	43211	2
S288c_chr02	44058	44059	2
S288c_chr02	44098	44099	2
S288c_chr02	44103	44104	2
S288c_chr02	44105	44106	9
S288c_chr02	44111	44112	1
S288c_chr02	44119	44120	13
S288c_chr02	44126	44127	3
S288c_chr02	46392	46393	1
S288c_chr02	46395	46396	1
S288c_chr02	46412	46413	1
S288c_chr02	46432	46433	9
S288c_chr02	46908	46909	3
S288c_chr02	46981	46982	3
S288c_chr02	47007	47009	2
S288c_chr02	47009	47010	1
S288c_chr02	47027	47028	5
S288c_chr02	47031	47032	22
S288c_chr02	47033	47034	1
S288c_chr02	47062	47063	2
S288c_chr02	47137	47138	1
S288c_chr02	47145	47146	6
S288c_chr02	47146	47147	2
S288c_chr02	47150	47151	7
S288c_chr02	47164	47165	7
S288c_chr02	47177	47178	1
S288c_chr02	47184	47185	1
S288c_chr02	47185	47186	179
S288c_chr02	47186	47187	9
S288c_chr02	47188	47189	13
S288c_chr02	47191	47192	3
S288c_chr02	47198	47199	2
S288c_chr02	47207	47208	7
S288c_chr02	47209	47210	1
S288c_chr02	47210	47211	17
S288c_chr02	47211	47212	1
S288c_chr02	47212	47213	6
S288c_chr02	47214	47215	3
S288c_chr02	47215	47216	2
S288c_chr02	47216	47217	138
S288c_chr02	47252	47253	4
S288c_chr02	47254	47255	64
S288c_chr02	47255	47256	13
S288c_chr02	47256	47257	3
S288c_chr02	47259	47260	5
S288c_chr02	47262	47263	411
S288c_chr02	47263	47264	76
S288c_chr02	47264	47265	2
S288c_chr02	47265	47266	5
S288c_chr02	47266	47267	8
S288c_chr02	47268	47269	6
S288c_chr02	47269	47270	2
S288c_chr02	47270	47271	43
S288c_chr02	47271	47272	3
S288c_chr02	47272	47273	128
S288c_chr02	47273	47274	4
S288c_chr02	47274	47275	7
S288c_chr02	48219	48220	1
S288c_chr02	48481	48482	1
S288c_chr02	48484	48485	1
S288c_chr02	48490	48491	30
S288c_chr02	48492	48493	4
S288c_chr02	48493	48494	6
S288c_chr02	48501	48503	1
S288c_chr02	48508	48509	342
S288c_chr02	48509	48510	2
S288c_chr02	48513	48514	2
S288c_chr02	48515	48516	20
S288c_chr02	49382	49383	1
S288c_chr02	50830	50831	3
S288c_chr02	50839	50840	3
S288c_chr02	50934	50935	17
S288c_chr02	50936	50937	1
S288c_chr02	50942	50943	9
S288c_chr02	50943	50944	1
S288c_chr02	50945	50946	2
S288c_chr02	50951	50952	3
S288c_chr02	51755	51756	2
S288c_chr02	52634	52635	1
S288c_chr02	52814	52815	1
S288c_chr02	52816	52817	1
S288c_chr02	54711	54712	2
S288c_chr02	54739	54740	1
S288c_chr02	55714	55715	4
S288c_chr02	57236	57237	1
S288c_chr02	58734	58735	3
S288c_chr02	59573	59574	1
S288c_chr02	59591	59592	4
S288c_chr02	59592	59593	6
S288c_chr02	59599	59600	1
S288c_chr02	59641	59642	2
S288c_chr02	59644	59645	2
S288c_chr02	59667	59668	3
S288c_chr02	59672	59673	5
S288c_chr02	59676	59677	2
S288c_chr02	59678	59679	3
S288c_chr02	59684	59685	9
S288c_chr02	59686	59687	1
S288c_chr02	59687	59688	2
S288c_chr02	59688	59689	3
S288c_chr02	59695	59696	3
S288c_chr02	59697	59698	4
S288c_chr02	59703	59704	2
S288c_chr02	59705	59706	745
S288c_chr02	59706	59707	44
S288c_chr02	59710	59711	146
S288c_chr02	59714	59715	5
S288c_chr02	59716	59717	577
S288c_chr02	59717	59718	320
S288c_chr02	59718	59719	36
S288c_chr02	59721	59722	913
S288c_chr02	59722	59723	1
S288c_chr02	59726	59727	295
S288c_chr02	59729	59730	1004
S288c_chr02	59730	59731	4
S288c_chr02	59735	59736	62
S288c_chr02	59739	59740	609
S288c_chr02	59740	59741	25
S288c_chr02	59742	59743	34
S288c_chr02	59744	59745	19
S288c_chr02	59748	59749	71
S288c_chr02	59763	59764	6
S288c_chr02	59765	59766	1
S288c_chr02	59780	59781	2
S288c_chr02	59799	59800	5
S288c_chr02	59823	59824	38
S288c_chr02	60035	60036	1
S288c_chr02	60706	60707	2
S288c_chr02	61150	61151	3
S288c_chr02	61154	61155	11
S288c_chr02	61157	61158	1
S288c_chr02	61160	61161	2
S288c_chr02	66843	66844	5
S288c_chr02	66845	66846	2
S288c_chr02	66922	66923	2
S288c_chr02	67031	67032	1
S288c_chr02	67034	67035	3
S288c_chr02	67037	67038	7
S288c_chr02	67058	67059	1
S288c_chr02	69437	69438	5
S288c_chr02	69646	69647	8
S288c_chr02	69651	69652	1
S288c_chr02	69654	69655	1
S288c_chr02	69657	69658	12
S288c_chr02	69696	69697	7
S288c_chr02	69701	69702	2
S288c_chr02	71482	71483	1
S288c_chr02	71837	71838	4
S288c_chr02	72964	72965	6
S288c_chr02	73015	73016	1
S288c_chr02	79851	79852	1
S288c_chr02	79859	79860	1
S288c_chr02	79878	79879	3
S288c_chr02	79881	79882	4
S288c_chr02	79887	79888	5
S288c_chr02	79891	79892	6
S288c_chr02	79893	79894	50
S288c_chr02	79894	79895	1
S288c_chr02	79896	79897	12
S288c_chr02	79901	79902	3
S288c_chr02	79905	79906	2
S288c_chr02	79920	79921	3
S288c_chr02	79985	79986	2
S288c_chr02	80086	80087	1
S288c_chr02	80108	80109	14
S288c_chr02	80110	80111	2
S288c_chr02	80117	80118	1
S288c_chr02	80204	80205	1
S288c_chr02	80250	80251	1
S288c_chr02	80272	80273	64
S288c_chr02	80273	80274	4
S288c_chr02	80282	80283	17
S288c_chr02	80890	80891	1
S288c_chr02	80910	80912	1
S288c_chr02	80912	80913	6
S288c_chr02	80920	80921	7
S288c_chr02	80922	80923	23
S288c_chr02	80923	80924	3
S288c_chr02	80930	80931	11
S288c_chr02	80931	80932	1
S288c_chr02	80932	80933	224
S288c_chr02	80933	80934	15
S288c_chr02	80934	80935	10
S288c_chr02	80936	80937	141
S288c_chr02	80937	80938	43
S288c_chr02	80939	80940	3
S288c_chr02	80941	80942	3
S288c_chr02	80943	80944	2
S288c_chr02	80944	80945	5
S288c_chr02	80946	80947	477
S288c_chr02	80947	80948	193
S288c_chr02	80948	80949	44
S288c_chr02	80949	80950	3
S288c_chr02	80950	80951	1
S288c_chr02	80951	80952	2
S288c_chr02	80952	80953	564
S288c_chr02	80953	80954	32
S288c_chr02	80955	80956	1
S288c_chr02	80956	80957	51
S288c_chr02	80957	80959	3
S288c_chr02	80960	80961	10
S288c_chr02	80962	80963	108
S288c_chr02	80963	80964	39
S288c_chr02	80964	80965	8
S288c_chr02	80967	80968	1
S288c_chr02	80979	80980	12
S288c_chr02	80987	80988	8
S288c_chr02	81002	81003	5
S288c_chr02	81275	81276	8
S288c_chr02	81540	81541	22
S288c_chr02	81541	81542	6
S288c_chr02	81542	81543	3
S288c_chr02	81549	81550	10
S288c_chr02	81550	81551	22
S288c_chr02	81746	81747	12
S288c_chr02	81747	81748	8
S288c_chr02	81748	81749	3
S288c_chr02	82628	82629	4
S288c_chr02	83104	83105	1
S288c_chr02	83429	83430	1
S288c_chr02	84348	84349	1
S288c_chr02	84355	84356	1
S288c_chr02	84357	84358	1
S288c_chr02	84417	84418	1027
S288c_chr02	84418	84419	26
S288c_chr02	84419	84420	10
S288c_chr02	84420	84421	70
S288c_chr02	84422	84424	3
S288c_chr02	84426	84427	2
S288c_chr02	84430	84431	4
S288c_chr02	84433	84434	1
S288c_chr02	84435	84436	66
S288c_chr02	84436	84437	12
S288c_chr02	84437	84438	2
S288c_chr02	84438	84439	1
S288c_chr02	84439	84440	2
S288c_chr02	84440	84441	43
S288c_chr02	84441	84442	6
S288c_chr02	84443	84444	2
S288c_chr02	84444	84445	6
S288c_chr02	84445	84446	1
S288c_chr02	84460	84461	2
S288c_chr02	85707	85708	1
S288c_chr02	85713	85714	4
S288c_chr02	88191	88192	1
S288c_chr02	88236	88237	4
S288c_chr02	88245	88246	36
S288c_chr02	88246	88247	6
S288c_chr02	88253	88254	1
S288c_chr02	88260	88261	1
S288c_chr02	88269	88270	6
S288c_chr02	88271	88272	1
S288c_chr02	88273	88274	9
S288c_chr02	88279	88280	2
S288c_chr02	88280	88281	3
S288c_chr02	88316	88317	1
S288c_chr02	88317	88318	2
S288c_chr02	88320	88321	3
S288c_chr02	88325	88326	2
S288c_chr02	88330	88331	2
S288c_chr02	88331	88332	1
S288c_chr02	88338	88339	29
S288c_chr02	88344	88345	5
S288c_chr02	88346	88347	3
S288c_chr02	88348	88349	83
S288c_chr02	88349	88350	3
S288c_chr02	88351	88352	9
S288c_chr02	88358	88359	1
S288c_chr02	88360	88361	1
S288c_chr02	88363	88364	2
S288c_chr02	88365	88366	363
S288c_chr02	88366	88367	88
S288c_chr02	88367	88368	1
S288c_chr02	88368	88369	25
S288c_chr02	88369	88370	150
S288c_chr02	88370	88371	7
S288c_chr02	88371	88372	10
S288c_chr02	88372	88373	144
S288c_chr02	88373	88374	2
S288c_chr02	88374	88375	14
S288c_chr02	88375	88376	3
S288c_chr02	88377	88378	22
S288c_chr02	88378	88380	1
S288c_chr02	88384	88385	294
S288c_chr02	88385	88386	5
S288c_chr02	88388	88389	1
S288c_chr02	88390	88391	1
S288c_chr02	88394	88395	5
S288c_chr02	88395	88396	1
S288c_chr02	88396	88397	2
S288c_chr02	88397	88398	66
S288c_chr02	88398	88399	6
S288c_chr02	88399	88400	1
S288c_chr02	88400	88401	36
S288c_chr02	88401	88402	19
S288c_chr02	88402	88403	1706
S288c_chr02	88403	88404	38
S288c_chr02	88404	88405	174
S288c_chr02	88405	88406	68
S288c_chr02	88406	88407	17
S288c_chr02	88407	88408	14
S288c_chr02	88408	88409	118
S288c_chr02	88409	88410	9
S288c_chr02	88410	88411	18
S288c_chr02	88411	88412	2594
S288c_chr02	88412	88413	647
S288c_chr02	88413	88414	30
S288c_chr02	88414	88415	235
S288c_chr02	88415	88416	172
S288c_chr02	88416	88417	37
S288c_chr02	88417	88418	11
S288c_chr02	88418	88419	2
S288c_chr02	88419	88420	285
S288c_chr02	88420	88421	2
S288c_chr02	88421	88422	17
S288c_chr02	88422	88423	66
S288c_chr02	88423	88424	17
S288c_chr02	88424	88425	2612
S288c_chr02	88425	88426	13
S288c_chr02	88426	88427	267
S288c_chr02	88427	88428	941
S288c_chr02	88428	88429	59
S288c_chr02	88429	88430	35
S288c_chr02	88430	88431	1
S288c_chr02	88431	88432	403
S288c_chr02	88432	88433	16
S288c_chr02	88433	88434	18
S288c_chr02	88435	88436	2
S288c_chr02	88436	88437	4
S288c_chr02	88438	88439	1
S288c_chr02	88444	88445	1
S288c_chr02	88489	88490	14
S288c_chr02	88491	88492	1
S288c_chr02	88493	88494	4
S288c_chr02	88494	88495	1
S288c_chr02	88519	88520	3
S288c_chr02	88966	88967	3
S288c_chr02	88972	88973	1
S288c_chr02	89060	89061	1
S288c_chr02	93495	93496	1
S288c_chr02	93497	93498	1
S288c_chr02	93509	93510	1
S288c_chr02	93515	93516	6
S288c_chr02	93522	93523	5
S288c_chr02	93766	93767	1
S288c_chr02	95340	95341	2
S288c_chr02	96341	96342	9
S288c_chr02	96358	96359	3
S288c_chr02	96379	96380	1
S288c_chr02	100256	100257	1
S288c_chr02	100261	100262	2
S288c_chr02	100272	100273	4
S288c_chr02	100275	100276	1
S288c_chr02	100282	100283	1
S288c_chr02	100289	100290	12
S288c_chr02	100292	100293	7
S288c_chr02	100294	100295	3
S288c_chr02	100298	100299	217
S288c_chr02	100299	100300	1
S288c_chr02	100300	100301	10
S288c_chr02	100302	100303	2
S288c_chr02	100305	100306	25
S288c_chr02	100306	100307	7
S288c_chr02	100318	100319	5
S288c_chr02	100319	100320	1
S288c_chr02	100337	100338	6
S288c_chr02	100338	100339	1
S288c_chr02	100348	100349	1
S288c_chr02	100355	100356	2
S288c_chr02	105193	105194	1
S288c_chr02	105196	105197	2
S288c_chr02	105211	105212	1
S288c_chr02	105212	105213	52
S288c_chr02	105213	105214	2
S288c_chr02	105214	105215	1
S288c_chr02	105215	105216	10
S288c_chr02	105219	105220	2
S288c_chr02	105221	105222	2
S288c_chr02	105227	105228	1
S288c_chr02	105229	105230	19
S288c_chr02	105230	105231	5
S288c_chr02	105236	105237	2
S288c_chr02	105238	105239	3
S288c_chr02	105243	105244	4
S288c_chr02	105247	105248	5
S288c_chr02	105250	105251	1
S288c_chr02	105251	105252	4
S288c_chr02	105252	105253	7
S288c_chr02	105259	105260	8
S288c_chr02	105260	105261	2
S288c_chr02	105264	105265	4
S288c_chr02	105345	105346	11
S288c_chr02	105346	105347	6
S288c_chr02	105740	105741	6
S288c_chr02	106819	106820	4
S288c_chr02	107273	107274	1
S288c_chr02	108804	108805	1
S288c_chr02	109951	109952	4
S288c_chr02	109964	109965	2
S288c_chr02	109983	109984	1
S288c_chr02	110235	110236	1
S288c_chr02	111357	111358	1
S288c_chr02	112716	112717	1
S288c_chr02	112718	112719	22
S288c_chr02	112719	112720	11
S288c_chr02	112724	112725	1
S288c_chr02	112725	112726	7
S288c_chr02	112727	112728	28
S288c_chr02	112731	112732	9
S288c_chr02	112732	112733	4
S288c_chr02	112733	112734	21
S288c_chr02	115458	115459	1
S288c_chr02	115460	115461	2
S288c_chr02	115478	115479	1
S288c_chr02	115484	115485	3
S288c_chr02	115499	115500	13
S288c_chr02	119280	119281	2
S288c_chr02	119299	119300	6
S288c_chr02	119300	119301	2
S288c_chr02	119305	119306	1
S288c_chr02	119307	119308	2
S288c_chr02	119421	119422	4
S288c_chr02	119423	119424	7
S288c_chr02	119486	119487	3
S288c_chr02	119487	119488	4
S288c_chr02	119488	119489	1
S288c_chr02	119547	119548	1
S288c_chr02	119554	119555	23
S288c_chr02	119590	119591	2
S288c_chr02	119620	119621	1
S288c_chr02	121115	121116	3
S288c_chr02	121123	121124	2
S288c_chr02	121838	121839	1
S288c_chr02	122300	122301	1
S288c_chr02	122301	122302	2
S288c_chr02	122305	122306	1
S288c_chr02	122437	122438	1
S288c_chr02	122438	122439	3
S288c_chr02	122448	122449	1
S288c_chr02	122602	122603	7
S288c_chr02	122613	122614	6
S288c_chr02	122615	122616	3
S288c_chr02	124237	124238	2
S288c_chr02	126040	126041	2
S288c_chr02	126046	126047	1
S288c_chr02	126083	126084	2
S288c_chr02	126087	126088	4
S288c_chr02	126091	126092	11
S288c_chr02	126092	126093	8
S288c_chr02	126094	126095	4
S288c_chr02	126095	126096	2
S288c_chr02	126112	126113	1
S288c_chr02	126548	126549	2
S288c_chr02	126576	126577	7
S288c_chr02	126577	126578	2
S288c_chr02	126581	126582	1
S288c_chr02	126814	126815	3
S288c_chr02	127078	127079	3
S288c_chr02	127649	127650	7
S288c_chr02	127653	127654	1
S288c_chr02	127681	127682	7
S288c_chr02	127701	127702	1
S288c_chr02	127750	127751	21
S288c_chr02	127753	127754	17
S288c_chr02	127756	127757	3
S288c_chr02	129840	129841	6
S288c_chr02	129845	129846	10
S288c_chr02	129905	129906	1
S288c_chr02	130071	130072	5
S288c_chr02	131013	131014	2
S288c_chr02	133823	133824	3
S288c_chr02	133844	133845	4
S288c_chr02	133848	133849	1
S288c_chr02	133855	133856	1
S288c_chr02	133920	133921	1
S288c_chr02	133934	133935	1
S288c_chr02	133960	133961	121
S288c_chr02	133961	133962	2
S288c_chr02	133962	133963	3
S288c_chr02	133967	133968	1
S288c_chr02	134030	134031	1
S288c_chr02	135523	135524	4
S288c_chr02	135549	135550	2
S288c_chr02	138160	138161	2
S288c_chr02	138179	138180	10
S288c_chr02	138180	138181	1
S288c_chr02	138193	138194	1
S288c_chr02	138200	138201	2
S288c_chr02	138230	138231	6
S288c_chr02	138289	138290	22
S288c_chr02	141952	141953	11
S288c_chr02	142001	142002	8
S288c_chr02	142005	142006	2
S288c_chr02	142011	142012	3
S288c_chr02	142017	142018	3
S288c_chr02	142042	142043	1
S288c_chr02	142044	142045	12
S288c_chr02	143557	143558	1
S288c_chr02	143591	143592	2
S288c_chr02	143725	143726	1
S288c_chr02	143729	143730	1
S288c_chr02	144899	144900	2
S288c_chr02	146729	146730	4
S288c_chr02	150273	150274	1
S288c_chr02	150277	150278	8
S288c_chr02	150292	150293	1
S288c_chr02	150300	150301	28
S288c_chr02	150301	150302	3
S288c_chr02	150302	150303	1
S288c_chr02	150306	150307	1
S288c_chr02	150309	150310	1
S288c_chr02	150344	150345	1
S288c_chr02	150365	150366	1
S288c_chr02	151374	151375	1
S288c_chr02	151424	151425	9
S288c_chr02	151425	151427	1
S288c_chr02	151446	151447	3
S288c_chr02	151465	151466	5
S288c_chr02	151816	151817	1
S288c_chr02	153647	153648	6
S288c_chr02	153663	153664	6
S288c_chr02	153672	153673	4
S288c_chr02	153674	153675	1
S288c_chr02	153678	153679	6
S288c_chr02	153683	153684	1
S288c_chr02	154803	154804	2
S288c_chr02	156418	156419	6
S288c_chr02	158484	158485	1
S288c_chr02	158575	158576	1
S288c_chr02	158579	158580	3
S288c_chr02	158588	158589	1
S288c_chr02	158590	158591	3
S288c_chr02	159858	159859	1
S288c_chr02	162733	162734	1
S288c_chr02	162740	162741	3
S288c_chr02	162774	162775	1
S288c_chr02	162993	162994	3
S288c_chr02	162994	162995	21
S288c_chr02	162996	162997	4
S288c_chr02	162998	162999	1
S288c_chr02	163000	163001	5
S288c_chr02	163448	163449	4
S288c_chr02	164347	164348	1
S288c_chr02	164359	164360	2
S288c_chr02	164363	164364	2
S288c_chr02	164379	164380	1
S288c_chr02	166051	166052	1
S288c_chr02	167039	167040	1
S288c_chr02	167236	167237	4
S288c_chr02	167516	167517	1
S288c_chr02	167708	167709	2
S288c_chr02	169337	169338	2
S288c_chr02	169340	169341	5
S288c_chr02	169345	169346	1
S288c_chr02	169349	169350	3
S288c_chr02	169357	169358	116
S288c_chr02	169358	169359	6
S288c_chr02	169361	169362	1
S288c_chr02	171084	171085	1
S288c_chr02	174731	174732	7
S288c_chr02	174753	174754	1
S288c_chr02	174764	174765	4
S288c_chr02	174772	174773	3
S288c_chr02	175290	175291	5
S288c_chr02	177770	177771	1
S288c_chr02	177791	177792	5
S288c_chr02	177793	177794	11
S288c_chr02	177794	177795	1
S288c_chr02	177797	177798	2
S288c_chr02	177798	177799	6
S288c_chr02	180413	180414	4
S288c_chr02	181483	181484	3
S288c_chr02	181489	181490	11
S288c_chr02	181497	181498	1
S288c_chr02	181503	181504	3
S288c_chr02	181521	181522	1
S288c_chr02	184062	184063	5
S288c_chr02	184064	184065	3
S288c_chr02	184067	184068	1
S288c_chr02	184182	184183	2
S288c_chr02	185666	185667	1
S288c_chr02	185803	185804	2
S288c_chr02	186767	186768	7
S288c_chr02	186770	186771	65
S288c_chr02	186772	186773	17
S288c_chr02	186774	186775	2
S288c_chr02	186778	186779	51
S288c_chr02	186783	186784	1
S288c_chr02	186797	186798	4
S288c_chr02	186799	186800	1
S288c_chr02	187424	187425	1
S288c_chr02	187444	187445	2
S288c_chr02	189529	189530	3
S288c_chr02	189534	189535	7
S288c_chr02	189536	189537	2
S288c_chr02	189785	189786	2
S288c_chr02	190553	190554	2
S288c_chr02	190621	190622	7
S288c_chr02	190625	190626	2
S288c_chr02	190761	190762	1
S288c_chr02	198472	198473	2
S288c_chr02	198490	198491	2
S288c_chr02	198698	198699	1
S288c_chr02	198768	198769	1
S288c_chr02	198796	198797	1
S288c_chr02	198824	198825	3
S288c_chr02	198846	198847	1
S288c_chr02	198902	198903	3
S288c_chr02	198905	198906	5
S288c_chr02	198915	198916	3
S288c_chr02	198920	198921	2
S288c_chr02	198922	198923	2
S288c_chr02	198946	198947	2
S288c_chr02	198953	198954	3
S288c_chr02	198955	198956	1
S288c_chr02	198964	198965	1
S288c_chr02	199099	199100	7
S288c_chr02	208323	208324	1
S288c_chr02	212444	212445	1
S288c_chr02	212466	212467	11
S288c_chr02	212472	212473	2
S288c_chr02	212539	212540	74
S288c_chr02	212540	212541	7
S288c_chr02	212546	212547	3
S288c_chr02	212547	212548	241
S288c_chr02	212548	212549	56
S288c_chr02	212549	212550	19
S288c_chr02	212554	212555	8
S288c_chr02	212556	212557	3
S288c_chr02	212558	212559	1
S288c_chr02	212559	212560	2
S288c_chr02	212560	212561	1
S288c_chr02	212567	212568	4
S288c_chr02	212569	212570	45
S288c_chr02	212570	212571	4
S288c_chr02	212572	212573	1
S288c_chr02	212577	212578	3
S288c_chr02	212581	212582	14
S288c_chr02	214124	214125	1
S288c_chr02	214610	214611	32
S288c_chr02	214613	214614	7
S288c_chr02	214642	214643	3
S288c_chr02	214646	214647	53
S288c_chr02	214647	214648	9
S288c_chr02	214727	214728	1
S288c_chr02	215574	215575	11
S288c_chr02	215578	215580	1
S288c_chr02	215588	215589	1
S288c_chr02	216268	216269	1
S288c_chr02	216363	216364	2
S288c_chr02	216380	216381	6
S288c_chr02	216398	216399	1
S288c_chr02	216404	216405	5
S288c_chr02	216413	216414	18
S288c_chr02	216430	216431	1
S288c_chr02	216503	216504	1
S288c_chr02	217295	217296	5
S288c_chr02	218183	218184	1
S288c_chr02	218195	218196	2
S288c_chr02	218211	218212	3
S288c_chr02	218212	218213	1
S288c_chr02	218248	218249	11
S288c_chr02	218249	218250	6
S288c_chr02	218254	218255	1
S288c_chr02	219673	219674	1
S288c_chr02	219794	219795	2
S288c_chr02	219845	219846	1
S288c_chr02	219871	219872	1
S288c_chr02	219949	219950	2
S288c_chr02	219951	219952	1
S288c_chr02	219954	219955	5
S288c_chr02	219955	219956	1
S288c_chr02	219959	219960	7
S288c_chr02	219974	219975	8
S288c_chr02	219979	219980	15
S288c_chr02	219980	219981	1
S288c_chr02	220826	220827	1
S288c_chr02	220928	220929	1
S288c_chr02	234766	234767	2
S288c_chr02	234789	234790	1
S288c_chr02	234897	234898	1
S288c_chr02	235059	235060	1
S288c_chr02	235063	235064	1
S288c_chr02	235072	235073	3
S288c_chr02	235078	235079	12
S288c_chr02	235096	235097	1
S288c_chr02	235103	235104	3
S288c_chr02	235105	235106	1
S288c_chr02	235109	235110	2
S288c_chr02	235112	235113	4
S288c_chr02	235146	235147	1
S288c_chr02	235169	235170	2
S288c_chr02	235187	235188	1
S288c_chr02	235198	235199	34
S288c_chr02	235199	235200	1
S288c_chr02	235206	235207	6
S288c_chr02	235214	235216	1
S288c_chr02	235220	235221	33
S288c_chr02	235223	235224	2
S288c_chr02	235233	235234	1
S288c_chr02	235247	235249	1
S288c_chr02	235250	235251	3
S288c_chr02	235254	235255	2
S288c_chr02	235258	235259	4
S288c_chr02	235259	235260	1
S288c_chr02	235279	235280	2
S288c_chr02	235312	235313	2
S288c_chr02	235763	235764	2
S288c_chr02	235780	235782	2
S288c_chr02	235785	235788	1
S288c_chr02	235789	235790	1
S288c_chr02	236857	236858	3
S288c_chr02	236858	236859	1
S288c_chr02	236901	236902	1
S288c_chr02	236904	236905	3
S288c_chr02	236911	236912	3
S288c_chr02	236970	236971	2
S288c_chr02	237003	237004	1
S288c_chr02	237031	237032	2
S288c_chr02	237059	237060	2
S288c_chr02	237063	237064	117
S288c_chr02	237064	237065	5
S288c_chr02	237065	237066	66
S288c_chr02	237066	237067	3
S288c_chr02	237067	237068	6
S288c_chr02	237068	237069	3
S288c_chr02	237069	237070	23
S288c_chr02	237071	237072	1
S288c_chr02	237072	237073	6
S288c_chr02	237074	237075	2
S288c_chr02	237075	237076	1
S288c_chr02	237076	237077	2
S288c_chr02	237077	237078	621
S288c_chr02	237078	237079	73
S288c_chr02	237079	237080	4
S288c_chr02	237080	237081	7
S288c_chr02	237082	237083	69
S288c_chr02	237083	237085	6
S288c_chr02	237087	237088	83
S288c_chr02	237088	237089	4
S288c_chr02	237089	237090	3
S288c_chr02	237090	237091	9
S288c_chr02	237092	237093	2
S288c_chr02	237093	237094	21
S288c_chr02	237098	237099	9
S288c_chr02	237102	237103	5
S288c_chr02	237171	237172	4
S288c_chr02	237379	237380	10
S288c_chr02	238379	238380	1
S288c_chr02	238764	238765	3
S288c_chr02	238843	238844	3
S288c_chr02	238871	238872	1
S288c_chr02	238890	238891	6
S288c_chr02	238892	238893	1
S288c_chr02	238894	238895	1
S288c_chr02	241433	241434	1
S288c_chr02	241510	241511	1
S288c_chr02	241600	241601	1
S288c_chr02	241611	241612	1
S288c_chr02	244272	244273	7
S288c_chr02	244274	244275	4
S288c_chr02	244281	244282	1
S288c_chr02	245159	245160	2
S288c_chr02	246620	246621	1
S288c_chr02	246897	246898	3
S288c_chr02	246917	246918	1
S288c_chr02	248601	248602	2
S288c_chr02	248622	248623	3
S288c_chr02	248636	248637	1
S288c_chr02	248646	248647	1
S288c_chr02	248664	248665	6
S288c_chr02	248666	248667	1
S288c_chr02	248670	248671	3
S288c_chr02	249594	249595	1
S288c_chr02	249665	249666	1
S288c_chr02	251609	251610	10
S288c_chr02	251840	251841	2
S288c_chr02	251884	251885	3
S288c_chr02	252150	252151	1
S288c_chr02	252160	252161	1
S288c_chr02	252382	252383	4
S288c_chr02	252386	252387	4
S288c_chr02	252392	252393	3
S288c_chr02	252394	252395	1
S288c_chr02	252398	252399	45
S288c_chr02	252402	252403	26
S288c_chr02	252403	252404	3
S288c_chr02	252417	252418	4
S288c_chr02	252419	252420	1
S288c_chr02	252432	252433	41
S288c_chr02	252433	252434	7
S288c_chr02	252502	252503	36
S288c_chr02	252503	252504	2
S288c_chr02	252504	252506	1
S288c_chr02	252509	252511	1
S288c_chr02	252541	252542	11
S288c_chr02	252543	252544	1
S288c_chr02	252544	252545	2
S288c_chr02	254082	254083	2
S288c_chr02	254853	254854	1
S288c_chr02	254878	254879	1
S288c_chr02	254887	254888	13
S288c_chr02	254888	254889	5
S288c_chr02	254899	254900	8
S288c_chr02	254905	254906	3
S288c_chr02	254906	254907	2
S288c_chr02	255103	255104	3
S288c_chr02	255147	255148	1
S288c_chr02	255149	255150	1
S288c_chr02	255156	255157	1
S288c_chr02	255167	255168	3
S288c_chr02	255168	255169	2
S288c_chr02	255171	255173	2
S288c_chr02	255178	255179	16
S288c_chr02	255186	255187	20
S288c_chr02	255187	255188	8
S288c_chr02	255188	255189	5
S288c_chr02	255189	255190	1
S288c_chr02	255190	255191	5
S288c_chr02	255195	255196	17
S288c_chr02	255198	255199	40
S288c_chr02	255199	255200	3
S288c_chr02	255204	255205	1
S288c_chr02	255208	255209	49
S288c_chr02	255210	255211	2
S288c_chr02	255218	255219	1
S288c_chr02	255224	255225	4
S288c_chr02	255226	255227	3
S288c_chr02	255229	255230	1
S288c_chr02	255319	255320	1
S288c_chr02	255453	255454	3
S288c_chr02	256827	256828	3
S288c_chr02	256872	256873	2
S288c_chr02	256875	256876	3
S288c_chr02	256885	256886	15
S288c_chr02	256886	256887	4
S288c_chr02	256891	256892	3
S288c_chr02	256893	256894	2
S288c_chr02	256897	256898	1
S288c_chr02	256899	256900	3
S288c_chr02	256902	256903	21
S288c_chr02	256903	256904	7
S288c_chr02	256911	256912	6
S288c_chr02	256916	256917	1
S288c_chr02	256922	256923	3
S288c_chr02	256972	256973	3
S288c_chr02	256973	256974	1
S288c_chr02	256984	256985	6
S288c_chr02	256986	256987	1
S288c_chr02	256988	256989	41
S288c_chr02	256989	256990	2
S288c_chr02	256990	256991	3
S288c_chr02	256991	256992	69
S288c_chr02	256992	256993	1
S288c_chr02	256993	256994	2
S288c_chr02	256996	256997	1
S288c_chr02	256998	256999	2
S288c_chr02	256999	257000	878
S288c_chr02	257000	257001	287
S288c_chr02	257001	257002	17
S288c_chr02	257002	257003	23
S288c_chr02	257003	257004	122
S288c_chr02	257004	257005	21
S288c_chr02	257005	257006	12
S288c_chr02	257006	257007	2
S288c_chr02	257008	257009	2
S288c_chr02	257015	257016	30
S288c_chr02	257019	257020	2
S288c_chr02	257022	257023	2
S288c_chr02	257102	257103	1
S288c_chr02	258935	258936	1
S288c_chr02	258945	258946	2
S288c_chr02	258949	258950	1
S288c_chr02	258953	258954	1
S288c_chr02	259395	259396	5
S288c_chr02	259400	259401	6
S288c_chr02	259544	259545	1
S288c_chr02	266457	266458	1
S288c_chr02	266480	266481	7
S288c_chr02	266482	266483	1
S288c_chr02	266486	266487	2
S288c_chr02	266520	266521	6
S288c_chr02	266521	266522	3
S288c_chr02	266528	266529	2
S288c_chr02	266530	266531	1
S288c_chr02	266531	266532	5
S288c_chr02	266533	266534	4
S288c_chr02	266535	266536	1
S288c_chr02	266543	266544	1
S288c_chr02	266544	266545	3
S288c_chr02	266571	266572	3
S288c_chr02	266587	266588	9
S288c_chr02	266589	266590	23
S288c_chr02	266595	266596	1
S288c_chr02	266600	266601	13
S288c_chr02	266601	266602	32
S288c_chr02	266602	266603	1
S288c_chr02	266604	266605	2
S288c_chr02	266607	266608	1
S288c_chr02	266608	266609	13
S288c_chr02	266610	266611	3
S288c_chr02	266613	266614	260
S288c_chr02	266614	266615	59
S288c_chr02	266615	266616	20
S288c_chr02	266616	266617	52
S288c_chr02	266617	266618	3
S288c_chr02	266618	266619	4
S288c_chr02	266620	266621	1
S288c_chr02	266633	266634	40
S288c_chr02	266637	266638	4
S288c_chr02	267003	267004	1
S288c_chr02	267507	267508	2
S288c_chr02	267559	267560	7
S288c_chr02	267567	267568	8
S288c_chr02	267568	267569	1
S288c_chr02	267570	267571	2
S288c_chr02	267577	267578	1
S288c_chr02	267581	267582	1
S288c_chr02	267606	267607	1
S288c_chr02	267660	267661	2
S288c_chr02	270748	270749	3
S288c_chr02	270750	270752	1
S288c_chr02	270759	270760	14
S288c_chr02	270760	270761	1
S288c_chr02	270766	270767	5
S288c_chr02	270767	270768	2
S288c_chr02	270772	270773	4
S288c_chr02	270773	270774	5
S288c_chr02	270787	270788	3
S288c_chr02	270796	270797	4
S288c_chr02	270806	270807	1
S288c_chr02	270824	270825	3
S288c_chr02	270829	270830	1
S288c_chr02	270831	270832	1
S288c_chr02	270833	270834	1
S288c_chr02	270835	270836	4
S288c_chr02	270838	270839	2
S288c_chr02	270844	270845	2
S288c_chr02	270869	270870	48
S288c_chr02	270870	270871	3
S288c_chr02	272029	272030	5
S288c_chr02	272038	272039	1
S288c_chr02	272266	272267	1
S288c_chr02	272608	272609	1
S288c_chr02	276142	276143	3
S288c_chr02	278388	278389	1
S288c_chr02	278392	278393	1
S288c_chr02	278401	278402	1
S288c_chr02	278408	278409	1
S288c_chr02	278782	278783	4
S288c_chr02	278796	278797	2
S288c_chr02	280684	280685	1
S288c_chr02	280694	280695	1
S288c_chr02	283070	283071	1
S288c_chr02	283318	283319	2
S288c_chr02	283369	283370	4
S288c_chr02	283398	283399	6
S288c_chr02	283952	283953	1
S288c_chr02	284091	284092	3
S288c_chr02	284203	284204	1
S288c_chr02	284204	284205	2
S288c_chr02	284225	284227	4
S288c_chr02	284254	284255	2
S288c_chr02	284269	284270	1
S288c_chr02	284273	284274	4
S288c_chr02	284275	284276	2
S288c_chr02	284279	284280	3
S288c_chr02	284293	284294	2
S288c_chr02	284299	284300	27
S288c_chr02	284317	284318	2
S288c_chr02	284321	284322	2
S288c_chr02	284324	284325	8
S288c_chr02	284325	284326	3
S288c_chr02	284331	284332	12
S288c_chr02	284332	284333	6
S288c_chr02	284352	284353	5
S288c_chr02	288095	288096	2
S288c_chr02	288101	288102	3
S288c_chr02	288108	288109	1
S288c_chr02	288118	288119	1
S288c_chr02	288163	288164	2
S288c_chr02	288325	288326	7
S288c_chr02	288329	288330	9
S288c_chr02	288336	288337	3
S288c_chr02	290009	290010	2
S288c_chr02	290378	290379	15
S288c_chr02	290379	290380	1
S288c_chr02	290383	290384	6
S288c_chr02	290385	290386	1
S288c_chr02	290398	290399	3
S288c_chr02	290436	290437	2
S288c_chr02	290437	290438	1
S288c_chr02	290439	290440	10
S288c_chr02	290444	290445	9
S288c_chr02	290445	290446	1
S288c_chr02	290447	290448	5
S288c_chr02	290448	290449	188
S288c_chr02	290449	290450	1
S288c_chr02	290450	290451	23
S288c_chr02	290452	290453	1
S288c_chr02	290453	290454	3
S288c_chr02	290454	290455	383
S288c_chr02	290455	290456	8
S288c_chr02	290456	290457	9
S288c_chr02	290459	290460	153
S288c_chr02	290460	290461	2
S288c_chr02	290461	290462	9
S288c_chr02	290463	290464	208
S288c_chr02	290464	290465	8
S288c_chr02	290465	290466	173
S288c_chr02	290466	290467	2
S288c_chr02	290468	290469	1
S288c_chr02	290469	290470	125
S288c_chr02	290471	290472	206
S288c_chr02	290472	290473	14
S288c_chr02	290473	290474	10
S288c_chr02	290474	290475	1
S288c_chr02	290476	290477	309
S288c_chr02	290477	290478	14
S288c_chr02	290478	290479	27
S288c_chr02	290482	290483	7
S288c_chr02	290485	290486	6
S288c_chr02	290489	290490	8
S288c_chr02	290495	290496	10
S288c_chr02	290496	290497	1
S288c_chr02	290503	290504	2
S288c_chr02	290506	290507	1
S288c_chr02	290509	290512	1
S288c_chr02	290547	290548	9
S288c_chr02	290549	290550	1
S288c_chr02	290553	290554	4
S288c_chr02	290557	290558	5
S288c_chr02	290558	290559	2
S288c_chr02	290562	290563	3
S288c_chr02	290563	290564	1
S288c_chr02	290571	290572	2
S288c_chr02	290579	290580	567
S288c_chr02	290580	290581	4
S288c_chr02	290581	290582	1
S288c_chr02	290584	290585	229
S288c_chr02	290589	290590	40
S288c_chr02	290591	290592	3
S288c_chr02	290594	290595	4
S288c_chr02	290595	290596	427
S288c_chr02	290596	290597	40
S288c_chr02	290597	290598	28
S288c_chr02	290598	290599	8
S288c_chr02	290599	290600	2
S288c_chr02	290601	290602	2
S288c_chr02	290604	290605	10
S288c_chr02	291148	291149	5
S288c_chr02	291292	291293	3
S288c_chr02	291321	291322	5
S288c_chr02	291417	291418	6
S288c_chr02	291642	291643	2
S288c_chr02	292596	292597	2
S288c_chr02	292714	292715	4
S288c_chr02	292716	292717	6
S288c_chr02	292720	292721	1
S288c_chr02	292745	292747	2
S288c_chr02	292749	292750	104
S288c_chr02	292750	292751	2
S288c_chr02	292752	292753	88
S288c_chr02	292753	292754	42
S288c_chr02	292757	292758	5
S288c_chr02	292760	292761	115
S288c_chr02	292761	292762	50
S288c_chr02	292764	292765	1
S288c_chr02	292766	292767	5
S288c_chr02	292767	292768	1
S288c_chr02	292780	292781	2
S288c_chr02	293085	293086	1
S288c_chr02	294248	294249	2
S288c_chr02	294250	294251	2
S288c_chr02	296237	296238	1
S288c_chr02	296240	296241	2
S288c_chr02	297253	297254	1
S288c_chr02	301241	301242	1
S288c_chr02	301244	301245	2
S288c_chr02	301261	301262	2
S288c_chr02	301263	301265	1
S288c_chr02	301310	301311	1
S288c_chr02	301341	301342	4
S288c_chr02	301365	301366	5
S288c_chr02	301376	301377	1
S288c_chr02	301829	301830	6
S288c_chr02	303380	303381	1
S288c_chr02	304739	304740	1
S288c_chr02	304746	304747	1
S288c_chr02	305996	305997	1
S288c_chr02	306078	306079	1
S288c_chr02	306097	306098	3
S288c_chr02	306107	306108	26
S288c_chr02	306108	306109	3
S288c_chr02	306115	306116	16
S288c_chr02	306138	306139	229
S288c_chr02	306139	306140	6
S288c_chr02	306140	306141	14
S288c_chr02	306143	306144	34
S288c_chr02	306144	306145	3
S288c_chr02	306145	306146	2
S288c_chr02	306149	306150	2
S288c_chr02	306152	306153	21
S288c_chr02	306154	306155	27
S288c_chr02	306162	306163	14
S288c_chr02	306163	306164	6
S288c_chr02	306164	306165	2
S288c_chr02	306169	306170	142
S288c_chr02	306170	306171	15
S288c_chr02	306171	306172	4
S288c_chr02	306172	306173	2
S288c_chr02	306191	306192	1
S288c_chr02	306194	306195	1
S288c_chr02	306201	306202	1
S288c_chr02	306205	306206	10
S288c_chr02	306206	306207	6
S288c_chr02	306212	306213	2
S288c_chr02	307182	307183	1
S288c_chr02	307228	307229	1
S288c_chr02	307336	307337	1
S288c_chr02	307344	307345	3
S288c_chr02	307667	307668	12
S288c_chr02	307668	307669	6
S288c_chr02	308168	308169	1
S288c_chr02	308256	308257	1
S288c_chr02	308335	308336	2
S288c_chr02	308570	308571	1
S288c_chr02	308579	308580	1
S288c_chr02	308594	308595	1
S288c_chr02	308744	308745	2
S288c_chr02	308886	308887	7
S288c_chr02	308888	308889	1
S288c_chr02	308969	308970	3
S288c_chr02	308978	308979	1
S288c_chr02	308980	308981	1
S288c_chr02	309931	309932	3
S288c_chr02	310494	310495	13
S288c_chr02	317905	317906	1
S288c_chr02	321717	321718	1
S288c_chr02	321728	321729	28
S288c_chr02	321729	321730	4
S288c_chr02	321730	321731	1
S288c_chr02	321736	321737	3
S288c_chr02	321744	321745	2
S288c_chr02	321747	321748	2
S288c_chr02	324264	324265	3
S288c_chr02	324267	324268	1
S288c_chr02	324269	324270	4
S288c_chr02	324283	324284	1
S288c_chr02	326589	326590	1
S288c_chr02	326644	326645	2
S288c_chr02	326652	326653	2
S288c_chr02	326660	326661	4
S288c_chr02	326665	326666	1
S288c_chr02	326666	326667	2
S288c_chr02	326670	326671	3
S288c_chr02	326673	326674	1
S288c_chr02	326679	326680	1
S288c_chr02	326695	326696	2
S288c_chr02	326714	326715	1
S288c_chr02	326763	326764	1
S288c_chr02	326777	326778	2
S288c_chr02	326779	326780	2
S288c_chr02	326780	326781	3
S288c_chr02	326784	326785	1
S288c_chr02	326785	326786	2
S288c_chr02	326786	326787	1
S288c_chr02	326788	326789	1
S288c_chr02	326996	326997	3
S288c_chr02	327209	327210	2
S288c_chr02	327546	327547	1
S288c_chr02	328034	328035	3
S288c_chr02	328038	328039	2
S288c_chr02	328042	328043	1
S288c_chr02	328045	328046	2
S288c_chr02	328051	328052	6
S288c_chr02	330171	330172	1
S288c_chr02	330178	330179	3
S288c_chr02	330179	330180	1
S288c_chr02	330191	330192	1
S288c_chr02	330200	330201	2
S288c_chr02	330235	330236	3
S288c_chr02	330241	330242	2
S288c_chr02	330414	330415	1
S288c_chr02	330455	330456	1
S288c_chr02	333801	333802	2
S288c_chr02	333913	333914	5
S288c_chr02	333924	333925	13
S288c_chr02	333925	333926	2
S288c_chr02	333933	333934	1
S288c_chr02	333942	333943	1
S288c_chr02	333950	333951	5
S288c_chr02	334140	334141	1
S288c_chr02	334495	334496	2
S288c_chr02	336186	336187	1
S288c_chr02	336194	336195	1
S288c_chr02	337144	337145	3
S288c_chr02	338248	338249	1
S288c_chr02	338460	338461	3
S288c_chr02	338463	338464	5
S288c_chr02	338480	338481	6
S288c_chr02	338486	338487	7
S288c_chr02	338531	338532	1
S288c_chr02	338544	338545	8
S288c_chr02	338547	338549	4
S288c_chr02	338553	338554	9
S288c_chr02	338566	338567	17
S288c_chr02	338567	338568	6
S288c_chr02	338582	338583	1
S288c_chr02	338591	338592	2
S288c_chr02	338620	338621	1
S288c_chr02	338646	338647	14
S288c_chr02	338647	338648	5
S288c_chr02	338650	338651	12
S288c_chr02	338651	338652	1
S288c_chr02	338654	338655	133
S288c_chr02	338655	338656	13
S288c_chr02	338656	338657	3
S288c_chr02	338658	338659	42
S288c_chr02	338659	338660	1
S288c_chr02	338662	338663	378
S288c_chr02	338663	338664	48
S288c_chr02	338664	338665	55
S288c_chr02	338665	338666	3
S288c_chr02	338666	338667	66
S288c_chr02	338667	338668	6
S288c_chr02	338670	338671	31
S288c_chr02	338671	338673	1
S288c_chr02	338677	338678	8
S288c_chr02	338678	338679	1
S288c_chr02	339288	339289	1
S288c_chr02	339296	339297	10
S288c_chr02	339327	339328	1
S288c_chr02	339331	339332	3
S288c_chr02	339398	339399	1
S288c_chr02	339422	339423	2
S288c_chr02	339432	339433	5
S288c_chr02	339434	339435	8
S288c_chr02	339439	339440	2
S288c_chr02	339471	339472	6
S288c_chr02	339472	339473	1
S288c_chr02	339473	339474	3
S288c_chr02	339491	339492	2
S288c_chr02	339527	339528	3
S288c_chr02	339530	339531	6
S288c_chr02	339534	339535	12
S288c_chr02	339536	339537	7
S288c_chr02	339540	339541	2
S288c_chr02	339555	339556	13
S288c_chr02	339556	339558	2
S288c_chr02	339559	339560	2
S288c_chr02	339563	339564	1
S288c_chr02	339565	339566	1
S288c_chr02	339575	339576	11
S288c_chr02	339586	339587	1
S288c_chr02	339588	339589	3
S288c_chr02	339594	339595	57
S288c_chr02	339596	339597	1
S288c_chr02	339600	339601	3
S288c_chr02	339605	339606	16
S288c_chr02	339607	339608	3
S288c_chr02	339609	339610	61
S288c_chr02	339610	339611	2
S288c_chr02	339614	339615	6
S288c_chr02	339624	339625	2
S288c_chr02	341413	341414	2
S288c_chr02	344492	344493	1
S288c_chr02	344508	344509	4
S288c_chr02	344510	344511	1
S288c_chr02	347063	347064	2
S288c_chr02	347065	347066	1
S288c_chr02	349342	349343	1
S288c_chr02	349366	349367	1
S288c_chr02	350479	350480	3
S288c_chr02	351900	351901	1
S288c_chr02	352054	352056	1
S288c_chr02	352063	352064	1
S288c_chr02	352088	352089	13
S288c_chr02	356108	356109	11
S288c_chr02	356112	356113	2
S288c_chr02	356125	356126	25
S288c_chr02	356128	356129	4
S288c_chr02	356130	356131	28
S288c_chr02	356134	356135	180
S288c_chr02	356135	356136	10
S288c_chr02	356145	356146	16
S288c_chr02	356147	356148	1
S288c_chr02	356152	356153	140
S288c_chr02	356153	356154	7
S288c_chr02	356154	356155	2
S288c_chr02	356163	356164	6
S288c_chr02	356171	356172	3
S288c_chr02	356173	356174	5
S288c_chr02	356176	356177	1
S288c_chr02	356178	356179	10
S288c_chr02	356180	356181	1
S288c_chr02	356182	356183	96
S288c_chr02	356183	356184	5
S288c_chr02	356185	356186	1
S288c_chr02	356187	356188	31
S288c_chr02	356188	356189	3
S288c_chr02	356189	356190	6
S288c_chr02	356192	356193	1
S288c_chr02	356196	356197	2
S288c_chr02	356722	356723	1
S288c_chr02	356750	356751	17
S288c_chr02	356752	356753	3
S288c_chr02	356755	356756	25
S288c_chr02	356756	356757	3
S288c_chr02	356761	356762	2
S288c_chr02	356766	356767	2
S288c_chr02	356774	356775	2
S288c_chr02	356781	356782	8
S288c_chr02	356783	356784	2
S288c_chr02	356799	356800	2
S288c_chr02	359161	359162	3
S288c_chr02	360530	360531	2
S288c_chr02	360540	360541	1
S288c_chr02	360544	360545	1
S288c_chr02	360556	360557	1
S288c_chr02	360565	360566	8
S288c_chr02	360588	360589	4
S288c_chr02	360592	360593	5
S288c_chr02	360594	360595	4
S288c_chr02	360600	360601	1
S288c_chr02	360601	360602	2
S288c_chr02	360608	360609	3
S288c_chr02	360610	360611	3
S288c_chr02	360617	360618	2
S288c_chr02	360618	360619	1
S288c_chr02	360620	360621	19
S288c_chr02	360621	360622	1
S288c_chr02	361848	361849	2
S288c_chr02	362348	362349	4
S288c_chr02	364604	364605	3
S288c_chr02	365833	365834	3
S288c_chr02	365836	365837	3
S288c_chr02	365839	365840	6
S288c_chr02	365840	365841	1
S288c_chr02	365846	365847	2
S288c_chr02	365861	365862	3
S288c_chr02	365867	365868	16
S288c_chr02	365868	365869	1
S288c_chr02	365871	365872	31
S288c_chr02	365874	365875	8
S288c_chr02	365877	365878	15
S288c_chr02	365879	365880	1
S288c_chr02	365889	365890	1
S288c_chr02	365895	365896	3
S288c_chr02	365926	365927	2
S288c_chr02	366515	366516	1
S288c_chr02	366519	366520	1
S288c_chr02	366532	366533	38
S288c_chr02	366541	366542	6
S288c_chr02	366545	366546	5
S288c_chr02	366587	366588	4
S288c_chr02	366624	366625	1
S288c_chr02	366731	366732	3
S288c_chr02	366740	366741	2
S288c_chr02	366794	366795	3
S288c_chr02	366846	366847	2
S288c_chr02	366847	366848	1
S288c_chr02	366853	366854	2
S288c_chr02	366856	366857	8
S288c_chr02	366868	366869	1
S288c_chr02	366894	366895	1
S288c_chr02	366896	366897	2
S288c_chr02	366912	366913	1
S288c_chr02	366914	366915	1
S288c_chr02	366918	366919	9
S288c_chr02	366925	366926	2
S288c_chr02	368223	368224	5
S288c_chr02	368247	368248	1
S288c_chr02	368658	368659	1
S288c_chr02	368671	368672	6
S288c_chr02	368756	368757	1
S288c_chr02	369367	369368	1
S288c_chr02	369802	369803	14
S288c_chr02	369872	369873	1
S288c_chr02	369899	369900	5
S288c_chr02	369905	369906	3
S288c_chr02	369911	369912	2
S288c_chr02	369922	369923	5
S288c_chr02	369925	369926	1
S288c_chr02	369931	369932	10
S288c_chr02	369934	369935	12
S288c_chr02	369937	369938	45
S288c_chr02	369940	369941	36
S288c_chr02	369942	369943	7
S288c_chr02	369943	369944	1
S288c_chr02	369944	369945	6
S288c_chr02	369947	369948	24
S288c_chr02	369950	369951	1
S288c_chr02	369965	369966	3
S288c_chr02	369968	369969	3
S288c_chr02	370001	370002	3
S288c_chr02	370072	370073	1
S288c_chr02	370078	370079	5
S288c_chr02	370082	370083	12
S288c_chr02	370267	370268	2
S288c_chr02	370667	370668	1
S288c_chr02	370701	370702	2
S288c_chr02	370710	370711	3
S288c_chr02	370759	370760	2
S288c_chr02	370764	370765	4
S288c_chr02	370767	370768	2
S288c_chr02	370777	370778	5
S288c_chr02	370782	370783	13
S288c_chr02	370785	370786	5
S288c_chr02	370789	370790	10
S288c_chr02	370791	370792	2
S288c_chr02	370792	370793	10
S288c_chr02	370797	370798	1
S288c_chr02	370804	370805	2
S288c_chr02	370808	370809	4
S288c_chr02	370838	370839	3
S288c_chr02	371781	371782	1
S288c_chr02	371834	371835	1
S288c_chr02	371838	371839	5
S288c_chr02	371842	371844	1
S288c_chr02	371875	371876	1
S288c_chr02	371879	371880	1
S288c_chr02	371881	371882	2
S288c_chr02	371887	371888	8
S288c_chr02	371888	371889	1
S288c_chr02	371939	371940	2
S288c_chr02	371941	371942	2
S288c_chr02	371946	371947	48
S288c_chr02	371947	371948	2
S288c_chr02	371948	371949	3
S288c_chr02	371951	371952	15
S288c_chr02	371953	371954	3
S288c_chr02	371954	371955	19
S288c_chr02	371955	371956	15
S288c_chr02	371956	371957	3
S288c_chr02	371957	371958	1
S288c_chr02	371959	371960	13
S288c_chr02	371962	371963	29
S288c_chr02	371964	371965	2070
S288c_chr02	371965	371966	333
S288c_chr02	371966	371967	17
S288c_chr02	371967	371968	22
S288c_chr02	371968	371969	11
S288c_chr02	371969	371970	5
S288c_chr02	371970	371971	15
S288c_chr02	371971	371972	210
S288c_chr02	371972	371973	13
S288c_chr02	371973	371974	292
S288c_chr02	371974	371975	4
S288c_chr02	371975	371976	35
S288c_chr02	371976	371978	3
S288c_chr02	371979	371980	1
S288c_chr02	371981	371982	3
S288c_chr02	371982	371983	1
[truncated: 43,300 more rows]
