# Supplementary material for: Alternative polyadenylation diversifies post‐transcriptional regulation by selective RNA–protein interactions
Source: Mol Syst Biol. 2014 Feb 25;10(2):719. doi: 10.1002/msb.135068 (PMC4023391; doi:10.1002/msb.135068)
Supplement: Supplementary file 13 — Sweave document [file MSB-10-2-719-s13.zip › C_t5_TATATC_fwd_uniquelyAligned_minus.sorted.bedgraph]

S288c_chr01	4065	4066	1
S288c_chr01	6735	6736	8
S288c_chr01	9108	9109	6
S288c_chr01	9909	9910	1
S288c_chr01	9915	9916	1
S288c_chr01	11500	11501	3
S288c_chr01	13026	13027	9
S288c_chr01	13795	13796	1
S288c_chr01	14455	14456	1
S288c_chr01	14458	14459	2
S288c_chr01	14768	14769	11
S288c_chr01	14893	14894	1
S288c_chr01	15631	15632	4
S288c_chr01	15771	15772	3
S288c_chr01	15787	15788	1
S288c_chr01	15807	15809	1
S288c_chr01	15816	15817	2
S288c_chr01	15826	15827	2
S288c_chr01	15839	15840	3
S288c_chr01	16787	16788	2
S288c_chr01	16793	16794	2
S288c_chr01	16813	16814	6
S288c_chr01	16817	16818	1
S288c_chr01	16820	16821	2
S288c_chr01	16851	16852	3
S288c_chr01	17069	17070	1
S288c_chr01	17306	17307	2
S288c_chr01	17377	17378	3
S288c_chr01	17402	17403	1
S288c_chr01	17405	17406	2
S288c_chr01	17798	17799	1
S288c_chr01	21547	21548	2
S288c_chr01	21997	21998	2
S288c_chr01	23711	23712	3
S288c_chr01	25187	25188	1
S288c_chr01	27630	27631	1
S288c_chr01	28055	28056	1
S288c_chr01	28060	28061	1
S288c_chr01	28114	28115	1
S288c_chr01	28117	28118	4
S288c_chr01	28130	28131	18
S288c_chr01	28138	28139	9
S288c_chr01	28160	28161	1
S288c_chr01	28177	28178	1
S288c_chr01	28179	28180	1
S288c_chr01	28180	28181	5
S288c_chr01	28187	28188	6
S288c_chr01	28198	28199	1
S288c_chr01	28242	28243	1
S288c_chr01	29077	29078	1
S288c_chr01	29091	29092	1
S288c_chr01	29950	29951	3
S288c_chr01	30883	30884	1
S288c_chr01	30895	30896	1
S288c_chr01	30905	30906	4
S288c_chr01	31522	31523	1
S288c_chr01	31541	31542	1
S288c_chr01	31553	31554	2
S288c_chr01	31575	31576	5
S288c_chr01	33010	33011	5
S288c_chr01	33014	33015	4
S288c_chr01	33018	33019	1
S288c_chr01	33022	33023	3
S288c_chr01	33059	33060	2
S288c_chr01	33420	33421	1
S288c_chr01	34867	34868	1
S288c_chr01	34893	34894	4
S288c_chr01	34915	34916	2
S288c_chr01	34916	34917	4
S288c_chr01	34919	34920	1
S288c_chr01	34926	34927	4
S288c_chr01	35007	35008	1
S288c_chr01	35032	35033	1
S288c_chr01	35110	35111	5
S288c_chr01	35112	35113	34
S288c_chr01	36386	36387	119
S288c_chr01	36400	36401	15
S288c_chr01	36407	36408	1
S288c_chr01	36411	36412	4
S288c_chr01	36413	36414	1
S288c_chr01	36414	36415	35
S288c_chr01	36419	36420	23
S288c_chr01	37262	37263	1
S288c_chr01	37278	37279	1
S288c_chr01	37343	37344	1
S288c_chr01	37370	37371	1
S288c_chr01	37385	37386	1
S288c_chr01	37392	37393	1
S288c_chr01	39004	39005	1
S288c_chr01	39009	39010	15
S288c_chr01	39010	39011	8
S288c_chr01	39012	39013	2
S288c_chr01	39013	39014	5
S288c_chr01	39015	39016	2
S288c_chr01	39020	39021	2
S288c_chr01	39030	39031	5
S288c_chr01	39031	39032	1
S288c_chr01	39032	39033	3
S288c_chr01	39040	39041	1
S288c_chr01	39054	39055	5
S288c_chr01	39060	39061	1
S288c_chr01	39103	39104	5
S288c_chr01	39118	39119	2
S288c_chr01	39122	39123	1
S288c_chr01	39125	39126	11
S288c_chr01	39129	39130	4
S288c_chr01	39157	39158	9
S288c_chr01	39161	39162	9
S288c_chr01	39162	39163	26
S288c_chr01	39172	39173	1
S288c_chr01	39176	39177	3
S288c_chr01	39188	39189	3
S288c_chr01	39472	39473	1
S288c_chr01	40547	40548	1
S288c_chr01	40572	40573	4
S288c_chr01	40587	40588	1
S288c_chr01	41884	41885	3
S288c_chr01	41972	41974	1
S288c_chr01	41977	41978	2
S288c_chr01	41979	41980	50
S288c_chr01	41983	41984	4
S288c_chr01	41998	41999	20
S288c_chr01	42005	42006	3
S288c_chr01	42017	42018	2
S288c_chr01	42023	42024	4
S288c_chr01	42026	42027	2
S288c_chr01	42027	42028	1
S288c_chr01	42037	42038	5
S288c_chr01	42038	42039	2
S288c_chr01	42039	42040	22
S288c_chr01	42325	42326	3
S288c_chr01	42327	42328	83
S288c_chr01	42328	42329	16
S288c_chr01	42329	42330	164
S288c_chr01	42330	42331	618
S288c_chr01	42340	42341	5
S288c_chr01	42769	42770	2
S288c_chr01	42775	42776	1
S288c_chr01	42786	42787	1
S288c_chr01	42787	42788	2
S288c_chr01	42788	42789	5
S288c_chr01	42789	42790	3
S288c_chr01	42793	42794	1
S288c_chr01	42796	42797	10
S288c_chr01	42797	42798	3
S288c_chr01	42799	42800	6
S288c_chr01	42802	42803	1
S288c_chr01	42803	42804	23
S288c_chr01	42808	42809	1
S288c_chr01	42816	42817	1
S288c_chr01	42826	42827	5
S288c_chr01	42837	42838	24
S288c_chr01	42878	42879	2
S288c_chr01	42881	42882	1
S288c_chr01	42893	42894	2
S288c_chr01	43004	43005	2
S288c_chr01	45108	45109	2
S288c_chr01	45111	45112	3
S288c_chr01	45115	45116	1
S288c_chr01	45117	45118	1
S288c_chr01	45120	45121	3
S288c_chr01	45124	45125	2
S288c_chr01	45125	45126	3
S288c_chr01	45137	45138	4
S288c_chr01	45139	45140	1
S288c_chr01	45184	45185	1
S288c_chr01	45189	45190	2
S288c_chr01	45192	45193	3
S288c_chr01	45577	45578	1
S288c_chr01	45578	45579	3
S288c_chr01	45579	45580	15
S288c_chr01	45636	45637	3
S288c_chr01	48298	48299	3
S288c_chr01	48302	48303	6
S288c_chr01	48308	48309	7
S288c_chr01	48309	48310	17
S288c_chr01	48314	48315	36
S288c_chr01	48316	48317	17
S288c_chr01	48319	48320	13
S288c_chr01	48320	48321	3
S288c_chr01	48321	48322	148
S288c_chr01	48322	48323	6
S288c_chr01	48323	48324	38
S288c_chr01	48325	48326	8
S288c_chr01	48335	48336	1
S288c_chr01	48351	48352	1
S288c_chr01	48353	48354	4
S288c_chr01	48354	48355	10
S288c_chr01	48357	48358	5
S288c_chr01	48364	48365	11
S288c_chr01	48367	48368	1
S288c_chr01	48425	48426	1
S288c_chr01	51783	51784	1
S288c_chr01	51786	51787	6
S288c_chr01	51787	51789	1
S288c_chr01	51850	51851	1
S288c_chr01	51853	51854	2
S288c_chr01	51855	51856	13
S288c_chr01	51862	51864	1
S288c_chr01	51864	51865	12
S288c_chr01	51871	51872	2
S288c_chr01	51875	51876	6
S288c_chr01	51876	51877	1
S288c_chr01	51881	51882	1
S288c_chr01	51882	51883	17
S288c_chr01	51884	51885	1
S288c_chr01	51907	51908	1
S288c_chr01	51913	51914	1
S288c_chr01	52025	52026	1
S288c_chr01	57937	57938	23
S288c_chr01	57939	57940	11
S288c_chr01	57950	57951	1
S288c_chr01	57954	57955	26
S288c_chr01	57957	57958	117
S288c_chr01	57958	57959	9
S288c_chr01	57959	57960	28
S288c_chr01	57960	57961	609
S288c_chr01	57961	57962	2
S288c_chr01	57964	57965	2
S288c_chr01	57967	57968	1
S288c_chr01	57969	57970	2
S288c_chr01	57970	57971	4
S288c_chr01	57976	57977	3
S288c_chr01	57977	57978	2
S288c_chr01	57984	57985	6
S288c_chr01	57985	57986	33
S288c_chr01	57989	57990	96
S288c_chr01	57994	57995	5
S288c_chr01	58002	58003	1
S288c_chr01	58003	58004	23
S288c_chr01	58008	58009	1
S288c_chr01	58011	58012	1
S288c_chr01	58012	58013	7
S288c_chr01	58014	58015	1
S288c_chr01	58036	58037	1
S288c_chr01	58045	58046	1
S288c_chr01	61862	61863	2
S288c_chr01	61902	61903	1
S288c_chr01	62547	62548	4
S288c_chr01	62562	62563	1
S288c_chr01	62636	62637	1
S288c_chr01	62637	62638	2
S288c_chr01	62639	62640	1
S288c_chr01	62640	62641	13
S288c_chr01	62641	62642	3
S288c_chr01	62642	62643	61
S288c_chr01	62643	62644	7
S288c_chr01	62644	62645	75
S288c_chr01	62645	62646	341
S288c_chr01	62646	62647	1
S288c_chr01	62647	62648	2
S288c_chr01	62648	62649	13
S288c_chr01	62649	62650	20
S288c_chr01	62650	62651	94
S288c_chr01	62651	62652	347
S288c_chr01	62652	62653	12
S288c_chr01	62653	62654	426
S288c_chr01	62654	62655	14
S288c_chr01	62655	62656	5
S288c_chr01	62658	62659	1
S288c_chr01	62660	62661	19
S288c_chr01	62667	62668	4
S288c_chr01	62669	62670	2
S288c_chr01	62670	62671	28
S288c_chr01	62671	62672	1
S288c_chr01	62672	62673	32
S288c_chr01	62676	62677	5
S288c_chr01	62677	62678	40
S288c_chr01	62678	62679	87
S288c_chr01	62679	62680	151
S288c_chr01	62680	62681	1
S288c_chr01	62682	62683	6
S288c_chr01	62686	62687	6
S288c_chr01	62689	62690	4
S288c_chr01	62690	62691	1
S288c_chr01	62697	62698	3
S288c_chr01	62698	62699	5
S288c_chr01	62699	62700	11
S288c_chr01	62708	62709	3
S288c_chr01	65438	65439	2
S288c_chr01	65440	65441	6
S288c_chr01	65441	65442	1
S288c_chr01	65443	65444	2
S288c_chr01	65454	65455	3
S288c_chr01	65456	65457	7
S288c_chr01	65457	65458	1
S288c_chr01	65458	65459	7
S288c_chr01	65460	65461	12
S288c_chr01	65462	65463	16
S288c_chr01	65465	65466	3
S288c_chr01	65466	65467	12
S288c_chr01	65467	65468	2
S288c_chr01	65468	65469	13
S288c_chr01	65474	65475	4
S288c_chr01	65476	65477	4
S288c_chr01	65487	65488	2
S288c_chr01	65490	65491	1
S288c_chr01	65496	65497	5
S288c_chr01	65500	65501	19
S288c_chr01	65680	65681	4
S288c_chr01	67968	67969	1
S288c_chr01	68007	68008	1
S288c_chr01	69604	69605	3
S288c_chr01	69702	69703	1
S288c_chr01	70045	70046	1
S288c_chr01	70489	70490	1
S288c_chr01	70577	70578	1
S288c_chr01	70581	70582	1
S288c_chr01	70615	70616	1
S288c_chr01	70905	70906	12
S288c_chr01	71373	71374	1
S288c_chr01	72106	72107	1
S288c_chr01	72622	72623	1
S288c_chr01	73282	73283	2
S288c_chr01	73283	73284	7
S288c_chr01	73285	73286	18
S288c_chr01	73304	73305	1
S288c_chr01	73308	73309	1
S288c_chr01	73353	73354	1
S288c_chr01	73359	73360	1
S288c_chr01	73366	73367	1
S288c_chr01	73370	73371	24
S288c_chr01	73373	73374	2
S288c_chr01	73374	73375	1
S288c_chr01	73375	73376	66
S288c_chr01	73379	73380	1
S288c_chr01	73389	73390	1
S288c_chr01	73394	73395	11
S288c_chr01	73396	73397	5
S288c_chr01	73397	73398	10
S288c_chr01	73398	73399	105
S288c_chr01	73399	73400	1
S288c_chr01	73402	73403	4
S288c_chr01	73405	73406	5
S288c_chr01	73407	73408	11
S288c_chr01	73409	73410	9
S288c_chr01	73413	73414	1
S288c_chr01	73414	73415	8
S288c_chr01	73416	73417	9
S288c_chr01	73419	73420	1
S288c_chr01	73420	73421	26
S288c_chr01	73421	73422	78
S288c_chr01	73423	73424	2
S288c_chr01	73425	73426	62
S288c_chr01	73426	73427	405
S288c_chr01	73427	73428	4
S288c_chr01	73428	73429	275
S288c_chr01	73429	73430	2
S288c_chr01	73430	73431	1
S288c_chr01	73435	73436	1
S288c_chr01	73436	73437	11
S288c_chr01	73437	73438	177
S288c_chr01	73439	73440	1
S288c_chr01	73440	73441	34
S288c_chr01	73442	73443	2
S288c_chr01	73443	73444	35
S288c_chr01	73444	73445	57
S288c_chr01	73445	73446	491
S288c_chr01	73446	73447	1
S288c_chr01	73447	73448	3
S288c_chr01	73448	73449	2
S288c_chr01	73449	73450	134
S288c_chr01	73450	73451	40
S288c_chr01	73451	73452	2457
S288c_chr01	73452	73453	22
S288c_chr01	73453	73454	6
S288c_chr01	73454	73455	4
S288c_chr01	73459	73460	2
S288c_chr01	73460	73461	1
S288c_chr01	73461	73462	45
S288c_chr01	73462	73463	1
S288c_chr01	73463	73464	5
S288c_chr01	73465	73466	23
S288c_chr01	73466	73467	215
S288c_chr01	73476	73477	3
S288c_chr01	73502	73503	4
S288c_chr01	73533	73534	2
S288c_chr01	73554	73555	1
S288c_chr01	73757	73758	1
S288c_chr01	73808	73809	1
S288c_chr01	73920	73921	3
S288c_chr01	74915	74916	2
S288c_chr01	74937	74938	1
S288c_chr01	76632	76633	44
S288c_chr01	76635	76636	20
S288c_chr01	76642	76643	50
S288c_chr01	76645	76646	4
S288c_chr01	76660	76661	1
S288c_chr01	76668	76669	3
S288c_chr01	76695	76696	30
S288c_chr01	76699	76700	1
S288c_chr01	76702	76703	152
S288c_chr01	76705	76707	1
S288c_chr01	76708	76709	99
S288c_chr01	76710	76711	24
S288c_chr01	76711	76712	23
S288c_chr01	76712	76713	57
S288c_chr01	76713	76714	360
S288c_chr01	76714	76715	18304
S288c_chr01	76715	76716	1
S288c_chr01	76721	76722	1
S288c_chr01	76723	76724	21
S288c_chr01	76734	76735	1
S288c_chr01	76735	76736	105
S288c_chr01	76743	76744	1
S288c_chr01	76777	76778	7
S288c_chr01	76783	76784	14
S288c_chr01	76789	76790	1
S288c_chr01	76794	76795	6
S288c_chr01	76813	76814	16
S288c_chr01	76822	76823	4
S288c_chr01	76861	76862	26
S288c_chr01	76876	76877	2
S288c_chr01	76884	76885	2
S288c_chr01	76962	76963	1
S288c_chr01	76973	76974	2
S288c_chr01	76975	76976	13
S288c_chr01	76978	76979	4
S288c_chr01	76981	76982	40
S288c_chr01	76984	76985	12
S288c_chr01	76990	76991	2
S288c_chr01	76991	76992	4
S288c_chr01	76992	76993	180
S288c_chr01	76993	76994	1931
S288c_chr01	76994	76996	1
S288c_chr01	76997	76998	28
S288c_chr01	76998	76999	3
S288c_chr01	76999	77000	5
S288c_chr01	77001	77002	13
S288c_chr01	77002	77003	605
S288c_chr01	77005	77006	2
S288c_chr01	77008	77009	4
S288c_chr01	77017	77018	88
S288c_chr01	77018	77019	4
S288c_chr01	77019	77020	103
S288c_chr01	77023	77024	1
S288c_chr01	77029	77030	3
S288c_chr01	77032	77033	6
S288c_chr01	77041	77042	1
S288c_chr01	77042	77043	10
S288c_chr01	77043	77044	179
S288c_chr01	77046	77047	1
S288c_chr01	77047	77048	267
S288c_chr01	77050	77051	32
S288c_chr01	77058	77059	13
S288c_chr01	77062	77063	33
S288c_chr01	77065	77066	1
S288c_chr01	77070	77071	1
S288c_chr01	77075	77076	1
S288c_chr01	77076	77077	2
S288c_chr01	77077	77078	6
S288c_chr01	77078	77079	27
S288c_chr01	77079	77080	65
S288c_chr01	77086	77087	42
S288c_chr01	77091	77092	1
S288c_chr01	77092	77093	3
S288c_chr01	77098	77099	11
S288c_chr01	77099	77100	1
S288c_chr01	77105	77106	3
S288c_chr01	77107	77108	39
S288c_chr01	77139	77140	21
S288c_chr01	77141	77142	8
S288c_chr01	77143	77144	1
S288c_chr01	77144	77145	8
S288c_chr01	77145	77146	35
S288c_chr01	77146	77147	1887
S288c_chr01	77152	77153	2
S288c_chr01	77155	77156	8
S288c_chr01	77160	77161	1
S288c_chr01	77170	77171	30
S288c_chr01	77226	77227	1
S288c_chr01	77237	77238	10
S288c_chr01	77242	77243	1
S288c_chr01	77271	77272	29
S288c_chr01	77440	77441	8
S288c_chr01	77493	77494	1
S288c_chr01	77494	77495	46
S288c_chr01	77509	77510	1
S288c_chr01	77510	77511	287
S288c_chr01	77512	77513	25
S288c_chr01	77515	77516	57
S288c_chr01	77516	77517	2
S288c_chr01	77518	77519	22
S288c_chr01	77521	77522	4
S288c_chr01	77522	77523	6
S288c_chr01	77524	77525	25
S288c_chr01	77527	77528	4
S288c_chr01	77530	77531	3
S288c_chr01	77533	77534	1
S288c_chr01	77562	77563	1
S288c_chr01	78959	78960	2
S288c_chr01	78964	78965	2
S288c_chr01	79515	79516	3
S288c_chr01	79516	79517	23
S288c_chr01	79522	79523	2
S288c_chr01	79523	79524	1
S288c_chr01	79524	79525	27
S288c_chr01	79525	79526	2
S288c_chr01	79526	79527	46
S288c_chr01	79527	79528	33
S288c_chr01	79528	79529	2
S288c_chr01	79529	79530	14
S288c_chr01	79530	79531	216
S288c_chr01	79531	79533	1
S288c_chr01	79533	79534	9
S288c_chr01	79534	79535	37
S288c_chr01	79535	79536	33
S288c_chr01	79536	79537	555
S288c_chr01	79537	79538	5
S288c_chr01	79538	79539	1
S288c_chr01	79541	79542	14
S288c_chr01	79542	79543	9
S288c_chr01	79547	79548	3
S288c_chr01	79552	79553	40
S288c_chr01	79553	79554	10
S288c_chr01	79554	79555	429
S288c_chr01	79555	79556	5
S288c_chr01	79556	79557	1
S288c_chr01	79557	79558	5
S288c_chr01	79558	79559	59
S288c_chr01	79559	79560	41
S288c_chr01	79560	79561	1166
S288c_chr01	79565	79566	7
S288c_chr01	79568	79569	1
S288c_chr01	79570	79571	22
S288c_chr01	79574	79575	10
S288c_chr01	79589	79590	2
S288c_chr01	79628	79629	1
S288c_chr01	79667	79668	12
S288c_chr01	79673	79674	2
S288c_chr01	79696	79698	1
S288c_chr01	79698	79699	14
S288c_chr01	79707	79708	5
S288c_chr01	79723	79724	1
S288c_chr01	79734	79735	3
S288c_chr01	79740	79741	1
S288c_chr01	80065	80066	1
S288c_chr01	80667	80669	1
S288c_chr01	80693	80694	1
S288c_chr01	80739	80740	7
S288c_chr01	80743	80744	3
S288c_chr01	80747	80748	3
S288c_chr01	80851	80852	4
S288c_chr01	81919	81920	1
S288c_chr01	83012	83013	1
S288c_chr01	83197	83198	2
S288c_chr01	83247	83248	4
S288c_chr01	83252	83253	2
S288c_chr01	83259	83260	2
S288c_chr01	83262	83263	2
S288c_chr01	83280	83281	2
S288c_chr01	83282	83283	1
S288c_chr01	83292	83293	11
S288c_chr01	83296	83297	16
S288c_chr01	83298	83299	47
S288c_chr01	83299	83300	4
S288c_chr01	83301	83302	3
S288c_chr01	83305	83306	2
S288c_chr01	83306	83307	1
S288c_chr01	83315	83316	2
S288c_chr01	83316	83317	4
S288c_chr01	83317	83318	2
S288c_chr01	83321	83322	1
S288c_chr01	83335	83336	2
S288c_chr01	83342	83343	1
S288c_chr01	83344	83345	2
S288c_chr01	83348	83349	1
S288c_chr01	83353	83354	1
S288c_chr01	83357	83358	1
S288c_chr01	83360	83361	3
S288c_chr01	83374	83376	1
S288c_chr01	83378	83379	2
S288c_chr01	83383	83384	2
S288c_chr01	83391	83392	4
S288c_chr01	83396	83397	3
S288c_chr01	83406	83407	1
S288c_chr01	83408	83409	1
S288c_chr01	83436	83437	1
S288c_chr01	87549	87550	2
S288c_chr01	87809	87810	2
S288c_chr01	87840	87841	1
S288c_chr01	87844	87845	4
S288c_chr01	87849	87850	2
S288c_chr01	87850	87851	4
S288c_chr01	87851	87852	1
S288c_chr01	87853	87854	13
S288c_chr01	87854	87855	15
S288c_chr01	87855	87856	61
S288c_chr01	87859	87860	7
S288c_chr01	87861	87862	106
S288c_chr01	87862	87863	1
S288c_chr01	87863	87864	11
S288c_chr01	87864	87865	1
S288c_chr01	87865	87866	7
S288c_chr01	87866	87867	40
S288c_chr01	87868	87869	2
S288c_chr01	87872	87873	2
S288c_chr01	87882	87883	1
S288c_chr01	87883	87884	2
S288c_chr01	87884	87885	26
S288c_chr01	87886	87887	2
S288c_chr01	87889	87890	16
S288c_chr01	87891	87892	2
S288c_chr01	87892	87893	13
S288c_chr01	87893	87894	62
S288c_chr01	87898	87899	1
S288c_chr01	87899	87900	2
S288c_chr01	87901	87902	2
S288c_chr01	87902	87903	3
S288c_chr01	87903	87904	6
S288c_chr01	87904	87905	3
S288c_chr01	87906	87907	3
S288c_chr01	87908	87909	5
S288c_chr01	87909	87910	3
S288c_chr01	87911	87912	16
S288c_chr01	87914	87915	5
S288c_chr01	87916	87917	2
S288c_chr01	87920	87921	1
S288c_chr01	87932	87933	1
S288c_chr01	87986	87987	2
S288c_chr01	87998	87999	3
S288c_chr01	88019	88020	1
S288c_chr01	88055	88056	2
S288c_chr01	94504	94505	1
S288c_chr01	94519	94521	1
S288c_chr01	94528	94529	8
S288c_chr01	94534	94535	2
S288c_chr01	94547	94548	2
S288c_chr01	94563	94564	4
S288c_chr01	94567	94568	1
S288c_chr01	94831	94832	2
S288c_chr01	95557	95558	2
S288c_chr01	95572	95573	1
S288c_chr01	95575	95577	1
S288c_chr01	95577	95578	5
S288c_chr01	95578	95579	1
S288c_chr01	95582	95583	15
S288c_chr01	110714	110715	1
S288c_chr01	110726	110727	1
S288c_chr01	116219	116220	3
S288c_chr01	116223	116224	20
S288c_chr01	116317	116318	2
S288c_chr01	117475	117476	1
S288c_chr01	118304	118305	1
S288c_chr01	118311	118312	1
S288c_chr01	118315	118316	3
S288c_chr01	118319	118320	2
S288c_chr01	118330	118331	28
S288c_chr01	118350	118351	4
S288c_chr01	118357	118358	1
S288c_chr01	118362	118363	33
S288c_chr01	118375	118376	1
S288c_chr01	118379	118380	8
S288c_chr01	118383	118384	2
S288c_chr01	118385	118386	25
S288c_chr01	118386	118387	2
S288c_chr01	118388	118389	5
S288c_chr01	118389	118390	1
S288c_chr01	118390	118391	15
S288c_chr01	118393	118394	4
S288c_chr01	118394	118395	11
S288c_chr01	118471	118472	1
S288c_chr01	118548	118549	1
S288c_chr01	118549	118550	2
S288c_chr01	120218	120219	2
S288c_chr01	120415	120416	4
S288c_chr01	121262	121263	4
S288c_chr01	124451	124452	1
S288c_chr01	124457	124459	1
S288c_chr01	124475	124476	1
S288c_chr01	124476	124477	51
S288c_chr01	124477	124478	3
S288c_chr01	124478	124479	104
S288c_chr01	124484	124485	3
S288c_chr01	124488	124489	3
S288c_chr01	124489	124490	1
S288c_chr01	124492	124493	1
S288c_chr01	124493	124494	5
S288c_chr01	124502	124503	2
S288c_chr01	126850	126851	33
S288c_chr01	126851	126852	2
S288c_chr01	126853	126854	103
S288c_chr01	126855	126856	2
S288c_chr01	126856	126857	5
S288c_chr01	126857	126858	24
S288c_chr01	126860	126861	4
S288c_chr01	126861	126862	1
S288c_chr01	126863	126864	6
S288c_chr01	126864	126865	10
S288c_chr01	126865	126866	3
S288c_chr01	126867	126868	17
S288c_chr01	126868	126869	15
S288c_chr01	126869	126870	110
S288c_chr01	126872	126873	2
S288c_chr01	126873	126874	14
S288c_chr01	126874	126875	44
S288c_chr01	126875	126876	2
S288c_chr01	126876	126877	1
S288c_chr01	126879	126880	5
S288c_chr01	129417	129418	2
S288c_chr01	129542	129543	1
S288c_chr01	129548	129549	1
S288c_chr01	129550	129551	1
S288c_chr01	129571	129572	1
S288c_chr01	129605	129606	4
S288c_chr01	129610	129611	4
S288c_chr01	129613	129614	1
S288c_chr01	129614	129615	14
S288c_chr01	130567	130568	9
S288c_chr01	130570	130571	2
S288c_chr01	130578	130579	1
S288c_chr01	130582	130583	2
S288c_chr01	130585	130586	5
S288c_chr01	130586	130587	15
S288c_chr01	130587	130588	61
S288c_chr01	130590	130591	1
S288c_chr01	130592	130593	43
S288c_chr01	130595	130596	4
S288c_chr01	130804	130805	3
S288c_chr01	130807	130808	2
S288c_chr01	132057	132058	1
S288c_chr01	132069	132070	9
S288c_chr01	132070	132071	2
S288c_chr01	132071	132072	1
S288c_chr01	132072	132073	31
S288c_chr01	132074	132075	42
S288c_chr01	132076	132077	12
S288c_chr01	132077	132078	5
S288c_chr01	132078	132079	42
S288c_chr01	132079	132080	334
S288c_chr01	132080	132081	75
S288c_chr01	132081	132082	3450
S288c_chr01	132082	132083	19
S288c_chr01	132083	132084	46
S288c_chr01	132084	132085	3
S288c_chr01	132085	132086	519
S288c_chr01	132086	132087	2
S288c_chr01	132089	132090	1
S288c_chr01	132092	132093	3
S288c_chr01	132093	132094	4
S288c_chr01	132094	132095	22
S288c_chr01	132096	132097	6
S288c_chr01	132097	132098	3
S288c_chr01	132098	132099	1
S288c_chr01	132099	132100	66
S288c_chr01	132103	132104	26
S288c_chr01	132105	132106	7
S288c_chr01	132109	132110	5
S288c_chr01	132110	132111	1
S288c_chr01	132112	132113	7
S288c_chr01	132113	132114	40
S288c_chr01	132131	132132	8
S288c_chr01	132137	132138	1
S288c_chr01	133388	133389	18
S288c_chr01	133391	133392	1
S288c_chr01	133468	133469	2
S288c_chr01	133469	133470	17
S288c_chr01	133475	133476	7
S288c_chr01	134170	134171	1
S288c_chr01	134172	134173	17
S288c_chr01	134203	134204	4
S288c_chr01	134209	134210	1
S288c_chr01	136710	136711	3
S288c_chr01	136729	136730	1
S288c_chr01	136732	136733	5
S288c_chr01	136738	136739	8
S288c_chr01	136739	136740	12
S288c_chr01	136745	136746	1
S288c_chr01	136748	136749	1
S288c_chr01	136751	136752	3
S288c_chr01	136752	136753	1
S288c_chr01	136753	136754	4
S288c_chr01	136754	136755	21
S288c_chr01	136755	136756	69
S288c_chr01	136763	136764	7
S288c_chr01	136765	136766	3
S288c_chr01	136774	136775	5
S288c_chr01	136778	136780	1
S288c_chr01	136804	136805	2
S288c_chr01	137616	137617	4
S288c_chr01	137630	137631	5
S288c_chr01	137636	137637	59
S288c_chr01	137639	137640	3
S288c_chr01	137641	137642	1
S288c_chr01	137646	137647	2
S288c_chr01	137647	137648	3
S288c_chr01	137657	137658	1
S288c_chr01	137658	137659	2
S288c_chr01	137664	137665	1
S288c_chr01	137667	137668	1
S288c_chr01	137680	137681	1
S288c_chr01	137681	137682	2
S288c_chr01	137682	137683	14
S288c_chr01	137688	137689	3
S288c_chr01	137704	137705	13
S288c_chr01	137714	137715	3
S288c_chr01	137717	137718	1
S288c_chr01	138772	138773	4
S288c_chr01	138774	138775	1
S288c_chr01	138779	138780	1
S288c_chr01	138792	138793	1
S288c_chr01	138794	138795	2
S288c_chr01	138798	138799	6
S288c_chr01	138804	138805	2
S288c_chr01	138807	138808	3
S288c_chr01	139433	139434	2
S288c_chr01	142360	142361	1
S288c_chr01	142362	142363	1
S288c_chr01	142363	142364	3
S288c_chr01	142367	142368	4
S288c_chr01	142467	142468	3
S288c_chr01	143193	143194	1
S288c_chr01	143197	143198	3
S288c_chr01	143198	143199	527
S288c_chr01	143204	143205	14
S288c_chr01	143207	143208	2
S288c_chr01	143211	143212	10
S288c_chr01	143212	143213	295
S288c_chr01	143214	143215	3
S288c_chr01	143216	143217	4
S288c_chr01	143217	143218	30
S288c_chr01	143218	143219	124
S288c_chr01	143219	143220	1682
S288c_chr01	143220	143221	8
S288c_chr01	143221	143222	4
S288c_chr01	143222	143223	319
S288c_chr01	143223	143224	2
S288c_chr01	143224	143225	10
S288c_chr01	143225	143226	1
S288c_chr01	143226	143227	76
S288c_chr01	143228	143229	1
S288c_chr01	143229	143230	26
S288c_chr01	143230	143231	17
S288c_chr01	143231	143232	1209
S288c_chr01	143233	143234	1
S288c_chr01	143239	143240	6
S288c_chr01	143240	143241	2
S288c_chr01	143241	143242	5
S288c_chr01	143242	143243	40
S288c_chr01	143243	143244	2406
S288c_chr01	143244	143245	1
S288c_chr01	143245	143246	5
S288c_chr01	143246	143247	2
S288c_chr01	143247	143248	120
S288c_chr01	143249	143250	1
S288c_chr01	143250	143251	9
S288c_chr01	143251	143252	12
S288c_chr01	143252	143253	82
S288c_chr01	143253	143254	1
S288c_chr01	143254	143255	5
S288c_chr01	143255	143256	24
S288c_chr01	143259	143260	1
S288c_chr01	143261	143262	3
S288c_chr01	143262	143263	48
S288c_chr01	143263	143264	155
S288c_chr01	143264	143265	497
S288c_chr01	143277	143278	1
S288c_chr01	143279	143280	18
S288c_chr01	143286	143287	42
S288c_chr01	143289	143290	2
S288c_chr01	143290	143291	29
S288c_chr01	143291	143292	1
S288c_chr01	143292	143293	29
S288c_chr01	143302	143303	6
S288c_chr01	143307	143308	5
S288c_chr01	143312	143313	5
S288c_chr01	143322	143323	2
S288c_chr01	143349	143350	1
S288c_chr01	143362	143363	140
S288c_chr01	143364	143365	8
S288c_chr01	143365	143366	188
S288c_chr01	143366	143367	190
S288c_chr01	143367	143368	7522
S288c_chr01	143368	143369	17
S288c_chr01	143369	143370	5
S288c_chr01	143370	143371	2
S288c_chr01	143371	143372	28
S288c_chr01	143372	143373	431
S288c_chr01	143374	143375	2
S288c_chr01	143376	143377	45
S288c_chr01	143377	143378	91
S288c_chr01	143378	143379	1404
S288c_chr01	143379	143380	2326
S288c_chr01	143380	143381	32740
S288c_chr01	143381	143382	36
S288c_chr01	143382	143383	6
S288c_chr01	143383	143384	384
S288c_chr01	143384	143385	6
S288c_chr01	143385	143386	189
S288c_chr01	143386	143387	4
S288c_chr01	143387	143388	4159
S288c_chr01	143388	143389	11
S288c_chr01	143389	143390	3
S288c_chr01	143390	143391	21
S288c_chr01	143391	143392	12
S288c_chr01	143392	143393	290
S288c_chr01	143393	143394	7
S288c_chr01	143394	143395	2
S288c_chr01	143395	143396	133
S288c_chr01	143396	143397	327
S288c_chr01	143398	143399	13
S288c_chr01	143401	143402	5
S288c_chr01	143403	143404	38
S288c_chr01	143404	143405	1
S288c_chr01	143406	143407	1
S288c_chr01	143408	143409	20
S288c_chr01	143410	143411	1
S288c_chr01	143413	143414	1
S288c_chr01	143414	143415	3
S288c_chr01	143416	143417	20
S288c_chr01	143426	143427	2
S288c_chr01	143430	143431	12
S288c_chr01	143432	143433	13
S288c_chr01	143435	143436	6
S288c_chr01	143441	143442	4
S288c_chr01	143442	143443	2
S288c_chr01	143443	143444	27
S288c_chr01	143444	143445	3140
S288c_chr01	143445	143446	3
S288c_chr01	143449	143450	7
S288c_chr01	143451	143452	2
S288c_chr01	143452	143453	1
S288c_chr01	143453	143454	7
S288c_chr01	143454	143455	1
S288c_chr01	143455	143456	8
S288c_chr01	143457	143458	3
S288c_chr01	143458	143459	9
S288c_chr01	143460	143461	2
S288c_chr01	143461	143462	33
S288c_chr01	143462	143463	584
S288c_chr01	143464	143465	1
S288c_chr01	143470	143471	1
S288c_chr01	143473	143474	1
S288c_chr01	143487	143488	2
S288c_chr01	143490	143491	5
S288c_chr01	143518	143519	9
S288c_chr01	143574	143575	1
S288c_chr01	143664	143665	1
S288c_chr01	143679	143680	1
S288c_chr01	143683	143684	1
S288c_chr01	143730	143731	2
S288c_chr01	144415	144416	1
S288c_chr01	145162	145163	2
S288c_chr01	147311	147312	2
S288c_chr01	147564	147565	1
S288c_chr01	147567	147568	1
S288c_chr01	147569	147570	1
S288c_chr01	147570	147571	2
S288c_chr01	147586	147587	20
S288c_chr01	147589	147590	1
S288c_chr01	147590	147591	5
S288c_chr01	147620	147621	1
S288c_chr01	147633	147634	9
S288c_chr01	147636	147637	2
S288c_chr01	147640	147641	3
S288c_chr01	147641	147642	1
S288c_chr01	147643	147644	9
S288c_chr01	147652	147653	3
S288c_chr01	147670	147671	1
S288c_chr01	147677	147678	5
S288c_chr01	153920	153921	2
S288c_chr01	153937	153938	5
S288c_chr01	153950	153951	4
S288c_chr01	153953	153954	1
S288c_chr01	153955	153956	1
S288c_chr01	153956	153957	11
S288c_chr01	153958	153959	2
S288c_chr01	153960	153961	2
S288c_chr01	153961	153962	32
S288c_chr01	153964	153965	1
S288c_chr01	153965	153966	21
S288c_chr01	153967	153968	6
S288c_chr01	153968	153969	9
S288c_chr01	153969	153970	125
S288c_chr01	153975	153976	16
S288c_chr01	153976	153977	9
S288c_chr01	153977	153978	1
S288c_chr01	153979	153980	7
S288c_chr01	153980	153981	11
S288c_chr01	153982	153983	1
S288c_chr01	153988	153989	13
S288c_chr01	154019	154020	1
S288c_chr01	154036	154037	3
S288c_chr01	154041	154042	2
S288c_chr01	154043	154044	1
S288c_chr01	154045	154046	4
S288c_chr01	154062	154063	9
S288c_chr01	154065	154066	3
S288c_chr01	154067	154068	2
S288c_chr01	154081	154082	2
S288c_chr01	154084	154085	1
S288c_chr01	154158	154159	1
S288c_chr01	154929	154930	3
S288c_chr01	155569	155570	1
S288c_chr01	155654	155655	2
S288c_chr01	156008	156009	8
S288c_chr01	156015	156016	3
S288c_chr01	156362	156363	2
S288c_chr01	156393	156395	1
S288c_chr01	156585	156586	1
S288c_chr01	156636	156637	1
S288c_chr01	156683	156684	1
S288c_chr01	156689	156690	1
S288c_chr01	156711	156712	3
S288c_chr01	156747	156748	4
S288c_chr01	156753	156754	1
S288c_chr01	156754	156755	3
S288c_chr01	156758	156759	5
S288c_chr01	156759	156760	6
S288c_chr01	156762	156763	6
S288c_chr01	156771	156772	1
S288c_chr01	156772	156773	6
S288c_chr01	156774	156775	4
S288c_chr01	156777	156778	2
S288c_chr01	156779	156780	42
S288c_chr01	156785	156786	9
S288c_chr01	156842	156843	1
S288c_chr01	156854	156856	1
S288c_chr01	156857	156858	3
S288c_chr01	156866	156867	6
S288c_chr01	156872	156873	1
S288c_chr01	156893	156894	1
S288c_chr01	156895	156896	1
S288c_chr01	156903	156904	4
S288c_chr01	156909	156910	2
S288c_chr01	157675	157676	1
S288c_chr01	159857	159858	9
S288c_chr01	159859	159860	3
S288c_chr01	159866	159867	3
S288c_chr01	159888	159889	8
S288c_chr01	159889	159890	42
S288c_chr01	159893	159894	9
S288c_chr01	159895	159896	3
S288c_chr01	159901	159902	4
S288c_chr01	159904	159905	2
S288c_chr01	159913	159915	3
S288c_chr01	159915	159916	36
S288c_chr01	159962	159963	1
S288c_chr01	159971	159972	2
S288c_chr01	166492	166493	1
S288c_chr01	166601	166602	3
S288c_chr01	166653	166654	1
S288c_chr01	169275	169276	2
S288c_chr01	170344	170345	1
S288c_chr01	170371	170372	3
S288c_chr01	170384	170385	8
S288c_chr01	170386	170387	6
S288c_chr01	170387	170388	3
S288c_chr01	170388	170389	44
S288c_chr01	170389	170390	2085
S288c_chr01	170390	170392	1
S288c_chr01	170396	170397	3
S288c_chr01	170399	170400	5
S288c_chr01	170400	170401	117
S288c_chr01	170402	170403	12
S288c_chr01	170407	170408	9
S288c_chr01	170408	170409	93
S288c_chr01	170410	170411	2
S288c_chr01	170411	170412	3
S288c_chr01	170412	170413	34
S288c_chr01	170413	170414	6
S288c_chr01	170414	170415	226
S288c_chr01	170416	170418	1
S288c_chr01	170418	170419	8
S288c_chr01	170419	170420	54
S288c_chr01	170420	170421	102
S288c_chr01	170424	170425	8
S288c_chr01	170426	170427	1
S288c_chr01	170430	170431	1
S288c_chr01	170431	170432	3
S288c_chr01	170432	170433	2
S288c_chr01	170433	170434	29
S288c_chr01	170444	170445	1
S288c_chr01	170445	170446	15
S288c_chr01	170447	170448	19
S288c_chr01	170466	170467	2
S288c_chr01	170468	170469	2
S288c_chr01	170469	170470	79
S288c_chr01	170473	170474	2
S288c_chr01	170475	170476	4
S288c_chr01	170484	170485	1
S288c_chr01	170485	170486	8
S288c_chr01	170486	170487	2
S288c_chr01	170487	170488	19
S288c_chr01	170493	170494	12
S288c_chr01	170497	170498	10
S288c_chr01	170503	170504	1
S288c_chr01	170507	170508	2
S288c_chr01	170538	170539	1
S288c_chr01	170542	170543	1
S288c_chr01	170547	170548	2
S288c_chr01	170551	170552	4
S288c_chr01	170564	170565	4
S288c_chr01	170587	170588	4
S288c_chr01	170607	170608	4
S288c_chr01	170610	170611	1
S288c_chr01	170616	170617	1
S288c_chr01	170618	170619	1
S288c_chr01	170644	170645	4
S288c_chr01	170646	170647	2
S288c_chr01	170647	170648	12
S288c_chr01	170653	170654	1
S288c_chr01	172211	172212	4
S288c_chr01	172214	172215	1
S288c_chr01	172217	172218	1
S288c_chr01	172218	172219	29
S288c_chr01	172223	172224	1
S288c_chr01	172227	172228	3
S288c_chr01	172233	172234	2
S288c_chr01	172238	172239	3
S288c_chr01	172245	172247	1
S288c_chr01	172262	172263	2
S288c_chr01	172265	172266	3
S288c_chr01	172268	172269	2
S288c_chr01	172600	172601	1
S288c_chr01	176088	176089	1
S288c_chr01	176192	176193	1
S288c_chr01	176256	176257	2
S288c_chr01	176545	176546	1
S288c_chr01	176561	176562	1
S288c_chr01	178917	178918	1
S288c_chr01	181313	181314	4
S288c_chr01	181315	181316	3
S288c_chr01	181334	181335	1
S288c_chr01	181434	181435	3
S288c_chr01	184533	184534	1
S288c_chr01	184537	184538	2
S288c_chr01	184548	184549	11
S288c_chr01	184551	184552	17
S288c_chr01	184558	184559	2
S288c_chr01	184559	184560	6
S288c_chr01	184563	184564	4
S288c_chr01	184628	184629	1
S288c_chr01	184634	184635	1
S288c_chr01	184648	184649	2
S288c_chr01	184651	184652	1
S288c_chr01	184652	184653	2
S288c_chr01	184654	184655	104
S288c_chr01	184655	184656	5
S288c_chr01	184656	184657	1
S288c_chr01	184657	184658	10
S288c_chr01	184658	184659	27
S288c_chr01	184659	184660	2
S288c_chr01	184660	184661	3
S288c_chr01	184661	184662	175
S288c_chr01	184664	184666	1
S288c_chr01	184668	184669	4
S288c_chr01	184720	184721	1
S288c_chr01	184730	184731	1
S288c_chr01	184733	184734	1
S288c_chr01	184789	184790	1
S288c_chr01	184811	184812	1
S288c_chr01	185783	185784	5
S288c_chr01	185789	185790	2
S288c_chr01	185791	185792	32
S288c_chr01	185792	185793	5
S288c_chr01	185793	185794	135
S288c_chr01	185795	185796	43
S288c_chr01	185799	185800	1
S288c_chr01	185957	185958	1
S288c_chr01	186003	186004	2
S288c_chr01	186751	186752	2
S288c_chr01	186753	186754	5
S288c_chr01	186770	186771	1
S288c_chr01	186771	186772	5
S288c_chr01	186812	186813	1
S288c_chr01	187252	187253	2
S288c_chr01	187868	187869	1
S288c_chr01	187869	187870	21
S288c_chr01	187881	187882	3
S288c_chr01	187882	187883	8
S288c_chr01	187888	187889	18
S288c_chr01	187900	187901	5
S288c_chr01	187952	187953	1
S288c_chr01	187974	187975	1
S288c_chr01	188880	188881	1
S288c_chr01	188895	188896	13
S288c_chr01	188902	188903	5
S288c_chr01	188903	188904	54
S288c_chr01	188910	188911	3
S288c_chr01	188911	188912	23
S288c_chr01	188921	188922	6
S288c_chr01	188922	188923	27
S288c_chr01	188926	188927	2
S288c_chr01	189260	189261	2
S288c_chr01	189267	189268	1
S288c_chr01	189282	189284	1
S288c_chr01	189719	189720	1
S288c_chr01	189725	189726	1
S288c_chr01	192359	192360	3
S288c_chr01	192364	192365	14
S288c_chr01	192368	192369	2
S288c_chr01	192369	192370	1
S288c_chr01	192428	192429	4
S288c_chr01	192473	192474	1
S288c_chr01	192475	192476	12
S288c_chr01	192483	192484	1
S288c_chr01	192550	192551	3
S288c_chr01	194223	194224	1
S288c_chr01	194576	194577	1
S288c_chr01	194598	194599	1
S288c_chr01	195245	195246	1
S288c_chr01	195725	195726	2
S288c_chr01	196027	196028	1
S288c_chr01	196040	196041	1
S288c_chr01	196305	196307	2
S288c_chr01	196309	196310	11
S288c_chr01	196324	196326	2
S288c_chr01	196327	196328	4
S288c_chr01	196330	196331	3
S288c_chr01	196332	196333	6
S288c_chr01	196338	196339	4
S288c_chr01	196342	196343	6
S288c_chr01	196344	196345	6
S288c_chr01	196348	196349	7
S288c_chr01	196352	196353	3
S288c_chr01	196376	196377	1
S288c_chr01	196377	196378	4
S288c_chr01	196424	196425	1
S288c_chr01	196427	196428	1
S288c_chr01	196431	196432	1
S288c_chr01	196432	196433	2
S288c_chr01	196435	196436	1
S288c_chr01	196436	196437	16
S288c_chr01	196442	196443	1
S288c_chr01	196459	196460	14
S288c_chr01	196573	196574	1
S288c_chr01	196685	196686	4
S288c_chr01	196705	196706	3
S288c_chr01	196706	196707	5
S288c_chr01	196732	196733	1
S288c_chr01	196737	196738	1
S288c_chr01	196741	196742	3
S288c_chr01	196788	196789	1
S288c_chr01	197020	197021	1
S288c_chr01	197040	197041	2
S288c_chr01	197084	197085	1
S288c_chr01	197089	197090	6
S288c_chr01	197091	197092	3
S288c_chr01	197096	197097	6
S288c_chr01	197097	197098	16
S288c_chr01	197102	197103	1
S288c_chr01	197105	197106	2
S288c_chr01	197113	197114	4
S288c_chr01	197170	197171	1
S288c_chr01	197189	197190	2
S288c_chr01	197214	197215	3
S288c_chr01	197584	197585	1
S288c_chr01	197678	197679	1
S288c_chr01	197751	197752	2
S288c_chr01	197784	197785	1
S288c_chr01	197798	197799	4
S288c_chr01	197810	197811	1
S288c_chr01	197909	197910	2
S288c_chr01	198335	198336	2
S288c_chr01	198437	198438	1
S288c_chr01	198444	198445	2
S288c_chr01	198450	198451	3
S288c_chr01	198606	198607	3
S288c_chr01	198903	198904	2
S288c_chr01	199082	199083	1
S288c_chr01	199265	199266	1
S288c_chr01	199366	199367	3
S288c_chr01	199839	199840	1
S288c_chr01	199864	199865	2
S288c_chr01	199865	199867	5
S288c_chr01	199877	199879	1
S288c_chr01	199899	199900	1
S288c_chr01	199900	199901	5
S288c_chr01	200882	200883	2
S288c_chr01	208077	208078	5
S288c_chr01	208081	208082	4
S288c_chr01	208097	208098	1
S288c_chr01	208103	208104	2
S288c_chr01	208105	208106	6
S288c_chr01	208111	208112	2
S288c_chr01	208135	208136	1
S288c_chr01	209962	209963	3
S288c_chr01	226901	226902	5
S288c_chr01	227660	227661	2
S288c_chr01	227711	227712	1
S288c_chr01	227730	227731	2
S288c_chr01	229339	229340	1
S288c_chr01	229479	229480	1
S288c_chr01	229489	229490	2
S288c_chr02	6558	6559	1
S288c_chr02	9752	9753	1
S288c_chr02	9819	9820	8
S288c_chr02	24816	24817	1
S288c_chr02	24823	24824	1
S288c_chr02	24835	24836	3
S288c_chr02	24836	24837	33
S288c_chr02	24841	24842	5
S288c_chr02	24863	24864	2
S288c_chr02	24871	24872	2
S288c_chr02	24873	24874	8
S288c_chr02	24874	24875	128
S288c_chr02	24883	24884	19
S288c_chr02	24888	24889	2
S288c_chr02	24889	24890	4
S288c_chr02	24891	24892	14
S288c_chr02	24892	24893	32
S288c_chr02	24894	24895	3
S288c_chr02	24896	24897	1
S288c_chr02	24900	24901	7
S288c_chr02	24904	24905	1
S288c_chr02	24917	24919	1
S288c_chr02	24919	24920	61
S288c_chr02	24927	24928	1
S288c_chr02	24929	24930	2
S288c_chr02	24936	24937	6
S288c_chr02	24937	24938	561
S288c_chr02	24939	24940	1
S288c_chr02	24946	24947	3
S288c_chr02	24950	24951	2
S288c_chr02	24951	24952	1
S288c_chr02	24953	24954	18
S288c_chr02	24956	24957	28
S288c_chr02	24958	24959	3
S288c_chr02	24960	24961	38
S288c_chr02	24963	24964	12
S288c_chr02	24992	24993	3
S288c_chr02	29669	29670	3
S288c_chr02	35485	35486	4
S288c_chr02	36897	36898	25
S288c_chr02	36900	36901	1
S288c_chr02	36904	36905	1
S288c_chr02	36925	36926	8
S288c_chr02	37016	37017	75
S288c_chr02	37017	37018	2
S288c_chr02	37019	37020	24
S288c_chr02	37024	37025	3
S288c_chr02	37028	37029	3
S288c_chr02	38693	38694	1
S288c_chr02	38696	38697	3
S288c_chr02	38697	38698	63
S288c_chr02	38729	38730	1
S288c_chr02	38747	38748	1
S288c_chr02	38755	38756	1
S288c_chr02	38756	38757	24
S288c_chr02	38768	38769	1
S288c_chr02	38769	38770	136
S288c_chr02	38780	38781	10
S288c_chr02	38784	38785	64
S288c_chr02	38790	38791	5
S288c_chr02	38797	38798	1
S288c_chr02	38800	38801	1
S288c_chr02	38801	38802	8
S288c_chr02	38813	38814	2
S288c_chr02	38815	38816	14
S288c_chr02	38823	38824	2
S288c_chr02	38832	38833	1
S288c_chr02	38856	38858	1
S288c_chr02	38878	38879	1
S288c_chr02	38879	38880	2
S288c_chr02	38887	38888	1
S288c_chr02	38892	38893	1
S288c_chr02	38897	38898	1
S288c_chr02	38902	38904	3
S288c_chr02	38907	38908	11
S288c_chr02	38919	38920	3
S288c_chr02	38921	38922	5
S288c_chr02	38931	38932	5
S288c_chr02	38943	38944	2
S288c_chr02	38955	38956	23
S288c_chr02	38957	38958	2
S288c_chr02	38961	38962	3
S288c_chr02	38962	38963	64
S288c_chr02	39103	39104	1
S288c_chr02	39269	39270	1
S288c_chr02	39519	39520	1
S288c_chr02	39536	39537	2
S288c_chr02	42186	42187	3
S288c_chr02	42530	42531	1
S288c_chr02	42537	42538	2
S288c_chr02	42543	42544	1
S288c_chr02	42833	42834	1
S288c_chr02	44160	44161	3
S288c_chr02	44165	44166	1
S288c_chr02	44166	44167	2
S288c_chr02	44171	44172	3
S288c_chr02	44173	44174	1
S288c_chr02	44203	44204	4
S288c_chr02	44204	44205	1
S288c_chr02	44205	44206	6
S288c_chr02	44206	44207	40
S288c_chr02	44347	44348	2
S288c_chr02	46072	46073	1
S288c_chr02	46102	46103	1
S288c_chr02	46134	46135	1
S288c_chr02	46405	46406	5
S288c_chr02	46411	46412	28
S288c_chr02	46418	46419	65
S288c_chr02	46419	46420	6
S288c_chr02	46420	46421	12
S288c_chr02	46421	46422	254
S288c_chr02	46429	46430	4
S288c_chr02	46430	46431	118
S288c_chr02	46431	46432	6
S288c_chr02	46432	46433	1688
S288c_chr02	46433	46434	22
S288c_chr02	46434	46435	7
S288c_chr02	46435	46436	416
S288c_chr02	46436	46437	28
S288c_chr02	46437	46438	5625
S288c_chr02	46438	46439	33
S288c_chr02	46439	46440	14
S288c_chr02	46440	46441	4
S288c_chr02	46441	46442	15
S288c_chr02	46442	46443	60
S288c_chr02	46443	46444	69
S288c_chr02	46444	46445	1419
S288c_chr02	46445	46446	2
S288c_chr02	46447	46448	1
S288c_chr02	46449	46450	3
S288c_chr02	46450	46451	402
S288c_chr02	46454	46455	1
S288c_chr02	46455	46456	21
S288c_chr02	46456	46457	106
S288c_chr02	46457	46458	1
S288c_chr02	46458	46459	13
S288c_chr02	46459	46460	396
S288c_chr02	46460	46461	14
S288c_chr02	46461	46462	16
S288c_chr02	46462	46463	203
S288c_chr02	46464	46465	3
S288c_chr02	46466	46467	37
S288c_chr02	46469	46470	4
S288c_chr02	46470	46471	1
S288c_chr02	46471	46472	49
S288c_chr02	46472	46473	206
S288c_chr02	46473	46474	2
S288c_chr02	46474	46475	86
S288c_chr02	46479	46480	5
S288c_chr02	46480	46481	10
S288c_chr02	46484	46485	3
S288c_chr02	46488	46489	9
S288c_chr02	46492	46493	1
S288c_chr02	46494	46495	61
S288c_chr02	46499	46501	1
S288c_chr02	46501	46502	45
S288c_chr02	46502	46503	7
S288c_chr02	46504	46505	12
S288c_chr02	46505	46506	6
S288c_chr02	46506	46507	52
S288c_chr02	46507	46508	1
S288c_chr02	46508	46509	3
S288c_chr02	46509	46510	153
S288c_chr02	46510	46511	1
S288c_chr02	46512	46513	53
S288c_chr02	46513	46514	564
S288c_chr02	46514	46515	118
S288c_chr02	46515	46516	15
S288c_chr02	46516	46517	2893
S288c_chr02	46517	46518	15
S288c_chr02	46518	46519	5
S288c_chr02	46519	46520	1
S288c_chr02	46526	46527	4
S288c_chr02	46527	46528	2
S288c_chr02	46534	46536	2
S288c_chr02	46537	46538	12
S288c_chr02	46543	46544	7
S288c_chr02	46559	46560	1
S288c_chr02	46612	46613	1
S288c_chr02	47095	47096	1
S288c_chr02	47328	47329	1
S288c_chr02	47366	47367	4
S288c_chr02	47373	47374	2
S288c_chr02	49459	49460	1
S288c_chr02	49467	49468	1
S288c_chr02	49470	49471	1
S288c_chr02	49472	49473	5
S288c_chr02	49474	49475	1
S288c_chr02	49475	49476	3
S288c_chr02	49476	49477	32
S288c_chr02	49480	49481	44
S288c_chr02	49483	49484	3
S288c_chr02	49489	49490	2
S288c_chr02	49495	49496	7
S288c_chr02	50735	50736	1
S288c_chr02	50978	50979	2
S288c_chr02	50993	50994	2
S288c_chr02	50997	50998	4
S288c_chr02	51004	51005	4
S288c_chr02	51009	51011	1
S288c_chr02	51014	51015	1
S288c_chr02	51015	51016	13
S288c_chr02	51017	51018	1
S288c_chr02	51019	51020	7
S288c_chr02	51039	51040	3
S288c_chr02	51043	51044	1
S288c_chr02	51047	51048	3
S288c_chr02	51054	51055	1
S288c_chr02	51073	51074	1
S288c_chr02	51084	51085	1
S288c_chr02	51111	51112	1
S288c_chr02	51116	51117	3
S288c_chr02	51137	51138	1
S288c_chr02	51243	51244	1
S288c_chr02	51277	51278	2
S288c_chr02	51327	51328	1
S288c_chr02	59832	59833	1
S288c_chr02	60634	60635	2
S288c_chr02	63660	63661	11
S288c_chr02	66005	66006	2
S288c_chr02	66016	66017	3
S288c_chr02	66924	66925	4
S288c_chr02	66928	66929	29
S288c_chr02	66930	66931	1
S288c_chr02	66931	66932	4
S288c_chr02	66933	66934	11
S288c_chr02	66935	66936	1
S288c_chr02	66937	66938	14
S288c_chr02	66942	66943	2
S288c_chr02	66944	66945	1
S288c_chr02	66949	66950	1
S288c_chr02	66950	66951	2
S288c_chr02	66952	66953	1
S288c_chr02	73017	73018	5
S288c_chr02	73024	73025	1
S288c_chr02	73025	73026	2
S288c_chr02	73026	73027	4
S288c_chr02	73029	73030	4
S288c_chr02	73033	73034	3
S288c_chr02	73036	73037	4
S288c_chr02	73037	73038	16
S288c_chr02	73045	73046	1
S288c_chr02	73046	73047	6
S288c_chr02	73075	73076	1
S288c_chr02	73077	73078	3
S288c_chr02	73084	73085	1
S288c_chr02	73087	73088	1
S288c_chr02	73092	73093	1
S288c_chr02	73096	73097	8
S288c_chr02	73105	73106	1
S288c_chr02	73108	73109	8
S288c_chr02	76887	76888	1
S288c_chr02	78128	78129	1
S288c_chr02	78615	78616	2
S288c_chr02	79833	79834	1
S288c_chr02	79834	79835	6
S288c_chr02	79836	79837	3
S288c_chr02	79837	79838	42
S288c_chr02	79842	79843	13
S288c_chr02	79843	79844	39
S288c_chr02	79844	79845	194
S288c_chr02	79849	79850	4
S288c_chr02	79850	79851	29
S288c_chr02	79851	79852	1
S288c_chr02	79853	79854	27
S288c_chr02	79856	79857	2
S288c_chr02	79860	79861	4
S288c_chr02	79863	79864	2
S288c_chr02	79864	79865	1
S288c_chr02	79872	79873	2
S288c_chr02	79875	79876	1
S288c_chr02	79897	79898	9
S288c_chr02	79899	79900	1
S288c_chr02	79900	79901	34
S288c_chr02	79908	79909	1
S288c_chr02	79911	79912	6
S288c_chr02	79915	79916	1
S288c_chr02	79921	79922	1
S288c_chr02	79924	79925	12
S288c_chr02	79931	79932	2
S288c_chr02	79942	79943	2
S288c_chr02	79948	79949	1
S288c_chr02	79961	79962	2
S288c_chr02	79967	79968	6
S288c_chr02	79972	79973	4
S288c_chr02	79987	79988	4
S288c_chr02	80004	80005	2
S288c_chr02	80010	80011	3
S288c_chr02	80254	80255	1
S288c_chr02	81066	81067	1
S288c_chr02	81080	81081	3
S288c_chr02	88199	88200	1
S288c_chr02	88277	88278	1
S288c_chr02	88331	88332	1
S288c_chr02	88340	88341	1
S288c_chr02	88347	88348	1
S288c_chr02	88371	88372	2
S288c_chr02	88462	88463	1
S288c_chr02	88465	88466	1
S288c_chr02	88467	88468	1
S288c_chr02	88468	88469	49
S288c_chr02	88470	88471	36
S288c_chr02	88471	88472	2
S288c_chr02	88472	88474	16
S288c_chr02	88480	88481	1
S288c_chr02	88481	88482	11
S288c_chr02	88483	88484	2
S288c_chr02	88484	88485	7
S288c_chr02	88486	88487	2
S288c_chr02	88545	88546	5
S288c_chr02	88549	88551	7
S288c_chr02	88558	88559	5
S288c_chr02	88565	88566	1
S288c_chr02	88568	88569	1
S288c_chr02	90250	90251	1
S288c_chr02	90468	90469	8
S288c_chr02	90471	90472	100
S288c_chr02	90472	90473	1
S288c_chr02	90474	90475	3
S288c_chr02	90476	90477	24
S288c_chr02	90481	90482	1
S288c_chr02	90484	90485	1
S288c_chr02	90485	90486	3
S288c_chr02	90486	90487	13
S288c_chr02	90491	90492	3
S288c_chr02	90614	90615	3
S288c_chr02	90658	90659	1
S288c_chr02	90666	90667	4
S288c_chr02	90667	90668	6
S288c_chr02	90669	90670	1
S288c_chr02	90671	90672	1
S288c_chr02	90674	90675	2
S288c_chr02	90675	90676	1
S288c_chr02	90694	90695	1
S288c_chr02	90885	90886	1
S288c_chr02	92086	92087	1
S288c_chr02	92093	92094	2
S288c_chr02	92100	92101	2
S288c_chr02	92102	92103	10
S288c_chr02	92103	92104	23
S288c_chr02	92104	92105	8
S288c_chr02	92105	92106	5
S288c_chr02	92108	92109	1
S288c_chr02	92109	92110	6
S288c_chr02	92110	92111	9
S288c_chr02	92173	92174	1
S288c_chr02	92181	92182	1
S288c_chr02	92187	92188	1
S288c_chr02	92189	92190	1
S288c_chr02	92190	92191	6
S288c_chr02	92200	92201	1
S288c_chr02	92203	92204	2
S288c_chr02	92207	92208	6
S288c_chr02	92243	92244	1
S288c_chr02	92732	92733	3
S288c_chr02	93459	93460	1
S288c_chr02	93477	93478	3
S288c_chr02	93478	93479	45
S288c_chr02	93480	93481	9
S288c_chr02	93481	93482	2
S288c_chr02	93482	93483	195
S288c_chr02	93488	93489	2
S288c_chr02	93490	93491	3
S288c_chr02	93521	93522	3
S288c_chr02	93554	93555	1
S288c_chr02	93577	93578	2
S288c_chr02	93579	93580	5
S288c_chr02	93597	93598	9
S288c_chr02	93599	93600	1
S288c_chr02	93614	93615	1
S288c_chr02	93627	93628	2
S288c_chr02	93628	93629	66
S288c_chr02	93647	93648	2
S288c_chr02	93649	93650	2
S288c_chr02	93761	93762	1
S288c_chr02	93911	93912	2
S288c_chr02	93919	93920	3
S288c_chr02	100364	100365	2
S288c_chr02	102078	102079	2
S288c_chr02	103324	103325	2
S288c_chr02	105254	105255	7
S288c_chr02	105291	105292	3
S288c_chr02	105293	105294	7
S288c_chr02	105312	105313	2
S288c_chr02	105316	105317	1
S288c_chr02	105320	105321	1
S288c_chr02	105574	105575	6
S288c_chr02	108868	108869	1
S288c_chr02	110020	110021	1
S288c_chr02	110032	110033	1
S288c_chr02	110036	110037	1
S288c_chr02	110038	110039	1
S288c_chr02	110043	110044	1
S288c_chr02	110044	110045	4
S288c_chr02	110045	110046	10
S288c_chr02	110053	110054	7
S288c_chr02	110969	110970	1
S288c_chr02	111278	111279	2
S288c_chr02	111279	111280	23
S288c_chr02	111281	111282	1
S288c_chr02	111282	111283	8
S288c_chr02	111295	111296	14
S288c_chr02	111312	111313	1
S288c_chr02	111419	111420	1
S288c_chr02	111434	111435	2
S288c_chr02	111577	111578	2
S288c_chr02	112801	112802	7
S288c_chr02	112812	112813	2
S288c_chr02	112815	112816	12
S288c_chr02	112817	112818	175
S288c_chr02	112818	112819	3
S288c_chr02	112820	112821	1
S288c_chr02	112821	112822	2
S288c_chr02	112822	112823	12
S288c_chr02	112823	112824	31
S288c_chr02	112824	112825	370
S288c_chr02	112826	112827	2
S288c_chr02	112829	112830	68
S288c_chr02	112831	112833	6
S288c_chr02	112833	112834	351
S288c_chr02	112847	112848	2
S288c_chr02	112856	112857	1
S288c_chr02	112857	112858	10
S288c_chr02	112863	112864	2
S288c_chr02	114646	114647	4
S288c_chr02	115358	115359	1
S288c_chr02	115362	115363	1
S288c_chr02	115364	115365	1
S288c_chr02	115368	115369	1
S288c_chr02	115379	115380	6
S288c_chr02	115380	115381	20
S288c_chr02	115381	115382	9
S288c_chr02	115382	115383	59
S288c_chr02	115386	115387	35
S288c_chr02	115388	115389	6
S288c_chr02	115393	115394	4
S288c_chr02	115399	115400	13
S288c_chr02	115402	115403	6
S288c_chr02	115403	115404	25
S288c_chr02	115404	115405	167
S288c_chr02	115412	115413	20
S288c_chr02	115421	115422	1
S288c_chr02	115423	115424	15
S288c_chr02	115424	115425	5
S288c_chr02	115425	115426	3
S288c_chr02	115426	115427	131
S288c_chr02	115434	115435	11
S288c_chr02	115436	115437	248
S288c_chr02	115438	115439	1
S288c_chr02	115531	115532	1
S288c_chr02	115534	115535	3
S288c_chr02	115552	115553	1
S288c_chr02	115555	115556	10
S288c_chr02	115559	115560	9
S288c_chr02	115560	115561	20
S288c_chr02	115561	115562	2
S288c_chr02	115562	115563	5
S288c_chr02	115563	115564	36
S288c_chr02	115566	115567	5
S288c_chr02	115573	115574	3
S288c_chr02	115580	115581	74
S288c_chr02	115584	115585	2
S288c_chr02	115589	115590	7
S288c_chr02	116705	116706	1
S288c_chr02	116834	116835	3
S288c_chr02	117445	117446	1
S288c_chr02	117453	117454	14
S288c_chr02	117457	117458	2
S288c_chr02	117459	117460	2
S288c_chr02	117464	117465	1
S288c_chr02	117468	117469	4
S288c_chr02	117480	117481	1
S288c_chr02	117489	117490	1
S288c_chr02	119192	119193	4
S288c_chr02	119285	119286	14
S288c_chr02	119290	119291	1
S288c_chr02	119292	119293	5
S288c_chr02	119294	119295	5
S288c_chr02	119295	119296	15
S288c_chr02	119305	119306	4
S288c_chr02	119308	119309	2
S288c_chr02	119310	119311	3
S288c_chr02	119314	119315	1
S288c_chr02	119315	119316	3
S288c_chr02	119325	119326	4
S288c_chr02	119326	119327	15
S288c_chr02	119329	119330	8
S288c_chr02	119344	119345	5
S288c_chr02	119352	119353	6
S288c_chr02	119358	119359	5
S288c_chr02	119359	119360	1
S288c_chr02	119369	119370	1
S288c_chr02	119378	119379	2
S288c_chr02	119379	119380	9
S288c_chr02	119381	119382	5
S288c_chr02	119383	119384	16
S288c_chr02	122428	122429	10
S288c_chr02	122585	122586	2
S288c_chr02	126117	126118	1
S288c_chr02	126176	126177	7
S288c_chr02	126177	126178	1
S288c_chr02	126179	126180	12
S288c_chr02	126180	126181	88
S288c_chr02	126181	126182	1
S288c_chr02	126182	126183	2
S288c_chr02	126183	126184	10
S288c_chr02	126184	126185	94
S288c_chr02	126185	126186	551
S288c_chr02	126191	126192	1
S288c_chr02	126192	126193	3
S288c_chr02	126193	126194	6
S288c_chr02	126196	126197	1
S288c_chr02	126226	126227	1
S288c_chr02	126231	126232	1
S288c_chr02	126274	126275	2
S288c_chr02	126324	126325	3
S288c_chr02	127499	127500	3
S288c_chr02	127502	127503	2
S288c_chr02	127507	127508	8
S288c_chr02	127511	127512	1
S288c_chr02	127607	127608	4
S288c_chr02	127630	127631	2
S288c_chr02	127775	127776	1
S288c_chr02	132842	132843	1
S288c_chr02	133832	133833	6
S288c_chr02	133838	133839	2
S288c_chr02	133927	133928	1
S288c_chr02	133931	133932	2
S288c_chr02	133936	133937	1
S288c_chr02	133945	133946	2
S288c_chr02	136640	136641	1
S288c_chr02	141496	141497	11
S288c_chr02	141958	141959	2
S288c_chr02	141988	141989	1
S288c_chr02	141990	141991	7
S288c_chr02	141996	141997	1
S288c_chr02	142005	142006	2
S288c_chr02	142008	142009	1
S288c_chr02	142009	142010	3
S288c_chr02	142011	142012	38
S288c_chr02	142016	142017	5
S288c_chr02	142017	142018	34
S288c_chr02	142018	142019	2
S288c_chr02	142022	142023	3
S288c_chr02	142023	142024	5
S288c_chr02	142024	142025	1
S288c_chr02	142026	142027	29
S288c_chr02	142027	142028	314
S288c_chr02	142029	142030	1
S288c_chr02	142031	142032	1
S288c_chr02	142033	142034	2
S288c_chr02	142034	142035	1
S288c_chr02	142035	142036	10
S288c_chr02	142036	142037	2
S288c_chr02	142037	142038	3
S288c_chr02	142039	142040	7
S288c_chr02	142046	142047	6
S288c_chr02	142048	142049	1
S288c_chr02	142062	142063	1
S288c_chr02	142063	142064	10
S288c_chr02	142071	142072	3
S288c_chr02	142078	142079	1
S288c_chr02	142079	142080	18
S288c_chr02	142080	142081	9
S288c_chr02	142081	142082	2
S288c_chr02	142082	142083	18
S288c_chr02	142083	142084	4
S288c_chr02	142084	142085	42
S288c_chr02	142094	142095	29
S288c_chr02	142099	142100	2
S288c_chr02	142101	142102	3
S288c_chr02	142102	142103	13
S288c_chr02	142105	142106	9
S288c_chr02	142112	142113	4
S288c_chr02	142126	142127	1
S288c_chr02	142192	142193	1
S288c_chr02	142204	142205	1
S288c_chr02	142404	142405	1
S288c_chr02	143390	143391	2
S288c_chr02	143690	143691	11
S288c_chr02	143693	143694	2
S288c_chr02	143699	143700	2
S288c_chr02	143704	143705	9
S288c_chr02	143705	143706	2
S288c_chr02	143706	143707	31
S288c_chr02	143710	143711	2
S288c_chr02	143712	143713	9
S288c_chr02	143788	143789	1
S288c_chr02	146940	146941	16
S288c_chr02	146941	146942	1
S288c_chr02	146942	146943	38
S288c_chr02	146943	146944	5
S288c_chr02	146944	146945	6
S288c_chr02	146945	146946	2
S288c_chr02	146946	146947	46
S288c_chr02	146949	146950	3
S288c_chr02	146950	146951	58
S288c_chr02	146955	146956	10
S288c_chr02	146956	146957	1
S288c_chr02	146958	146960	1
S288c_chr02	146963	146964	4
S288c_chr02	146973	146974	16
S288c_chr02	146975	146976	4
S288c_chr02	146976	146977	69
S288c_chr02	146981	146982	3
S288c_chr02	146982	146983	1
S288c_chr02	146984	146985	1
S288c_chr02	146992	146993	3
S288c_chr02	146993	146994	5
S288c_chr02	146994	146995	6
S288c_chr02	147000	147001	2
S288c_chr02	147002	147003	1
S288c_chr02	147004	147005	11
S288c_chr02	147006	147007	3
S288c_chr02	147007	147008	17
S288c_chr02	147029	147030	1
S288c_chr02	147040	147041	2
S288c_chr02	147055	147056	1
S288c_chr02	147268	147270	1
S288c_chr02	147481	147482	3
S288c_chr02	147499	147500	1
S288c_chr02	150309	150310	3
S288c_chr02	150382	150383	3
S288c_chr02	150394	150395	6
S288c_chr02	150399	150400	1
S288c_chr02	150402	150403	11
S288c_chr02	150420	150421	3
S288c_chr02	150422	150423	8
S288c_chr02	150435	150436	2
S288c_chr02	150443	150444	1
S288c_chr02	150444	150445	4
S288c_chr02	150456	150457	1
S288c_chr02	159863	159864	2
S288c_chr02	161179	161180	4
S288c_chr02	161192	161194	1
S288c_chr02	161194	161195	7
S288c_chr02	161431	161432	14
S288c_chr02	161504	161505	1
S288c_chr02	161506	161507	23
S288c_chr02	161507	161508	1
S288c_chr02	161508	161509	142
S288c_chr02	161509	161510	2
S288c_chr02	161510	161511	1
S288c_chr02	161511	161512	13
S288c_chr02	161522	161523	1
S288c_chr02	161528	161529	5
S288c_chr02	161531	161532	14
S288c_chr02	161534	161535	8
S288c_chr02	161537	161538	1
S288c_chr02	161541	161542	1
S288c_chr02	162810	162811	1
S288c_chr02	162864	162865	3
S288c_chr02	162873	162874	3
S288c_chr02	162985	162986	2
S288c_chr02	166131	166132	2
S288c_chr02	167365	167366	5
S288c_chr02	167367	167368	3
S288c_chr02	167370	167371	10
S288c_chr02	167483	167484	6
S288c_chr02	167488	167489	1
S288c_chr02	167489	167490	5
S288c_chr02	167493	167494	1
S288c_chr02	167499	167500	2
S288c_chr02	167510	167511	1
S288c_chr02	169274	169275	5
S288c_chr02	169359	169360	1
S288c_chr02	169415	169416	9
S288c_chr02	169419	169420	3
S288c_chr02	169420	169421	4
S288c_chr02	169421	169422	1
S288c_chr02	169422	169423	45
S288c_chr02	169423	169424	11
S288c_chr02	169425	169426	1
S288c_chr02	169428	169429	2
S288c_chr02	169430	169431	12
S288c_chr02	169431	169432	3
S288c_chr02	169433	169434	4
S288c_chr02	169434	169435	53
S288c_chr02	169440	169441	23
S288c_chr02	169442	169443	35
S288c_chr02	169443	169444	255
S288c_chr02	169449	169450	25
S288c_chr02	169450	169451	80
S288c_chr02	169451	169452	4
S288c_chr02	169452	169453	19
S288c_chr02	169453	169454	1556
S288c_chr02	169454	169455	3
S288c_chr02	169455	169456	4
S288c_chr02	169456	169457	2
S288c_chr02	169457	169458	224
S288c_chr02	169458	169459	2
S288c_chr02	169459	169460	2173
S288c_chr02	169460	169461	34
S288c_chr02	169461	169462	13
S288c_chr02	169462	169463	551
S288c_chr02	169463	169464	10
S288c_chr02	169464	169465	6
S288c_chr02	169465	169466	685
S288c_chr02	169467	169468	14
S288c_chr02	169468	169469	7
S288c_chr02	169469	169470	91
S288c_chr02	169470	169471	14
S288c_chr02	169471	169472	1131
S288c_chr02	169472	169473	9
S288c_chr02	169473	169474	8
S288c_chr02	169474	169475	6
S288c_chr02	169475	169476	41
S288c_chr02	169476	169477	7730
S288c_chr02	169477	169478	8
S288c_chr02	169478	169479	53
S288c_chr02	169479	169480	4590
S288c_chr02	169480	169481	11
S288c_chr02	169481	169482	204
S288c_chr02	169483	169484	35
S288c_chr02	169487	169488	29
[truncated: 72,890 more rows]
