# Supplementary material for: Alternative polyadenylation diversifies post‐transcriptional regulation by selective RNA–protein interactions
Source: Mol Syst Biol. 2014 Feb 25;10(2):719. doi: 10.1002/msb.135068 (PMC4023391; doi:10.1002/msb.135068)
Supplement: Supplementary file 13 — Sweave document [file MSB-10-2-719-s13.zip › C_t5_TATATC_fwd_uniquelyAligned_plus.sorted.bedgraph]

S288c_chr01	3513	3514	2
S288c_chr01	4979	4980	1
S288c_chr01	11416	11417	2
S288c_chr01	11419	11420	2
S288c_chr01	11438	11439	1
S288c_chr01	16737	16738	2
S288c_chr01	16758	16759	1
S288c_chr01	17191	17192	5
S288c_chr01	18029	18030	2
S288c_chr01	18041	18042	4
S288c_chr01	18049	18050	1
S288c_chr01	19269	19270	3
S288c_chr01	19309	19310	1
S288c_chr01	20205	20206	7
S288c_chr01	23911	23912	2
S288c_chr01	23915	23916	5
S288c_chr01	28972	28973	1
S288c_chr01	31075	31076	1
S288c_chr01	31265	31267	1
S288c_chr01	31282	31283	2
S288c_chr01	31329	31330	1
S288c_chr01	31407	31408	4
S288c_chr01	31413	31414	4
S288c_chr01	31414	31415	1
S288c_chr01	31418	31419	3
S288c_chr01	32938	32939	17
S288c_chr01	32946	32947	1
S288c_chr01	33232	33233	2
S288c_chr01	36687	36688	2
S288c_chr01	40448	40449	3
S288c_chr01	41922	41923	1
S288c_chr01	45048	45049	3
S288c_chr01	47598	47599	1
S288c_chr01	51689	51690	5
S288c_chr01	51701	51702	16
S288c_chr01	51703	51704	1
S288c_chr01	51714	51715	1
S288c_chr01	51718	51719	228
S288c_chr01	51719	51720	25
S288c_chr01	51720	51721	1
S288c_chr01	51723	51724	1
S288c_chr01	51725	51726	181
S288c_chr01	51726	51727	1
S288c_chr01	51728	51729	22
S288c_chr01	51729	51730	7
S288c_chr01	51732	51733	6
S288c_chr01	51734	51735	1
S288c_chr01	51735	51736	408
S288c_chr01	51736	51737	12
S288c_chr01	51737	51738	14
S288c_chr01	51738	51739	1
S288c_chr01	51740	51741	52
S288c_chr01	51741	51742	3
S288c_chr01	51752	51753	3
S288c_chr01	51758	51759	1
S288c_chr01	51762	51763	8
S288c_chr01	51776	51777	1
S288c_chr01	52018	52019	3
S288c_chr01	52413	52414	1
S288c_chr01	54911	54912	1
S288c_chr01	54917	54918	1
S288c_chr01	54933	54934	54
S288c_chr01	54934	54935	2
S288c_chr01	54936	54937	8
S288c_chr01	54939	54940	1
S288c_chr01	54943	54944	1
S288c_chr01	54947	54948	1
S288c_chr01	55104	55105	1
S288c_chr01	55654	55655	3
S288c_chr01	55893	55894	4
S288c_chr01	56848	56849	1
S288c_chr01	56869	56870	1
S288c_chr01	56882	56883	2
S288c_chr01	56886	56887	1
S288c_chr01	56894	56895	4
S288c_chr01	56896	56897	2
S288c_chr01	56900	56901	9
S288c_chr01	56906	56907	121
S288c_chr01	56907	56908	5
S288c_chr01	56910	56911	27
S288c_chr01	56912	56913	5
S288c_chr01	56914	56915	14
S288c_chr01	56915	56916	1
S288c_chr01	56916	56917	3
S288c_chr01	56921	56922	23
S288c_chr01	56922	56923	7
S288c_chr01	56923	56924	1
S288c_chr01	57775	57776	2
S288c_chr01	57778	57779	13
S288c_chr01	57779	57780	1
S288c_chr01	57837	57838	1
S288c_chr01	57843	57844	1
S288c_chr01	57846	57847	1
S288c_chr01	57848	57849	30
S288c_chr01	57849	57850	24
S288c_chr01	57852	57853	2
S288c_chr01	57853	57854	489
S288c_chr01	57854	57855	33
S288c_chr01	57855	57856	5
S288c_chr01	57856	57857	4
S288c_chr01	57857	57858	140
S288c_chr01	57858	57859	13
S288c_chr01	57859	57860	82
S288c_chr01	57860	57861	259
S288c_chr01	57861	57862	6
S288c_chr01	57862	57863	8
S288c_chr01	57863	57864	594
S288c_chr01	57864	57865	43
S288c_chr01	57865	57866	21
S288c_chr01	57866	57867	10
S288c_chr01	57867	57868	89
S288c_chr01	57868	57869	2
S288c_chr01	57869	57870	775
S288c_chr01	57870	57871	65
S288c_chr01	57871	57872	2
S288c_chr01	57872	57873	3
S288c_chr01	57875	57876	1
S288c_chr01	57876	57877	84
S288c_chr01	57877	57878	1
S288c_chr01	57878	57879	13
S288c_chr01	57882	57883	3
S288c_chr01	57895	57897	2
S288c_chr01	58469	58470	3
S288c_chr01	58471	58472	2
S288c_chr01	58480	58481	1
S288c_chr01	58485	58486	1
S288c_chr01	58498	58499	39
S288c_chr01	58499	58500	3
S288c_chr01	58530	58531	1
S288c_chr01	58602	58603	18
S288c_chr01	58608	58610	2
S288c_chr01	58610	58612	1
S288c_chr01	58614	58615	50
S288c_chr01	58616	58618	3
S288c_chr01	58618	58619	100
S288c_chr01	58619	58620	2
S288c_chr01	58620	58621	10
S288c_chr01	58621	58622	29
S288c_chr01	58622	58623	2
S288c_chr01	58625	58626	1
S288c_chr01	58633	58634	1
S288c_chr01	62556	62557	1
S288c_chr01	62565	62566	1
S288c_chr01	62568	62569	1
S288c_chr01	62572	62573	2
S288c_chr01	62576	62577	1
S288c_chr01	65347	65348	1
S288c_chr01	65361	65362	2
S288c_chr01	65362	65363	1
S288c_chr01	65365	65366	5
S288c_chr01	65367	65368	1
S288c_chr01	65374	65375	9
S288c_chr01	65456	65457	1
S288c_chr01	65459	65460	2
S288c_chr01	65460	65461	1
S288c_chr01	65587	65588	1
S288c_chr01	65627	65628	3
S288c_chr01	68624	68625	1
S288c_chr01	68628	68629	10
S288c_chr01	68642	68643	11
S288c_chr01	68646	68647	6
S288c_chr01	68652	68653	25
S288c_chr01	68653	68654	6
S288c_chr01	68654	68655	1
S288c_chr01	68657	68658	3
S288c_chr01	69843	69844	4
S288c_chr01	73279	73280	6
S288c_chr01	73317	73318	2
S288c_chr01	73325	73326	16
S288c_chr01	73332	73333	1
S288c_chr01	73339	73340	3
S288c_chr01	73346	73347	3
S288c_chr01	73359	73360	2
S288c_chr01	73370	73371	2
S288c_chr01	73371	73372	1
S288c_chr01	73617	73618	5
S288c_chr01	73919	73920	1
S288c_chr01	74261	74262	1
S288c_chr01	74760	74761	5
S288c_chr01	74772	74773	2
S288c_chr01	74777	74778	25
S288c_chr01	74778	74779	3
S288c_chr01	74780	74781	2
S288c_chr01	74795	74796	1
S288c_chr01	74799	74800	6
S288c_chr01	74827	74828	3
S288c_chr01	74831	74832	4
S288c_chr01	74832	74833	1
S288c_chr01	74833	74834	4
S288c_chr01	74835	74836	5
S288c_chr01	74836	74837	2
S288c_chr01	74840	74841	7
S288c_chr01	74846	74847	1
S288c_chr01	74848	74849	1
S288c_chr01	74849	74850	149
S288c_chr01	74850	74851	9
S288c_chr01	74851	74853	1
S288c_chr01	74853	74854	27
S288c_chr01	74856	74857	11
S288c_chr01	74857	74858	1
S288c_chr01	74862	74863	1
S288c_chr01	74878	74879	1
S288c_chr01	75013	75014	373
S288c_chr01	75014	75015	12
S288c_chr01	75015	75016	8
S288c_chr01	75018	75019	9
S288c_chr01	75021	75022	1
S288c_chr01	75033	75034	1
S288c_chr01	75606	75607	5
S288c_chr01	75608	75609	3
S288c_chr01	75674	75675	5
S288c_chr01	80247	80248	2
S288c_chr01	80562	80563	4
S288c_chr01	80568	80569	21
S288c_chr01	80590	80591	1
S288c_chr01	80593	80594	2
S288c_chr01	80595	80596	1
S288c_chr01	80597	80598	1
S288c_chr01	80607	80608	1
S288c_chr01	80609	80610	2
S288c_chr01	80610	80611	1
S288c_chr01	80666	80667	1
S288c_chr01	83191	83192	3
S288c_chr01	83196	83197	12
S288c_chr01	83197	83198	4
S288c_chr01	83209	83210	6
S288c_chr01	83210	83211	1
S288c_chr01	83218	83219	4
S288c_chr01	84583	84584	14
S288c_chr01	84586	84587	1
S288c_chr01	84602	84603	4
S288c_chr01	84607	84608	1
S288c_chr01	84610	84611	2
S288c_chr01	84627	84628	1
S288c_chr01	84711	84712	12
S288c_chr01	87547	87548	1
S288c_chr01	87681	87682	1
S288c_chr01	87683	87684	6
S288c_chr01	87685	87686	41
S288c_chr01	87687	87688	1
S288c_chr01	87691	87692	244
S288c_chr01	87692	87693	13
S288c_chr01	87694	87695	24
S288c_chr01	87706	87707	6
S288c_chr01	87715	87716	4
S288c_chr01	87718	87719	1
S288c_chr01	87725	87726	1
S288c_chr01	87731	87732	5
S288c_chr01	87737	87738	7
S288c_chr01	87738	87739	1
S288c_chr01	87743	87744	22
S288c_chr01	87744	87745	4
S288c_chr01	87746	87747	3
S288c_chr01	87751	87752	2
S288c_chr01	87754	87755	1
S288c_chr01	87757	87758	32
S288c_chr01	87758	87759	9
S288c_chr01	87759	87760	1
S288c_chr01	87761	87762	8
S288c_chr01	87762	87763	3
S288c_chr01	87763	87764	1
S288c_chr01	87764	87765	2
S288c_chr01	87767	87768	64
S288c_chr01	87768	87769	14
S288c_chr01	87770	87771	6
S288c_chr01	87772	87773	5
S288c_chr01	87774	87775	1
S288c_chr01	87778	87779	7
S288c_chr01	87779	87780	1
S288c_chr01	87781	87782	1
S288c_chr01	87787	87788	17
S288c_chr01	87793	87794	2
S288c_chr01	87795	87796	11
S288c_chr01	87796	87797	1
S288c_chr01	87798	87799	1
S288c_chr01	87800	87801	1
S288c_chr01	87823	87824	1
S288c_chr01	87831	87832	1
S288c_chr01	87845	87846	4
S288c_chr01	88019	88020	2
S288c_chr01	88021	88022	1
S288c_chr01	88363	88364	2
S288c_chr01	89483	89484	1
S288c_chr01	90270	90271	2
S288c_chr01	90403	90404	6
S288c_chr01	90404	90405	1
S288c_chr01	90412	90413	14
S288c_chr01	91226	91227	1
S288c_chr01	95058	95059	1
S288c_chr01	95141	95142	1
S288c_chr01	95325	95326	5
S288c_chr01	95466	95467	1
S288c_chr01	95470	95471	30
S288c_chr01	95476	95477	2
S288c_chr01	95477	95478	5
S288c_chr01	95480	95481	1
S288c_chr01	95481	95482	258
S288c_chr01	95482	95483	10
S288c_chr01	95483	95484	25
S288c_chr01	95484	95485	4
S288c_chr01	95485	95487	3
S288c_chr01	95487	95488	4
S288c_chr01	95489	95490	14
S288c_chr01	95491	95492	1
S288c_chr01	95497	95498	1
S288c_chr01	95530	95531	2
S288c_chr01	95549	95550	1
S288c_chr01	95578	95579	3
S288c_chr01	95595	95596	14
S288c_chr01	95604	95605	2
S288c_chr01	95890	95891	4
S288c_chr01	95898	95899	5
S288c_chr01	96869	96870	1
S288c_chr01	96875	96876	1
S288c_chr01	99944	99945	1
S288c_chr01	99971	99972	6
S288c_chr01	100021	100022	85
S288c_chr01	100023	100024	9
S288c_chr01	100024	100025	14
S288c_chr01	100025	100026	2
S288c_chr01	100033	100034	20
S288c_chr01	100037	100038	3
S288c_chr01	100040	100041	24
S288c_chr01	100047	100048	7
S288c_chr01	100050	100051	2
S288c_chr01	100057	100058	12
S288c_chr01	100538	100539	1
S288c_chr01	100541	100542	6
S288c_chr01	100562	100563	13
S288c_chr01	100568	100569	3
S288c_chr01	100584	100585	3
S288c_chr01	100606	100607	1
S288c_chr01	100709	100710	1
S288c_chr01	100722	100723	5
S288c_chr01	100729	100730	1
S288c_chr01	101336	101337	1
S288c_chr01	101350	101351	8
S288c_chr01	101365	101366	6
S288c_chr01	101370	101371	6
S288c_chr01	101383	101384	1
S288c_chr01	101385	101386	1
S288c_chr01	101390	101391	1
S288c_chr01	101395	101396	1
S288c_chr01	101409	101410	3
S288c_chr01	101477	101478	1
S288c_chr01	102062	102063	3
S288c_chr01	102655	102656	1
S288c_chr01	103402	103404	4
S288c_chr01	104344	104345	1
S288c_chr01	104361	104362	2
S288c_chr01	106120	106121	32
S288c_chr01	106122	106123	1
S288c_chr01	106124	106125	21
S288c_chr01	106126	106127	1
S288c_chr01	106127	106128	29
S288c_chr01	106128	106129	1
S288c_chr01	106129	106130	18
S288c_chr01	106132	106133	12
S288c_chr01	106139	106140	2
S288c_chr01	106140	106141	1
S288c_chr01	106141	106142	12
S288c_chr01	106142	106143	812
S288c_chr01	106143	106144	44
S288c_chr01	106144	106145	67
S288c_chr01	106145	106146	1
S288c_chr01	106149	106150	189
S288c_chr01	106150	106151	4
S288c_chr01	106151	106152	16
S288c_chr01	106152	106153	60
S288c_chr01	106154	106155	20
S288c_chr01	106156	106157	10
S288c_chr01	106160	106161	16
S288c_chr01	106162	106163	50
S288c_chr01	106163	106164	12
S288c_chr01	106165	106166	1
S288c_chr01	106169	106170	92
S288c_chr01	106170	106171	2
S288c_chr01	106171	106172	9
S288c_chr01	106173	106174	7
S288c_chr01	106180	106181	8
S288c_chr01	106203	106204	5
S288c_chr01	106206	106207	11
S288c_chr01	106210	106211	37
S288c_chr01	106212	106213	5
S288c_chr01	106215	106216	1
S288c_chr01	106242	106243	21
S288c_chr01	106243	106244	1
S288c_chr01	108651	108652	1
S288c_chr01	108717	108718	1
S288c_chr01	108730	108731	29
S288c_chr01	108731	108732	2
S288c_chr01	108741	108742	1
S288c_chr01	108758	108759	9
S288c_chr01	108771	108772	26
S288c_chr01	108772	108773	1
S288c_chr01	108791	108792	19
S288c_chr01	108812	108813	25
S288c_chr01	108815	108816	2
S288c_chr01	108819	108820	10
S288c_chr01	108821	108822	1
S288c_chr01	108824	108825	2
S288c_chr01	108829	108830	27
S288c_chr01	108830	108831	1
S288c_chr01	108832	108833	8
S288c_chr01	108833	108834	1
S288c_chr01	108834	108835	251
S288c_chr01	108835	108836	75
S288c_chr01	108836	108837	20
S288c_chr01	108837	108838	2
S288c_chr01	108838	108839	6
S288c_chr01	108841	108842	7
S288c_chr01	108843	108844	1
S288c_chr01	108857	108858	2
S288c_chr01	108878	108879	4
S288c_chr01	108879	108880	2
S288c_chr01	110535	110536	3
S288c_chr01	110537	110538	2
S288c_chr01	110588	110589	16
S288c_chr01	110595	110596	2
S288c_chr01	110610	110611	13
S288c_chr01	110615	110616	117
S288c_chr01	110619	110620	6
S288c_chr01	110620	110621	1
S288c_chr01	110629	110630	4
S288c_chr01	110775	110776	1
S288c_chr01	113451	113452	2
S288c_chr01	113489	113490	3
S288c_chr01	113506	113507	2
S288c_chr01	113530	113531	1
S288c_chr01	113536	113537	72
S288c_chr01	113538	113539	3
S288c_chr01	113541	113542	2
S288c_chr01	113543	113544	30
S288c_chr01	113544	113546	1
S288c_chr01	113558	113559	4
S288c_chr01	118425	118426	2
S288c_chr01	118439	118440	1
S288c_chr01	118446	118447	1
S288c_chr01	119629	119630	3
S288c_chr01	126755	126756	24
S288c_chr01	126756	126757	4
S288c_chr01	126757	126758	6
S288c_chr01	126759	126760	11
S288c_chr01	126761	126762	3
S288c_chr01	126763	126764	1
S288c_chr01	126765	126766	1
S288c_chr01	126776	126777	1
S288c_chr01	126895	126896	506
S288c_chr01	126896	126897	53
S288c_chr01	126897	126898	5
S288c_chr01	126898	126899	1
S288c_chr01	128060	128061	2
S288c_chr01	128117	128118	4
S288c_chr01	128204	128205	11
S288c_chr01	128207	128208	12
S288c_chr01	128208	128209	3
S288c_chr01	133643	133644	2
S288c_chr01	133990	133991	2
S288c_chr01	134066	134067	5
S288c_chr01	134074	134075	4
S288c_chr01	134076	134077	1
S288c_chr01	134082	134083	22
S288c_chr01	134087	134088	7
S288c_chr01	137392	137393	1
S288c_chr01	137431	137432	1
S288c_chr01	137434	137435	2
S288c_chr01	137435	137436	1
S288c_chr01	137449	137450	1
S288c_chr01	137515	137516	2
S288c_chr01	137519	137520	1
S288c_chr01	137521	137522	122
S288c_chr01	137523	137524	5
S288c_chr01	137524	137525	44
S288c_chr01	137525	137526	2
S288c_chr01	137526	137527	3
S288c_chr01	137529	137530	11
S288c_chr01	137531	137532	46
S288c_chr01	137532	137533	1
S288c_chr01	137534	137535	4
S288c_chr01	137535	137536	2
S288c_chr01	137544	137545	1
S288c_chr01	137547	137548	8
S288c_chr01	137551	137552	275
S288c_chr01	137552	137554	1
S288c_chr01	137557	137558	39
S288c_chr01	137559	137560	50
S288c_chr01	137567	137568	2
S288c_chr01	137569	137570	1
S288c_chr01	137573	137574	159
S288c_chr01	137575	137576	1
S288c_chr01	137580	137581	5
S288c_chr01	137630	137631	4
S288c_chr01	137975	137976	1
S288c_chr01	137981	137982	1
S288c_chr01	137983	137984	2
S288c_chr01	138994	138995	1
S288c_chr01	139293	139294	1
S288c_chr01	139296	139297	1
S288c_chr01	139300	139301	3
S288c_chr01	139320	139321	2
S288c_chr01	139323	139324	10
S288c_chr01	139325	139327	1
S288c_chr01	139331	139332	10
S288c_chr01	139333	139334	1
S288c_chr01	139335	139336	1
S288c_chr01	139337	139338	11
S288c_chr01	139341	139342	2
S288c_chr01	139343	139344	2
S288c_chr01	139353	139354	3
S288c_chr01	139354	139356	1
S288c_chr01	139356	139357	2623
S288c_chr01	139357	139358	39
S288c_chr01	139358	139359	17
S288c_chr01	139359	139360	3
S288c_chr01	139360	139361	2
S288c_chr01	139369	139370	46
S288c_chr01	139374	139375	2
S288c_chr01	139376	139377	12
S288c_chr01	139377	139378	1
S288c_chr01	139378	139379	43
S288c_chr01	139380	139381	192
S288c_chr01	139381	139382	22
S288c_chr01	139382	139383	2
S288c_chr01	139383	139384	1
S288c_chr01	139385	139386	3
S288c_chr01	139400	139401	2
S288c_chr01	139431	139432	1
S288c_chr01	139473	139474	2
S288c_chr01	141899	141900	7
S288c_chr01	142297	142298	1
S288c_chr01	142310	142311	2
S288c_chr01	142756	142757	2
S288c_chr01	143296	143297	5
S288c_chr01	143301	143302	3
S288c_chr01	143335	143336	1
S288c_chr01	147499	147500	5
S288c_chr01	147507	147508	4
S288c_chr01	147511	147512	4
S288c_chr01	147513	147514	12
S288c_chr01	147515	147516	2
S288c_chr01	147524	147525	15
S288c_chr01	147529	147530	8
S288c_chr01	147536	147537	9
S288c_chr01	147538	147539	13
S288c_chr01	147550	147551	1
S288c_chr01	147557	147558	4
S288c_chr01	147561	147562	1
S288c_chr01	147571	147572	1
S288c_chr01	148575	148576	1
S288c_chr01	148746	148747	1
S288c_chr01	149092	149093	6
S288c_chr01	149646	149647	2
S288c_chr01	149932	149933	7
S288c_chr01	151743	151744	1
S288c_chr01	152124	152125	3
S288c_chr01	153477	153478	1
S288c_chr01	153649	153650	3
S288c_chr01	153678	153679	2
S288c_chr01	153765	153766	1
S288c_chr01	153783	153784	1
S288c_chr01	153788	153789	4
S288c_chr01	153823	153824	1
S288c_chr01	153824	153825	2
S288c_chr01	153827	153828	24
S288c_chr01	153831	153832	104
S288c_chr01	153833	153834	6
S288c_chr01	153834	153835	42
S288c_chr01	153836	153837	1
S288c_chr01	153846	153847	2
S288c_chr01	153849	153850	2
S288c_chr01	153854	153855	2
S288c_chr01	153856	153857	1
S288c_chr01	153859	153860	1
S288c_chr01	153867	153868	5
S288c_chr01	153874	153875	55
S288c_chr01	153876	153877	7
S288c_chr01	153880	153881	4
S288c_chr01	153889	153890	23
S288c_chr01	153890	153891	4
S288c_chr01	153891	153892	3
S288c_chr01	153900	153901	1
S288c_chr01	153904	153905	1
S288c_chr01	153911	153912	3
S288c_chr01	153913	153914	2
S288c_chr01	153920	153921	6
S288c_chr01	153928	153929	14
S288c_chr01	153929	153931	1
S288c_chr01	153934	153935	12
S288c_chr01	153935	153936	1
S288c_chr01	153936	153937	3
S288c_chr01	153949	153950	119
S288c_chr01	153950	153951	14
S288c_chr01	153951	153952	2
S288c_chr01	153952	153953	3
S288c_chr01	153955	153956	1
S288c_chr01	153956	153957	34
S288c_chr01	153958	153959	2
S288c_chr01	153959	153960	3
S288c_chr01	153960	153961	1
S288c_chr01	153962	153963	18
S288c_chr01	153964	153965	3
S288c_chr01	153966	153967	9
S288c_chr01	153968	153969	4
S288c_chr01	153969	153970	2
S288c_chr01	153979	153980	183
S288c_chr01	153980	153981	7
S288c_chr01	153986	153987	15
S288c_chr01	153988	153989	303
S288c_chr01	153989	153991	8
S288c_chr01	153991	153992	1
S288c_chr01	153994	153995	2
S288c_chr01	153996	153998	1
S288c_chr01	153998	153999	7
S288c_chr01	154008	154009	1
S288c_chr01	154078	154079	1
S288c_chr01	154228	154229	2
S288c_chr01	156201	156202	1
S288c_chr01	156671	156672	1
S288c_chr01	156678	156680	1
S288c_chr01	156680	156681	302
S288c_chr01	156681	156682	11
S288c_chr01	156682	156683	25
S288c_chr01	156683	156684	14
S288c_chr01	156684	156686	2
S288c_chr01	156688	156689	13
S288c_chr01	156689	156690	2
S288c_chr01	156703	156704	48
S288c_chr01	156704	156705	3
S288c_chr01	156709	156710	4
S288c_chr01	156711	156712	15
S288c_chr01	159787	159788	4
S288c_chr01	159888	159889	1
S288c_chr01	159901	159902	1
S288c_chr01	159905	159906	3
S288c_chr01	159929	159930	4
S288c_chr01	160083	160084	1
S288c_chr01	160127	160128	7
S288c_chr01	160186	160187	1
S288c_chr01	160221	160222	1
S288c_chr01	160232	160233	1
S288c_chr01	166522	166523	1
S288c_chr01	166531	166532	10
S288c_chr01	166535	166536	1
S288c_chr01	166537	166538	12
S288c_chr01	166540	166541	6
S288c_chr01	166555	166556	3
S288c_chr01	166556	166557	11
S288c_chr01	166558	166559	2
S288c_chr01	166559	166560	6
S288c_chr01	166563	166564	97
S288c_chr01	166564	166565	32
S288c_chr01	166567	166568	20
S288c_chr01	166568	166570	3
S288c_chr01	166572	166573	1
S288c_chr01	166586	166587	4
S288c_chr01	166590	166591	3
S288c_chr01	167129	167130	1
S288c_chr01	170146	170147	5
S288c_chr01	170162	170163	3
S288c_chr01	170175	170176	21
S288c_chr01	170176	170177	5
S288c_chr01	170178	170179	5
S288c_chr01	170181	170182	32
S288c_chr01	170184	170185	6
S288c_chr01	170228	170229	1
S288c_chr01	170242	170243	2
S288c_chr01	170243	170244	3
S288c_chr01	170252	170253	1
S288c_chr01	170256	170257	2
S288c_chr01	170260	170261	1
S288c_chr01	170262	170263	34
S288c_chr01	170270	170271	1
S288c_chr01	170280	170281	3
S288c_chr01	170284	170285	18
S288c_chr01	170303	170304	1
S288c_chr01	170309	170310	7
S288c_chr01	170312	170313	3
S288c_chr01	170313	170314	2
S288c_chr01	170318	170319	3
S288c_chr01	170325	170326	4
S288c_chr01	170327	170328	34
S288c_chr01	170328	170329	4
S288c_chr01	170331	170332	205
S288c_chr01	170332	170333	6
S288c_chr01	170333	170334	2
S288c_chr01	170334	170335	1
S288c_chr01	172037	172038	1
S288c_chr01	172061	172062	2
S288c_chr01	172064	172065	1
S288c_chr01	172073	172074	5
S288c_chr01	172091	172092	2
S288c_chr01	172101	172102	13
S288c_chr01	172118	172119	48
S288c_chr01	172120	172121	2
S288c_chr01	172125	172126	1
S288c_chr01	172133	172134	1
S288c_chr01	172148	172149	11
S288c_chr01	172154	172155	1
S288c_chr01	172157	172158	1
S288c_chr01	172159	172160	2
S288c_chr01	176591	176592	4
S288c_chr01	176596	176597	3
S288c_chr01	176608	176609	3
S288c_chr01	177099	177100	1
S288c_chr01	182966	182967	1
S288c_chr01	183002	183003	2
S288c_chr01	183011	183012	3
S288c_chr01	184571	184572	1
S288c_chr01	184595	184596	2
S288c_chr01	186285	186286	2
S288c_chr01	186723	186724	1
S288c_chr01	186913	186914	3
S288c_chr01	187195	187196	1
S288c_chr01	187803	187804	1
S288c_chr01	189568	189569	3
S288c_chr01	189572	189573	2
S288c_chr01	189586	189587	1
S288c_chr01	189633	189634	1
S288c_chr01	189654	189655	5
S288c_chr01	189661	189662	1
S288c_chr01	196919	196920	1
S288c_chr01	197503	197504	1
S288c_chr01	197513	197514	1
S288c_chr01	199929	199930	1
S288c_chr01	199946	199947	1
S288c_chr01	200360	200361	1
S288c_chr01	201517	201518	3
S288c_chr01	202710	202711	8
S288c_chr01	226827	226828	2
S288c_chr01	226837	226838	4
S288c_chr01	226931	226932	13
S288c_chr01	226932	226934	3
S288c_chr01	226938	226939	1
S288c_chr02	174	175	2
S288c_chr02	179	180	1
S288c_chr02	189	190	2
S288c_chr02	202	203	173
S288c_chr02	203	204	6
S288c_chr02	9811	9812	4
S288c_chr02	9817	9818	82
S288c_chr02	9818	9819	2
S288c_chr02	9834	9835	171
S288c_chr02	9835	9836	44
S288c_chr02	9836	9837	4
S288c_chr02	9838	9839	22
S288c_chr02	9839	9840	1
S288c_chr02	9841	9842	9
S288c_chr02	9843	9844	2
S288c_chr02	9844	9845	1
S288c_chr02	9847	9848	36
S288c_chr02	9861	9862	23
S288c_chr02	9863	9865	1
S288c_chr02	9868	9869	14
S288c_chr02	9869	9870	17
S288c_chr02	9871	9872	4
S288c_chr02	9874	9875	14
S288c_chr02	9877	9878	2
S288c_chr02	9879	9880	1
S288c_chr02	10072	10073	1
S288c_chr02	10308	10309	3
S288c_chr02	10485	10486	3
S288c_chr02	10533	10534	6
S288c_chr02	10542	10543	1
S288c_chr02	10566	10567	5
S288c_chr02	10572	10573	1
S288c_chr02	10574	10575	3
S288c_chr02	10576	10577	1
S288c_chr02	10592	10593	2
S288c_chr02	10612	10613	10
S288c_chr02	10641	10642	1
S288c_chr02	10709	10710	1
S288c_chr02	10719	10720	1
S288c_chr02	10738	10739	5
S288c_chr02	10740	10741	20
S288c_chr02	10741	10742	2
S288c_chr02	10764	10765	2
S288c_chr02	10772	10773	15
S288c_chr02	10773	10774	2
S288c_chr02	10777	10778	1
S288c_chr02	10779	10780	20
S288c_chr02	10780	10781	6
S288c_chr02	10782	10783	2
S288c_chr02	10783	10784	11
S288c_chr02	10795	10796	4
S288c_chr02	10798	10799	2
S288c_chr02	10800	10801	6
S288c_chr02	10802	10803	2
S288c_chr02	10805	10806	4
S288c_chr02	10806	10807	2
S288c_chr02	10811	10812	6
S288c_chr02	10813	10814	1
S288c_chr02	10890	10891	23
S288c_chr02	13402	13403	7
S288c_chr02	13518	13519	1
S288c_chr02	13792	13793	1
S288c_chr02	13798	13799	2
S288c_chr02	13834	13835	10
S288c_chr02	13892	13893	2
S288c_chr02	13933	13934	1
S288c_chr02	13954	13955	3
S288c_chr02	13957	13958	4
S288c_chr02	13960	13961	1
S288c_chr02	13962	13963	2
S288c_chr02	13968	13969	1
S288c_chr02	14060	14061	1
S288c_chr02	14099	14100	1
S288c_chr02	14103	14104	160
S288c_chr02	14104	14105	12
S288c_chr02	14105	14106	1
S288c_chr02	14107	14108	3
S288c_chr02	14113	14114	1
S288c_chr02	14117	14118	1
S288c_chr02	14122	14123	12
S288c_chr02	14128	14129	18
S288c_chr02	14130	14131	3
S288c_chr02	14159	14160	2
S288c_chr02	14162	14163	1
S288c_chr02	14173	14174	1
S288c_chr02	14189	14190	1
S288c_chr02	15276	15277	3
S288c_chr02	18062	18063	1
S288c_chr02	18074	18075	19
S288c_chr02	18075	18076	49
S288c_chr02	18076	18077	3
S288c_chr02	18077	18078	5
S288c_chr02	18078	18079	16
S288c_chr02	18079	18080	1
S288c_chr02	18081	18082	1
S288c_chr02	18085	18086	21
S288c_chr02	18093	18094	15
S288c_chr02	18095	18096	29
S288c_chr02	18096	18097	4
S288c_chr02	18098	18099	2
S288c_chr02	18136	18137	1
S288c_chr02	18143	18144	1
S288c_chr02	18145	18146	2
S288c_chr02	18151	18152	5
S288c_chr02	19464	19465	2
S288c_chr02	21525	21526	1
S288c_chr02	21530	21531	1
S288c_chr02	21545	21546	9
S288c_chr02	21550	21551	4
S288c_chr02	21572	21573	1
S288c_chr02	21578	21579	2
S288c_chr02	21601	21602	11
S288c_chr02	21617	21618	4
S288c_chr02	21619	21620	1
S288c_chr02	21684	21685	1
S288c_chr02	21703	21704	1
S288c_chr02	21711	21712	1
S288c_chr02	21714	21715	3
S288c_chr02	21716	21717	3
S288c_chr02	21725	21726	4
S288c_chr02	21726	21727	1
S288c_chr02	21736	21737	9
S288c_chr02	21779	21780	1
S288c_chr02	21796	21797	1
S288c_chr02	21808	21809	6
S288c_chr02	21812	21813	15
S288c_chr02	21813	21814	1
S288c_chr02	21952	21953	1
S288c_chr02	22055	22056	6
S288c_chr02	22478	22479	7
S288c_chr02	24780	24781	6
S288c_chr02	24783	24784	1
S288c_chr02	24800	24801	3
S288c_chr02	24805	24806	8
S288c_chr02	24860	24861	2
S288c_chr02	28451	28452	8
S288c_chr02	28454	28455	1
S288c_chr02	42765	42766	1
S288c_chr02	43196	43197	4
S288c_chr02	43204	43205	3
S288c_chr02	43868	43869	1
S288c_chr02	44033	44034	1
S288c_chr02	44040	44041	5
S288c_chr02	44044	44045	1
S288c_chr02	44047	44048	3
S288c_chr02	44050	44051	4
S288c_chr02	44058	44059	14
S288c_chr02	44060	44061	2
S288c_chr02	44087	44088	3
S288c_chr02	44098	44099	12
S288c_chr02	44103	44104	11
S288c_chr02	44105	44106	37
S288c_chr02	44111	44112	1
S288c_chr02	44119	44120	88
S288c_chr02	44120	44121	19
S288c_chr02	44123	44124	2
S288c_chr02	44126	44127	5
S288c_chr02	44130	44131	9
S288c_chr02	44136	44137	7
S288c_chr02	44348	44349	6
S288c_chr02	46321	46322	1
S288c_chr02	46354	46355	2
S288c_chr02	46360	46361	1
S288c_chr02	46412	46413	3
S288c_chr02	46418	46419	1
S288c_chr02	46422	46423	8
S288c_chr02	46430	46431	17
S288c_chr02	46431	46432	1
S288c_chr02	46432	46433	88
S288c_chr02	46434	46435	1
S288c_chr02	46437	46438	9
S288c_chr02	46438	46439	1
S288c_chr02	46544	46545	1
S288c_chr02	47007	47008	2
S288c_chr02	47013	47014	2
S288c_chr02	47017	47018	1
S288c_chr02	47027	47028	6
S288c_chr02	47029	47030	2
S288c_chr02	47031	47032	41
S288c_chr02	47032	47033	3
S288c_chr02	47034	47035	1
S288c_chr02	47135	47136	1
S288c_chr02	47145	47146	10
S288c_chr02	47146	47147	1
S288c_chr02	47150	47151	8
S288c_chr02	47185	47186	216
S288c_chr02	47186	47187	9
S288c_chr02	47188	47189	33
S288c_chr02	47190	47191	1
S288c_chr02	47191	47192	3
S288c_chr02	47193	47194	3
S288c_chr02	47198	47199	2
S288c_chr02	47210	47211	5
S288c_chr02	47214	47215	4
S288c_chr02	47216	47217	93
S288c_chr02	47217	47218	3
S288c_chr02	47219	47220	3
S288c_chr02	47232	47233	5
S288c_chr02	47247	47248	2
S288c_chr02	47252	47253	5
S288c_chr02	47254	47255	39
S288c_chr02	47255	47256	8
S288c_chr02	47256	47257	11
S288c_chr02	47259	47260	7
S288c_chr02	47260	47261	4
S288c_chr02	47262	47263	584
S288c_chr02	47263	47264	79
S288c_chr02	47264	47265	9
S288c_chr02	47265	47266	8
S288c_chr02	47266	47267	32
S288c_chr02	47268	47269	1
S288c_chr02	47270	47271	87
S288c_chr02	47272	47273	206
S288c_chr02	47275	47276	1
S288c_chr02	48369	48370	3
S288c_chr02	48481	48482	4
S288c_chr02	48484	48485	1
S288c_chr02	48490	48491	100
S288c_chr02	48493	48494	33
S288c_chr02	48496	48497	1
S288c_chr02	48499	48500	13
S288c_chr02	48500	48501	1
S288c_chr02	48502	48503	13
S288c_chr02	48504	48505	3
S288c_chr02	48508	48509	931
S288c_chr02	48509	48510	20
S288c_chr02	48510	48511	1
S288c_chr02	48515	48516	96
S288c_chr02	48518	48519	2
S288c_chr02	49166	49167	3
S288c_chr02	49309	49310	1
S288c_chr02	49384	49385	1
S288c_chr02	50489	50490	4
S288c_chr02	50836	50837	1
S288c_chr02	50843	50844	1
S288c_chr02	50912	50913	2
S288c_chr02	50926	50927	1
S288c_chr02	50934	50935	32
S288c_chr02	50938	50939	3
S288c_chr02	50942	50943	19
S288c_chr02	50944	50945	1
S288c_chr02	50945	50946	8
S288c_chr02	50947	50948	1
S288c_chr02	50951	50952	6
S288c_chr02	50957	50958	1
S288c_chr02	52816	52817	4
S288c_chr02	56014	56016	1
S288c_chr02	56049	56050	1
S288c_chr02	57056	57057	1
S288c_chr02	58734	58735	2
S288c_chr02	59577	59578	1
S288c_chr02	59582	59583	1
S288c_chr02	59585	59586	1
S288c_chr02	59591	59592	7
S288c_chr02	59599	59600	3
S288c_chr02	59622	59623	2
S288c_chr02	59641	59642	3
S288c_chr02	59644	59645	3
S288c_chr02	59672	59673	1
S288c_chr02	59676	59677	3
S288c_chr02	59684	59685	27
S288c_chr02	59686	59687	4
S288c_chr02	59687	59688	7
S288c_chr02	59688	59689	1
S288c_chr02	59694	59695	1
S288c_chr02	59697	59698	9
S288c_chr02	59704	59705	1
S288c_chr02	59705	59706	621
S288c_chr02	59706	59707	17
S288c_chr02	59710	59711	225
S288c_chr02	59712	59713	1
S288c_chr02	59714	59715	1
S288c_chr02	59716	59717	458
S288c_chr02	59717	59718	323
S288c_chr02	59718	59719	14
S288c_chr02	59719	59720	1
S288c_chr02	59721	59722	1180
S288c_chr02	59722	59723	4
S288c_chr02	59723	59724	1
S288c_chr02	59726	59727	311
S288c_chr02	59729	59730	1169
S288c_chr02	59735	59736	45
S288c_chr02	59739	59740	584
S288c_chr02	59740	59741	10
S288c_chr02	59742	59743	24
S288c_chr02	59744	59745	11
S288c_chr02	59748	59749	68
S288c_chr02	59755	59756	1
S288c_chr02	59763	59764	1
S288c_chr02	59801	59802	1
S288c_chr02	59816	59817	1
S288c_chr02	59823	59824	14
S288c_chr02	61128	61129	1
S288c_chr02	61136	61137	6
S288c_chr02	61141	61142	2
S288c_chr02	61146	61147	4
S288c_chr02	61147	61148	8
S288c_chr02	61148	61149	3
S288c_chr02	61150	61151	9
S288c_chr02	61153	61154	1
S288c_chr02	61154	61155	140
S288c_chr02	61156	61157	1
S288c_chr02	61157	61158	4
S288c_chr02	61160	61161	42
S288c_chr02	61161	61162	2
S288c_chr02	61239	61240	1
S288c_chr02	66843	66844	1
S288c_chr02	66861	66862	1
S288c_chr02	66890	66891	1
S288c_chr02	66922	66923	3
S288c_chr02	66943	66945	1
S288c_chr02	66966	66967	1
S288c_chr02	67009	67010	2
S288c_chr02	67012	67013	1
S288c_chr02	67028	67029	4
S288c_chr02	67034	67035	3
S288c_chr02	67037	67038	23
S288c_chr02	67038	67039	1
S288c_chr02	69422	69423	1
S288c_chr02	69437	69438	1
S288c_chr02	69579	69580	2
S288c_chr02	69639	69640	1
S288c_chr02	69640	69641	11
S288c_chr02	69646	69647	28
S288c_chr02	69647	69648	4
S288c_chr02	69648	69649	1
S288c_chr02	69650	69651	6
S288c_chr02	69652	69653	11
S288c_chr02	69653	69654	3
S288c_chr02	69655	69656	2
S288c_chr02	69656	69657	3
S288c_chr02	69657	69658	147
S288c_chr02	69658	69659	4
S288c_chr02	69674	69675	1
S288c_chr02	69686	69687	5
S288c_chr02	69692	69693	26
S288c_chr02	69696	69697	36
S288c_chr02	69697	69698	6
S288c_chr02	69699	69700	3
S288c_chr02	69701	69702	1
S288c_chr02	69709	69710	5
S288c_chr02	69713	69714	1
S288c_chr02	69714	69715	14
S288c_chr02	69767	69768	1
S288c_chr02	71482	71483	2
S288c_chr02	71489	71490	1
S288c_chr02	71753	71754	1
S288c_chr02	71837	71838	2
S288c_chr02	72943	72944	7
S288c_chr02	72948	72949	3
S288c_chr02	72951	72952	1
S288c_chr02	72964	72965	6
S288c_chr02	72979	72980	3
S288c_chr02	72981	72982	1
S288c_chr02	72991	72992	2
S288c_chr02	73003	73004	2
S288c_chr02	73005	73006	2
S288c_chr02	73009	73010	1
S288c_chr02	79790	79791	3
S288c_chr02	79851	79852	8
S288c_chr02	79853	79854	7
S288c_chr02	79855	79856	1
S288c_chr02	79857	79858	1
S288c_chr02	79859	79860	8
S288c_chr02	79864	79865	2
S288c_chr02	79872	79873	7
S288c_chr02	79876	79877	1
S288c_chr02	79877	79878	3
S288c_chr02	79881	79882	4
S288c_chr02	79887	79888	6
S288c_chr02	79891	79892	11
S288c_chr02	79893	79894	72
S288c_chr02	79894	79895	3
S288c_chr02	79896	79897	11
S288c_chr02	79897	79898	2
S288c_chr02	79901	79902	3
S288c_chr02	79905	79906	2
S288c_chr02	79912	79913	2
S288c_chr02	79920	79921	13
S288c_chr02	79958	79959	1
S288c_chr02	80068	80069	1
S288c_chr02	80083	80084	2
S288c_chr02	80103	80104	2
S288c_chr02	80108	80109	15
S288c_chr02	80110	80111	6
S288c_chr02	80124	80125	1
S288c_chr02	80152	80153	1
S288c_chr02	80208	80209	5
S288c_chr02	80209	80210	1
S288c_chr02	80213	80214	1
S288c_chr02	80228	80229	1
S288c_chr02	80232	80233	1
S288c_chr02	80250	80251	41
S288c_chr02	80251	80252	3
S288c_chr02	80272	80273	53
S288c_chr02	80273	80274	2
S288c_chr02	80282	80283	33
S288c_chr02	80769	80770	1
S288c_chr02	80888	80889	6
S288c_chr02	80891	80892	1
S288c_chr02	80895	80896	2
S288c_chr02	80898	80899	2
S288c_chr02	80900	80901	1
S288c_chr02	80910	80911	13
S288c_chr02	80911	80912	2
S288c_chr02	80917	80918	1
S288c_chr02	80920	80921	32
S288c_chr02	80922	80923	51
S288c_chr02	80923	80924	14
S288c_chr02	80924	80925	1
S288c_chr02	80930	80931	19
S288c_chr02	80931	80932	5
S288c_chr02	80932	80933	317
S288c_chr02	80933	80934	12
S288c_chr02	80934	80935	15
S288c_chr02	80935	80936	8
S288c_chr02	80936	80937	485
S288c_chr02	80937	80938	73
S288c_chr02	80938	80939	1
S288c_chr02	80939	80940	5
S288c_chr02	80940	80941	2
S288c_chr02	80941	80942	7
S288c_chr02	80943	80944	1
S288c_chr02	80944	80945	5
S288c_chr02	80945	80946	9
S288c_chr02	80946	80947	2333
S288c_chr02	80947	80948	571
S288c_chr02	80948	80949	86
S288c_chr02	80949	80950	3
S288c_chr02	80950	80951	6
S288c_chr02	80951	80952	3
S288c_chr02	80952	80953	2512
S288c_chr02	80953	80954	107
S288c_chr02	80954	80955	5
S288c_chr02	80955	80956	4
S288c_chr02	80956	80957	177
S288c_chr02	80957	80958	2
S288c_chr02	80958	80959	6
S288c_chr02	80960	80961	47
S288c_chr02	80961	80962	2
S288c_chr02	80962	80963	389
S288c_chr02	80963	80964	62
S288c_chr02	80964	80965	18
S288c_chr02	80967	80968	14
S288c_chr02	80979	80980	57
S288c_chr02	80980	80981	9
S288c_chr02	80995	80996	2
S288c_chr02	80997	80998	4
S288c_chr02	81002	81003	15
S288c_chr02	81003	81004	4
S288c_chr02	81261	81262	1
S288c_chr02	81275	81276	11
S288c_chr02	81540	81541	12
S288c_chr02	81541	81542	4
S288c_chr02	81549	81550	17
S288c_chr02	81550	81551	9
S288c_chr02	81746	81747	2
S288c_chr02	81747	81748	4
S288c_chr02	81880	81881	2
S288c_chr02	82806	82807	1
S288c_chr02	84355	84356	3
S288c_chr02	84417	84418	240
S288c_chr02	84418	84419	6
S288c_chr02	84420	84421	21
S288c_chr02	84422	84423	2
S288c_chr02	84423	84424	3
S288c_chr02	84430	84432	1
S288c_chr02	84435	84436	15
S288c_chr02	84436	84437	3
S288c_chr02	84439	84440	1
S288c_chr02	84440	84441	3
S288c_chr02	88236	88237	2
S288c_chr02	88245	88246	25
S288c_chr02	88260	88261	3
S288c_chr02	88269	88270	10
S288c_chr02	88271	88272	1
S288c_chr02	88273	88274	13
S288c_chr02	88275	88276	6
S288c_chr02	88279	88280	3
S288c_chr02	88316	88317	1
S288c_chr02	88317	88318	4
S288c_chr02	88325	88326	1
S288c_chr02	88338	88339	21
S288c_chr02	88344	88345	1
S288c_chr02	88346	88347	5
S288c_chr02	88348	88349	40
S288c_chr02	88351	88352	1
S288c_chr02	88356	88357	2
S288c_chr02	88363	88364	3
S288c_chr02	88365	88366	316
S288c_chr02	88366	88367	61
S288c_chr02	88367	88368	3
S288c_chr02	88368	88369	10
S288c_chr02	88369	88370	163
S288c_chr02	88370	88371	5
S288c_chr02	88371	88372	16
S288c_chr02	88372	88373	87
S288c_chr02	88373	88374	7
S288c_chr02	88374	88375	2
S288c_chr02	88377	88378	16
S288c_chr02	88379	88380	4
S288c_chr02	88384	88385	299
S288c_chr02	88385	88386	5
S288c_chr02	88388	88389	1
S288c_chr02	88392	88393	1
S288c_chr02	88394	88395	3
S288c_chr02	88396	88397	5
S288c_chr02	88397	88398	38
S288c_chr02	88398	88399	1
S288c_chr02	88400	88401	26
S288c_chr02	88401	88402	22
S288c_chr02	88402	88403	1351
S288c_chr02	88403	88404	37
S288c_chr02	88404	88405	129
S288c_chr02	88405	88406	79
S288c_chr02	88406	88407	16
S288c_chr02	88407	88408	11
S288c_chr02	88408	88409	111
S288c_chr02	88409	88411	12
S288c_chr02	88411	88412	2296
S288c_chr02	88412	88413	612
S288c_chr02	88413	88414	13
S288c_chr02	88414	88415	134
S288c_chr02	88415	88416	196
S288c_chr02	88416	88417	10
S288c_chr02	88417	88418	5
S288c_chr02	88418	88419	2
S288c_chr02	88419	88420	219
S288c_chr02	88420	88421	4
S288c_chr02	88421	88422	7
S288c_chr02	88422	88423	17
S288c_chr02	88423	88424	1
S288c_chr02	88424	88425	1884
S288c_chr02	88425	88426	9
S288c_chr02	88426	88427	135
S288c_chr02	88427	88428	778
S288c_chr02	88428	88429	22
S288c_chr02	88429	88430	6
S288c_chr02	88431	88432	311
S288c_chr02	88432	88435	4
S288c_chr02	88435	88436	1
S288c_chr02	88444	88445	2
S288c_chr02	88489	88490	5
S288c_chr02	88491	88492	1
S288c_chr02	88494	88495	1
S288c_chr02	88519	88520	8
S288c_chr02	91778	91779	1
S288c_chr02	92571	92572	1
S288c_chr02	93475	93476	3
S288c_chr02	93497	93498	15
S288c_chr02	93502	93503	1
S288c_chr02	93509	93510	1
S288c_chr02	93510	93511	4
S288c_chr02	93512	93513	8
S288c_chr02	93514	93515	1
S288c_chr02	93515	93516	32
S288c_chr02	93516	93517	24
S288c_chr02	93520	93521	3
S288c_chr02	93522	93523	37
S288c_chr02	93523	93524	1
S288c_chr02	93525	93526	1
S288c_chr02	93526	93527	4
S288c_chr02	93529	93530	1
S288c_chr02	93618	93619	1
S288c_chr02	93622	93623	3
S288c_chr02	93766	93767	1
S288c_chr02	93837	93838	2
S288c_chr02	93847	93848	2
S288c_chr02	95340	95341	1
S288c_chr02	95367	95368	2
S288c_chr02	95370	95371	1
S288c_chr02	95627	95628	2
S288c_chr02	96309	96310	8
S288c_chr02	96323	96324	4
S288c_chr02	96339	96340	1
S288c_chr02	96341	96342	12
S288c_chr02	96345	96346	2
S288c_chr02	96358	96359	6
S288c_chr02	96374	96375	2
S288c_chr02	96379	96380	8
S288c_chr02	96380	96381	1
S288c_chr02	96490	96491	1
S288c_chr02	100253	100254	1
S288c_chr02	100272	100273	9
S288c_chr02	100273	100274	1
S288c_chr02	100275	100276	7
S288c_chr02	100276	100278	2
S288c_chr02	100282	100283	5
S288c_chr02	100284	100285	7
S288c_chr02	100287	100288	1
S288c_chr02	100289	100290	6
S288c_chr02	100290	100291	2
S288c_chr02	100292	100293	7
S288c_chr02	100296	100297	3
S288c_chr02	100297	100298	1
S288c_chr02	100298	100299	483
S288c_chr02	100299	100300	2
S288c_chr02	100300	100301	36
S288c_chr02	100301	100302	4
S288c_chr02	100302	100303	6
S288c_chr02	100305	100306	38
S288c_chr02	100306	100307	8
S288c_chr02	100307	100309	1
S288c_chr02	100318	100319	15
S288c_chr02	100337	100338	6
S288c_chr02	100343	100344	1
S288c_chr02	100345	100346	2
S288c_chr02	100347	100348	1
S288c_chr02	100364	100365	3
S288c_chr02	103704	103705	1
S288c_chr02	105188	105189	4
S288c_chr02	105193	105194	9
S288c_chr02	105194	105195	2
S288c_chr02	105196	105197	2
S288c_chr02	105203	105204	7
S288c_chr02	105212	105213	287
S288c_chr02	105213	105214	8
S288c_chr02	105214	105215	7
S288c_chr02	105215	105216	19
S288c_chr02	105219	105220	13
S288c_chr02	105222	105223	1
S288c_chr02	105223	105224	3
S288c_chr02	105227	105228	2
S288c_chr02	105229	105230	98
S288c_chr02	105230	105231	8
S288c_chr02	105231	105232	3
S288c_chr02	105235	105236	1
S288c_chr02	105236	105237	9
S288c_chr02	105238	105239	8
S288c_chr02	105239	105241	1
S288c_chr02	105243	105244	8
S288c_chr02	105247	105248	9
S288c_chr02	105249	105250	3
S288c_chr02	105251	105252	20
S288c_chr02	105252	105253	2
S288c_chr02	105259	105260	13
S288c_chr02	105260	105261	8
S288c_chr02	105262	105263	5
S288c_chr02	105264	105265	11
S288c_chr02	105266	105267	2
S288c_chr02	105278	105279	1
S288c_chr02	105286	105287	2
S288c_chr02	105345	105346	39
S288c_chr02	105346	105347	1
S288c_chr02	105388	105389	1
S288c_chr02	105740	105741	5
S288c_chr02	106788	106789	1
S288c_chr02	109881	109882	9
S288c_chr02	109885	109886	5
S288c_chr02	109891	109892	1
S288c_chr02	109892	109893	3
S288c_chr02	109896	109897	1
S288c_chr02	109898	109899	1
S288c_chr02	109900	109901	11
S288c_chr02	109906	109907	2
S288c_chr02	109916	109917	2
S288c_chr02	109922	109923	1
S288c_chr02	109929	109930	7
S288c_chr02	109935	109936	11
S288c_chr02	109946	109947	5
S288c_chr02	109951	109952	42
S288c_chr02	109952	109953	3
S288c_chr02	109955	109956	13
S288c_chr02	109964	109965	6
S288c_chr02	109965	109966	3
S288c_chr02	109981	109982	2
S288c_chr02	109986	109987	2
S288c_chr02	110029	110030	1
S288c_chr02	110166	110167	1
S288c_chr02	110263	110264	3
S288c_chr02	110685	110686	2
S288c_chr02	112276	112277	1
S288c_chr02	112535	112536	6
S288c_chr02	112689	112690	4
S288c_chr02	112690	112691	1
S288c_chr02	112693	112694	3
S288c_chr02	112712	112713	1
S288c_chr02	112716	112717	6
S288c_chr02	112718	112719	44
S288c_chr02	112719	112720	16
S288c_chr02	112721	112722	10
S288c_chr02	112723	112724	1
S288c_chr02	112724	112725	14
S288c_chr02	112725	112726	88
S288c_chr02	112726	112727	4
S288c_chr02	112727	112728	57
S288c_chr02	112731	112732	7
S288c_chr02	112732	112733	16
S288c_chr02	112733	112734	153
S288c_chr02	112734	112735	11
S288c_chr02	113287	113288	1
S288c_chr02	113639	113640	3
S288c_chr02	115316	115317	4
S288c_chr02	115448	115450	1
S288c_chr02	115454	115455	1
S288c_chr02	115458	115459	5
S288c_chr02	115459	115460	2
S288c_chr02	115463	115464	1
S288c_chr02	115469	115470	17
S288c_chr02	115474	115475	8
S288c_chr02	115476	115477	1
S288c_chr02	115478	115479	3
S288c_chr02	115480	115481	2
S288c_chr02	115482	115483	3
S288c_chr02	115484	115485	2
S288c_chr02	115499	115500	30
S288c_chr02	115505	115506	2
S288c_chr02	119236	119237	2
S288c_chr02	119237	119238	1
S288c_chr02	119262	119263	7
S288c_chr02	119264	119265	1
S288c_chr02	119277	119278	2
S288c_chr02	119279	119280	3
S288c_chr02	119280	119281	53
S288c_chr02	119283	119284	1
S288c_chr02	119287	119288	1
S288c_chr02	119291	119293	1
S288c_chr02	119296	119297	12
S288c_chr02	119297	119298	2
S288c_chr02	119298	119299	1
S288c_chr02	119299	119300	36
S288c_chr02	119300	119301	6
S288c_chr02	119301	119302	1
S288c_chr02	119302	119303	12
S288c_chr02	119305	119306	18
S288c_chr02	119309	119310	7
S288c_chr02	119318	119319	2
S288c_chr02	119324	119325	13
S288c_chr02	119421	119422	21
S288c_chr02	119423	119424	6
S288c_chr02	119435	119436	1
S288c_chr02	119461	119462	2
S288c_chr02	119486	119487	16
S288c_chr02	119487	119488	2
S288c_chr02	119489	119490	2
S288c_chr02	119494	119495	1
S288c_chr02	119527	119528	2
S288c_chr02	119545	119546	9
S288c_chr02	119547	119548	10
S288c_chr02	119554	119555	25
S288c_chr02	119997	119998	1
S288c_chr02	119999	120000	3
S288c_chr02	120000	120001	1
S288c_chr02	121115	121116	7
S288c_chr02	121123	121124	3
S288c_chr02	121275	121276	3
S288c_chr02	121838	121839	4
S288c_chr02	121976	121977	2
S288c_chr02	121977	121978	1
S288c_chr02	122305	122306	16
S288c_chr02	122434	122435	1
S288c_chr02	122436	122437	5
S288c_chr02	122441	122443	5
S288c_chr02	122443	122444	1
S288c_chr02	122448	122449	2
S288c_chr02	122602	122603	4
S288c_chr02	122603	122605	1
S288c_chr02	122613	122614	11
S288c_chr02	124236	124237	1
S288c_chr02	124257	124258	3
S288c_chr02	124258	124260	1
S288c_chr02	124284	124285	4
S288c_chr02	126040	126041	3
S288c_chr02	126062	126063	4
S288c_chr02	126087	126088	7
S288c_chr02	126091	126092	1
S288c_chr02	126092	126093	3
S288c_chr02	126095	126096	1
S288c_chr02	126519	126520	2
S288c_chr02	127445	127446	2
S288c_chr02	127649	127650	26
S288c_chr02	127653	127654	8
S288c_chr02	127662	127663	17
S288c_chr02	127670	127671	1
S288c_chr02	127671	127672	3
S288c_chr02	127675	127676	2
S288c_chr02	127681	127682	133
S288c_chr02	127682	127683	1
S288c_chr02	127683	127684	2
S288c_chr02	127689	127690	2
S288c_chr02	127701	127702	2
S288c_chr02	127713	127714	4
S288c_chr02	127715	127716	1
S288c_chr02	127731	127732	1
S288c_chr02	127739	127740	1
S288c_chr02	127746	127747	12
S288c_chr02	127747	127748	1
S288c_chr02	127750	127751	39
S288c_chr02	127752	127753	7
S288c_chr02	127753	127754	83
S288c_chr02	127755	127756	11
S288c_chr02	127756	127757	5
S288c_chr02	127757	127758	3
S288c_chr02	127771	127772	4
S288c_chr02	127776	127777	1
S288c_chr02	129558	129559	1
S288c_chr02	129840	129841	15
S288c_chr02	129845	129846	4
S288c_chr02	129849	129850	1
S288c_chr02	129903	129904	2
S288c_chr02	129905	129906	1
S288c_chr02	130025	130026	4
S288c_chr02	130071	130072	2
S288c_chr02	130791	130792	2
S288c_chr02	131413	131414	2
S288c_chr02	133809	133810	8
S288c_chr02	133823	133824	9
S288c_chr02	133824	133825	1
S288c_chr02	133830	133831	2
S288c_chr02	133839	133840	3
S288c_chr02	133844	133845	12
S288c_chr02	133848	133849	1
S288c_chr02	133856	133857	1
S288c_chr02	133892	133893	1
S288c_chr02	133916	133917	2
S288c_chr02	133920	133921	4
S288c_chr02	133921	133922	2
S288c_chr02	133931	133932	4
S288c_chr02	133933	133934	1
S288c_chr02	133934	133935	46
S288c_chr02	133935	133936	3
S288c_chr02	133952	133953	4
S288c_chr02	133959	133960	1
S288c_chr02	133960	133961	154
S288c_chr02	133961	133962	3
S288c_chr02	133997	133998	3
S288c_chr02	134001	134002	10
S288c_chr02	134004	134005	3
S288c_chr02	134020	134021	2
S288c_chr02	134021	134022	3
S288c_chr02	134030	134031	1
S288c_chr02	134035	134036	10
S288c_chr02	134083	134084	2
S288c_chr02	135523	135524	3
S288c_chr02	135527	135528	2
S288c_chr02	135549	135550	6
S288c_chr02	136989	136990	1
S288c_chr02	137828	137829	1
S288c_chr02	138041	138042	1
S288c_chr02	138149	138150	1
S288c_chr02	138153	138154	7
S288c_chr02	138160	138161	6
S288c_chr02	138167	138168	3
S288c_chr02	138178	138179	1
S288c_chr02	138179	138180	76
S288c_chr02	138180	138181	1
S288c_chr02	138182	138183	1
S288c_chr02	138186	138187	2
S288c_chr02	138193	138194	17
S288c_chr02	138194	138195	1
S288c_chr02	138200	138201	4
S288c_chr02	138246	138247	1
S288c_chr02	138286	138287	1
S288c_chr02	138289	138290	95
S288c_chr02	138291	138292	2
S288c_chr02	138292	138293	1
S288c_chr02	138321	138322	1
S288c_chr02	141903	141904	1
S288c_chr02	141952	141953	30
S288c_chr02	141953	141954	2
S288c_chr02	141954	141955	37
S288c_chr02	141955	141956	3
S288c_chr02	141956	141957	8
S288c_chr02	141973	141974	1
S288c_chr02	141983	141984	2
S288c_chr02	141991	141992	1
S288c_chr02	141996	141997	13
S288c_chr02	142001	142002	48
S288c_chr02	142002	142003	8
S288c_chr02	142005	142006	7
S288c_chr02	142006	142007	2
S288c_chr02	142009	142010	4
S288c_chr02	142011	142012	54
S288c_chr02	142012	142015	4
S288c_chr02	142017	142018	15
S288c_chr02	142018	142019	1
S288c_chr02	142024	142025	10
S288c_chr02	142026	142027	4
S288c_chr02	142039	142040	4
S288c_chr02	142041	142042	1
S288c_chr02	142044	142045	87
S288c_chr02	142047	142048	1
S288c_chr02	142049	142050	9
S288c_chr02	142055	142056	1
S288c_chr02	142113	142114	1
S288c_chr02	142118	142119	1
S288c_chr02	143563	143564	2
S288c_chr02	143591	143592	2
S288c_chr02	143599	143600	1
S288c_chr02	143603	143604	5
S288c_chr02	143607	143608	1
S288c_chr02	143632	143633	3
S288c_chr02	143684	143685	1
S288c_chr02	143690	143691	2
S288c_chr02	143725	143726	11
S288c_chr02	143726	143727	2
S288c_chr02	143728	143729	2
S288c_chr02	143729	143730	3
S288c_chr02	143749	143750	3
S288c_chr02	143752	143753	1
S288c_chr02	143754	143755	3
S288c_chr02	143768	143769	1
S288c_chr02	143775	143776	1
S288c_chr02	143804	143805	2
S288c_chr02	143806	143807	14
S288c_chr02	143807	143808	1
S288c_chr02	143808	143809	3
S288c_chr02	143882	143883	6
S288c_chr02	143883	143884	1
S288c_chr02	143885	143886	54
S288c_chr02	143886	143887	4
S288c_chr02	143887	143888	9
S288c_chr02	143888	143889	8
S288c_chr02	143906	143907	2
S288c_chr02	143909	143910	2
S288c_chr02	143918	143919	2
S288c_chr02	143920	143921	4
S288c_chr02	143925	143926	2
S288c_chr02	144899	144900	7
S288c_chr02	145427	145428	2
S288c_chr02	146728	146729	1
S288c_chr02	146796	146797	1
S288c_chr02	150237	150238	2
S288c_chr02	150273	150274	3
S288c_chr02	150277	150278	4
S288c_chr02	150292	150293	6
S288c_chr02	150294	150295	2
S288c_chr02	150300	150301	97
S288c_chr02	150301	150302	11
S288c_chr02	150302	150303	7
S288c_chr02	150304	150305	1
S288c_chr02	150306	150307	5
S288c_chr02	150309	150310	1
S288c_chr02	150339	150340	1
S288c_chr02	150367	150368	1
S288c_chr02	150371	150372	1
S288c_chr02	150418	150419	2
S288c_chr02	151262	151263	1
S288c_chr02	151290	151291	3
S288c_chr02	151363	151364	1
S288c_chr02	151410	151411	8
S288c_chr02	151417	151418	2
S288c_chr02	151424	151425	22
S288c_chr02	151425	151426	4
S288c_chr02	151426	151427	3
S288c_chr02	151429	151430	3
S288c_chr02	151433	151434	2
S288c_chr02	151439	151440	1
S288c_chr02	151446	151447	39
S288c_chr02	151449	151450	4
S288c_chr02	151452	151453	2
S288c_chr02	151457	151458	1
S288c_chr02	151465	151466	15
S288c_chr02	151466	151467	1
S288c_chr02	151816	151817	2
S288c_chr02	151821	151822	2
S288c_chr02	153186	153187	2
S288c_chr02	153598	153599	1
S288c_chr02	153622	153624	1
S288c_chr02	153660	153661	1
S288c_chr02	153663	153664	12
S288c_chr02	153672	153673	5
S288c_chr02	153674	153675	1
S288c_chr02	153678	153679	26
S288c_chr02	153688	153689	5
S288c_chr02	153697	153698	1
S288c_chr02	153712	153713	2
S288c_chr02	153718	153719	4
S288c_chr02	153735	153736	1
S288c_chr02	154780	154781	1
S288c_chr02	155464	155465	1
S288c_chr02	156418	156419	4
S288c_chr02	158500	158501	2
S288c_chr02	158508	158509	1
S288c_chr02	158509	158510	6
S288c_chr02	158575	158576	7
S288c_chr02	158576	158577	1
S288c_chr02	158583	158584	2
S288c_chr02	158588	158589	10
S288c_chr02	158601	158602	2
S288c_chr02	158608	158609	1
S288c_chr02	159871	159872	1
S288c_chr02	162717	162718	5
S288c_chr02	162719	162720	1
S288c_chr02	162721	162722	3
S288c_chr02	162727	162728	1
S288c_chr02	162733	162734	2
S288c_chr02	162740	162741	42
S288c_chr02	162741	162742	1
S288c_chr02	162742	162743	70
S288c_chr02	162744	162745	3
S288c_chr02	162748	162749	1
S288c_chr02	162751	162752	3
S288c_chr02	162752	162753	1
S288c_chr02	162756	162757	1
S288c_chr02	162759	162760	2
S288c_chr02	162766	162767	16
S288c_chr02	162771	162772	4
S288c_chr02	162773	162774	3
S288c_chr02	162775	162776	1
S288c_chr02	162781	162782	1
S288c_chr02	162804	162805	1
S288c_chr02	162838	162839	2
S288c_chr02	162854	162855	2
S288c_chr02	162985	162986	2
S288c_chr02	162993	162994	4
S288c_chr02	162994	162995	19
S288c_chr02	162995	162996	1
S288c_chr02	162996	162997	2
S288c_chr02	163002	163003	7
S288c_chr02	163015	163016	2
S288c_chr02	163019	163020	1
S288c_chr02	163956	163957	1
S288c_chr02	164005	164006	1
S288c_chr02	164164	164165	1
S288c_chr02	164322	164323	1
S288c_chr02	164337	164338	3
S288c_chr02	164344	164345	5
S288c_chr02	164349	164350	6
S288c_chr02	164352	164354	1
S288c_chr02	164356	164357	14
S288c_chr02	164359	164360	33
S288c_chr02	164363	164364	7
S288c_chr02	164372	164373	1
S288c_chr02	164379	164380	38
S288c_chr02	164382	164383	1
S288c_chr02	164384	164385	1
S288c_chr02	164385	164386	5
S288c_chr02	164393	164394	1
S288c_chr02	164396	164397	5
S288c_chr02	164402	164403	9
S288c_chr02	164934	164935	1
S288c_chr02	165926	165927	1
S288c_chr02	165944	165945	4
S288c_chr02	166167	166168	2
S288c_chr02	167197	167198	1
S288c_chr02	167233	167234	10
S288c_chr02	167240	167241	2
S288c_chr02	167249	167250	1
S288c_chr02	167268	167269	1
S288c_chr02	167287	167288	2
S288c_chr02	167303	167304	2
S288c_chr02	167425	167426	1
S288c_chr02	167426	167427	9
S288c_chr02	167428	167429	58
S288c_chr02	167430	167431	7
S288c_chr02	167432	167433	6
S288c_chr02	167433	167434	7
S288c_chr02	167438	167439	5
S288c_chr02	167452	167453	2
S288c_chr02	167651	167652	5
S288c_chr02	167692	167693	281
S288c_chr02	167693	167694	47
S288c_chr02	167694	167695	5
S288c_chr02	167696	167697	2
S288c_chr02	167699	167700	3
S288c_chr02	167701	167702	1
S288c_chr02	167708	167709	157
S288c_chr02	167713	167714	17
S288c_chr02	167714	167715	1
S288c_chr02	169331	169332	1
S288c_chr02	169337	169338	1
S288c_chr02	169340	169341	2
S288c_chr02	169341	169342	1
S288c_chr02	169354	169355	1
S288c_chr02	169357	169358	614
S288c_chr02	169358	169359	25
S288c_chr02	169360	169361	11
S288c_chr02	169361	169362	1
S288c_chr02	169363	169364	2
S288c_chr02	169365	169366	1
S288c_chr02	169366	169367	5
S288c_chr02	169367	169368	1
S288c_chr02	169378	169379	12
S288c_chr02	169416	169417	1
S288c_chr02	169430	169431	2
S288c_chr02	169511	169512	3
S288c_chr02	171046	171047	1
S288c_chr02	171072	171073	3
S288c_chr02	171076	171077	1
S288c_chr02	171077	171078	7
S288c_chr02	171086	171087	2
S288c_chr02	171087	171088	1
S288c_chr02	171100	171101	2
S288c_chr02	174729	174730	1
S288c_chr02	174731	174732	61
S288c_chr02	174735	174736	4
S288c_chr02	174742	174743	3
S288c_chr02	174745	174746	5
S288c_chr02	174753	174754	2
S288c_chr02	174757	174758	11
S288c_chr02	174764	174765	61
S288c_chr02	174766	174767	11
S288c_chr02	174768	174769	3
S288c_chr02	174772	174773	46
S288c_chr02	174773	174774	1
S288c_chr02	175290	175291	1
S288c_chr02	176168	176169	4
S288c_chr02	177770	177771	20
S288c_chr02	177773	177774	1
S288c_chr02	177776	177777	7
S288c_chr02	177777	177778	1
S288c_chr02	177781	177782	8
S288c_chr02	177782	177783	1
S288c_chr02	177785	177786	14
S288c_chr02	177791	177792	4
S288c_chr02	177793	177794	339
S288c_chr02	177794	177795	8
S288c_chr02	177796	177797	3
S288c_chr02	177797	177798	71
S288c_chr02	177798	177799	6
S288c_chr02	177799	177800	7
S288c_chr02	177801	177802	34
S288c_chr02	177802	177803	2
S288c_chr02	177803	177804	1
S288c_chr02	177804	177805	3
S288c_chr02	177891	177892	1
S288c_chr02	178568	178569	2
S288c_chr02	179500	179501	3
S288c_chr02	180410	180411	4
S288c_chr02	181459	181460	2
S288c_chr02	181483	181484	1
S288c_chr02	181489	181490	113
S288c_chr02	181490	181491	5
S288c_chr02	181491	181492	1
S288c_chr02	181494	181496	1
S288c_chr02	181496	181497	2
S288c_chr02	181502	181503	10
S288c_chr02	181503	181504	3
S288c_chr02	181507	181508	3
S288c_chr02	181508	181509	5
S288c_chr02	181512	181513	1
S288c_chr02	181521	181522	4
S288c_chr02	181524	181525	1
S288c_chr02	184055	184056	2
S288c_chr02	184086	184087	1
S288c_chr02	185120	185121	1
S288c_chr02	185252	185253	1
S288c_chr02	185254	185255	2
S288c_chr02	185555	185556	2
S288c_chr02	185626	185627	2
S288c_chr02	185666	185667	4
S288c_chr02	185894	185895	1
S288c_chr02	185903	185904	5
S288c_chr02	185927	185928	12
S288c_chr02	186764	186765	7
S288c_chr02	186767	186768	2
S288c_chr02	186770	186771	200
S288c_chr02	186772	186773	35
S288c_chr02	186774	186775	22
S288c_chr02	186778	186779	98
S288c_chr02	186779	186780	1
S288c_chr02	186799	186800	1
S288c_chr02	187444	187445	9
S288c_chr02	187680	187681	1
S288c_chr02	187713	187714	8
S288c_chr02	189534	189535	1
S288c_chr02	189717	189718	1
S288c_chr02	189785	189786	6
S288c_chr02	190621	190622	23
S288c_chr02	190625	190626	1
S288c_chr02	191228	191229	2
S288c_chr02	191384	191385	1
S288c_chr02	198300	198301	5
S288c_chr02	198460	198461	1
S288c_chr02	198472	198473	2
S288c_chr02	198484	198485	2
S288c_chr02	198493	198494	2
S288c_chr02	198523	198524	1
S288c_chr02	198635	198636	1
S288c_chr02	198698	198699	1
S288c_chr02	198724	198725	1
S288c_chr02	198806	198807	4
S288c_chr02	198808	198809	2
S288c_chr02	198819	198820	3
S288c_chr02	198824	198825	5
S288c_chr02	198830	198831	1
S288c_chr02	198902	198903	6
S288c_chr02	198911	198912	1
S288c_chr02	198915	198916	9
S288c_chr02	198920	198921	8
S288c_chr02	198922	198923	3
S288c_chr02	198925	198926	6
S288c_chr02	198946	198947	25
S288c_chr02	198947	198948	1
S288c_chr02	198953	198954	14
S288c_chr02	198955	198956	1
S288c_chr02	198964	198965	2
S288c_chr02	198965	198966	1
S288c_chr02	199001	199002	3
S288c_chr02	199003	199004	2
S288c_chr02	199099	199100	1
S288c_chr02	204541	204542	5
S288c_chr02	205638	205639	1
S288c_chr02	205797	205799	1
S288c_chr02	205802	205803	6
S288c_chr02	205804	205805	1
S288c_chr02	205806	205807	1
S288c_chr02	205834	205835	1
S288c_chr02	205835	205836	4
S288c_chr02	205838	205839	1
S288c_chr02	205872	205873	3
S288c_chr02	205876	205877	1
S288c_chr02	205891	205892	8
S288c_chr02	205894	205895	2
S288c_chr02	205898	205899	20
S288c_chr02	205905	205906	3
S288c_chr02	205913	205914	2
S288c_chr02	205917	205918	1
S288c_chr02	205928	205929	17
S288c_chr02	205970	205971	3
S288c_chr02	208324	208325	1
S288c_chr02	212439	212440	1
S288c_chr02	212444	212445	1
S288c_chr02	212449	212450	1
S288c_chr02	212463	212464	1
S288c_chr02	212466	212467	62
S288c_chr02	212472	212473	5
S288c_chr02	212526	212527	3
S288c_chr02	212530	212531	1
S288c_chr02	212539	212540	190
S288c_chr02	212540	212541	7
S288c_chr02	212546	212547	6
S288c_chr02	212547	212548	609
S288c_chr02	212548	212549	102
S288c_chr02	212549	212550	36
S288c_chr02	212550	212551	3
S288c_chr02	212554	212555	4
S288c_chr02	212556	212557	13
S288c_chr02	212557	212558	6
S288c_chr02	212561	212562	5
S288c_chr02	212566	212567	2
S288c_chr02	212567	212568	20
S288c_chr02	212569	212570	165
S288c_chr02	212570	212571	4
S288c_chr02	212571	212572	3
S288c_chr02	212575	212576	2
S288c_chr02	212577	212578	1
S288c_chr02	212581	212582	53
S288c_chr02	212582	212583	2
S288c_chr02	212583	212584	1
S288c_chr02	212586	212587	2
S288c_chr02	214520	214521	1
S288c_chr02	214568	214569	5
S288c_chr02	214610	214611	18
S288c_chr02	214640	214641	1
S288c_chr02	214642	214643	1
S288c_chr02	214646	214647	36
S288c_chr02	214647	214648	3
S288c_chr02	214648	214649	1
S288c_chr02	214727	214728	1
S288c_chr02	215465	215466	2
S288c_chr02	215574	215575	2
S288c_chr02	215579	215580	3
S288c_chr02	216349	216350	2
S288c_chr02	216353	216354	8
S288c_chr02	216357	216358	3
S288c_chr02	216359	216360	4
S288c_chr02	216363	216364	23
S288c_chr02	216366	216367	2
S288c_chr02	216380	216381	12
S288c_chr02	216386	216387	2
S288c_chr02	216391	216392	1
S288c_chr02	216398	216399	20
S288c_chr02	216404	216405	61
S288c_chr02	216405	216407	3
S288c_chr02	216408	216409	30
[truncated: 72,458 more rows]
