# Supplementary material for: Alternative polyadenylation diversifies post‐transcriptional regulation by selective RNA–protein interactions
Source: Mol Syst Biol. 2014 Feb 25;10(2):719. doi: 10.1002/msb.135068 (PMC4023391; doi:10.1002/msb.135068)
Supplement: Supplementary file 13 — Sweave document [file MSB-10-2-719-s13.zip › MIST-Seq_v03.Rnw]

\documentclass[10pt,oneside]{article}
\usepackage{Sweave}
%\usepackage{whbiocvignette}
\usepackage[a4paper]{geometry}
\usepackage{hyperref,graphicx}
\usepackage{textcomp}
\usepackage{amsmath}
\usepackage[usenames,dvipsnames]{xcolor}

%\SweaveOpts{keep.source=TRUE,eps=FALSE,include=FALSE,width=4,height=4.5,echo=TRUE,cache=TRUE} 
\SweaveOpts{keep.source=TRUE,eps=FALSE,include=FALSE,width=4,height=4.5,echo=TRUE} 
\newcommand{\Robject}[1]{\texttt{#1}}
\newcommand{\Rpackage}[1]{\textit{#1}}
\newcommand{\Rclass}[1]{\text{#1}}
\newcommand{\Rfunction}[1]{{\small\texttt{#1}}}

\author{Ishaan Gupta, Bernd Klaus\\[1em]European Molecular Biology Laboratory (EMBL),\\ Heidelberg, Germany\\[1em]
\texttt{gupta@embl.de}}

\title{\textsf{\textbf{ MIST-Seq Pipeline  }}}

\begin{document}

\maketitle

\newcommand{\myincfig}[3]{%
  \begin{figure}[htbp]
    \begin{center}
      \includegraphics[width=#2]{#1}
      \caption{\label{#1}#3}
    \end{center}
  \end{figure}
}

\newcommand{\fixme}[1]{{\textbf{Fixme:} \textit{\textcolor{red}{#1}}}}

<<headerFiles,echo=F>>=
library(LSD)
library(geneplotter)
library(limma)
library(IRanges)
library("vsn")
library("DESeq")
library(combinat)
library("gplots")
@


<<functions,echo=F>>=

### Split the data into a list as long as the annotation 
## data and annotation are RangedData objects

getRangesDataframe = function( rd ) 
do.call(rbind,lapply(ranges(rd), function(x) as.data.frame(x) ) ) 

overlapList =  
function(data,annotation){
    
    ovDisOrdered = splitListOfOvelaps(data,annotation)
    ovOrdered = vector("list" , nrow(getRangesDataframe(annotation)) )
    for(i in 1:length(ovDisOrdered) ) {
        dbIndex = as.numeric(as.matrix(unique(ovDisOrdered[[i]][,2])))
        queryIndex= as.numeric(as.matrix(unique(ovDisOrdered[[i]][,1])))
        ovOrdered[[dbIndex]] = queryIndex
    }

    ovOrdered
}

splitListOfOvelaps =
function( query, DB ){
    
    ov = as.matrix( findOverlaps(query,DB) )
    ov = data.frame( query = ov[,1], db= as.factor(ov[,2]) )
    
    X = split(ov, ov$db)
    Y = lapply(seq_along(X), function(x) as.data.frame(X[[x]])[, 1:2])
    Y
    
}

### CONVERT RANGES FROM RANGED OBJECT INTO A DATAFRAME 

getRangesDataframe = function( rd ) 
do.call(rbind,lapply(ranges(rd), function(x) as.data.frame(x) ) ) 
###

@

<<utr_sup3,echo=F>>=
###The Supplementary Table 3(i.e. The segments table) from the NFR paper

sup3 = read.delim('xu_by_SGDR64.gff',header=F,stringsAsFactor=FALSE)
sup3 = sup3[,c(1,4,5,7,9)]

colnames(sup3) = c("chr","first","last","strand","name")
sup3$space = NA
for( i in 1:nrow(sup3) ){ 
    sup3$name[i] = strsplit( strsplit(sup3$name[i],split=";")[[1]][2],split="=")[[1]][2]
    sup3$space[i] = paste(strsplit(sup3$chr[i],split="_")[[1]][2],sup3$strand[i],sep=".")
}

######### CDS ###########

## Can be downloaded from SGD
allfeatures = read.delim('saccharomyces_cerevisiae.gff',comment.char='#',  header=F,stringsAsFactor=F)

onlyCDS = allfeatures[which(allfeatures$V3 =="CDS"),]

onlyCDS$name = (strsplit( (strsplit(onlyCDS[,9],split=";",fixed=T)[[1]])[1], split="=")[[1]])[2]

for( i in 1:nrow(onlyCDS) ) onlyCDS$name[i] = (strsplit( (strsplit(onlyCDS[i,9],split=";",fixed=T)[[1]])[1], split="=")[[1]])[2]

onlyCDS = onlyCDS[,c(1,4,5,7,10)]
colnames(onlyCDS) = c("seqName","first","last","strand","name")

onlyCDS$space = sapply(1:nrow(onlyCDS), function(i) paste(strsplit( onlyCDS$seqName[i], split="_")[[1]][2], onlyCDS$strand[i],sep=".") )

##########  UTRs ##############

### The conventional concept of the UTR is only valid for transcripts which are eventually translated. In this regard, calculating the same for ncRNA is inappropriate. But for the sake of uniformity and expecting a future discovery of these ncRNA being translated or bound by ribosome particles we define the UTRs of ncRNA similarly to the coding genes

### ncRNA : 5' UTR = startSite -200 , startSite + 200 :  3' UTR = endSite -200, endSite + 200


plus = which( sup3$strand =='+')
minus = which( sup3$strand =='-')

map = match( sup3$name, onlyCDS$name)

inx = 1:7271
sup3$nextGeneIn =0 
sup3$nextGeneIn[inx] = sup3$first[inx+1] - sup3$last[inx]

#### 3' UTR ##########

utr3 = sup3

for( i in plus[-3633]) {
    
    utr3$first[i] = ifelse( is.na(map[i]), sup3$last[i]-200, 
    ifelse( onlyCDS$last[map[i]] < sup3$first[i], sup3$last[i], onlyCDS$last[map[i]] )
    
    )
    
    if(sup3$nextGeneIn[i] == 0 ) {
        utr3$first[i] = sup3$last[i]-200
        utr3$last[i]= sup3$last[i]
        next;
    }
    
    if( !is.na(map[i+1]) ) 
    utr3$last[i] = ifelse( sup3$nextGeneIn[i] >200 , sup3$last[i]+200, 
    ifelse(sup3$nextGeneIn[i]<0, sup3$last[i]+200, onlyCDS$first[map[i+1]] ) )
    
    if( is.na(map[i+1]) ) 
    utr3$last[i] = ifelse( sup3$nextGeneIn[i] >200 , sup3$last[i]+200, 
    ifelse(sup3$nextGeneIn[i]<0, sup3$last[i]+200, sup3$first[i+1] ) )
    
}

utr3$first[3633] = onlyCDS$last[map[3633]] - 200
utr3$last[3633] = sup3$last[3633]+200

for( i in minus[-1]) {
    
    utr3$last[i] = ifelse(is.na(map[i]),sup3$first[i]+200, 
    ifelse(onlyCDS$first[map[i]] > sup3$last[i], sup3$first[i]+200, onlyCDS$first[map[i]] )
    
    )
    
    if(!is.na(map[i-1]) ) 
    utr3$first[i] = ifelse( sup3$nextGeneIn[i-1] >200 , sup3$first[i]-200, ifelse( sup3$nextGeneIn[i-1] < 0, sup3$first[i]-200, onlyCDS$last[map[i-1]]) )
    
    if(is.na(map[i-1]) ) 
    utr3$first[i] = ifelse( sup3$nextGeneIn[i-1] >200 , sup3$first[i]-200, ifelse( sup3$nextGeneIn[i-1] < 0, sup3$first[i]-200, sup3$last[i-1]) )
    
    if(sup3$nextGeneIn[i-1] == 0 ) {
        utr3$first[i] = sup3$first[i]
        utr3$last[i]= sup3$first[i]+200
    }
    
}

for( i in which(utr3$first > utr3$last) ){
    
    utr3$first[i] = ifelse( sup3$strand[i] =="+", sup3$last[i] -200, sup3$first[i] - 200 )
    utr3$last[i] = ifelse( sup3$strand[i] =="+", sup3$last[i] +200, sup3$first[i] - 200 )
}

@

\section{Introduction}

Heterogeneity in the length of transcribed molecules of the same gene has been
uncovered by our group and others \cite{VP2013}. This difference in
length of the transcripts is of relevance with respect to the 3' ends of genes
as this region of genes is enriched for regulatory sequences like RNA binding
protein (RBP) sites or miRNA sites and are evolutionary conserved \cite{SV2013}. Therefore,
two transcript molecules of the same gene (or 3' isoforms), owing to their
different 3'UTRs , can encode for different RBP sites. A direct consequence of
this differential RBP sites is on halflives of the isoforms. 

We demonstrate for the first time on a genome-wide scale, that about 10 p.c. of
yeast genes have 1 or more 3' isoforms of the same gene with different
halflives. We further demonstrate that this difference in haflives is affected
by the presence of RBP motifs ( as taken from \cite{Ho2008}).
Consequently, we discover a RBP-code whereby RBPs might interact with each other
and selectively regulate different isoforms of the same gene. This is relevant
in the context of yeast cells as majority of transcripts are present at 1
molecule/cell implying that every cell might have a different isoform of the same
gene. This result significantly contributes to explaining variegated gene
expression in cells and the origins of transcription noise in homogeneous cell
populations.
 


In this document, we entail the pipeline and assumptions used to arrive at the
conclusions detailed earlier. We use the modified technique of 3' Isoform
profiling ( \cite{SV2013}) to obtain quantitative measure of a
decaying population 3'isoforms in BY4741-rpb11 budding yeast strain grown in
rich media after transcriptional arrest. The first section deals with the nature
of data and experimental controls used. The second section details the problems
and potential solutions with calculations of half-life parameter based on the
expression count data. The third section deals with the results obtained.

\newpage
\section{Data acquisition}

We used a yeast strain with the BY background containing a rpb1-1 allele of the
largest subunit of RNA Polymerase I which is inactivated when grown in
37\textdegree C medium. We grew 2 independent cultures of the strain to a
density of approximately 2 million cells/ml (log phase) in 24 \textdegree C
which is permissive for its growth such that it attained a steady state RNA
population. Then the culture was shifted to 37 \textdegree C inactivating
further RNA transcription and resulting in only RNA decay. In order to quantify
this decay we collected cells and extracted RNA from them after the shift at 5
mins, 10 mins, 20 mins and 40 mins and subjected the RNA to 3' Tag-sequencing.
In order to normalize the counts each time point due to decaying RNA population
we spiked in a small amount of S.pombe RNA while preparing the libraries for
sequencing. We later use this "spiked-in" pombe RNA as size factors to normalize
the size of libraries at each time point when applying normalizing procedures.
Our data consists of counts.


<<data3p_prep,echo=F>>=

# Reads collapsed to the 3' end of transcript molecules 

plus = c(
"B_t0_CGTGAT_fwd_uniquelyAligned_minus.sorted.bedgraph",
"B_t5_AAGCTA_fwd_uniquelyAligned_minus.sorted.bedgraph",
"B_t10_GTAGCC_fwd_uniquelyAligned_minus.sorted.bedgraph",
"B_t20_TACAAG_fwd_uniquelyAligned_minus.sorted.bedgraph",
"B_t40_ACATCG_fwd_uniquelyAligned_minus.sorted.bedgraph",

"C_t0_CCTCCC_fwd_uniquelyAligned_minus.sorted.bedgraph",
"C_t5_TATATC_fwd_uniquelyAligned_minus.sorted.bedgraph",
"C_t10_TGCCGA_fwd_uniquelyAligned_minus.sorted.bedgraph",
"C_t20_TGACAT_fwd_uniquelyAligned_minus.sorted.bedgraph",
"C_t40_CGCCTG_fwd_uniquelyAligned_minus.sorted.bedgraph"

)

minus = c(
"B_t0_CGTGAT_fwd_uniquelyAligned_plus.sorted.bedgraph",
"B_t5_AAGCTA_fwd_uniquelyAligned_plus.sorted.bedgraph",
"B_t10_GTAGCC_fwd_uniquelyAligned_plus.sorted.bedgraph",
"B_t20_TACAAG_fwd_uniquelyAligned_plus.sorted.bedgraph",
"B_t40_ACATCG_fwd_uniquelyAligned_plus.sorted.bedgraph",

"C_t0_CCTCCC_fwd_uniquelyAligned_plus.sorted.bedgraph",
"C_t5_TATATC_fwd_uniquelyAligned_plus.sorted.bedgraph",
"C_t10_TGCCGA_fwd_uniquelyAligned_plus.sorted.bedgraph",
"C_t20_TGACAT_fwd_uniquelyAligned_plus.sorted.bedgraph",
"C_t40_CGCCTG_fwd_uniquelyAligned_plus.sorted.bedgraph"

)

data_minus = vector("list",10)
data_plus = vector("list",10)

for(x in 1:10) {

data_minus[[x]] = read.delim(file=minus[x],header=F,stringsAsFactors=F)
colnames(data_minus[[x]]) = c("chr","start","end","count")
data_plus[[x]] = read.delim(file=plus[x],header=F,stringsAsFactors=F)
colnames(data_plus[[x]]) = c("chr","start","end","count")

}

for(i in 1:10){
chr = data_minus[[i]][,1] 
data_minus[[i]]$organism = sapply(chr,function(x) unlist(strsplit(x,"_"))[1] )
newchr = sapply(chr,function(x) unlist(strsplit(x,"_"))[2] )
data_minus[[i]]$chr = newchr

chr = data_plus[[i]][,1] 
data_plus[[i]]$organism = sapply(chr,function(x) unlist(strsplit(x,"_"))[1] )
newchr = sapply(chr,function(x) unlist(strsplit(x,"_"))[2] )
data_plus[[i]]$chr = newchr

print(i)
}

for( i in 1:10) {
data_plus[[i]][,1] = paste(data_plus[[i]][,1],"+",sep=".")
data_minus[[i]][,1] = paste(data_minus[[i]][,1],"-",sep=".")

colnames(data_plus[[i]]) = c("space","start","end","count","organism")
colnames(data_minus[[i]]) = c("space","start","end","count","organism")

}

Sc_plus = vector("list",10)
pombe_plus = vector("list",10)
Sc_minus = vector("list",10)
pombe_minus = vector("list",10)

for( i in 1:10){

	Sc_plus[[i]] = data_plus[[i]][which(data_plus[[i]]$organism != "pombe"),1:4]
	pombe_plus[[i]] = data_plus[[i]][which(data_plus[[i]]$organism == "pombe"),1:4]

	Sc_minus[[i]] = data_minus[[i]][which(data_minus[[i]]$organism != "pombe"),1:4]
	pombe_minus[[i]] = data_minus[[i]][which(data_minus[[i]]$organism == "pombe"),1:4]

}

Sc_data = vector("list",10) # Counts Data for S.cer
pombe = vector("list",10) # Counts Data for S.pom

for(i in 1:10 ){
 Sc_data[[i]]=rbind(Sc_minus[[i]],Sc_plus[[i]])
 pombe[[i]] = rbind(pombe_minus[[i]],pombe_plus[[i]])
}

# constructing space vector for mapping of the replicates

for(i in 1:10)
Sc_data[[i]]$space = paste(Sc_data[[i]]$space,Sc_data[[i]]$start,sep=".")

maps = vector("list",5)
for(i in 1:5)
maps[[i]] = match( Sc_data[[2*i-1]]$space, Sc_data[[2*i]]$space )

combinedSpace=c()
for(i in 1:10) combinedSpace= c( combinedSpace, Sc_data[[i]]$space)
str(combinedSpace)

combinedSpace = unique(combinedSpace)
str(combinedSpace)

#### Constructing the data frame from the data  #####
data = data.frame( 
space = combinedSpace, 
rep1t0 = rep(0,length(combinedSpace)),
rep1t5 = rep(0,length(combinedSpace)),
rep1t10 = rep(0,length(combinedSpace)),
rep1t20 = rep(0,length(combinedSpace)),
rep1t40 = rep(0,length(combinedSpace)),

rep2t0 = rep(0,length(combinedSpace)),
rep2t5 = rep(0,length(combinedSpace)),
rep2t10 = rep(0,length(combinedSpace)),
rep2t20 = rep(0,length(combinedSpace)),
rep2t40 = rep(0,length(combinedSpace))
)

for( i in 1:10 ) {
    id2id = match( data$space, Sc_data[[i]]$space )
    data[,i+1] = Sc_data[[i]]$count[id2id]    
}

######### Filtering the data ##########

firstNA = !is.na(data$rep1t0)  & !is.na(data$rep2t0)
data1 = data[which(firstNA),]
str(data1)

secondNA = !is.na(data1$rep1t5)  & !is.na(data1$rep1t5)
data12 = data1[secondNA,]
str(data12)

###### Converting NAs into '0' counts #####
data12$rep1t5[which(is.na(data12$rep1t5))] = 0
data12$rep1t10[which(is.na(data12$rep1t10))] = 0
data12$rep1t20[which(is.na(data12$rep1t20))] = 0
data12$rep1t40[which(is.na(data12$rep1t40))] = 0

data12$rep2t5[which(is.na(data12$rep2t5))] = 0
data12$rep2t10[which(is.na(data12$rep2t10))] = 0
data12$rep2t20[which(is.na(data12$rep2t20))] = 0
data12$rep2t40[which(is.na(data12$rep2t40))] = 0

############## Data reproducibility #######


@

We use the CountDataSet sructure of the "DESeq" \cite{AH10} package to organize the data and later use the package's
features to calculate dispersion and corresponding variance estimates. First, we calculate the size factors.
They correspond to the total number of counts for the pombe spike-in (scaled to be close to 1). We have two replicates per
time point, denoted by B and C and four time points in total: 0, 5, 10, and 40 minutes.


<<>>=
options(width=20)

# library sizes which can be later used as DESeq size factors

tmp.sizes = sapply( 1:10, function(x) sum(pombe[[x]]$count) )
tmp.sizes = tmp.sizes/30000

Ishaan.data.cds = newCountDataSet(data12[,-1], conditions = rep(c("t0", "t5", "t10","t20", "t40" ),2))
sampleNames(Ishaan.data.cds)
conditions(Ishaan.data.cds)

sizeFactors(Ishaan.data.cds) = tmp.sizes

@

The sample names for the CountDataSet correspond to the replicate
names (B and C) combined with the time points, which represent the conditions.
Thus, for every condition (= time point) we have two replicates.


% #str(Ishaan.data)
<<cds_demo,echo=T>>=
options(width=40)

sampleNames(Ishaan.data.cds)
conditions(Ishaan.data.cds)

# size factors as calculated for the common pombe "spike-in"
sizeFactors(Ishaan.data.cds)
@

\section{Normalization and Half-life calculation}

As expected after transcriptional inhibition we see that the total number of raw as
well as normalized counts decreases. 

<<decreasingCounts,echo=T>>=
options(width=20)
## raw counts
apply(counts(Ishaan.data.cds, normalized = FALSE), MARGIN = 2, sum)
## normalized counts
apply(counts(Ishaan.data.cds, normalized = TRUE), MARGIN = 2, sum)
@

As a consequence of a lower overall counts at the later time points
there are also more single isoforms with lower count values. This increases
the  variance  within the replicates and furthermore decreases the correlation  
between the replicates increases as shown in the heat--scatterplot. 
<<fig1_heatscatters,echo=F>>=

pdf('fig1_heatscatters.pdf',width=12,height=6)

ss = sample(1:nrow(Ishaan.data),1e3)
par(mfrow=c(1,2))

heatscatter(log(Ishaan.data.cds[ss,2]),log(Ishaan.data.cds[ss,6]),xlab="log(Counts/isoform) Rep1",ylab="log(Counts/isoform) Rep2",main="Time point 0");abline(0,1,lty=2,lwd=2)

heatscatter(log(Ishaan.data.cds[ss,2+3]),log(Ishaan.data.cds[ss,6+3]),xlab="log(Counts/isoform) Rep1",ylab="log(Counts/isoform) Rep2",main="Time point 40");abline(0,1,lty=2,lwd=2)

dev.off()
@


\myincfig{fig1_heatscatters.pdf}{12cm}{Two scatterplots of log of counts per isoform for time point 0 mins (before transcriptional inhibition) and the latest time point (40 mins) after inhibition. 
The later we collect the RNA after inhibition the variance we see in the data due to lower counts as a result of decayed RNA molecules. }

In order to calculate the halflives, we assume a single parameter exponential decay model

\begin{gather*}
\text {A(t)} = {A(0)} * exp(- \eta *t) \, ,
\end{gather*}

where $\eta$ denotes the decay rate, $\text{A(t)}$ denotes normalized isoform expression counts at time '$t$' and $\text{A(0)}$ denotes the normalized expression counts before transcriptional inhibition. Given this equation the half-life of the isoform can be calculated as $- \ln(2)/ \eta $ . Therefore, the value of $\eta$ can be calculated from the slope of the linear regression on the log-transformed above equation , $ \ln(A(t)) = \ln(A(0)) - \eta * . 


Hence, due to higher variance in the later time points the regression fit might lead to improper estimation of line slopes and thus the half-lives . In order words, if we were to fit a regression--line to the $\log_2$-transformed values at each time-point, we would need to give less weights to observations corresponding to latter time points due to higher 
variances. It is known from weighted least squares theory that the optimal weight corresponds to $1/\text{var}$ for each observation. 

If $\mu = E(K)$ denotes the expected value of the normalized count distribution $K$ its variance using the
Negative Binomial model implemented in DESeq is given by  
\begin{gather*}
\text{Var(K)} = \mu + \alpha\mu^2 \, ,
\end{gather*}

where the parameter alpha is commonly called dispersion.
For any sufficiently smooth  transformation $f$ a simple first order Taylor approximation leads to the  formula 
formula
\begin{gather*}
\text{Var}[f(K)] \approx \left(f^{'}(E[K])\right)^2\cdot \text{Var}[K] 
\intertext{applied to $f = \ln$ this becomes}
\text{Var}[\log_2(K)] 
= \text{Var}\left[\ln(K)\right]
=  \text{Var}[\ln(K)]  \\
\approx  \frac{1}{\mu^2} (\mu + \alpha\mu^2)
= \frac{1}{\mu} + \alpha
\end{gather*}
In principle, this allows us to compute a variance for every observed count value. However
we do not have replication on the observation level. Thus, we use the replication on the gene level and
estimate a  dispersion for every condition (time point) we have, using  a robust fitting method implemented
in DESeq.

<<estimate-dispersion,echo=T>>=
options(width=40)
### estimate dispersions per condition
Ishaan.data.cds = estimateDispersions( Ishaan.data.cds, method="per-condition",
 sharingMode="fit-only")
@

This gives us the possibility of forecasting the variance of a single observation by 
the variance formula above, treating an observed count $k$ as an expected value.
We then use these variance estimates to fit a 
weighted regression line to the $\ln$ transformed counts. Thus, the weight for 
a count $k$ is given by the reciprocal of: $\frac{1}{k} + \alpha$.


Note that this appraoch is also follwed in the ''Voom`` function of the limma
package and seems to be very reasonable for modeling the mean--variance relationship
in RNA--Seq data \cite{Law+13}. 
 
The following code shows the computation of the condition specific dispersion estimation.


<<dispersion,echo=T>>=
#### get dispersion functions
#### they take normalized mean expression value as input and give the corresponding
#### dispersion estimate

for( k in 1:5){
eval(parse(text = paste("dispFunc", levels(conditions(Ishaan.data.cds))[k] ," <- ",
"fitInfo( Ishaan.data.cds, 
name= levels(conditions(Ishaan.data.cds))[k])$dispFunc" , sep = "") ))

}

variances.log <- data.frame( matrix(NA, nrow = dim(data.cds)[1], ncol = dim(data.cds)[2], 
dimnames = list(featureNames(data.cds), sampleNames(data.cds)) ))

idx = vector("list",5)
disp = vector("list",5)
timePoints = c( "t0","t5","t10","t20","t40")

dispFunct = c(dispFunct0,   dispFunct5,	dispFunct10,  dispFunct20,  dispFunct40)  


for( k in 1:5) {
### obtain dispersions for timePoint indexed at 'k' position in 'timePoints' vector
idx[[k]] = conditions(data.cds) == timePoints[k]
disp[[k]] = apply(counts(data.cds, normalized=F)[, idx[[k]]], MARGIN = 2, dispFunct[[k]] )

### obtain variances for timePoint indexed at 'k' position in 'timePoints' vector
variances.log[, idx[[k]] ] = (1/counts(data.cds, normalized=F)[, idx[[k]] ] + disp[[k]] )
print(head(variances.log[, idx[[k]] ]))

}

head(variances.log)
@

We illustrate the the difference between a weighted fit and an ordinary fit using isoform
25 in line 4 of the data. As you can see, the line obtained by the weighted fit is 
closer to the higher, more reliable count values which have less variance.


<<fig2_regression_prep,echo=T>>=
options(width=40)
### compute example linear model and corresponding halflife for isoform 23 (line No. 4)
isoId=234
X <- rep(c(0,5,10,20,40) ,2 )
Y <- log(counts(Ishaan.data.cds, normalized=T)[ isoId, ])

### fit model without weights
lm.no.weights <- lm(Y ~ X)
summary(lm.no.weights)
### Weights are equal to 1/variances
W <- 1/as.vector(variances.log[isoId, ], mode = "numeric")

lm.weights <- lm(Y ~ X, weights = W)
@


From such a regression fit we obtain a value for the slope (the decay rate) 
for each isoform along with it's standard error estimate. Therefore, 
to compare between two slopes we can derive the standard--normally distributed
(assuming $H_0$ is true)
test--statistic from the central limit theorem:

\begin{gather*}
\frac{\text{slope}_1 -  \text{slope}_2}{\sqrt{ \text{SE}^2_1 + \text{SE}^2_2 }}
\end{gather*}


<<fig2_regression,echo=F>>=

pdf('fig2_regression.pdf')
plot(X,Y, xlab = "time in minutes", ylab = "log(normalized isoform counts)",cex=2,pch=16 )
abline(lm.no.weights, col = "darkred",lwd=3)
abline(lm.weights, col = "darkgreen",lwd=3)
mtext(paste("Half-Life no weights: ", round(-log(2)/coef(lm.no.weights)[2]), "with weights: ",round(-log(2)/coef(lm.weights)[2])))
dev.off()
@


%Bernd
\myincfig{fig2_regression.pdf}{12cm}{
Comparison of non-weighted(red) vs weighted fit(green). The non-weighted is heavily influenced by the
latter "unreliable" time point value as a result the halflife estimate is possibly erroneous. 
}

We can now test for different slopes (= decay rates) between different isoforms
using a two--sided $z$--test:

<<ztest,echo=T>>=
options(width=40)
# Function checkSlope returns the p-value after performing the z-test on 2 slope values
checkSlopes = function(s1,sd1,s2,sd2){
eta = (s1-s2)/sqrt(sd1^2+sd2^2)
pval = 2-2*pnorm(abs(eta))
pval
}
@

\newpage
\section{Results}

Therefore, we employ the strategy employed above to calculate the halflives for all the isoforms. 

<<allCalculations,echo=T>>=
options(width=40)
X = rep( c(0,5,10,20,40),2 )
Y <- log(counts(Ishaan.data.cds, normalized=T) )
Z <- vector("list", nrow(Y))
for( i in 1:nrow(Y) ){
W <- 1/as.vector(variances.log[i, ], mode = "numeric")
Z[[i]] = lm(Y[i,]~X,weights=W) 
#if( i%% 1000 == 0 ) print(i)
}
test = t(sapply( Z, function(x) summary(x)$coefficients[2,1:2] ))
test = data.frame(test)
test$space = data12$space

@

We now, move to proving our first result i.e. there are about 10 p.c. yeast genes with 1 or more isoforms with different halflives. We use the IRanges package for this.

<<diffHalflives_prep,echo=F>>=
test2 = test[which(test$Estimate < 0  & is.finite(test$Std..Error) ),]

Ranges_isoforms = RangedData(
IRanges(start = as.numeric(substring(test2$space,9,18)), width=1 ), 
space = substring(test2$space,1,7),
values = test2[,1:2]
)

plus = which(utr3$strand =="+")
minus = which(utr3$strand =="-")

full = utr3
full$first[plus] = sup3$first[plus] 
full$last[minus] = sup3$last[minus]

Ranges_full = RangedData(
IRanges(start=full$first, end=full$last),
space= full$space,
name = full$name
)
@


<<diffHalflives,echo=T>>=
options(width=20)
# Get the indices of isoforms overlapping the annotated gene and its 3' UTR
isoforms_gene = overlapList(Ranges_isoforms,Ranges_full)

# Constructing the dataframes with isoforms and genes 
df_isoforms = getRangesDataframe(Ranges_isoforms)
df_genes = getRangesDataframe(Ranges_full)
df_genes$name = Ranges_full@values@unlistData@listData[[1]]

df_isoforms$slope = Ranges_isoforms@values@unlistData@listData[[1]]
df_isoforms$se = Ranges_isoforms@values@unlistData@listData[[2]]

pvalTests = vector("list",7272)

for( i in 1:7272){

if(length(isoforms_gene[[i]]) >1) {
    mix=combn2(isoforms_gene[[i]])

    vals = sapply( 1:nrow(mix) , 
    function(x) 
    checkSlopes(df_isoforms$slope[mix[x,1]],df_isoforms$se[mix[x,1]],df_isoforms$slope[mix[x,2]],df_isoforms$se[mix[x,2]])
    )

    pvalTests[[i]] = data.frame(mix)
    pvalTests[[i]]$pval = p.adjust(vals,method="BH")
    }
#if(i %% 1000 ==0) print(i)
}

hits0  = which(sapply( pvalTests, function(x) sum(x$pval < 0.1) )  > 0 )
str(hits0)
@
<<hits,echo=F>>=
hits = vector("list",length(hits0) )
i=1
for( x in hits0){
 hoho = which(pvalTests[[x]]$pval < 0.1)
 iIndx = unique( c(pvalTests[[x]][hoho,1],pvalTests[[x]][hoho,2]) )
 hits[[i]]=df_isoforms[iIndx,]
 i=i+1
}
@

Example for genes with isoforms of different stabilities
<<hitsExample>>=
# Gene at index 4 has two isoforms with variedly different slopes and hence isoform stabilities
df_genes[ hits0[4],]
hits[[4]] 
@

<<fig_hist,echo=F>>=
sss = sample(1:nrow(df_isoforms),1e3)
pdf('fig4_hist.pdf')
hist(-log(2)/df_isoforms$slope[sss],xlim=c(0,50) ,breaks=10000)
dev.off()
@

\myincfig{fig4_hist.pdf}{12cm}{ Histogram of 1000 randomly chosen isoforms. These distributions have 11 mins median halflives. }

<<rbp_prep,echo=F>>=

load('RBPlist.rda')

test = do.call(rbind,lapply((RBPlist), function(x) as.data.frame(x) ) )
test = test[which(test$Sequence.Name !="chrmt"),] # Removing mitochondrial RBPs
Ranges_RBP = RangedData( IRanges(test$MatchStartCoord,test$MatchStopCoord), space=paste(test$seqName,test$strand,sep="."),name= test$RBP )

rbpPerTranscript = overlapList( Ranges_RBP,Ranges_full)
df_rbp = getRangesDataframe(Ranges_RBP)
df_rbp$name = Ranges_RBP@values@unlistData[,1]

isoformsPerUTR3 = isoforms_gene
rbpPerUTR3 = rbpPerTranscript

withRBP = vector( "list",14)
withoutRBP = vector( "list",14)
names(withRBP) = unique(df_rbp$name)
names(withoutRBP) = unique(df_rbp$name)
for(i in 1:length(rbpPerUTR3)){
    isoformIndex = isoformsPerUTR3[[i]]
    direction = substring( rownames(df_genes)[i] , 7,7) == "+" 
    for( rbpIndex in rbpPerUTR3[[i]] ){
   ifelse(direction ,
        where <- df_isoforms$start[isoformIndex] > df_rbp$start[rbpIndex],
        where <- df_isoforms$start[isoformIndex] < df_rbp$start[rbpIndex]
        )
        
    withList = isoformIndex[which(where)]
    withoutList = isoformIndex[which(!where)]
        names(withList) = NULL
        names(withoutList) = NULL
    rbpName= df_rbp$name[rbpIndex]
    existingWith = unlist(withRBP[rbpName][[1]])
    existingWithout = unlist(withoutRBP[rbpName][[1]])
        
    newWith = list( c(existingWith, withList) )
    newWithout = list( c(existingWithout, withoutList) )
    
    withRBP[rbpName] = newWith
    withoutRBP[rbpName] = newWithout
        
    }
    
}
unique_withRBP = sapply(names(withRBP), function(x) (unique(withRBP[[x]])) )
unique_withoutRBP = sapply(names(withoutRBP), function(x) (unique(withoutRBP[[x]])) )
 
new_withoutRBP = lapply(names(unique_withRBP), function(x) setdiff( unique_withoutRBP[[x]], unique_withRBP[[x]])  )


with = matrix(data=NA, nrow=14,ncol=2)
without = matrix(data=NA, nrow=14,ncol=2)

for(i in 1:14) { 
 ss = summary( lm( df_isoforms$slope[ new_withoutRBP[[i]] ]~1,weights= 1/df_isoforms$se[new_withoutRBP[[i]] ]^2) )
  without[i,] = ss$coefficients[1:2]
 
 ss = summary( lm( df_isoforms$slope[ unique_withRBP[[i]] ]~1,weights= 1/df_isoforms$se[unique_withRBP[[i]] ]^2) )
  with[i,] = ss$coefficients[1:2]
  
   }
   
test=c()
 for(i in 1:14)test = c(test,(checkSlopes(with[i,1],with[i,2],without[i,1],without[i,2])) )
 
 final = data.frame(name=names(withRBP), halflivesWith= -log(2)/with[,1],
halflivesWO = -log(2)/without[,1], pvalWith = p.adjust(test,method="BH"), 
numWith = sapply(unique_withRBP,function(x) length(x) ),
numWO = sapply(new_withoutRBP,function(x) length(x) )
 )


pdf('fig3_1_RBP.pdf')
heatmap.2( as.matrix(final[,2:3]),cexCol=1,col=redgreen(10) )
dev.off()
@

When we divide the isoforms in 2 groups, isoforms with a RBP site and isoforms without the RBP site for all those genes the particular RBP site. We find that most of the "PUF" proteins are destabilizing. 


\myincfig{fig3_1_RBP.pdf}{12cm}{ RBP-wise stability of isoforms. All the PUFproteins are destabilizing as is PAB1 which is known to be involved in recruiting the complexes which lead to RNA degradation }


%% Bibliography using bibtex
%\bibliographystyle{plainnat}
%\bibliography{Bernd}

\begin{thebibliography}{2}
\providecommand{\natexlab}[1]{#1}
\providecommand{\url}[1]{\texttt{#1}}
\expandafter\ifx\csname urlstyle\endcsname\relax
  \providecommand{\doi}[1]{doi: #1}\else
  \providecommand{\doi}{doi: \begingroup \urlstyle{rm}\Url}\fi

\bibitem[Anders and Huber(2010)]{AH10}
Simon Anders and Wolfgang Huber.
\newblock Differential expression analysis for sequence count data.
\newblock \emph{Genome Biology}, 11:\penalty0 R106, 2010.
\newblock \doi{10.1186/gb-2010-11-10-r106}.
\newblock URL \url{http://genomebiology.com/2010/11/10/R106/}.

\bibitem[Law et~al.(2013)]{Law+13}
CW~Law, Y~Chen, W~Shi, and GK~Smyth.
\newblock Voom! precision weights unlock linear model analysis tools for
  rna-seq read counts.
\newblock \emph{Preprint - Bioinformatics Division, Walter and Eliza Hall
  Institute of Medical Research, Melbourne, Australia}, 2013.
\bibitem[Pelechano (2010)]{VP2013}
Vicente Pelechano, Wu Wei, Lars Steinmetz
\newblock Extensive transcriptional heterogeneity revealed by isoform profiling.
\newblock \emph{Nature 2013 May 2;497(7447):127-31},
\newblock \doi{10.1038/nature12121}.
\newblock URL \url{http://www.nature.com/nature/journal/v497/n7447/full/nature12121.html}.

\bibitem[Wilkening (2013)]{SV2013}
Wilkening, S., Pelechano, V., Jarvelin, A.I., Tekkedil, M.M., Anders, S., Benes, V. & Steinmetz, L.M.
\newblock An efficient method for genome-wide polyadenylation site mapping and RNA quantification
\newblock \emph{Nucleic Acids Res. 2013 Mar 1;41(5):e65}
\newblock \doi{10.1093/nar/gks1249}.
\newblock URL \url{http://europepmc.org/articles/PMC3695521/}.


\bibitem[Hogan (2008)]{Ho2008}
Hogan, D. J.  and Riordan, D. P.  and Gerber, A. P.  and Herschlag, D.  and Brown, P. O. \newblock Diverse RNA-binding proteins interact with functionally related sets of RNAs, suggesting an extensive regulatory system
\newblock \emph{PLoS Biol.2008, 6, 10:e255}
\newblock \doi{10.1371/journal.pbio.0060255}.
\newblock URL \url{http://www.plosbiology.org/article/info%3Adoi%2F10.1371%2Fjournal.pbio.0060255}.


\bibitem[Freeberg (2013)]{Fb2013}
Freeberg, MA, Han, T, Moresco, JJ, Kong, A, Yang, YC, Lu, ZJ, Yates, JR, Kim, JK
\newblock  Pervasive and dynamic protein binding sites of the mRNA transcriptome in Saccharomyces cerevisiae
\newblock \emph{Genome Biol. 2013, 14, 2:R13}
\newblock URL \url{http://genomebiology.com/content/14/2/R13}

\end{thebibliography}


\end{document}
