# Supplementary material for: Alternative polyadenylation diversifies post‐transcriptional regulation by selective RNA–protein interactions
Source: Mol Syst Biol. 2014 Feb 25;10(2):719. doi: 10.1002/msb.135068 (PMC4023391; doi:10.1002/msb.135068)
Supplement: Supplementary file 13 — Sweave document [file MSB-10-2-719-s13.zip › saccharomyces_cerevisiae.gff]

##gff-version 3
#date Tue Feb  8 19:50:12 2011
#
# Saccharomyces cerevisiae S288C genome
#
# Features from the 16 nuclear S288c_chromosomes labeled S288c_chr01 to S288c_chr16,
# plus the mitochondrial genome labeled S288c_chrMT and the 2-micron plasmid.
#
# Created by Saccharomyces Genome Database (http://www.yeastgenome.org/)
#
# Weekly updates of this file are available via Anonymous FTP from:
# ftp://ftp.yeastgenome.org/yeast/data_download/S288c_chromosomal_feature/saccharomyces_cerevisiae.gff
#
# Please send comments and suggestions to yeast-curator@yeastgenome.org
#
# SGD is funded as a National Human Genome Research Institute Biomedical Informatics Resource from
# the U. S. National Institutes of Health to Stanford University.  The staff of SGD is listed at:
# http://www.yeastgenome.org/SGD-staff.html
#
S288c_chr01	SGD	S288c_chromosome	1	230218	.	.	.	ID=S288c_chr01;dbxref=NCBI:NC_001133;Name=S288c_chr01
S288c_chr01	SGD	repeat_region	1	62	.	-	.	ID=TEL01L-TR;Name=TEL01L-TR;Note=Terminal%20stretch%20of%20telomeric%20repeats%20on%20the%20left%20arm%20of%20S288c_chromosome%20I;dbxref=SGD:S000028864
S288c_chr01	SGD	telomere	1	801	.	-	.	ID=TEL01L;Name=TEL01L;Note=Telomeric%20region%20on%20the%20left%20arm%20of%20S288c_chromosome%20I%3B%20composed%20of%20an%20X%20element%20core%20sequence%2C%20X%20element%20combinatorial%20repeats%2C%20and%20a%20short%20terminal%20stretch%20of%20telomeric%20repeats;dbxref=SGD:S000028862
S288c_chr01	SGD	repeat_region	63	336	.	-	.	ID=TEL01L-XR;Name=TEL01L-XR;Note=Telomeric%20X%20element%20combinatorial%20Repeat%20region%20on%20the%20left%20arm%20of%20S288c_chromosome%20I%3B%20contains%20repeats%20of%20the%20D%2C%20C%2C%20B%20and%20A%20types%2C%20as%20well%20as%20Tbf1p%20binding%20sites%3B%20formerly%20called%20SubTelomeric%20Repeats;dbxref=SGD:S000028866
S288c_chr01	SGD	gene	335	649	.	+	.	ID=YAL069W;Name=YAL069W;Ontology_term=GO:0003674,GO:0005575,GO:0008150;Note=Dubious%20open%20reading%20frame%20unlikely%20to%20encode%20a%20protein%2C%20based%20on%20available%20experimental%20and%20comparative%20sequence%20data;dbxref=SGD:S000002143;orf_classification=Dubious
S288c_chr01	SGD	CDS	335	649	.	+	0	Parent=YAL069W;Name=YAL069W;Ontology_term=GO:0003674,GO:0005575,GO:0008150;Note=Dubious%20open%20reading%20frame%20unlikely%20to%20encode%20a%20protein%2C%20based%20on%20available%20experimental%20and%20comparative%20sequence%20data;dbxref=SGD:S000002143;orf_classification=Dubious
S288c_chr01	SGD	repeat_region	337	801	.	-	.	ID=TEL01L-XC;Name=TEL01L-XC;Note=Telomeric%20X%20element%20Core%20sequence%20on%20the%20left%20arm%20of%20S288c_chromosome%20I%3B%20contains%20an%20ARS%20consensus%20sequence%2C%20an%20Abf1p%20binding%20site%20consensus%20sequence%20and%20two%20small%20overlapping%20ORFs%20(YAL068W-A%20and%20YAL069W);dbxref=SGD:S000028865
S288c_chr01	SGD	nucleotide_match	753	763	.	-	.	Parent=TEL01L-XC;Name=TEL01L-XC;Note=Telomeric%20X%20element%20Core%20sequence%20on%20the%20left%20arm%20of%20S288c_chromosome%20I%3B%20contains%20an%20ARS%20consensus%20sequence%2C%20an%20Abf1p%20binding%20site%20consensus%20sequence%20and%20two%20small%20overlapping%20ORFs%20(YAL068W-A%20and%20YAL069W);dbxref=SGD:S000028865
S288c_chr01	SGD	binding_site	532	544	.	-	.	Parent=TEL01L-XC;Name=TEL01L-XC;Note=Telomeric%20X%20element%20Core%20sequence%20on%20the%20left%20arm%20of%20S288c_chromosome%20I%3B%20contains%20an%20ARS%20consensus%20sequence%2C%20an%20Abf1p%20binding%20site%20consensus%20sequence%20and%20two%20small%20overlapping%20ORFs%20(YAL068W-A%20and%20YAL069W);dbxref=SGD:S000028865
S288c_chr01	SGD	gene	538	792	.	+	.	ID=YAL068W-A;Name=YAL068W-A;Ontology_term=GO:0003674,GO:0005575,GO:0008150;Note=Dubious%20open%20reading%20frame%20unlikely%20to%20encode%20a%20protein%3B%20identified%20by%20gene-trapping%2C%20microarray-based%20expression%20analysis%2C%20and%20genome-wide%20homology%20searching;dbxref=SGD:S000028594;orf_classification=Dubious
S288c_chr01	SGD	CDS	538	792	.	+	0	Parent=YAL068W-A;Name=YAL068W-A;Ontology_term=GO:0003674,GO:0005575,GO:0008150;Note=Dubious%20open%20reading%20frame%20unlikely%20to%20encode%20a%20protein%3B%20identified%20by%20gene-trapping%2C%20microarray-based%20expression%20analysis%2C%20and%20genome-wide%20homology%20searching;dbxref=SGD:S000028594;orf_classification=Dubious
S288c_chr01	SGD	ARS	650	1791	.	.	.	ID=ARS102;Name=ARS102;Alias=ARSI-1;Note=Autonomously%20Replicating%20Sequence;dbxref=SGD:S000121252
S288c_chr01	SGD	gene	1807	2169	.	-	.	ID=YAL068C;Name=YAL068C;gene=PAU8;Alias=PAU8;Ontology_term=GO:0003674,GO:0005575,GO:0030437,GO:0045944;Note=Protein%20of%20unknown%20function%2C%20member%20of%20the%20seripauperin%20multigene%20family%20encoded%20mainly%20in%20subtelomeric%20regions;dbxref=SGD:S000002142;orf_classification=Verified
S288c_chr01	SGD	CDS	1807	2169	.	-	0	Parent=YAL068C;Name=YAL068C;gene=PAU8;Alias=PAU8;Ontology_term=GO:0003674,GO:0005575,GO:0030437,GO:0045944;Note=Protein%20of%20unknown%20function%2C%20member%20of%20the%20seripauperin%20multigene%20family%20encoded%20mainly%20in%20subtelomeric%20regions;dbxref=SGD:S000002142;orf_classification=Verified
S288c_chr01	SGD	gene	2480	2707	.	+	.	ID=YAL067W-A;Name=YAL067W-A;Ontology_term=GO:0003674,GO:0005575,GO:0008150;Note=Putative%20protein%20of%20unknown%20function%3B%20identified%20by%20gene-trapping%2C%20microarray-based%20expression%20analysis%2C%20and%20genome-wide%20homology%20searching;dbxref=SGD:S000028593;orf_classification=Uncharacterized
S288c_chr01	SGD	CDS	2480	2707	.	+	0	Parent=YAL067W-A;Name=YAL067W-A;Ontology_term=GO:0003674,GO:0005575,GO:0008150;Note=Putative%20protein%20of%20unknown%20function%3B%20identified%20by%20gene-trapping%2C%20microarray-based%20expression%20analysis%2C%20and%20genome-wide%20homology%20searching;dbxref=SGD:S000028593;orf_classification=Uncharacterized
S288c_chr01	SGD	gene	7235	9016	.	-	.	ID=YAL067C;Name=YAL067C;gene=SEO1;Alias=SEO1;Ontology_term=GO:0005215,GO:0006810,GO:0016020;Note=Putative%20permease%2C%20member%20of%20the%20allantoate%20transporter%20subfamily%20of%20the%20major%20facilitator%20superfamily%3B%20mutation%20confers%20resistance%20to%20ethionine%20sulfoxide;dbxref=SGD:S000000062;orf_classification=Verified
S288c_chr01	SGD	CDS	7235	9016	.	-	0	Parent=YAL067C;Name=YAL067C;gene=SEO1;Alias=SEO1;Ontology_term=GO:0005215,GO:0006810,GO:0016020;Note=Putative%20permease%2C%20member%20of%20the%20allantoate%20transporter%20subfamily%20of%20the%20major%20facilitator%20superfamily%3B%20mutation%20confers%20resistance%20to%20ethionine%20sulfoxide;dbxref=SGD:S000000062;orf_classification=Verified
S288c_chr01	SGD	ARS	7997	8547	.	.	.	ID=ARS103;Name=ARS103;Alias=ARSI-8;Note=Autonomously%20Replicating%20Sequence;dbxref=SGD:S000121253
S288c_chr01	SGD	gene	10091	10399	.	+	.	ID=YAL066W;Name=YAL066W;Ontology_term=GO:0003674,GO:0005575,GO:0008150;Note=Dubious%20open%20reading%20frame%20unlikely%20to%20encode%20a%20protein%2C%20based%20on%20available%20experimental%20and%20comparative%20sequence%20data;dbxref=SGD:S000000061;orf_classification=Dubious
S288c_chr01	SGD	CDS	10091	10399	.	+	0	Parent=YAL066W;Name=YAL066W;Ontology_term=GO:0003674,GO:0005575,GO:0008150;Note=Dubious%20open%20reading%20frame%20unlikely%20to%20encode%20a%20protein%2C%20based%20on%20available%20experimental%20and%20comparative%20sequence%20data;dbxref=SGD:S000000061;orf_classification=Dubious
S288c_chr01	SGD	gene	11565	11951	.	-	.	ID=YAL065C;Name=YAL065C;Ontology_term=GO:0003674,GO:0005575,GO:0008150;Note=Putative%20protein%20of%20unknown%20function%3B%20has%20homology%20to%20FLO1%3B%20possible%20pseudogene;dbxref=SGD:S000001817;orf_classification=Uncharacterized
S288c_chr01	SGD	CDS	11565	11951	.	-	0	Parent=YAL065C;Name=YAL065C;Ontology_term=GO:0003674,GO:0005575,GO:0008150;Note=Putative%20protein%20of%20unknown%20function%3B%20has%20homology%20to%20FLO1%3B%20possible%20pseudogene;dbxref=SGD:S000001817;orf_classification=Uncharacterized
S288c_chr01	SGD	gene	12046	12426	.	+	.	ID=YAL064W-B;Name=YAL064W-B;Ontology_term=GO:0003674,GO:0005575,GO:0008150;Note=Fungal-specific%20protein%20of%20unknown%20function;dbxref=SGD:S000002141;orf_classification=Uncharacterized
S288c_chr01	SGD	CDS	12046	12426	.	+	0	Parent=YAL064W-B;Name=YAL064W-B;Ontology_term=GO:0003674,GO:0005575,GO:0008150;Note=Fungal-specific%20protein%20of%20unknown%20function;dbxref=SGD:S000002141;orf_classification=Uncharacterized
S288c_chr01	SGD	gene	13363	13743	.	-	.	ID=YAL064C-A;Name=YAL064C-A;Alias=YAL065C-A;Ontology_term=GO:0003674,GO:0005575,GO:0008150;Note=Putative%20protein%20of%20unknown%20function%3B%20YAL064C-A%20is%20not%20an%20essential%20gene;dbxref=SGD:S000002140;orf_classification=Uncharacterized
S288c_chr01	SGD	CDS	13363	13743	.	-	0	Parent=YAL064C-A;Name=YAL064C-A;Alias=YAL065C-A;Ontology_term=GO:0003674,GO:0005575,GO:0008150;Note=Putative%20protein%20of%20unknown%20function%3B%20YAL064C-A%20is%20not%20an%20essential%20gene;dbxref=SGD:S000002140;orf_classification=Uncharacterized
S288c_chr01	SGD	gene	21566	21850	.	+	.	ID=YAL064W;Name=YAL064W;Ontology_term=GO:0003674,GO:0005575,GO:0008150;Note=Protein%20of%20unknown%20function%3B%20may%20interact%20with%20ribosomes%2C%20based%20on%20co-purification%20experiments;dbxref=SGD:S000000060;orf_classification=Verified
S288c_chr01	SGD	CDS	21566	21850	.	+	0	Parent=YAL064W;Name=YAL064W;Ontology_term=GO:0003674,GO:0005575,GO:0008150;Note=Protein%20of%20unknown%20function%3B%20may%20interact%20with%20ribosomes%2C%20based%20on%20co-purification%20experiments;dbxref=SGD:S000000060;orf_classification=Verified
S288c_chr01	SGD	long_terminal_repeat	22230	22552	.	+	.	ID=YALWdelta1;Name=YALWdelta1;Ontology_term=SO:0000286;Note=Ty1%20LTR;dbxref=SGD:S000006787
S288c_chr01	SGD	gene	22395	22685	.	-	.	ID=YAL063C-A;Name=YAL063C-A;Ontology_term=GO:0003674,GO:0005575,GO:0008150;Note=Putative%20protein%20of%20unknown%20function%3B%20identified%20by%20expression%20profiling%20and%20mass%20spectrometry;dbxref=SGD:S000028813;orf_classification=Uncharacterized
S288c_chr01	SGD	CDS	22395	22685	.	-	0	Parent=YAL063C-A;Name=YAL063C-A;Ontology_term=GO:0003674,GO:0005575,GO:0008150;Note=Putative%20protein%20of%20unknown%20function%3B%20identified%20by%20expression%20profiling%20and%20mass%20spectrometry;dbxref=SGD:S000028813;orf_classification=Uncharacterized
S288c_chr01	landmark	region	24000	27968	.	-	.	ID=FLO9
S288c_chr01	SGD	gene	24000	27968	.	-	.	ID=YAL063C;Name=YAL063C;gene=FLO9;Alias=FLO9;Ontology_term=GO:0000128,GO:0000501,GO:0005537,GO:0009277;Note=Lectin-like%20protein%20with%20similarity%20to%20Flo1p%2C%20thought%20to%20be%20expressed%20and%20involved%20in%20flocculation;dbxref=SGD:S000000059;orf_classification=Verified
S288c_chr01	SGD	CDS	24000	27968	.	-	0	Parent=YAL063C;Name=YAL063C;gene=FLO9;Alias=FLO9;Ontology_term=GO:0000128,GO:0000501,GO:0005537,GO:0009277;Note=Lectin-like%20protein%20with%20similarity%20to%20Flo1p%2C%20thought%20to%20be%20expressed%20and%20involved%20in%20flocculation;dbxref=SGD:S000000059;orf_classification=Verified
S288c_chr01	SGD	ARS	30946	31183	.	.	.	ID=ARS104;Name=ARS104;Alias=ARSI-31;Note=Autonomously%20Replicating%20Sequence;dbxref=SGD:S000118317
S288c_chr01	SGD	gene	31567	32940	.	+	.	ID=YAL062W;Name=YAL062W;gene=GDH3;Alias=GDH3,FUN51;Ontology_term=GO:0004354,GO:0005625,GO:0005634,GO:0005739,GO:0006537,GO:0019676;Note=NADP(%2B)-dependent%20glutamate%20dehydrogenase%2C%20synthesizes%20glutamate%20from%20ammonia%20and%20alpha-ketoglutarate%3B%20rate%20of%20alpha-ketoglutarate%20utilization%20differs%20from%20Gdh1p%3B%20expression%20regulated%20by%20nitrogen%20and%20carbon%20sources;dbxref=SGD:S000000058;orf_classification=Verified
S288c_chr01	SGD	CDS	31567	32940	.	+	0	Parent=YAL062W;Name=YAL062W;gene=GDH3;Alias=GDH3,FUN51;Ontology_term=GO:0004354,GO:0005625,GO:0005634,GO:0005739,GO:0006537,GO:0019676;Note=NADP(%2B)-dependent%20glutamate%20dehydrogenase%2C%20synthesizes%20glutamate%20from%20ammonia%20and%20alpha-ketoglutarate%3B%20rate%20of%20alpha-ketoglutarate%20utilization%20differs%20from%20Gdh1p%3B%20expression%20regulated%20by%20nitrogen%20and%20carbon%20sources;dbxref=SGD:S000000058;orf_classification=Verified
S288c_chr01	SGD	gene	33448	34701	.	+	.	ID=YAL061W;Name=YAL061W;gene=BDH2;Alias=BDH2;Ontology_term=GO:0005634,GO:0005737,GO:0008150,GO:0016616;Note=Putative%20medium-chain%20alcohol%20dehydrogenase%20with%20similarity%20to%20BDH1%3B%20transcription%20induced%20by%20constitutively%20active%20PDR1%20and%20PDR3;dbxref=SGD:S000000057;orf_classification=Uncharacterized
S288c_chr01	SGD	CDS	33448	34701	.	+	0	Parent=YAL061W;Name=YAL061W;gene=BDH2;Alias=BDH2;Ontology_term=GO:0005634,GO:0005737,GO:0008150,GO:0016616;Note=Putative%20medium-chain%20alcohol%20dehydrogenase%20with%20similarity%20to%20BDH1%3B%20transcription%20induced%20by%20constitutively%20active%20PDR1%20and%20PDR3;dbxref=SGD:S000000057;orf_classification=Uncharacterized
S288c_chr01	SGD	gene	35155	36303	.	+	.	ID=YAL060W;Name=YAL060W;gene=BDH1;Alias=BDH1,BDH;Ontology_term=GO:0000721,GO:0005737,GO:0006066,GO:0034079;Note=NAD-dependent%20(R%2CR)-butanediol%20dehydrogenase%2C%20catalyzes%20oxidation%20of%20(R%2CR)-2%2C3-butanediol%20to%20(3R)-acetoin%2C%20oxidation%20of%20meso-butanediol%20to%20(3S)-acetoin%2C%20and%20reduction%20of%20acetoin%3B%20enhances%20use%20of%202%2C3-butanediol%20as%20an%20aerobic%20carbon%20source;dbxref=SGD:S000000056;orf_classification=Verified
S288c_chr01	SGD	CDS	35155	36303	.	+	0	Parent=YAL060W;Name=YAL060W;gene=BDH1;Alias=BDH1,BDH;Ontology_term=GO:0000721,GO:0005737,GO:0006066,GO:0034079;Note=NAD-dependent%20(R%2CR)-butanediol%20dehydrogenase%2C%20catalyzes%20oxidation%20of%20(R%2CR)-2%2C3-butanediol%20to%20(3R)-acetoin%2C%20oxidation%20of%20meso-butanediol%20to%20(3S)-acetoin%2C%20and%20reduction%20of%20acetoin%3B%20enhances%20use%20of%202%2C3-butanediol%20as%20an%20aerobic%20carbon%20source;dbxref=SGD:S000000056;orf_classification=Verified
S288c_chr01	SGD	gene	36496	36918	.	-	.	ID=YAL059C-A;Name=YAL059C-A;Ontology_term=GO:0003674,GO:0005575,GO:0008150;Note=Dubious%20open%20reading%20frame%20unlikely%20to%20encode%20a%20protein%2C%20based%20on%20available%20experimental%20and%20comparative%20sequence%20data%3B%20partially%20overlaps%20verified%20gene%20ECM1%2FYAL059W;dbxref=SGD:S000028734;orf_classification=Dubious
S288c_chr01	SGD	CDS	36496	36918	.	-	0	Parent=YAL059C-A;Name=YAL059C-A;Ontology_term=GO:0003674,GO:0005575,GO:0008150;Note=Dubious%20open%20reading%20frame%20unlikely%20to%20encode%20a%20protein%2C%20based%20on%20available%20experimental%20and%20comparative%20sequence%20data%3B%20partially%20overlaps%20verified%20gene%20ECM1%2FYAL059W;dbxref=SGD:S000028734;orf_classification=Dubious
S288c_chr01	SGD	gene	36509	37147	.	+	.	ID=YAL059W;Name=YAL059W;gene=ECM1;Alias=ECM1;Ontology_term=GO:0000055,GO:0003674,GO:0005634,GO:0005730,GO:0030687,GO:0031505;Note=Pre-ribosomal%20factor%20involved%20in%2060S%20ribosomal%20protein%20subunit%20export%3B%20associates%20with%20the%20pre-60S%20particle%3B%20shuttles%20between%20the%20nucleus%20and%20cytoplasm;dbxref=SGD:S000000055;orf_classification=Verified
S288c_chr01	SGD	CDS	36509	37147	.	+	0	Parent=YAL059W;Name=YAL059W;gene=ECM1;Alias=ECM1;Ontology_term=GO:0000055,GO:0003674,GO:0005634,GO:0005730,GO:0030687,GO:0031505;Note=Pre-ribosomal%20factor%20involved%20in%2060S%20ribosomal%20protein%20subunit%20export%3B%20associates%20with%20the%20pre-60S%20particle%3B%20shuttles%20between%20the%20nucleus%20and%20cytoplasm;dbxref=SGD:S000000055;orf_classification=Verified
S288c_chr01	SGD	gene	37464	38972	.	+	.	ID=YAL058W;Name=YAL058W;gene=CNE1;Alias=CNE1,FUN48;Ontology_term=GO:0006457,GO:0030176,GO:0030433,GO:0051082;Note=Calnexin%3B%20integral%20membrane%20ER%20chaperone%20involved%20in%20folding%20and%20quality%20control%20of%20glycoproteins%3B%20chaperone%20activity%20is%20inhibited%20by%20Mpd1p%2C%20with%20which%20Cne1p%20interacts%3B%2024%25%20identical%20to%20mammalian%20calnexin%3B%20Ca%2B%20binding%20not%20yet%20shown%20in%20yeast;dbxref=SGD:S000000054;orf_classification=Verified
S288c_chr01	SGD	CDS	37464	38972	.	+	0	Parent=YAL058W;Name=YAL058W;gene=CNE1;Alias=CNE1,FUN48;Ontology_term=GO:0006457,GO:0030176,GO:0030433,GO:0051082;Note=Calnexin%3B%20integral%20membrane%20ER%20chaperone%20involved%20in%20folding%20and%20quality%20control%20of%20glycoproteins%3B%20chaperone%20activity%20is%20inhibited%20by%20Mpd1p%2C%20with%20which%20Cne1p%20interacts%3B%2024%25%20identical%20to%20mammalian%20calnexin%3B%20Ca%2B%20binding%20not%20yet%20shown%20in%20yeast;dbxref=SGD:S000000054;orf_classification=Verified
S288c_chr01	SGD	gene	38696	39046	.	-	.	ID=YAL056C-A;Name=YAL056C-A;Alias=YAL058C-A;Ontology_term=GO:0003674,GO:0005575,GO:0008150;Note=Dubious%20open%20reading%20frame%20unlikely%20to%20encode%20a%20protein%2C%20based%20on%20available%20experimental%20and%20comparative%20sequence%20data;dbxref=SGD:S000002139;orf_classification=Dubious
S288c_chr01	SGD	CDS	38696	39046	.	-	0	Parent=YAL056C-A;Name=YAL056C-A;Alias=YAL058C-A;Ontology_term=GO:0003674,GO:0005575,GO:0008150;Note=Dubious%20open%20reading%20frame%20unlikely%20to%20encode%20a%20protein%2C%20based%20on%20available%20experimental%20and%20comparative%20sequence%20data;dbxref=SGD:S000002139;orf_classification=Dubious
S288c_chr01	SGD	gene	39259	41901	.	+	.	ID=YAL056W;Name=YAL056W;gene=GPB2;Alias=GPB2,KRH1;Ontology_term=GO:0001403,GO:0004862,GO:0004871,GO:0005737,GO:0005739,GO:0005886,GO:0007124,GO:0007165,GO:0010255,GO:0030437,GO:0032794,GO:0045944,GO:0046580;Note=Multistep%20regulator%20of%20cAMP-PKA%20signaling%3B%20inhibits%20PKA%20downstream%20of%20Gpa2p%20and%20Cyr1p%2C%20thereby%20increasing%20cAMP%20dependency%3B%20inhibits%20Ras%20activity%20through%20direct%20interactions%20with%20Ira1p%2F2p%3B%20regulated%20by%20G-alpha%20protein%20Gpa2p%3B%20homolog%20of%20Gpb1p;dbxref=SGD:S000000052;orf_classification=Verified
S288c_chr01	SGD	CDS	39259	41901	.	+	0	Parent=YAL056W;Name=YAL056W;gene=GPB2;Alias=GPB2,KRH1;Ontology_term=GO:0001403,GO:0004862,GO:0004871,GO:0005737,GO:0005739,GO:0005886,GO:0007124,GO:0007165,GO:0010255,GO:0030437,GO:0032794,GO:0045944,GO:0046580;Note=Multistep%20regulator%20of%20cAMP-PKA%20signaling%3B%20inhibits%20PKA%20downstream%20of%20Gpa2p%20and%20Cyr1p%2C%20thereby%20increasing%20cAMP%20dependency%3B%20inhibits%20Ras%20activity%20through%20direct%20interactions%20with%20Ira1p%2F2p%3B%20regulated%20by%20G-alpha%20protein%20Gpa2p%3B%20homolog%20of%20Gpb1p;dbxref=SGD:S000000052;orf_classification=Verified
S288c_chr01	SGD	ARS	41808	42182	.	.	.	ID=ARS105;Name=ARS105;Alias=ARSI-42;Note=Autonomously%20Replicating%20Sequence;dbxref=SGD:S000121254
S288c_chr01	SGD	gene	42177	42719	.	+	.	ID=YAL055W;Name=YAL055W;gene=PEX22;Alias=PEX22,YAF5;Ontology_term=GO:0005779,GO:0006625,GO:0016562,GO:0043495;Note=Putative%20peroxisomal%20membrane%20protein%20required%20for%20import%20of%20peroxisomal%20proteins%2C%20functionally%20complements%20a%20Pichia%20pastoris%20pex22%20mutation;dbxref=SGD:S000000051;orf_classification=Verified
S288c_chr01	SGD	CDS	42177	42719	.	+	0	Parent=YAL055W;Name=YAL055W;gene=PEX22;Alias=PEX22,YAF5;Ontology_term=GO:0005779,GO:0006625,GO:0016562,GO:0043495;Note=Putative%20peroxisomal%20membrane%20protein%20required%20for%20import%20of%20peroxisomal%20proteins%2C%20functionally%20complements%20a%20Pichia%20pastoris%20pex22%20mutation;dbxref=SGD:S000000051;orf_classification=Verified
S288c_chr01	SGD	gene	42881	45022	.	-	.	ID=YAL054C;Name=YAL054C;gene=ACS1;Alias=ACS1,FUN44;Ontology_term=GO:0003987,GO:0005739,GO:0005829,GO:0006085,GO:0016573,GO:0019654;Note=Acetyl-coA%20synthetase%20isoform%20which%2C%20along%20with%20Acs2p%2C%20is%20the%20nuclear%20source%20of%20acetyl-coA%20for%20histone%20acetlyation%3B%20expressed%20during%20growth%20on%20nonfermentable%20carbon%20sources%20and%20under%20aerobic%20conditions;dbxref=SGD:S000000050;orf_classification=Verified
S288c_chr01	SGD	CDS	42881	45022	.	-	0	Parent=YAL054C;Name=YAL054C;gene=ACS1;Alias=ACS1,FUN44;Ontology_term=GO:0003987,GO:0005739,GO:0005829,GO:0006085,GO:0016573,GO:0019654;Note=Acetyl-coA%20synthetase%20isoform%20which%2C%20along%20with%20Acs2p%2C%20is%20the%20nuclear%20source%20of%20acetyl-coA%20for%20histone%20acetlyation%3B%20expressed%20during%20growth%20on%20nonfermentable%20carbon%20sources%20and%20under%20aerobic%20conditions;dbxref=SGD:S000000050;orf_classification=Verified
S288c_chr01	SGD	gene	45899	48250	.	+	.	ID=YAL053W;Name=YAL053W;gene=FLC2;Alias=FLC2,HUF2;Ontology_term=GO:0005737,GO:0005783,GO:0006457,GO:0009272,GO:0015230,GO:0015883,GO:0055085;Note=Putative%20FAD%20transporter%3B%20required%20for%20uptake%20of%20FAD%20into%20endoplasmic%20reticulum%3B%20involved%20in%20cell%20wall%20maintenance;dbxref=SGD:S000000049;orf_classification=Verified
S288c_chr01	SGD	CDS	45899	48250	.	+	0	Parent=YAL053W;Name=YAL053W;gene=FLC2;Alias=FLC2,HUF2;Ontology_term=GO:0005737,GO:0005783,GO:0006457,GO:0009272,GO:0015230,GO:0015883,GO:0055085;Note=Putative%20FAD%20transporter%3B%20required%20for%20uptake%20of%20FAD%20into%20endoplasmic%20reticulum%3B%20involved%20in%20cell%20wall%20maintenance;dbxref=SGD:S000000049;orf_classification=Verified
S288c_chr01	SGD	gene	48564	51707	.	+	.	ID=YAL051W;Name=YAL051W;gene=OAF1;Alias=OAF1,YAF1;Ontology_term=GO:0003677,GO:0005634,GO:0006631,GO:0007031,GO:0016481,GO:0016563,GO:0043565,GO:0045941;Note=Oleate-activated%20transcription%20factor%2C%20acts%20alone%20and%20as%20a%20heterodimer%20with%20Pip2p%3B%20activates%20genes%20involved%20in%20beta-oxidation%20of%20fatty%20acids%20and%20peroxisome%20organization%20and%20biogenesis;dbxref=SGD:S000000048;orf_classification=Verified
S288c_chr01	SGD	CDS	48564	51707	.	+	0	Parent=YAL051W;Name=YAL051W;gene=OAF1;Alias=OAF1,YAF1;Ontology_term=GO:0003677,GO:0005634,GO:0006631,GO:0007031,GO:0016481,GO:0016563,GO:0043565,GO:0045941;Note=Oleate-activated%20transcription%20factor%2C%20acts%20alone%20and%20as%20a%20heterodimer%20with%20Pip2p%3B%20activates%20genes%20involved%20in%20beta-oxidation%20of%20fatty%20acids%20and%20peroxisome%20organization%20and%20biogenesis;dbxref=SGD:S000000048;orf_classification=Verified
S288c_chr01	SGD	gene	51855	52595	.	-	.	ID=YAL049C;Name=YAL049C;gene=AIM2;Alias=AIM2;Ontology_term=GO:0003674,GO:0005737,GO:0008150;Note=Cytoplasmic%20protein%20involved%20in%20mitochondrial%20function%20or%20organization%3B%20null%20mutant%20displays%20reduced%20frequency%20of%20mitochondrial%20genome%20loss%3B%20potential%20Hsp82p%20interactor;dbxref=SGD:S000000047;orf_classification=Verified
S288c_chr01	SGD	CDS	51855	52595	.	-	0	Parent=YAL049C;Name=YAL049C;gene=AIM2;Alias=AIM2;Ontology_term=GO:0003674,GO:0005737,GO:0008150;Note=Cytoplasmic%20protein%20involved%20in%20mitochondrial%20function%20or%20organization%3B%20null%20mutant%20displays%20reduced%20frequency%20of%20mitochondrial%20genome%20loss%3B%20potential%20Hsp82p%20interactor;dbxref=SGD:S000000047;orf_classification=Verified
S288c_chr01	SGD	gene	52801	54789	.	-	.	ID=YAL048C;Name=YAL048C;gene=GEM1;Alias=GEM1,GON1;Ontology_term=GO:0000001,GO:0003924,GO:0005509,GO:0005739,GO:0005741,GO:0016192;Note=Evolutionarily-conserved%20tail-anchored%20outer%20mitochondrial%20membrane%20GTPase%20which%20regulates%20mitochondrial%20morphology%3B%20cells%20lacking%20Gem1p%20contain%20collapsed%2C%20globular%2C%20or%20grape-like%20mitochondria%3B%20not%20required%20for%20pheromone-induced%20cell%20death;dbxref=SGD:S000000046;orf_classification=Verified
S288c_chr01	SGD	CDS	52801	54789	.	-	0	Parent=YAL048C;Name=YAL048C;gene=GEM1;Alias=GEM1,GON1;Ontology_term=GO:0000001,GO:0003924,GO:0005509,GO:0005739,GO:0005741,GO:0016192;Note=Evolutionarily-conserved%20tail-anchored%20outer%20mitochondrial%20membrane%20GTPase%20which%20regulates%20mitochondrial%20morphology%3B%20cells%20lacking%20Gem1p%20contain%20collapsed%2C%20globular%2C%20or%20grape-like%20mitochondria%3B%20not%20required%20for%20pheromone-induced%20cell%20death;dbxref=SGD:S000000046;orf_classification=Verified
S288c_chr01	SGD	gene	54584	54913	.	+	.	ID=YAL047W-A;Name=YAL047W-A;Ontology_term=GO:0003674,GO:0005575,GO:0008150;Note=Dubious%20open%20reading%20frame%20unlikely%20to%20encode%20a%20protein%2C%20based%20on%20available%20experimental%20and%20comparative%20sequence%20data;dbxref=SGD:S000028733;orf_classification=Dubious
S288c_chr01	SGD	CDS	54584	54913	.	+	0	Parent=YAL047W-A;Name=YAL047W-A;Ontology_term=GO:0003674,GO:0005575,GO:0008150;Note=Dubious%20open%20reading%20frame%20unlikely%20to%20encode%20a%20protein%2C%20based%20on%20available%20experimental%20and%20comparative%20sequence%20data;dbxref=SGD:S000028733;orf_classification=Dubious
S288c_chr01	SGD	gene	54989	56857	.	-	.	ID=YAL047C;Name=YAL047C;gene=SPC72;Alias=SPC72,LDB4;Ontology_term=GO:0000022,GO:0000070,GO:0005200,GO:0005824,GO:0007020,GO:0030473,GO:0031578;Note=Component%20of%20the%20cytoplasmic%20Tub4p%20(gamma-tubulin)%20complex%2C%20binds%20spindle%20pole%20bodies%20and%20links%20them%20to%20microtubules%3B%20has%20roles%20in%20astral%20microtubule%20formation%20and%20stabilization;dbxref=SGD:S000000045;orf_classification=Verified
S288c_chr01	SGD	CDS	54989	56857	.	-	0	Parent=YAL047C;Name=YAL047C;gene=SPC72;Alias=SPC72,LDB4;Ontology_term=GO:0000022,GO:0000070,GO:0005200,GO:0005824,GO:0007020,GO:0030473,GO:0031578;Note=Component%20of%20the%20cytoplasmic%20Tub4p%20(gamma-tubulin)%20complex%2C%20binds%20spindle%20pole%20bodies%20and%20links%20them%20to%20microtubules%3B%20has%20roles%20in%20astral%20microtubule%20formation%20and%20stabilization;dbxref=SGD:S000000045;orf_classification=Verified
S288c_chr01	SGD	gene	57029	57385	.	-	.	ID=YAL046C;Name=YAL046C;gene=AIM1;Alias=AIM1;Ontology_term=GO:0003674,GO:0005575,GO:0008150;Note=Protein%20involved%20in%20mitochondrial%20function%20or%20organization%3B%20null%20mutant%20displays%20elevated%20frequency%20of%20mitochondrial%20genome%20loss;dbxref=SGD:S000000044;orf_classification=Verified
S288c_chr01	SGD	CDS	57029	57385	.	-	0	Parent=YAL046C;Name=YAL046C;gene=AIM1;Alias=AIM1;Ontology_term=GO:0003674,GO:0005575,GO:0008150;Note=Protein%20involved%20in%20mitochondrial%20function%20or%20organization%3B%20null%20mutant%20displays%20elevated%20frequency%20of%20mitochondrial%20genome%20loss;dbxref=SGD:S000000044;orf_classification=Verified
S288c_chr01	SGD	gene	57488	57796	.	-	.	ID=YAL045C;Name=YAL045C;Ontology_term=GO:0003674,GO:0005575,GO:0008150;Note=Dubious%20open%20reading%20frame%20unlikely%20to%20encode%20a%20protein%2C%20based%20on%20available%20experimental%20and%20comparative%20sequence%20data%3B%20almost%20completely%20overlaps%20YAL044W-A;dbxref=SGD:S000000043;orf_classification=Dubious
S288c_chr01	SGD	CDS	57488	57796	.	-	0	Parent=YAL045C;Name=YAL045C;Ontology_term=GO:0003674,GO:0005575,GO:0008150;Note=Dubious%20open%20reading%20frame%20unlikely%20to%20encode%20a%20protein%2C%20based%20on%20available%20experimental%20and%20comparative%20sequence%20data%3B%20almost%20completely%20overlaps%20YAL044W-A;dbxref=SGD:S000000043;orf_classification=Dubious
S288c_chr01	SGD	gene	57518	57850	.	+	.	ID=YAL044W-A;Name=YAL044W-A;Ontology_term=GO:0003674,GO:0005575,GO:0008150;Note=Putative%20protein%20of%20unknown%20function%3B%20similar%20to%20S.%20pombe%20uvi31%20which%20is%20a%20putative%20DNA%20repair%20protein;dbxref=SGD:S000007586;orf_classification=Uncharacterized
S288c_chr01	SGD	CDS	57518	57850	.	+	0	Parent=YAL044W-A;Name=YAL044W-A;Ontology_term=GO:0003674,GO:0005575,GO:0008150;Note=Putative%20protein%20of%20unknown%20function%3B%20similar%20to%20S.%20pombe%20uvi31%20which%20is%20a%20putative%20DNA%20repair%20protein;dbxref=SGD:S000007586;orf_classification=Uncharacterized
S288c_chr01	SGD	gene	57950	58462	.	-	.	ID=YAL044C;Name=YAL044C;gene=GCV3;Alias=GCV3;Ontology_term=GO:0004375,GO:0005739,GO:0005960,GO:0006546,GO:0006730,GO:0009249;Note=H%20subunit%20of%20the%20mitochondrial%20glycine%20decarboxylase%20complex%2C%20required%20for%20the%20catabolism%20of%20glycine%20to%205%2C10-methylene-THF%3B%20also%20required%20for%20all%20protein%20lipoylation%3B%20expression%20is%20regulated%20by%20levels%20of%205%2C10-methylene-THF;dbxref=SGD:S000000042;orf_classification=Verified
S288c_chr01	SGD	CDS	57950	58462	.	-	0	Parent=YAL044C;Name=YAL044C;gene=GCV3;Alias=GCV3;Ontology_term=GO:0004375,GO:0005739,GO:0005960,GO:0006546,GO:0006730,GO:0009249;Note=H%20subunit%20of%20the%20mitochondrial%20glycine%20decarboxylase%20complex%2C%20required%20for%20the%20catabolism%20of%20glycine%20to%205%2C10-methylene-THF%3B%20also%20required%20for%20all%20protein%20lipoylation%3B%20expression%20is%20regulated%20by%20levels%20of%205%2C10-methylene-THF;dbxref=SGD:S000000042;orf_classification=Verified
S288c_chr01	SGD	gene	58695	61052	.	-	.	ID=YAL043C;Name=YAL043C;gene=PTA1;Alias=PTA1,FUN39;Ontology_term=GO:0003723,GO:0005847,GO:0005849,GO:0006378,GO:0006379,GO:0008033,GO:0030846,GO:0030847;Note=Subunit%20of%20holo-CPF%2C%20a%20multiprotein%20complex%20and%20functional%20homolog%20of%20mammalian%20CPSF%2C%20required%20for%20the%20cleavage%20and%20polyadenylation%20of%20mRNA%20and%20snoRNA%203'%20ends%3B%20involved%20in%20pre-tRNA%20processing%3B%20binds%20to%20the%20phosphorylated%20CTD%20of%20RNAPII;dbxref=SGD:S000000041;orf_classification=Verified
S288c_chr01	SGD	CDS	58695	61052	.	-	0	Parent=YAL043C;Name=YAL043C;gene=PTA1;Alias=PTA1,FUN39;Ontology_term=GO:0003723,GO:0005847,GO:0005849,GO:0006378,GO:0006379,GO:0008033,GO:0030846,GO:0030847;Note=Subunit%20of%20holo-CPF%2C%20a%20multiprotein%20complex%20and%20functional%20homolog%20of%20mammalian%20CPSF%2C%20required%20for%20the%20cleavage%20and%20polyadenylation%20of%20mRNA%20and%20snoRNA%203'%20ends%3B%20involved%20in%20pre-tRNA%20processing%3B%20binds%20to%20the%20phosphorylated%20CTD%20of%20RNAPII;dbxref=SGD:S000000041;orf_classification=Verified
S288c_chr01	SGD	gene	61231	61608	.	-	.	ID=YAL042C-A;Name=YAL042C-A;Alias=YAL043C-A;Ontology_term=GO:0003674,GO:0005575,GO:0008150;Note=Dubious%20open%20reading%20frame%20unlikely%20to%20encode%20a%20protein%2C%20based%20on%20available%20experimental%20and%20comparative%20sequence%20data%3B%20partially%20overlaps%20verified%20ORF%20ERV46%2FYAL042W%3B%20YAL042C-A%20is%20a%20non-essential%20gene;dbxref=SGD:S000002138;orf_classification=Dubious
S288c_chr01	SGD	CDS	61231	61608	.	-	0	Parent=YAL042C-A;Name=YAL042C-A;Alias=YAL043C-A;Ontology_term=GO:0003674,GO:0005575,GO:0008150;Note=Dubious%20open%20reading%20frame%20unlikely%20to%20encode%20a%20protein%2C%20based%20on%20available%20experimental%20and%20comparative%20sequence%20data%3B%20partially%20overlaps%20verified%20ORF%20ERV46%2FYAL042W%3B%20YAL042C-A%20is%20a%20non-essential%20gene;dbxref=SGD:S000002138;orf_classification=Dubious
S288c_chr01	SGD	gene	61316	62563	.	+	.	ID=YAL042W;Name=YAL042W;gene=ERV46;Alias=ERV46,FUN9;Ontology_term=GO:0003674,GO:0006888,GO:0030134,GO:0030173,GO:0030176;Note=Protein%20localized%20to%20COPII-coated%20vesicles%2C%20forms%20a%20complex%20with%20Erv41p%3B%20involved%20in%20the%20membrane%20fusion%20stage%20of%20transport;dbxref=SGD:S000000040;orf_classification=Verified
S288c_chr01	SGD	CDS	61316	62563	.	+	0	Parent=YAL042W;Name=YAL042W;gene=ERV46;Alias=ERV46,FUN9;Ontology_term=GO:0003674,GO:0006888,GO:0030134,GO:0030173,GO:0030176;Note=Protein%20localized%20to%20COPII-coated%20vesicles%2C%20forms%20a%20complex%20with%20Erv41p%3B%20involved%20in%20the%20membrane%20fusion%20stage%20of%20transport;dbxref=SGD:S000000040;orf_classification=Verified
S288c_chr01	SGD	gene	62840	65404	.	+	.	ID=YAL041W;Name=YAL041W;gene=CDC24;Alias=CDC24,CLS4;Ontology_term=GO:0000131,GO:0000750,GO:0000753,GO:0001403,GO:0005089,GO:0005634,GO:0005737,GO:0005934,GO:0005935,GO:0006033,GO:0007096,GO:0007118,GO:0007119,GO:0007124,GO:0007264,GO:0030010,GO:0043332;Note=Guanine%20nucleotide%20exchange%20factor%20(GEF%20or%20GDP-release%20factor)%20for%20Cdc42p%3B%20required%20for%20polarity%20establishment%20and%20maintenance%2C%20and%20mutants%20have%20morphological%20defects%20in%20bud%20formation%20and%20shmooing;dbxref=SGD:S000000039;orf_classification=Verified
S288c_chr01	SGD	CDS	62840	65404	.	+	0	Parent=YAL041W;Name=YAL041W;gene=CDC24;Alias=CDC24,CLS4;Ontology_term=GO:0000131,GO:0000750,GO:0000753,GO:0001403,GO:0005089,GO:0005634,GO:0005737,GO:0005934,GO:0005935,GO:0006033,GO:0007096,GO:0007118,GO:0007119,GO:0007124,GO:0007264,GO:0030010,GO:0043332;Note=Guanine%20nucleotide%20exchange%20factor%20(GEF%20or%20GDP-release%20factor)%20for%20Cdc42p%3B%20required%20for%20polarity%20establishment%20and%20maintenance%2C%20and%20mutants%20have%20morphological%20defects%20in%20bud%20formation%20and%20shmooing;dbxref=SGD:S000000039;orf_classification=Verified
S288c_chr01	landmark	region	65778	67520	.	-	.	ID=CLN3
S288c_chr01	SGD	gene	65778	67520	.	-	.	ID=YAL040C;Name=YAL040C;gene=CLN3;Alias=CLN3,DAF1,FUN10,WHI1;Ontology_term=GO:0000079,GO:0000082,GO:0000083,GO:0005634,GO:0007033,GO:0008361,GO:0016538,GO:0042144;Note=G1%20cyclin%20involved%20in%20cell%20cycle%20progression%3B%20activates%20Cdc28p%20kinase%20to%20promote%20the%20G1%20to%20S%20phase%20transition%3B%20plays%20a%20role%20in%20regulating%20transcription%20of%20the%20other%20G1%20cyclins%2C%20CLN1%20and%20CLN2%3B%20regulated%20by%20phosphorylation%20and%20proteolysis;dbxref=SGD:S000000038;orf_classification=Verified
S288c_chr01	SGD	CDS	65778	67520	.	-	0	Parent=YAL040C;Name=YAL040C;gene=CLN3;Alias=CLN3,DAF1,FUN10,WHI1;Ontology_term=GO:0000079,GO:0000082,GO:0000083,GO:0005634,GO:0007033,GO:0008361,GO:0016538,GO:0042144;Note=G1%20cyclin%20involved%20in%20cell%20cycle%20progression%3B%20activates%20Cdc28p%20kinase%20to%20promote%20the%20G1%20to%20S%20phase%20transition%3B%20plays%20a%20role%20in%20regulating%20transcription%20of%20the%20other%20G1%20cyclins%2C%20CLN1%20and%20CLN2%3B%20regulated%20by%20phosphorylation%20and%20proteolysis;dbxref=SGD:S000000038;orf_classification=Verified
S288c_chr01	SGD	gene	68716	69525	.	-	.	ID=YAL039C;Name=YAL039C;gene=CYC3;Alias=CYC3;Ontology_term=GO:0004408,GO:0005739,GO:0005758,GO:0018063;Note=CytoS288c_chrome%20c%20heme%20lyase%20(holocytoS288c_chrome%20c%20synthase)%2C%20attaches%20heme%20to%20apo-cytoS288c_chrome%20c%20(Cyc1p%20or%20Cyc7p)%20in%20the%20mitochondrial%20intermembrane%20space%3B%20human%20ortholog%20may%20have%20a%20role%20in%20microphthalmia%20with%20linear%20skin%20defects%20(MLS);dbxref=SGD:S000000037;orf_classification=Verified
S288c_chr01	SGD	CDS	68716	69525	.	-	0	Parent=YAL039C;Name=YAL039C;gene=CYC3;Alias=CYC3;Ontology_term=GO:0004408,GO:0005739,GO:0005758,GO:0018063;Note=CytoS288c_chrome%20c%20heme%20lyase%20(holocytoS288c_chrome%20c%20synthase)%2C%20attaches%20heme%20to%20apo-cytoS288c_chrome%20c%20(Cyc1p%20or%20Cyc7p)%20in%20the%20mitochondrial%20intermembrane%20space%3B%20human%20ortholog%20may%20have%20a%20role%20in%20microphthalmia%20with%20linear%20skin%20defects%20(MLS);dbxref=SGD:S000000037;orf_classification=Verified
S288c_chr01	SGD	ARS	70257	70489	.	.	.	ID=ARS106;Name=ARS106;Alias=ARSI-70;Note=Autonomously%20Replicating%20Sequence;dbxref=SGD:S000118318
S288c_chr01	SGD	gene	71786	73288	.	+	.	ID=YAL038W;Name=YAL038W;gene=CDC19;Alias=CDC19,PYK1;Ontology_term=GO:0001950,GO:0004743,GO:0005829,GO:0006090,GO:0006096;Note=Pyruvate%20kinase%2C%20functions%20as%20a%20homotetramer%20in%20glycolysis%20to%20convert%20phosphoenolpyruvate%20to%20pyruvate%2C%20the%20input%20for%20aerobic%20(TCA%20cycle)%20or%20anaerobic%20(glucose%20fermentation)%20respiration;dbxref=SGD:S000000036;orf_classification=Verified
S288c_chr01	SGD	CDS	71786	73288	.	+	0	Parent=YAL038W;Name=YAL038W;gene=CDC19;Alias=CDC19,PYK1;Ontology_term=GO:0001950,GO:0004743,GO:0005829,GO:0006090,GO:0006096;Note=Pyruvate%20kinase%2C%20functions%20as%20a%20homotetramer%20in%20glycolysis%20to%20convert%20phosphoenolpyruvate%20to%20pyruvate%2C%20the%20input%20for%20aerobic%20(TCA%20cycle)%20or%20anaerobic%20(glucose%20fermentation)%20respiration;dbxref=SGD:S000000036;orf_classification=Verified
S288c_chr01	SGD	gene	72326	73300	.	-	.	ID=YAL037C-B;Name=YAL037C-B;Ontology_term=GO:0003674,GO:0005575,GO:0008150;Note=Dubious%20open%20reading%20frame%20unlikely%20to%20encode%20a%20protein%3B%20identified%20by%20gene-trapping%2C%20microarray-based%20expression%20analysis%2C%20and%20genome-wide%20homology%20searching;dbxref=SGD:S000028592;orf_classification=Dubious
S288c_chr01	SGD	CDS	72326	73300	.	-	0	Parent=YAL037C-B;Name=YAL037C-B;Ontology_term=GO:0003674,GO:0005575,GO:0008150;Note=Dubious%20open%20reading%20frame%20unlikely%20to%20encode%20a%20protein%3B%20identified%20by%20gene-trapping%2C%20microarray-based%20expression%20analysis%2C%20and%20genome-wide%20homology%20searching;dbxref=SGD:S000028592;orf_classification=Dubious
S288c_chr01	SGD	gene	73426	73518	.	-	.	ID=YAL037C-A;Name=YAL037C-A;Ontology_term=GO:0003674,GO:0005575,GO:0008150;Note=Putative%20protein%20of%20unknown%20function;dbxref=SGD:S000028732;orf_classification=Uncharacterized
S288c_chr01	SGD	CDS	73426	73518	.	-	0	Parent=YAL037C-A;Name=YAL037C-A;Ontology_term=GO:0003674,GO:0005575,GO:0008150;Note=Putative%20protein%20of%20unknown%20function;dbxref=SGD:S000028732;orf_classification=Uncharacterized
S288c_chr01	SGD	gene	74020	74823	.	+	.	ID=YAL037W;Name=YAL037W;Ontology_term=GO:0003674,GO:0005575,GO:0008150;Note=Putative%20protein%20of%20unknown%20function;dbxref=SGD:S000000035;orf_classification=Uncharacterized
S288c_chr01	SGD	CDS	74020	74823	.	+	0	Parent=YAL037W;Name=YAL037W;Ontology_term=GO:0003674,GO:0005575,GO:0008150;Note=Putative%20protein%20of%20unknown%20function;dbxref=SGD:S000000035;orf_classification=Uncharacterized
S288c_chr01	SGD	gene	75043	76152	.	-	.	ID=YAL036C;Name=YAL036C;gene=RBG1;Alias=RBG1,FUN11;Ontology_term=GO:0005525,GO:0005737,GO:0005844,GO:0006412,GO:0042788;Note=Member%20of%20the%20DRG%20family%20of%20GTP-binding%20proteins%3B%20associates%20with%20translating%20ribosomes%3B%20interacts%20with%20Tma46p%2C%20Ygr250cp%2C%20Gir2p%20and%20Yap1p%20via%20two-hybrid;dbxref=SGD:S000000034;orf_classification=Verified
S288c_chr01	SGD	CDS	75043	76152	.	-	0	Parent=YAL036C;Name=YAL036C;gene=RBG1;Alias=RBG1,FUN11;Ontology_term=GO:0005525,GO:0005737,GO:0005844,GO:0006412,GO:0042788;Note=Member%20of%20the%20DRG%20family%20of%20GTP-binding%20proteins%3B%20associates%20with%20translating%20ribosomes%3B%20interacts%20with%20Tma46p%2C%20Ygr250cp%2C%20Gir2p%20and%20Yap1p%20via%20two-hybrid;dbxref=SGD:S000000034;orf_classification=Verified
S288c_chr01	SGD	gene	76427	79435	.	+	.	ID=YAL035W;Name=YAL035W;gene=FUN12;Alias=FUN12,yIF2;Ontology_term=GO:0003743,GO:0003924,GO:0005739,GO:0006413,GO:0022627;Note=GTPase%2C%20required%20for%20general%20translation%20initiation%20by%20promoting%20Met-tRNAiMet%20binding%20to%20ribosomes%20and%20ribosomal%20subunit%20joining%3B%20homolog%20of%20bacterial%20IF2;dbxref=SGD:S000000033;orf_classification=Verified
S288c_chr01	SGD	CDS	76427	79435	.	+	0	Parent=YAL035W;Name=YAL035W;gene=FUN12;Alias=FUN12,yIF2;Ontology_term=GO:0003743,GO:0003924,GO:0005739,GO:0006413,GO:0022627;Note=GTPase%2C%20required%20for%20general%20translation%20initiation%20by%20promoting%20Met-tRNAiMet%20binding%20to%20ribosomes%20and%20ribosomal%20subunit%20joining%3B%20homolog%20of%20bacterial%20IF2;dbxref=SGD:S000000033;orf_classification=Verified
S288c_chr01	SGD	gene	79489	79842	.	-	.	ID=YAL034C-B;Name=YAL034C-B;Alias=YAL035C-A;Ontology_term=GO:0003674,GO:0005575,GO:0008150;Note=Dubious%20open%20reading%20frame%20unlikely%20to%20encode%20a%20protein%2C%20based%20on%20available%20experimental%20and%20comparative%20sequence%20data;dbxref=SGD:S000002137;orf_classification=Dubious
S288c_chr01	SGD	CDS	79489	79842	.	-	0	Parent=YAL034C-B;Name=YAL034C-B;Alias=YAL035C-A;Ontology_term=GO:0003674,GO:0005575,GO:0008150;Note=Dubious%20open%20reading%20frame%20unlikely%20to%20encode%20a%20protein%2C%20based%20on%20available%20experimental%20and%20comparative%20sequence%20data;dbxref=SGD:S000002137;orf_classification=Dubious
S288c_chr01	SGD	gene	79718	80587	.	+	.	ID=YAL034W-A;Name=YAL034W-A;gene=MTW1;Alias=MTW1,DSN3,NSL2;Ontology_term=GO:0000818,GO:0000922,GO:0003674,GO:0007059,GO:0034501;Note=Essential%20component%20of%20the%20MIND%20kinetochore%20complex%20(Mtw1p%20Including%20Nnf1p-Nsl1p-Dsn1p)%20which%20joins%20kinetochore%20subunits%20contacting%20DNA%20to%20those%20contacting%20microtubules%3B%20critical%20to%20kinetochore%20assembly;dbxref=SGD:S000000032;orf_classification=Verified
S288c_chr01	SGD	CDS	79718	80587	.	+	0	Parent=YAL034W-A;Name=YAL034W-A;gene=MTW1;Alias=MTW1,DSN3,NSL2;Ontology_term=GO:0000818,GO:0000922,GO:0003674,GO:0007059,GO:0034501;Note=Essential%20component%20of%20the%20MIND%20kinetochore%20complex%20(Mtw1p%20Including%20Nnf1p-Nsl1p-Dsn1p)%20which%20joins%20kinetochore%20subunits%20contacting%20DNA%20to%20those%20contacting%20microtubules%3B%20critical%20to%20kinetochore%20assembly;dbxref=SGD:S000000032;orf_classification=Verified
S288c_chr01	SGD	gene	80710	81951	.	-	.	ID=YAL034C;Name=YAL034C;gene=FUN19;Alias=FUN19;Ontology_term=GO:0003674,GO:0005575,GO:0008150;Note=Non-essential%20protein%20of%20unknown%20function%3B%20expression%20induced%20in%20response%20to%20heat%20stress;dbxref=SGD:S000002134;orf_classification=Verified
S288c_chr01	SGD	CDS	80710	81951	.	-	0	Parent=YAL034C;Name=YAL034C;gene=FUN19;Alias=FUN19;Ontology_term=GO:0003674,GO:0005575,GO:0008150;Note=Non-essential%20protein%20of%20unknown%20function%3B%20expression%20induced%20in%20response%20to%20heat%20stress;dbxref=SGD:S000002134;orf_classification=Verified
S288c_chr01	SGD	gene	82706	83227	.	+	.	ID=YAL033W;Name=YAL033W;gene=POP5;Alias=POP5,FUN53;Ontology_term=GO:0000171,GO:0000172,GO:0004526,GO:0005655,GO:0006364,GO:0006379,GO:0008033,GO:0034965;Note=Subunit%20of%20both%20RNase%20MRP%2C%20which%20cleaves%20pre-rRNA%2C%20and%20nuclear%20RNase%20P%2C%20which%20cleaves%20tRNA%20precursors%20to%20generate%20mature%205'%20ends;dbxref=SGD:S000000031;orf_classification=Verified
S288c_chr01	SGD	CDS	82706	83227	.	+	0	Parent=YAL033W;Name=YAL033W;gene=POP5;Alias=POP5,FUN53;Ontology_term=GO:0000171,GO:0000172,GO:0004526,GO:0005655,GO:0006364,GO:0006379,GO:0008033,GO:0034965;Note=Subunit%20of%20both%20RNase%20MRP%2C%20which%20cleaves%20pre-rRNA%2C%20and%20nuclear%20RNase%20P%2C%20which%20cleaves%20tRNA%20precursors%20to%20generate%20mature%205'%20ends;dbxref=SGD:S000000031;orf_classification=Verified
S288c_chr01	SGD	gene	83335	84474	.	-	.	ID=YAL032C;Name=YAL032C;gene=PRP45;Alias=PRP45,FUN20;Ontology_term=GO:0000350,GO:0000384,GO:0000386,GO:0005634,GO:0071006,GO:0071007,GO:0071014;Note=Protein%20required%20for%20pre-mRNA%20splicing%3B%20associates%20with%20the%20spliceosome%20and%20interacts%20with%20splicing%20factors%20Prp22p%20and%20Prp46p%3B%20orthologous%20to%20human%20transcriptional%20coactivator%20SKIP%20and%20can%20activate%20transcription%20of%20a%20reporter%20gene;dbxref=SGD:S000000030;orf_classification=Verified
S288c_chr01	SGD	CDS	83335	84474	.	-	0	Parent=YAL032C;Name=YAL032C;gene=PRP45;Alias=PRP45,FUN20;Ontology_term=GO:0000350,GO:0000384,GO:0000386,GO:0005634,GO:0071006,GO:0071007,GO:0071014;Note=Protein%20required%20for%20pre-mRNA%20splicing%3B%20associates%20with%20the%20spliceosome%20and%20interacts%20with%20splicing%20factors%20Prp22p%20and%20Prp46p%3B%20orthologous%20to%20human%20transcriptional%20coactivator%20SKIP%20and%20can%20activate%20transcription%20of%20a%20reporter%20gene;dbxref=SGD:S000000030;orf_classification=Verified
S288c_chr01	SGD	gene	84669	84977	.	+	.	ID=YAL031W-A;Name=YAL031W-A;Ontology_term=GO:0003674,GO:0005575,GO:0008150;Note=Dubious%20open%20reading%20frame%20unlikely%20to%20encode%20a%20protein%2C%20based%20on%20available%20experimental%20and%20comparative%20sequence%20data;dbxref=SGD:S000028731;orf_classification=Dubious
S288c_chr01	SGD	CDS	84669	84977	.	+	0	Parent=YAL031W-A;Name=YAL031W-A;Ontology_term=GO:0003674,GO:0005575,GO:0008150;Note=Dubious%20open%20reading%20frame%20unlikely%20to%20encode%20a%20protein%2C%20based%20on%20available%20experimental%20and%20comparative%20sequence%20data;dbxref=SGD:S000028731;orf_classification=Dubious
S288c_chr01	SGD	gene	84749	87031	.	-	.	ID=YAL031C;Name=YAL031C;gene=GIP4;Alias=GIP4,FUN21;Ontology_term=GO:0005737,GO:0007059,GO:0008157,GO:0008599,GO:0043666;Note=Cytoplasmic%20Glc7-interacting%20protein%20whose%20overexpression%20relocalizes%20Glc7p%20from%20the%20nucleus%20and%20prevents%20S288c_chromosome%20segregation%3B%20potential%20Cdc28p%20substrate;dbxref=SGD:S000000029;orf_classification=Verified
S288c_chr01	SGD	CDS	84749	87031	.	-	0	Parent=YAL031C;Name=YAL031C;gene=GIP4;Alias=GIP4,FUN21;Ontology_term=GO:0005737,GO:0007059,GO:0008157,GO:0008599,GO:0043666;Note=Cytoplasmic%20Glc7-interacting%20protein%20whose%20overexpression%20relocalizes%20Glc7p%20from%20the%20nucleus%20and%20prevents%20S288c_chromosome%20segregation%3B%20potential%20Cdc28p%20substrate;dbxref=SGD:S000000029;orf_classification=Verified
S288c_chr01	SGD	gene	87286	87752	.	+	.	ID=YAL030W;Name=YAL030W;gene=SNC1;Alias=SNC1;Ontology_term=GO:0005484,GO:0005768,GO:0005802,GO:0005886,GO:0005935,GO:0006893,GO:0006897,GO:0006906,GO:0030133,GO:0031201;Note=Vesicle%20membrane%20receptor%20protein%20(v-SNARE)%20involved%20in%20the%20fusion%20between%20Golgi-derived%20secretory%20vesicles%20with%20the%20plasma%20membrane%3B%20proposed%20to%20be%20involved%20in%20endocytosis%3B%20member%20of%20the%20synaptobrevin%2FVAMP%20family%20of%20R-type%20v-SNARE%20proteins;dbxref=SGD:S000000028;orf_classification=Verified
S288c_chr01	SGD	CDS	87286	87387	.	+	0	Parent=YAL030W;Name=YAL030W;gene=SNC1;Alias=SNC1;Ontology_term=GO:0005484,GO:0005768,GO:0005802,GO:0005886,GO:0005935,GO:0006893,GO:0006897,GO:0006906,GO:0030133,GO:0031201;Note=Vesicle%20membrane%20receptor%20protein%20(v-SNARE)%20involved%20in%20the%20fusion%20between%20Golgi-derived%20secretory%20vesicles%20with%20the%20plasma%20membrane%3B%20proposed%20to%20be%20involved%20in%20endocytosis%3B%20member%20of%20the%20synaptobrevin%2FVAMP%20family%20of%20R-type%20v-SNARE%20proteins;dbxref=SGD:S000000028;orf_classification=Verified
S288c_chr01	SGD	CDS	87501	87752	.	+	0	Parent=YAL030W;Name=YAL030W;gene=SNC1;Alias=SNC1;Ontology_term=GO:0005484,GO:0005768,GO:0005802,GO:0005886,GO:0005935,GO:0006893,GO:0006897,GO:0006906,GO:0030133,GO:0031201;Note=Vesicle%20membrane%20receptor%20protein%20(v-SNARE)%20involved%20in%20the%20fusion%20between%20Golgi-derived%20secretory%20vesicles%20with%20the%20plasma%20membrane%3B%20proposed%20to%20be%20involved%20in%20endocytosis%3B%20member%20of%20the%20synaptobrevin%2FVAMP%20family%20of%20R-type%20v-SNARE%20proteins;dbxref=SGD:S000000028;orf_classification=Verified
S288c_chr01	SGD	intron	87388	87500	.	+	.	Parent=YAL030W;Name=YAL030W;gene=SNC1;Alias=SNC1;Ontology_term=GO:0005484,GO:0005768,GO:0005802,GO:0005886,GO:0005935,GO:0006893,GO:0006897,GO:0006906,GO:0030133,GO:0031201;Note=Vesicle%20membrane%20receptor%20protein%20(v-SNARE)%20involved%20in%20the%20fusion%20between%20Golgi-derived%20secretory%20vesicles%20with%20the%20plasma%20membrane%3B%20proposed%20to%20be%20involved%20in%20endocytosis%3B%20member%20of%20the%20synaptobrevin%2FVAMP%20family%20of%20R-type%20v-SNARE%20proteins;dbxref=SGD:S000000028;orf_classification=Verified
S288c_chr01	SGD	gene	87855	92270	.	-	.	ID=YAL029C;Name=YAL029C;gene=MYO4;Alias=MYO4,FUN22,SHE1;Ontology_term=GO:0000146,GO:0005739,GO:0005933,GO:0005934,GO:0007533,GO:0008298,GO:0031475,GO:0031941,GO:0048309,GO:0051015;Note=One%20of%20two%20type%20V%20myosin%20motors%20(along%20with%20MYO2)%20involved%20in%20actin-based%20transport%20of%20cargos%3B%20required%20for%20mRNA%20transport%2C%20including%20ASH1%20mRNA%2C%20and%20facilitating%20the%20growth%20and%20movement%20of%20ER%20tubules%20into%20the%20growing%20bud%20along%20with%20She3p;dbxref=SGD:S000000027;orf_classification=Verified
S288c_chr01	SGD	CDS	87855	92270	.	-	0	Parent=YAL029C;Name=YAL029C;gene=MYO4;Alias=MYO4,FUN22,SHE1;Ontology_term=GO:0000146,GO:0005739,GO:0005933,GO:0005934,GO:0007533,GO:0008298,GO:0031475,GO:0031941,GO:0048309,GO:0051015;Note=One%20of%20two%20type%20V%20myosin%20motors%20(along%20with%20MYO2)%20involved%20in%20actin-based%20transport%20of%20cargos%3B%20required%20for%20mRNA%20transport%2C%20including%20ASH1%20mRNA%2C%20and%20facilitating%20the%20growth%20and%20movement%20of%20ER%20tubules%20into%20the%20growing%20bud%20along%20with%20She3p;dbxref=SGD:S000000027;orf_classification=Verified
S288c_chr01	SGD	gene	92900	94486	.	+	.	ID=YAL028W;Name=YAL028W;gene=FRT2;Alias=FRT2,HPH2;Ontology_term=GO:0003674,GO:0005783,GO:0006950;Note=Tail-anchored%20ER%20membrane%20protein%2C%20interacts%20with%20homolog%20Frt1p%3B%20promotes%20growth%20in%20conditions%20of%20high%20Na%2B%2C%20alkaline%20pH%2C%20or%20cell%20wall%20stress%2C%20possibly%20via%20a%20role%20in%20posttranslational%20translocation%3B%20potential%20Cdc28p%20substrate;dbxref=SGD:S000000026;orf_classification=Verified
S288c_chr01	SGD	CDS	92900	94486	.	+	0	Parent=YAL028W;Name=YAL028W;gene=FRT2;Alias=FRT2,HPH2;Ontology_term=GO:0003674,GO:0005783,GO:0006950;Note=Tail-anchored%20ER%20membrane%20protein%2C%20interacts%20with%20homolog%20Frt1p%3B%20promotes%20growth%20in%20conditions%20of%20high%20Na%2B%2C%20alkaline%20pH%2C%20or%20cell%20wall%20stress%2C%20possibly%20via%20a%20role%20in%20posttranslational%20translocation%3B%20potential%20Cdc28p%20substrate;dbxref=SGD:S000000026;orf_classification=Verified
S288c_chr01	SGD	gene	94687	95472	.	+	.	ID=YAL027W;Name=YAL027W;gene=SAW1;Alias=SAW1;Ontology_term=GO:0000736,GO:0003674,GO:0005634;Note=Protein%20involved%20in%20Rad1p%2FRad10p-dependent%20removal%20of%203'-nonhomologous%20tails%20during%20double-strand%20break%20repair%20via%20single-strand%20annealing%3B%20green%20fluorescent%20protein%20(GFP)-fusion%20protein%20localizes%20to%20the%20nucleus;dbxref=SGD:S000000025;orf_classification=Verified
S288c_chr01	SGD	CDS	94687	95472	.	+	0	Parent=YAL027W;Name=YAL027W;gene=SAW1;Alias=SAW1;Ontology_term=GO:0000736,GO:0003674,GO:0005634;Note=Protein%20involved%20in%20Rad1p%2FRad10p-dependent%20removal%20of%203'-nonhomologous%20tails%20during%20double-strand%20break%20repair%20via%20single-strand%20annealing%3B%20green%20fluorescent%20protein%20(GFP)-fusion%20protein%20localizes%20to%20the%20nucleus;dbxref=SGD:S000000025;orf_classification=Verified
S288c_chr01	SGD	gene	95386	95823	.	-	.	ID=YAL026C-A;Name=YAL026C-A;Ontology_term=GO:0003674,GO:0005575,GO:0008150;Note=Dubious%20open%20reading%20frame%20unlikely%20to%20encode%20a%20protein%2C%20based%20on%20available%20experimental%20and%20comparative%20sequence%20data%3B%20partially%20overlaps%20the%20uncharacterized%20ORF%20YAL027W%20and%20the%20verified%20gene%20DRS2;dbxref=SGD:S000028730;orf_classification=Dubious
S288c_chr01	SGD	CDS	95386	95823	.	-	0	Parent=YAL026C-A;Name=YAL026C-A;Ontology_term=GO:0003674,GO:0005575,GO:0008150;Note=Dubious%20open%20reading%20frame%20unlikely%20to%20encode%20a%20protein%2C%20based%20on%20available%20experimental%20and%20comparative%20sequence%20data%3B%20partially%20overlaps%20the%20uncharacterized%20ORF%20YAL027W%20and%20the%20verified%20gene%20DRS2;dbxref=SGD:S000028730;orf_classification=Dubious
S288c_chr01	SGD	gene	95630	99697	.	-	.	ID=YAL026C;Name=YAL026C;gene=DRS2;Alias=DRS2,FUN38,SWA3;Ontology_term=GO:0000028,GO:0004012,GO:0005802,GO:0006886,GO:0006892,GO:0006897,GO:0045332;Note=Aminophospholipid%20translocase%20(flippase)%20that%20maintains%20membrane%20lipid%20asymmetry%20in%20post-Golgi%20secretory%20vesicles%3B%20contributes%20to%20clathrin-coated%20vesicle%20formation%20and%20endocytosis%3B%20mutations%20in%20human%20homolog%20ATP8B1%20result%20in%20liver%20disease;dbxref=SGD:S000000024;orf_classification=Verified
S288c_chr01	SGD	CDS	95630	99697	.	-	0	Parent=YAL026C;Name=YAL026C;gene=DRS2;Alias=DRS2,FUN38,SWA3;Ontology_term=GO:0000028,GO:0004012,GO:0005802,GO:0006886,GO:0006892,GO:0006897,GO:0045332;Note=Aminophospholipid%20translocase%20(flippase)%20that%20maintains%20membrane%20lipid%20asymmetry%20in%20post-Golgi%20secretory%20vesicles%3B%20contributes%20to%20clathrin-coated%20vesicle%20formation%20and%20endocytosis%3B%20mutations%20in%20human%20homolog%20ATP8B1%20result%20in%20liver%20disease;dbxref=SGD:S000000024;orf_classification=Verified
S288c_chr01	SGD	ncRNA	99305	99868	.	+	.	ID=HRA1;Name=HRA1;gene=HRA1;Alias=HRA1;Ontology_term=GO:0000462,GO:0003674,GO:0005575;Note=Non-protein-coding%20RNA%2C%20substrate%20of%20RNase%20P%2C%20possibly%20involved%20in%20rRNA%20processing%2C%20specifically%20maturation%20of%2020S%20precursor%20into%20the%20mature%2018S%20rRNA;dbxref=SGD:S000119380
S288c_chr01	SGD	noncoding_exon	99305	99868	.	+	.	Parent=HRA1;Name=HRA1;gene=HRA1;Alias=HRA1;Ontology_term=GO:0000462,GO:0003674,GO:0005575,SO:0000198;Note=Non-protein-coding%20RNA%2C%20substrate%20of%20RNase%20P%2C%20possibly%20involved%20in%20rRNA%20processing%2C%20specifically%20maturation%20of%2020S%20precursor%20into%20the%20mature%2018S%20rRNA;dbxref=SGD:S000119380
S288c_chr01	landmark	region	100225	101145	.	-	.	ID=MAK16
S288c_chr01	SGD	gene	100225	101145	.	-	.	ID=YAL025C;Name=YAL025C;gene=MAK16;Alias=MAK16;Ontology_term=GO:0000463,GO:0000466,GO:0003674,GO:0005730,GO:0030687,GO:0042273;Note=Essential%20nuclear%20protein%2C%20constituent%20of%2066S%20pre-ribosomal%20particles%3B%20required%20for%20maturation%20of%2025S%20and%205.8S%20rRNAs%3B%20required%20for%20maintenance%20of%20M1%20satellite%20double-stranded%20RNA%20of%20the%20L-A%20virus;dbxref=SGD:S000000023;orf_classification=Verified
S288c_chr01	SGD	CDS	100225	101145	.	-	0	Parent=YAL025C;Name=YAL025C;gene=MAK16;Alias=MAK16;Ontology_term=GO:0000463,GO:0000466,GO:0003674,GO:0005730,GO:0030687,GO:0042273;Note=Essential%20nuclear%20protein%2C%20constituent%20of%2066S%20pre-ribosomal%20particles%3B%20required%20for%20maturation%20of%2025S%20and%205.8S%20rRNAs%3B%20required%20for%20maintenance%20of%20M1%20satellite%20double-stranded%20RNA%20of%20the%20L-A%20virus;dbxref=SGD:S000000023;orf_classification=Verified
S288c_chr01	SGD	gene	101565	105872	.	-	.	ID=YAL024C;Name=YAL024C;gene=LTE1;Alias=LTE1,MSI2;Ontology_term=GO:0005085,GO:0005933,GO:0007096,GO:0016192,GO:0031578;Note=Protein%20similar%20to%20GDP%2FGTP%20exchange%20factors%20but%20without%20detectable%20GEF%20activity%3B%20required%20for%20asymmetric%20localization%20of%20Bfa1p%20at%20daughter-directed%20spindle%20pole%20bodies%20and%20for%20mitotic%20exit%20at%20low%20temperatures;dbxref=SGD:S000000022;orf_classification=Verified
S288c_chr01	SGD	CDS	101565	105872	.	-	0	Parent=YAL024C;Name=YAL024C;gene=LTE1;Alias=LTE1,MSI2;Ontology_term=GO:0005085,GO:0005933,GO:0007096,GO:0016192,GO:0031578;Note=Protein%20similar%20to%20GDP%2FGTP%20exchange%20factors%20but%20without%20detectable%20GEF%20activity%3B%20required%20for%20asymmetric%20localization%20of%20Bfa1p%20at%20daughter-directed%20spindle%20pole%20bodies%20and%20for%20mitotic%20exit%20at%20low%20temperatures;dbxref=SGD:S000000022;orf_classification=Verified
S288c_chr01	SGD	gene	106272	108551	.	-	.	ID=YAL023C;Name=YAL023C;gene=PMT2;Alias=PMT2,FUN25;Ontology_term=GO:0004169,GO:0005783,GO:0006493,GO:0031502,GO:0032527,GO:0071712;Note=Protein%20O-mannosyltransferase%2C%20transfers%20mannose%20residues%20from%20dolichyl%20phosphate-D-mannose%20to%20protein%20Ser%2FThr%20residues%3B%20involved%20in%20ER%20quality%20control%3B%20acts%20in%20a%20complex%20with%20Pmt1p%2C%20can%20instead%20interact%20with%20Pmt5%3B%20target%20for%20new%20antifungal;dbxref=SGD:S000000021;orf_classification=Verified
S288c_chr01	SGD	CDS	106272	108551	.	-	0	Parent=YAL023C;Name=YAL023C;gene=PMT2;Alias=PMT2,FUN25;Ontology_term=GO:0004169,GO:0005783,GO:0006493,GO:0031502,GO:0032527,GO:0071712;Note=Protein%20O-mannosyltransferase%2C%20transfers%20mannose%20residues%20from%20dolichyl%20phosphate-D-mannose%20to%20protein%20Ser%2FThr%20residues%3B%20involved%20in%20ER%20quality%20control%3B%20acts%20in%20a%20complex%20with%20Pmt1p%2C%20can%20instead%20interact%20with%20Pmt5%3B%20target%20for%20new%20antifungal;dbxref=SGD:S000000021;orf_classification=Verified
S288c_chr01	SGD	gene	108877	110430	.	-	.	ID=YAL022C;Name=YAL022C;gene=FUN26;Alias=FUN26;Ontology_term=GO:0005337,GO:0005622,GO:0015858,GO:0016020,GO:0055085;Note=Nucleoside%20transporter%20with%20broad%20nucleoside%20selectivity%3B%20localized%20to%20intracellular%20membranes;dbxref=SGD:S000000020;orf_classification=Verified
S288c_chr01	SGD	CDS	108877	110430	.	-	0	Parent=YAL022C;Name=YAL022C;gene=FUN26;Alias=FUN26;Ontology_term=GO:0005337,GO:0005622,GO:0015858,GO:0016020,GO:0055085;Note=Nucleoside%20transporter%20with%20broad%20nucleoside%20selectivity%3B%20localized%20to%20intracellular%20membranes;dbxref=SGD:S000000020;orf_classification=Verified
S288c_chr01	SGD	gene	110846	113359	.	-	.	ID=YAL021C;Name=YAL021C;gene=CCR4;Alias=CCR4,FUN27,NUT21;Ontology_term=GO:0000076,GO:0000175,GO:0000288,GO:0000289,GO:0000932,GO:0005737,GO:0006260,GO:0006357,GO:0006368,GO:0007089,GO:0016593,GO:0030015,GO:0048478;Note=Component%20of%20the%20CCR4-NOT%20transcriptional%20complex%2C%20which%20is%20involved%20in%20regulation%20of%20gene%20expression%3B%20component%20of%20the%20major%20cytoplasmic%20deadenylase%2C%20which%20is%20involved%20in%20mRNA%20poly(A)%20tail%20shortening;dbxref=SGD:S000000019;orf_classification=Verified
S288c_chr01	SGD	CDS	110846	113359	.	-	0	Parent=YAL021C;Name=YAL021C;gene=CCR4;Alias=CCR4,FUN27,NUT21;Ontology_term=GO:0000076,GO:0000175,GO:0000288,GO:0000289,GO:0000932,GO:0005737,GO:0006260,GO:0006357,GO:0006368,GO:0007089,GO:0016593,GO:0030015,GO:0048478;Note=Component%20of%20the%20CCR4-NOT%20transcriptional%20complex%2C%20which%20is%20involved%20in%20regulation%20of%20gene%20expression%3B%20component%20of%20the%20major%20cytoplasmic%20deadenylase%2C%20which%20is%20involved%20in%20mRNA%20poly(A)%20tail%20shortening;dbxref=SGD:S000000019;orf_classification=Verified
S288c_chr01	SGD	gene	113614	114615	.	-	.	ID=YAL020C;Name=YAL020C;gene=ATS1;Alias=ATS1,FUN28,KTI13;Ontology_term=GO:0000226,GO:0002098,GO:0003674,GO:0005737,GO:0007017,GO:0007117;Note=Protein%20required%2C%20with%20Elongator%20complex%2C%20Kti11p%2C%20and%20Kti12p%2C%20for%20modification%20of%20wobble%20nucleosides%20in%20tRNA%3B%20has%20a%20potential%20role%20in%20regulatory%20interactions%20between%20microtubules%20and%20the%20cell%20cycle;dbxref=SGD:S000000018;orf_classification=Verified
S288c_chr01	SGD	CDS	113614	114615	.	-	0	Parent=YAL020C;Name=YAL020C;gene=ATS1;Alias=ATS1,FUN28,KTI13;Ontology_term=GO:0000226,GO:0002098,GO:0003674,GO:0005737,GO:0007017,GO:0007117;Note=Protein%20required%2C%20with%20Elongator%20complex%2C%20Kti11p%2C%20and%20Kti12p%2C%20for%20modification%20of%20wobble%20nucleosides%20in%20tRNA%3B%20has%20a%20potential%20role%20in%20regulatory%20interactions%20between%20microtubules%20and%20the%20cell%20cycle;dbxref=SGD:S000000018;orf_classification=Verified
S288c_chr01	SGD	gene	114250	114819	.	+	.	ID=YAL019W-A;Name=YAL019W-A;Ontology_term=GO:0003674,GO:0005575,GO:0008150;Note=Dubious%20open%20reading%20frame%20unlikely%20to%20encode%20a%20protein%2C%20based%20on%20available%20experimental%20and%20comparative%20sequence%20data;dbxref=SGD:S000028729;orf_classification=Dubious
S288c_chr01	SGD	CDS	114250	114819	.	+	0	Parent=YAL019W-A;Name=YAL019W-A;Ontology_term=GO:0003674,GO:0005575,GO:0008150;Note=Dubious%20open%20reading%20frame%20unlikely%20to%20encode%20a%20protein%2C%20based%20on%20available%20experimental%20and%20comparative%20sequence%20data;dbxref=SGD:S000028729;orf_classification=Dubious
S288c_chr01	SGD	gene	114919	118314	.	+	.	ID=YAL019W;Name=YAL019W;gene=FUN30;Alias=FUN30;Ontology_term=GO:0000183,GO:0003677,GO:0003682,GO:0005634,GO:0005739,GO:0006348,GO:0008094,GO:0030466,GO:0031934,GO:0042803,GO:0051276;Note=Conserved%20member%20of%20the%20Snf2p%20family%20with%20ATP-dependent%20S288c_chromatin%20remodeling%20activity%3B%20has%20a%20role%20in%20silencing%3B%20potential%20Cdc28p%20substrate%3B%20authentic%2C%20non-tagged%20protein%20is%20detected%20in%20purified%20mitochondria%20in%20high-throughput%20studies;dbxref=SGD:S000000017;orf_classification=Verified
S288c_chr01	SGD	CDS	114919	118314	.	+	0	Parent=YAL019W;Name=YAL019W;gene=FUN30;Alias=FUN30;Ontology_term=GO:0000183,GO:0003677,GO:0003682,GO:0005634,GO:0005739,GO:0006348,GO:0008094,GO:0030466,GO:0031934,GO:0042803,GO:0051276;Note=Conserved%20member%20of%20the%20Snf2p%20family%20with%20ATP-dependent%20S288c_chromatin%20remodeling%20activity%3B%20has%20a%20role%20in%20silencing%3B%20potential%20Cdc28p%20substrate%3B%20authentic%2C%20non-tagged%20protein%20is%20detected%20in%20purified%20mitochondria%20in%20high-throughput%20studies;dbxref=SGD:S000000017;orf_classification=Verified
S288c_chr01	SGD	gene	118564	119541	.	-	.	ID=YAL018C;Name=YAL018C;Ontology_term=GO:0003674,GO:0005575,GO:0008150;Note=Putative%20protein%20of%20unknown%20function;dbxref=SGD:S000000016;orf_classification=Uncharacterized
S288c_chr01	SGD	CDS	118564	119541	.	-	0	Parent=YAL018C;Name=YAL018C;Ontology_term=GO:0003674,GO:0005575,GO:0008150;Note=Putative%20protein%20of%20unknown%20function;dbxref=SGD:S000000016;orf_classification=Uncharacterized
S288c_chr01	SGD	gene	120225	124295	.	+	.	ID=YAL017W;Name=YAL017W;gene=PSK1;Alias=PSK1,FUN31;Ontology_term=GO:0004674,GO:0005737,GO:0006468,GO:0045719,GO:0060917;Note=One%20of%20two%20(see%20also%20PSK2)%20PAS%20domain%20containing%20S%2FT%20protein%20kinases%3B%20coordinately%20regulates%20protein%20synthesis%20and%20carbohydrate%20metabolism%20and%20storage%20in%20response%20to%20a%20unknown%20metabolite%20that%20reflects%20nutritional%20status;dbxref=SGD:S000000015;orf_classification=Verified
S288c_chr01	SGD	CDS	120225	124295	.	+	0	Parent=YAL017W;Name=YAL017W;gene=PSK1;Alias=PSK1,FUN31;Ontology_term=GO:0004674,GO:0005737,GO:0006468,GO:0045719,GO:0060917;Note=One%20of%20two%20(see%20also%20PSK2)%20PAS%20domain%20containing%20S%2FT%20protein%20kinases%3B%20coordinately%20regulates%20protein%20synthesis%20and%20carbohydrate%20metabolism%20and%20storage%20in%20response%20to%20a%20unknown%20metabolite%20that%20reflects%20nutritional%20status;dbxref=SGD:S000000015;orf_classification=Verified
S288c_chr01	SGD	gene	124307	124492	.	-	.	ID=YAL016C-B;Name=YAL016C-B;Ontology_term=GO:0003674,GO:0005575,GO:0008150;Note=Dubious%20open%20reading%20frame%20unlikely%20to%20encode%20a%20protein%2C%20based%20on%20available%20experimental%20and%20comparative%20sequence%20data;dbxref=SGD:S000028528;orf_classification=Dubious
S288c_chr01	SGD	CDS	124307	124492	.	-	0	Parent=YAL016C-B;Name=YAL016C-B;Ontology_term=GO:0003674,GO:0005575,GO:0008150;Note=Dubious%20open%20reading%20frame%20unlikely%20to%20encode%20a%20protein%2C%20based%20on%20available%20experimental%20and%20comparative%20sequence%20data;dbxref=SGD:S000028528;orf_classification=Dubious
S288c_chr01	SGD	ARS	124349	124597	.	.	.	ID=ARS107;Name=ARS107;Alias=ARSI-125;Note=Autonomously%20Replicating%20Sequence;dbxref=SGD:S000118319
S288c_chr01	SGD	gene	124755	125069	.	-	.	ID=YAL016C-A;Name=YAL016C-A;Ontology_term=GO:0003674,GO:0005575,GO:0008150;Note=Dubious%20open%20reading%20frame%20unlikely%20to%20encode%20a%20protein%2C%20based%20on%20available%20experimental%20and%20comparative%20sequence%20data;dbxref=SGD:S000028728;orf_classification=Dubious
S288c_chr01	SGD	CDS	124755	125069	.	-	0	Parent=YAL016C-A;Name=YAL016C-A;Ontology_term=GO:0003674,GO:0005575,GO:0008150;Note=Dubious%20open%20reading%20frame%20unlikely%20to%20encode%20a%20protein%2C%20based%20on%20available%20experimental%20and%20comparative%20sequence%20data;dbxref=SGD:S000028728;orf_classification=Dubious
S288c_chr01	SGD	gene	124879	126786	.	+	.	ID=YAL016W;Name=YAL016W;gene=TPD3;Alias=TPD3,FUN32;Ontology_term=GO:0000159,GO:0004722,GO:0005634,GO:0005737,GO:0005816,GO:0005934,GO:0005935,GO:0006417,GO:0006470,GO:0007015,GO:0007094,GO:0007117,GO:0043332;Note=Regulatory%20subunit%20A%20of%20the%20heterotrimeric%20protein%20phosphatase%202A%20(PP2A)%2C%20which%20also%20contains%20regulatory%20subunit%20Cdc55p%20and%20either%20catalytic%20subunit%20Pph21p%20or%20Pph22p%3B%20required%20for%20cell%20morphogenesis%20and%20transcription%20by%20RNA%20polymerase%20III;dbxref=SGD:S000000014;orf_classification=Verified
S288c_chr01	SGD	CDS	124879	126786	.	+	0	Parent=YAL016W;Name=YAL016W;gene=TPD3;Alias=TPD3,FUN32;Ontology_term=GO:0000159,GO:0004722,GO:0005634,GO:0005737,GO:0005816,GO:0005934,GO:0005935,GO:0006417,GO:0006470,GO:0007015,GO:0007094,GO:0007117,GO:0043332;Note=Regulatory%20subunit%20A%20of%20the%20heterotrimeric%20protein%20phosphatase%202A%20(PP2A)%2C%20which%20also%20contains%20regulatory%20subunit%20Cdc55p%20and%20either%20catalytic%20subunit%20Pph21p%20or%20Pph22p%3B%20required%20for%20cell%20morphogenesis%20and%20transcription%20by%20RNA%20polymerase%20III;dbxref=SGD:S000000014;orf_classification=Verified
S288c_chr01	SGD	gene	126903	128102	.	-	.	ID=YAL015C;Name=YAL015C;gene=NTG1;Alias=NTG1,FUN33,SCR1,ogg2;Ontology_term=GO:0000703,GO:0003906,GO:0005634,GO:0005739,GO:0006281,GO:0006284,GO:0006285,GO:0008534,GO:0034599,GO:0090297;Note=DNA%20N-glycosylase%20and%20apurinic%2Fapyrimidinic%20(AP)%20lyase%20involved%20in%20base%20excision%20repair%3B%20acts%20in%20both%20nucleus%20and%20mitochondrion%3B%20creates%20a%20double-strand%20break%20at%20mtDNA%20origins%20that%20stimulates%20replication%20in%20response%20to%20oxidative%20stress;dbxref=SGD:S000000013;orf_classification=Verified
S288c_chr01	SGD	CDS	126903	128102	.	-	0	Parent=YAL015C;Name=YAL015C;gene=NTG1;Alias=NTG1,FUN33,SCR1,ogg2;Ontology_term=GO:0000703,GO:0003906,GO:0005634,GO:0005739,GO:0006281,GO:0006284,GO:0006285,GO:0008534,GO:0034599,GO:0090297;Note=DNA%20N-glycosylase%20and%20apurinic%2Fapyrimidinic%20(AP)%20lyase%20involved%20in%20base%20excision%20repair%3B%20acts%20in%20both%20nucleus%20and%20mitochondrion%3B%20creates%20a%20double-strand%20break%20at%20mtDNA%20origins%20that%20stimulates%20replication%20in%20response%20to%20oxidative%20stress;dbxref=SGD:S000000013;orf_classification=Verified
S288c_chr01	SGD	gene	128252	129019	.	-	.	ID=YAL014C;Name=YAL014C;gene=SYN8;Alias=SYN8,SLT2,UIP2;Ontology_term=GO:0005484,GO:0005768,GO:0006810;Note=Endosomal%20SNARE%20related%20to%20mammalian%20syntaxin%208;dbxref=SGD:S000000012;orf_classification=Verified
S288c_chr01	SGD	CDS	128252	129019	.	-	0	Parent=YAL014C;Name=YAL014C;gene=SYN8;Alias=SYN8,SLT2,UIP2;Ontology_term=GO:0005484,GO:0005768,GO:0006810;Note=Endosomal%20SNARE%20related%20to%20mammalian%20syntaxin%208;dbxref=SGD:S000000012;orf_classification=Verified
S288c_chr01	SGD	gene	129270	130487	.	+	.	ID=YAL013W;Name=YAL013W;gene=DEP1;Alias=DEP1,FUN54;Ontology_term=GO:0004407,GO:0005634,GO:0006357,GO:0006644,GO:0016575,GO:0030174,GO:0030528,GO:0031939,GO:0033698,GO:0070210;Note=Transcriptional%20modulator%20involved%20in%20regulation%20of%20structural%20phospholipid%20biosynthesis%20genes%20and%20metabolically%20unrelated%20genes%2C%20as%20well%20as%20maintenance%20of%20telomeres%2C%20mating%20efficiency%2C%20and%20sporulation;dbxref=SGD:S000000011;orf_classification=Verified
S288c_chr01	SGD	CDS	129270	130487	.	+	0	Parent=YAL013W;Name=YAL013W;gene=DEP1;Alias=DEP1,FUN54;Ontology_term=GO:0004407,GO:0005634,GO:0006357,GO:0006644,GO:0016575,GO:0030174,GO:0030528,GO:0031939,GO:0033698,GO:0070210;Note=Transcriptional%20modulator%20involved%20in%20regulation%20of%20structural%20phospholipid%20biosynthesis%20genes%20and%20metabolically%20unrelated%20genes%2C%20as%20well%20as%20maintenance%20of%20telomeres%2C%20mating%20efficiency%2C%20and%20sporulation;dbxref=SGD:S000000011;orf_classification=Verified
S288c_chr01	landmark	region	130799	131983	.	+	.	ID=CYS3
S288c_chr01	SGD	gene	130799	131983	.	+	.	ID=YAL012W;Name=YAL012W;gene=CYS3;Alias=CYS3,CYI1,FUN35,STR1;Ontology_term=GO:0000096,GO:0004123,GO:0005737,GO:0006534,GO:0019343,GO:0019344,GO:0019346;Note=Cystathionine%20gamma-lyase%2C%20catalyzes%20one%20of%20the%20two%20reactions%20involved%20in%20the%20transsulfuration%20pathway%20that%20yields%20cysteine%20from%20homocysteine%20with%20the%20intermediary%20formation%20of%20cystathionine;dbxref=SGD:S000000010;orf_classification=Verified
S288c_chr01	SGD	CDS	130799	131983	.	+	0	Parent=YAL012W;Name=YAL012W;gene=CYS3;Alias=CYS3,CYI1,FUN35,STR1;Ontology_term=GO:0000096,GO:0004123,GO:0005737,GO:0006534,GO:0019343,GO:0019344,GO:0019346;Note=Cystathionine%20gamma-lyase%2C%20catalyzes%20one%20of%20the%20two%20reactions%20involved%20in%20the%20transsulfuration%20pathway%20that%20yields%20cysteine%20from%20homocysteine%20with%20the%20intermediary%20formation%20of%20cystathionine;dbxref=SGD:S000000010;orf_classification=Verified
S288c_chr01	SGD	gene	132199	134076	.	+	.	ID=YAL011W;Name=YAL011W;gene=SWC3;Alias=SWC3,SWC1;Ontology_term=GO:0000812,GO:0003674,GO:0005634,GO:0005739,GO:0006338,GO:0007029,GO:0043486;Note=Protein%20of%20unknown%20function%2C%20component%20of%20the%20SWR1%20complex%2C%20which%20exchanges%20histone%20variant%20H2AZ%20(Htz1p)%20for%20S288c_chromatin-bound%20histone%20H2A%3B%20required%20for%20formation%20of%20nuclear-associated%20array%20of%20smooth%20endoplasmic%20reticulum%20known%20as%20karmellae;dbxref=SGD:S000000009;orf_classification=Verified
S288c_chr01	SGD	CDS	132199	134076	.	+	0	Parent=YAL011W;Name=YAL011W;gene=SWC3;Alias=SWC3,SWC1;Ontology_term=GO:0000812,GO:0003674,GO:0005634,GO:0005739,GO:0006338,GO:0007029,GO:0043486;Note=Protein%20of%20unknown%20function%2C%20component%20of%20the%20SWR1%20complex%2C%20which%20exchanges%20histone%20variant%20H2AZ%20(Htz1p)%20for%20S288c_chromatin-bound%20histone%20H2A%3B%20required%20for%20formation%20of%20nuclear-associated%20array%20of%20smooth%20endoplasmic%20reticulum%20known%20as%20karmellae;dbxref=SGD:S000000009;orf_classification=Verified
S288c_chr01	SGD	gene	134184	135665	.	-	.	ID=YAL010C;Name=YAL010C;gene=MDM10;Alias=MDM10,FUN37;Ontology_term=GO:0000001,GO:0000002,GO:0001401,GO:0003674,GO:0005741,GO:0007005,GO:0015914,GO:0032865,GO:0045040,GO:0070096;Note=Subunit%20of%20both%20the%20ERMES%20complex%20that%20links%20the%20ER%20to%20mitochondria%2C%20and%20of%20the%20mitochondrial%20sorting%20and%20assembly%20machinery%20(SAM%20complex)%20that%20functions%20in%20import%20and%20assembly%20of%20outer%20membrane%20beta-barrel%20proteins;dbxref=SGD:S000000008;orf_classification=Verified
S288c_chr01	SGD	CDS	134184	135665	.	-	0	Parent=YAL010C;Name=YAL010C;gene=MDM10;Alias=MDM10,FUN37;Ontology_term=GO:0000001,GO:0000002,GO:0001401,GO:0003674,GO:0005741,GO:0007005,GO:0015914,GO:0032865,GO:0045040,GO:0070096;Note=Subunit%20of%20both%20the%20ERMES%20complex%20that%20links%20the%20ER%20to%20mitochondria%2C%20and%20of%20the%20mitochondrial%20sorting%20and%20assembly%20machinery%20(SAM%20complex)%20that%20functions%20in%20import%20and%20assembly%20of%20outer%20membrane%20beta-barrel%20proteins;dbxref=SGD:S000000008;orf_classification=Verified
S288c_chr01	SGD	gene	135854	136633	.	+	.	ID=YAL009W;Name=YAL009W;gene=SPO7;Alias=SPO7;Ontology_term=GO:0004721,GO:0006998,GO:0007126,GO:0016021,GO:0030437,GO:0042175,GO:0071071;Note=Putative%20regulatory%20subunit%20of%20Nem1p-Spo7p%20phosphatase%20holoenzyme%2C%20regulates%20nuclear%20growth%20by%20controlling%20phospholipid%20biosynthesis%2C%20required%20for%20normal%20nuclear%20envelope%20morphology%2C%20premeiotic%20replication%2C%20and%20sporulation;dbxref=SGD:S000000007;orf_classification=Verified
S288c_chr01	SGD	CDS	135854	136633	.	+	0	Parent=YAL009W;Name=YAL009W;gene=SPO7;Alias=SPO7;Ontology_term=GO:0004721,GO:0006998,GO:0007126,GO:0016021,GO:0030437,GO:0042175,GO:0071071;Note=Putative%20regulatory%20subunit%20of%20Nem1p-Spo7p%20phosphatase%20holoenzyme%2C%20regulates%20nuclear%20growth%20by%20controlling%20phospholipid%20biosynthesis%2C%20required%20for%20normal%20nuclear%20envelope%20morphology%2C%20premeiotic%20replication%2C%20and%20sporulation;dbxref=SGD:S000000007;orf_classification=Verified
S288c_chr01	SGD	gene	136914	137510	.	+	.	ID=YAL008W;Name=YAL008W;gene=FUN14;Alias=FUN14;Ontology_term=GO:0003674,GO:0005739,GO:0005741,GO:0008150;Note=Mitochondrial%20protein%20of%20unknown%20function;dbxref=SGD:S000000006;orf_classification=Verified
S288c_chr01	SGD	CDS	136914	137510	.	+	0	Parent=YAL008W;Name=YAL008W;gene=FUN14;Alias=FUN14;Ontology_term=GO:0003674,GO:0005739,GO:0005741,GO:0008150;Note=Mitochondrial%20protein%20of%20unknown%20function;dbxref=SGD:S000000006;orf_classification=Verified
S288c_chr01	SGD	gene	137698	138345	.	-	.	ID=YAL007C;Name=YAL007C;gene=ERP2;Alias=ERP2;Ontology_term=GO:0003674,GO:0006888,GO:0030134;Note=Protein%20that%20forms%20a%20heterotrimeric%20complex%20with%20Erp1p%2C%20Emp24p%2C%20and%20Erv25p%3B%20member%2C%20along%20with%20Emp24p%20and%20Erv25p%2C%20of%20the%20p24%20family%20involved%20in%20ER%20to%20Golgi%20transport%20and%20localized%20to%20COPII-coated%20vesicles;dbxref=SGD:S000000005;orf_classification=Verified
S288c_chr01	SGD	CDS	137698	138345	.	-	0	Parent=YAL007C;Name=YAL007C;gene=ERP2;Alias=ERP2;Ontology_term=GO:0003674,GO:0006888,GO:0030134;Note=Protein%20that%20forms%20a%20heterotrimeric%20complex%20with%20Erp1p%2C%20Emp24p%2C%20and%20Erv25p%3B%20member%2C%20along%20with%20Emp24p%20and%20Erv25p%2C%20of%20the%20p24%20family%20involved%20in%20ER%20to%20Golgi%20transport%20and%20localized%20to%20COPII-coated%20vesicles;dbxref=SGD:S000000005;orf_classification=Verified
S288c_chr01	SGD	long_terminal_repeat	138831	138992	.	-	.	ID=YALCdelta2;Name=YALCdelta2;Ontology_term=SO:0000286;Note=Ty1%20LTR;dbxref=SGD:S000006786
S288c_chr01	SGD	tRNA	139152	139254	.	+	.	ID=tP(UGG)A;Name=tP(UGG)A;gene=TRN1;Alias=TRN1;Ontology_term=GO:0005829,GO:0006414,GO:0030533;Note=tRNA-Pro%3B%20target%20of%20K.%20lactis%20zymocin;dbxref=SGD:S000006680
S288c_chr01	SGD	intron	139188	139218	.	+	.	Parent=tP(UGG)A;Name=tP(UGG)A;gene=TRN1;Alias=TRN1;Ontology_term=GO:0005829,GO:0006414,GO:0030533;Note=tRNA-Pro%3B%20target%20of%20K.%20lactis%20zymocin;dbxref=SGD:S000006680
S288c_chr01	SGD	noncoding_exon	139152	139187	.	+	.	Parent=tP(UGG)A;Name=tP(UGG)A;gene=TRN1;Alias=TRN1;Ontology_term=GO:0005829,GO:0006414,GO:0030533,SO:0000198;Note=tRNA-Pro%3B%20target%20of%20K.%20lactis%20zymocin;dbxref=SGD:S000006680
S288c_chr01	SGD	noncoding_exon	139219	139254	.	+	.	Parent=tP(UGG)A;Name=tP(UGG)A;gene=TRN1;Alias=TRN1;Ontology_term=GO:0005829,GO:0006414,GO:0030533,SO:0000198;Note=tRNA-Pro%3B%20target%20of%20K.%20lactis%20zymocin;dbxref=SGD:S000006680
S288c_chr01	SGD	gene	139503	141431	.	-	.	ID=YAL005C;Name=YAL005C;gene=SSA1;Alias=SSA1,YG100;Ontology_term=GO:0000060,GO:0000329,GO:0001950,GO:0005634,GO:0005737,GO:0005832,GO:0006412,GO:0006457,GO:0006616,GO:0006626,GO:0006950,GO:0009277,GO:0016887,GO:0042026,GO:0051082;Note=ATPase%20involved%20in%20protein%20folding%20and%20nuclear%20localization%20signal%20(NLS)-directed%20nuclear%20transport%3B%20member%20of%20heat%20shock%20protein%2070%20(HSP70)%20family%3B%20forms%20a%20chaperone%20complex%20with%20Ydj1p%3B%20localized%20to%20the%20nucleus%2C%20cytoplasm%2C%20and%20cell%20wall;dbxref=SGD:S000000004;orf_classification=Verified
S288c_chr01	SGD	CDS	139503	141431	.	-	0	Parent=YAL005C;Name=YAL005C;gene=SSA1;Alias=SSA1,YG100;Ontology_term=GO:0000060,GO:0000329,GO:0001950,GO:0005634,GO:0005737,GO:0005832,GO:0006412,GO:0006457,GO:0006616,GO:0006626,GO:0006950,GO:0009277,GO:0016887,GO:0042026,GO:0051082;Note=ATPase%20involved%20in%20protein%20folding%20and%20nuclear%20localization%20signal%20(NLS)-directed%20nuclear%20transport%3B%20member%20of%20heat%20shock%20protein%2070%20(HSP70)%20family%3B%20forms%20a%20chaperone%20complex%20with%20Ydj1p%3B%20localized%20to%20the%20nucleus%2C%20cytoplasm%2C%20and%20cell%20wall;dbxref=SGD:S000000004;orf_classification=Verified
S288c_chr01	SGD	gene	140760	141407	.	+	.	ID=YAL004W;Name=YAL004W;Ontology_term=GO:0003674,GO:0005575,GO:0008150;Note=Dubious%20open%20reading%20frame%20unlikely%20to%20encode%20a%20protein%2C%20based%20on%20available%20experimental%20and%20comparative%20sequence%20data%3B%20completely%20overlaps%20verified%20gene%20SSA1%2FYAL005C;dbxref=SGD:S000002136;orf_classification=Dubious
S288c_chr01	SGD	CDS	140760	141407	.	+	0	Parent=YAL004W;Name=YAL004W;Ontology_term=GO:0003674,GO:0005575,GO:0008150;Note=Dubious%20open%20reading%20frame%20unlikely%20to%20encode%20a%20protein%2C%20based%20on%20available%20experimental%20and%20comparative%20sequence%20data%3B%20completely%20overlaps%20verified%20gene%20SSA1%2FYAL005C;dbxref=SGD:S000002136;orf_classification=Dubious
S288c_chr01	SGD	gene	142174	143160	.	+	.	ID=YAL003W;Name=YAL003W;gene=EFB1;Alias=EFB1,TEF5;Ontology_term=GO:0003746,GO:0005085,GO:0005840,GO:0005853,GO:0006414;Note=Translation%20elongation%20factor%201%20beta%3B%20stimulates%20nucleotide%20exchange%20to%20regenerate%20EF-1%20alpha-GTP%20for%20the%20next%20elongation%20cycle%3B%20part%20of%20the%20EF-1%20complex%2C%20which%20facilitates%20binding%20of%20aminoacyl-tRNA%20to%20the%20ribosomal%20A%20site;dbxref=SGD:S000000003;orf_classification=Verified
S288c_chr01	SGD	CDS	142174	142253	.	+	0	Parent=YAL003W;Name=YAL003W;gene=EFB1;Alias=EFB1,TEF5;Ontology_term=GO:0003746,GO:0005085,GO:0005840,GO:0005853,GO:0006414;Note=Translation%20elongation%20factor%201%20beta%3B%20stimulates%20nucleotide%20exchange%20to%20regenerate%20EF-1%20alpha-GTP%20for%20the%20next%20elongation%20cycle%3B%20part%20of%20the%20EF-1%20complex%2C%20which%20facilitates%20binding%20of%20aminoacyl-tRNA%20to%20the%20ribosomal%20A%20site;dbxref=SGD:S000000003;orf_classification=Verified
S288c_chr01	SGD	CDS	142620	143160	.	+	1	Parent=YAL003W;Name=YAL003W;gene=EFB1;Alias=EFB1,TEF5;Ontology_term=GO:0003746,GO:0005085,GO:0005840,GO:0005853,GO:0006414;Note=Translation%20elongation%20factor%201%20beta%3B%20stimulates%20nucleotide%20exchange%20to%20regenerate%20EF-1%20alpha-GTP%20for%20the%20next%20elongation%20cycle%3B%20part%20of%20the%20EF-1%20complex%2C%20which%20facilitates%20binding%20of%20aminoacyl-tRNA%20to%20the%20ribosomal%20A%20site;dbxref=SGD:S000000003;orf_classification=Verified
S288c_chr01	SGD	intron	142254	142619	.	+	.	Parent=YAL003W;Name=YAL003W;gene=EFB1;Alias=EFB1,TEF5;Ontology_term=GO:0003746,GO:0005085,GO:0005840,GO:0005853,GO:0006414;Note=Translation%20elongation%20factor%201%20beta%3B%20stimulates%20nucleotide%20exchange%20to%20regenerate%20EF-1%20alpha-GTP%20for%20the%20next%20elongation%20cycle%3B%20part%20of%20the%20EF-1%20complex%2C%20which%20facilitates%20binding%20of%20aminoacyl-tRNA%20to%20the%20ribosomal%20A%20site;dbxref=SGD:S000000003;orf_classification=Verified
S288c_chr01	SGD	snoRNA	142367	142468	.	+	.	ID=snR18;Name=snR18;gene=SNR18;Alias=SNR18;Ontology_term=GO:0005730,GO:0030562,GO:0031167,GO:0031428;Note=C%2FD%20box%20small%20nucleolar%20RNA%20(snoRNA)%3B%20commonly%20referred%20to%20as%20U18%3B%20guides%202'-O-methylation%20of%20large%20subunit%20(LSU)%20rRNA%20at%20positions%20A649%20and%20C650;dbxref=SGD:S000007500
S288c_chr01	SGD	noncoding_exon	142367	142468	.	+	.	Parent=snR18;Name=snR18;gene=SNR18;Alias=SNR18;Ontology_term=GO:0005730,GO:0030562,GO:0031167,GO:0031428,SO:0000198;Note=C%2FD%20box%20small%20nucleolar%20RNA%20(snoRNA)%3B%20commonly%20referred%20to%20as%20U18%3B%20guides%202'-O-methylation%20of%20large%20subunit%20(LSU)%20rRNA%20at%20positions%20A649%20and%20C650;dbxref=SGD:S000007500
S288c_chr01	SGD	gene	143707	147531	.	+	.	ID=YAL002W;Name=YAL002W;gene=VPS8;Alias=VPS8,FUN15,VPL8,VPT8;Ontology_term=GO:0003674,GO:0005624,GO:0033263,GO:0045324;Note=Membrane-associated%20protein%20that%20interacts%20with%20Vps21p%20to%20facilitate%20soluble%20vacuolar%20protein%20localization%3B%20component%20of%20the%20CORVET%20complex%3B%20required%20for%20localization%20and%20trafficking%20of%20the%20CPY%20sorting%20receptor%3B%20contains%20RING%20finger%20motif;dbxref=SGD:S000000002;orf_classification=Verified
S288c_chr01	SGD	CDS	143707	147531	.	+	0	Parent=YAL002W;Name=YAL002W;gene=VPS8;Alias=VPS8,FUN15,VPL8,VPT8;Ontology_term=GO:0003674,GO:0005624,GO:0033263,GO:0045324;Note=Membrane-associated%20protein%20that%20interacts%20with%20Vps21p%20to%20facilitate%20soluble%20vacuolar%20protein%20localization%3B%20component%20of%20the%20CORVET%20complex%3B%20required%20for%20localization%20and%20trafficking%20of%20the%20CPY%20sorting%20receptor%3B%20contains%20RING%20finger%20motif;dbxref=SGD:S000000002;orf_classification=Verified
S288c_chr01	SGD	ARS	146701	147688	.	.	.	ID=ARS108;Name=ARS108;Alias=ARSI-147;Note=Autonomously%20Replicating%20Sequence;dbxref=SGD:S000121255
S288c_chr01	SGD	gene	147594	151166	.	-	.	ID=YAL001C;Name=YAL001C;gene=TFC3;Alias=TFC3,FUN24,TSV115;Ontology_term=GO:0000127,GO:0000799,GO:0003709,GO:0005739,GO:0006384,GO:0071168;Note=Largest%20of%20six%20subunits%20of%20the%20RNA%20polymerase%20III%20transcription%20initiation%20factor%20complex%20(TFIIIC)%3B%20part%20of%20the%20TauB%20domain%20of%20TFIIIC%20that%20binds%20DNA%20at%20the%20BoxB%20promoter%20sites%20of%20tRNA%20and%20similar%20genes%3B%20cooperates%20with%20Tfc6p%20in%20DNA%20binding;dbxref=SGD:S000000001;orf_classification=Verified
S288c_chr01	SGD	CDS	147594	151006	.	-	2	Parent=YAL001C;Name=YAL001C;gene=TFC3;Alias=TFC3,FUN24,TSV115;Ontology_term=GO:0000127,GO:0000799,GO:0003709,GO:0005739,GO:0006384,GO:0071168;Note=Largest%20of%20six%20subunits%20of%20the%20RNA%20polymerase%20III%20transcription%20initiation%20factor%20complex%20(TFIIIC)%3B%20part%20of%20the%20TauB%20domain%20of%20TFIIIC%20that%20binds%20DNA%20at%20the%20BoxB%20promoter%20sites%20of%20tRNA%20and%20similar%20genes%3B%20cooperates%20with%20Tfc6p%20in%20DNA%20binding;dbxref=SGD:S000000001;orf_classification=Verified
S288c_chr01	SGD	CDS	151097	151166	.	-	0	Parent=YAL001C;Name=YAL001C;gene=TFC3;Alias=TFC3,FUN24,TSV115;Ontology_term=GO:0000127,GO:0000799,GO:0003709,GO:0005739,GO:0006384,GO:0071168;Note=Largest%20of%20six%20subunits%20of%20the%20RNA%20polymerase%20III%20transcription%20initiation%20factor%20complex%20(TFIIIC)%3B%20part%20of%20the%20TauB%20domain%20of%20TFIIIC%20that%20binds%20DNA%20at%20the%20BoxB%20promoter%20sites%20of%20tRNA%20and%20similar%20genes%3B%20cooperates%20with%20Tfc6p%20in%20DNA%20binding;dbxref=SGD:S000000001;orf_classification=Verified
S288c_chr01	SGD	intron	151007	151096	.	-	.	Parent=YAL001C;Name=YAL001C;gene=TFC3;Alias=TFC3,FUN24,TSV115;Ontology_term=GO:0000127,GO:0000799,GO:0003709,GO:0005739,GO:0006384,GO:0071168;Note=Largest%20of%20six%20subunits%20of%20the%20RNA%20polymerase%20III%20transcription%20initiation%20factor%20complex%20(TFIIIC)%3B%20part%20of%20the%20TauB%20domain%20of%20TFIIIC%20that%20binds%20DNA%20at%20the%20BoxB%20promoter%20sites%20of%20tRNA%20and%20similar%20genes%3B%20cooperates%20with%20Tfc6p%20in%20DNA%20binding;dbxref=SGD:S000000001;orf_classification=Verified
S288c_chr01	SGD	centromere	151465	151582	.	+	.	ID=CEN1;Name=CEN1;gene=CEN1;Alias=CEN1;Note=S288c_chromosome%20I%20centromere;dbxref=SGD:S000006463
S288c_chr01	SGD	region	151465	151474	.	+	.	Parent=CEN1;Name=CEN1;gene=CEN1;Alias=CEN1;Note=S288c_chromosome%20I%20centromere;dbxref=SGD:S000006463
S288c_chr01	SGD	region	151475	151557	.	+	.	Parent=CEN1;Name=CEN1;gene=CEN1;Alias=CEN1;Note=S288c_chromosome%20I%20centromere;dbxref=SGD:S000006463
S288c_chr01	SGD	region	151558	151582	.	+	.	Parent=CEN1;Name=CEN1;gene=CEN1;Alias=CEN1;Note=S288c_chromosome%20I%20centromere;dbxref=SGD:S000006463
S288c_chr01	SGD	gene	152257	153876	.	+	.	ID=YAR002W;Name=YAR002W;gene=NUP60;Alias=NUP60;Ontology_term=GO:0000059,GO:0005643,GO:0006913,GO:0008298,GO:0016973,GO:0017056;Note=Subunit%20of%20the%20nuclear%20pore%20complex%20(NPC)%2C%20functions%20to%20anchor%20Nup2p%20to%20the%20NPC%20in%20a%20process%20controlled%20by%20the%20nucleoplasmic%20concentration%20of%20Gsp1p-GTP%3B%20involved%20in%20nuclear%20export%20and%20cytoplasmic%20localization%20of%20specific%20mRNAs%20such%20as%20ASH1;dbxref=SGD:S000000063;orf_classification=Verified
S288c_chr01	SGD	CDS	152257	153876	.	+	0	Parent=YAR002W;Name=YAR002W;gene=NUP60;Alias=NUP60;Ontology_term=GO:0000059,GO:0005643,GO:0006913,GO:0008298,GO:0016973,GO:0017056;Note=Subunit%20of%20the%20nuclear%20pore%20complex%20(NPC)%2C%20functions%20to%20anchor%20Nup2p%20to%20the%20NPC%20in%20a%20process%20controlled%20by%20the%20nucleoplasmic%20concentration%20of%20Gsp1p-GTP%3B%20involved%20in%20nuclear%20export%20and%20cytoplasmic%20localization%20of%20specific%20mRNAs%20such%20as%20ASH1;dbxref=SGD:S000000063;orf_classification=Verified
S288c_chr01	SGD	gene	154065	154724	.	-	.	ID=YAR002C-A;Name=YAR002C-A;gene=ERP1;Alias=ERP1;Ontology_term=GO:0003674,GO:0005739,GO:0006888,GO:0030134;Note=Protein%20that%20forms%20a%20heterotrimeric%20complex%20with%20Erp2p%2C%20Emp24p%2C%20and%20Erv25p%3B%20member%2C%20along%20with%20Emp24p%20and%20Erv25p%2C%20of%20the%20p24%20family%20involved%20in%20ER%20to%20Golgi%20transport%20and%20localized%20to%20COPII-coated%20vesicles;dbxref=SGD:S000002129;orf_classification=Verified
S288c_chr01	SGD	CDS	154065	154724	.	-	0	Parent=YAR002C-A;Name=YAR002C-A;gene=ERP1;Alias=ERP1;Ontology_term=GO:0003674,GO:0005739,GO:0006888,GO:0030134;Note=Protein%20that%20forms%20a%20heterotrimeric%20complex%20with%20Erp2p%2C%20Emp24p%2C%20and%20Erv25p%3B%20member%2C%20along%20with%20Emp24p%20and%20Erv25p%2C%20of%20the%20p24%20family%20involved%20in%20ER%20to%20Golgi%20transport%20and%20localized%20to%20COPII-coated%20vesicles;dbxref=SGD:S000002129;orf_classification=Verified
S288c_chr01	SGD	gene	155005	156285	.	+	.	ID=YAR003W;Name=YAR003W;gene=SWD1;Alias=SWD1,CPS50,FUN16,SAF49;Ontology_term=GO:0000723,GO:0006348,GO:0006355,GO:0042800,GO:0048188,GO:0051568;Note=Subunit%20of%20the%20COMPASS%20(Set1C)%20complex%2C%20which%20methylates%20histone%20H3%20on%20lysine%204%20and%20is%20required%20in%20transcriptional%20silencing%20near%20telomeres%3B%20WD40%20beta%20propeller%20superfamily%20member%20with%20similarity%20to%20mammalian%20Rbbp7;dbxref=SGD:S000000064;orf_classification=Verified
S288c_chr01	SGD	CDS	155005	156285	.	+	0	Parent=YAR003W;Name=YAR003W;gene=SWD1;Alias=SWD1,CPS50,FUN16,SAF49;Ontology_term=GO:0000723,GO:0006348,GO:0006355,GO:0042800,GO:0048188,GO:0051568;Note=Subunit%20of%20the%20COMPASS%20(Set1C)%20complex%2C%20which%20methylates%20histone%20H3%20on%20lysine%204%20and%20is%20required%20in%20transcriptional%20silencing%20near%20telomeres%3B%20WD40%20beta%20propeller%20superfamily%20member%20with%20similarity%20to%20mammalian%20Rbbp7;dbxref=SGD:S000000064;orf_classification=Verified
S288c_chr01	SGD	gene	156754	158619	.	-	.	ID=YAR007C;Name=YAR007C;gene=RFA1;Alias=RFA1,BUF2,FUN3,RPA1;Ontology_term=GO:0000722,GO:0000724,GO:0000781,GO:0000794,GO:0003690,GO:0003697,GO:0005662,GO:0005737,GO:0006260,GO:0006268,GO:0006281,GO:0006289,GO:0006312,GO:0007004,GO:0007131,GO:0016567,GO:0030491,GO:0043565,GO:0045184;Note=Subunit%20of%20heterotrimeric%20Replication%20Protein%20A%20(RPA)%2C%20which%20is%20a%20highly%20conserved%20single-stranded%20DNA%20binding%20protein%20involved%20in%20DNA%20replication%2C%20repair%2C%20and%20recombination;dbxref=SGD:S000000065;orf_classification=Verified
S288c_chr01	SGD	CDS	156754	158619	.	-	0	Parent=YAR007C;Name=YAR007C;gene=RFA1;Alias=RFA1,BUF2,FUN3,RPA1;Ontology_term=GO:0000722,GO:0000724,GO:0000781,GO:0000794,GO:0003690,GO:0003697,GO:0005662,GO:0005737,GO:0006260,GO:0006268,GO:0006281,GO:0006289,GO:0006312,GO:0007004,GO:0007131,GO:0016567,GO:0030491,GO:0043565,GO:0045184;Note=Subunit%20of%20heterotrimeric%20Replication%20Protein%20A%20(RPA)%2C%20which%20is%20a%20highly%20conserved%20single-stranded%20DNA%20binding%20protein%20involved%20in%20DNA%20replication%2C%20repair%2C%20and%20recombination;dbxref=SGD:S000000065;orf_classification=Verified
S288c_chr01	SGD	gene	158966	159793	.	+	.	ID=YAR008W;Name=YAR008W;gene=SEN34;Alias=SEN34,FUN4;Ontology_term=GO:0000213,GO:0000214,GO:0000379,GO:0005739,GO:0005741;Note=Subunit%20of%20the%20tRNA%20splicing%20endonuclease%2C%20which%20is%20composed%20of%20Sen2p%2C%20Sen15p%2C%20Sen34p%2C%20and%20Sen54p%3B%20Sen34p%20contains%20the%20active%20site%20for%20tRNA%203'%20splice%20site%20cleavage%20and%20has%20similarity%20to%20Sen2p%20and%20to%20Archaeal%20tRNA%20splicing%20endonuclease;dbxref=SGD:S000000066;orf_classification=Verified
S288c_chr01	SGD	CDS	158966	159793	.	+	0	Parent=YAR008W;Name=YAR008W;gene=SEN34;Alias=SEN34,FUN4;Ontology_term=GO:0000213,GO:0000214,GO:0000379,GO:0005739,GO:0005741;Note=Subunit%20of%20the%20tRNA%20splicing%20endonuclease%2C%20which%20is%20composed%20of%20Sen2p%2C%20Sen15p%2C%20Sen34p%2C%20and%20Sen54p%3B%20Sen34p%20contains%20the%20active%20site%20for%20tRNA%203'%20splice%20site%20cleavage%20and%20has%20similarity%20to%20Sen2p%20and%20to%20Archaeal%20tRNA%20splicing%20endonuclease;dbxref=SGD:S000000066;orf_classification=Verified
S288c_chr01	SGD	ARS	159907	160127	.	.	.	ID=ARS109;Name=ARS109;gene=ARS101;Alias=ARS101,ARSI-160;Note=ARS%20containing%20multiple%20redundant%20binding%20sites%20for%20the%20origin%20recognition%20complex;dbxref=SGD:S000077372
S288c_chr01	SGD	nucleotide_match	159935	159945	.	-	.	Parent=ARS109;Name=ARS109;gene=ARS101;Alias=ARS101,ARSI-160;Note=ARS%20containing%20multiple%20redundant%20binding%20sites%20for%20the%20origin%20recognition%20complex;dbxref=SGD:S000077372
S288c_chr01	SGD	nucleotide_match	159952	159966	.	+	.	Parent=ARS109;Name=ARS109;gene=ARS101;Alias=ARS101,ARSI-160;Note=ARS%20containing%20multiple%20redundant%20binding%20sites%20for%20the%20origin%20recognition%20complex;dbxref=SGD:S000077372
S288c_chr01	SGD	long_terminal_repeat	160105	160237	.	-	.	ID=YARCdelta3;Name=YARCdelta3;Ontology_term=SO:0000286;Note=Ty1%20LTR;dbxref=SGD:S000006788
S288c_chr01	SGD	long_terminal_repeat	160238	160574	.	-	.	ID=YARCdelta4;Name=YARCdelta4;Ontology_term=SO:0000286;Note=Ty1%20LTR;dbxref=SGD:S000006789
S288c_chr01	SGD	LTR_retrotransposon	160238	166162	.	-	.	ID=YARCTy1-1;Name=YARCTy1-1;Ontology_term=SO:0000180;Note=Long%20Terminal%20Repeat%20(LTR)%20retrotransposon%20of%20the%20Copia%20(Pseudoviridae)%20group%3B%20contains%20genes%20TYA%20Gag%20and%20TYB%20Pol%2C%20encoding%20proteins%20involved%20in%20structure%20and%20function%20of%20virus-like%20particles%2C%20flanked%20by%20two%20direct%20repeats%3B%20mutated%20in%20S288C;dbxref=SGD:S000006792
S288c_chr01	SGD	transposable_element_gene	160597	164187	.	-	.	ID=YAR009C;Name=YAR009C;Alias=YARCTyB1-1;Ontology_term=GO:0000943,GO:0003723,GO:0003887,GO:0003964,GO:0004540,GO:0008233,GO:0032197;Note=Retrotransposon%20TYA%20Gag%20and%20TYB%20Pol%20genes%3B%20in%20YARCTY1-1%20TYB%20is%20mutant%20and%20probably%20non-functional;dbxref=SGD:S000000067
S288c_chr01	SGD	CDS	160597	164187	.	-	0	Parent=YAR009C;Name=YAR009C;Alias=YARCTyB1-1;Ontology_term=GO:0000943,GO:0003723,GO:0003887,GO:0003964,GO:0004540,GO:0008233,GO:0032197;Note=Retrotransposon%20TYA%20Gag%20and%20TYB%20Pol%20genes%3B%20in%20YARCTY1-1%20TYB%20is%20mutant%20and%20probably%20non-functional;dbxref=SGD:S000000067
S288c_chr01	SGD	transposable_element_gene	164544	165866	.	-	.	ID=YAR010C;Name=YAR010C;Alias=YARCTyA1-1;Ontology_term=GO:0000943,GO:0003723,GO:0032197;Note=Retrotransposon%20TYA%20Gag%20gene%20co-transcribed%20with%20TYB%20Pol%3B%20in%20YARCTY1-1%20TYB%20is%20mutant%20and%20probably%20non-functional;dbxref=SGD:S000000068
S288c_chr01	SGD	CDS	164544	165866	.	-	0	Parent=YAR010C;Name=YAR010C;Alias=YARCTyA1-1;Ontology_term=GO:0000943,GO:0003723,GO:0032197;Note=Retrotransposon%20TYA%20Gag%20gene%20co-transcribed%20with%20TYB%20Pol%3B%20in%20YARCTY1-1%20TYB%20is%20mutant%20and%20probably%20non-functional;dbxref=SGD:S000000068
S288c_chr01	SGD	long_terminal_repeat	165826	166162	.	-	.	ID=YARCdelta5;Name=YARCdelta5;Ontology_term=SO:0000286;Note=Ty1%20LTR;dbxref=SGD:S000006790
S288c_chr01	SGD	tRNA	166267	166339	.	+	.	ID=tA(UGC)A;Name=tA(UGC)A;Ontology_term=GO:0005829,GO:0006414,GO:0030533;Note=tRNA-Ala%20(Ala2)%2C%20one%20of%205%20nuclear%20tRNA%20genes%20containing%20the%20tDNA-anticodon%20TGC%20(mature%20tRNA%20may%20be%20UGC%20or%20may%20contain%20modified%20bases)%2C%20decodes%20GCA%20and%20probably%20GCG%20codons%20into%20alanine%2C%20one%20of%2016%20nuclear%20tRNAs%20for%20alanine;dbxref=SGD:S000006521
S288c_chr01	SGD	noncoding_exon	166267	166339	.	+	.	Parent=tA(UGC)A;Name=tA(UGC)A;Ontology_term=GO:0005829,GO:0006414,GO:0030533,SO:0000198;Note=tRNA-Ala%20(Ala2)%2C%20one%20of%205%20nuclear%20tRNA%20genes%20containing%20the%20tDNA-anticodon%20TGC%20(mature%20tRNA%20may%20be%20UGC%20or%20may%20contain%20modified%20bases)%2C%20decodes%20GCA%20and%20probably%20GCG%20codons%20into%20alanine%2C%20one%20of%2016%20nuclear%20tRNAs%20for%20alanine;dbxref=SGD:S000006521
S288c_chr01	SGD	gene	166742	168871	.	-	.	ID=YAR014C;Name=YAR014C;gene=BUD14;Alias=BUD14;Ontology_term=GO:0000131,GO:0000903,GO:0005934,GO:0005935,GO:0006355,GO:0007010,GO:0008599,GO:0030837,GO:0032880;Note=Protein%20involved%20in%20bud-site%20selection%2C%20Bud14p-Glc7p%20complex%20is%20a%20cortical%20regulator%20of%20dynein%3B%20inhibitor%20of%20the%20actin%20assembly%20factor%20Bnr1p%20(formin)%3B%20diploid%20mutants%20display%20a%20random%20budding%20pattern%20instead%20of%20the%20wild-type%20bipolar%20pattern;dbxref=SGD:S000000069;orf_classification=Verified
S288c_chr01	SGD	CDS	166742	168871	.	-	0	Parent=YAR014C;Name=YAR014C;gene=BUD14;Alias=BUD14;Ontology_term=GO:0000131,GO:0000903,GO:0005934,GO:0005935,GO:0006355,GO:0007010,GO:0008599,GO:0030837,GO:0032880;Note=Protein%20involved%20in%20bud-site%20selection%2C%20Bud14p-Glc7p%20complex%20is%20a%20cortical%20regulator%20of%20dynein%3B%20inhibitor%20of%20the%20actin%20assembly%20factor%20Bnr1p%20(formin)%3B%20diploid%20mutants%20display%20a%20random%20budding%20pattern%20instead%20of%20the%20wild-type%20bipolar%20pattern;dbxref=SGD:S000000069;orf_classification=Verified
S288c_chr01	landmark	region	169375	170295	.	+	.	ID=ADE1
S288c_chr01	SGD	gene	169375	170295	.	+	.	ID=YAR015W;Name=YAR015W;gene=ADE1;Alias=ADE1;Ontology_term=GO:0004639,GO:0005634,GO:0005737,GO:0006164,GO:0006189;Note=N-succinyl-5-aminoimidazole-4-carboxamide%20ribotide%20(SAICAR)%20synthetase%2C%20required%20for%20'de%20novo'%20purine%20nucleotide%20biosynthesis%3B%20red%20pigment%20accumulates%20in%20mutant%20cells%20deprived%20of%20adenine;dbxref=SGD:S000000070;orf_classification=Verified
S288c_chr01	SGD	CDS	169375	170295	.	+	0	Parent=YAR015W;Name=YAR015W;gene=ADE1;Alias=ADE1;Ontology_term=GO:0004639,GO:0005634,GO:0005737,GO:0006164,GO:0006189;Note=N-succinyl-5-aminoimidazole-4-carboxamide%20ribotide%20(SAICAR)%20synthetase%2C%20required%20for%20'de%20novo'%20purine%20nucleotide%20biosynthesis%3B%20red%20pigment%20accumulates%20in%20mutant%20cells%20deprived%20of%20adenine;dbxref=SGD:S000000070;orf_classification=Verified
S288c_chr01	SGD	gene	170396	171703	.	-	.	ID=YAR018C;Name=YAR018C;gene=KIN3;Alias=KIN3,FUN52,NPK1;Ontology_term=GO:0004672,GO:0005575,GO:0007059;Note=Nonessential%20protein%20kinase%20with%20unknown%20cellular%20role;dbxref=SGD:S000000071;orf_classification=Verified
S288c_chr01	SGD	CDS	170396	171703	.	-	0	Parent=YAR018C;Name=YAR018C;gene=KIN3;Alias=KIN3,FUN52,NPK1;Ontology_term=GO:0004672,GO:0005575,GO:0007059;Note=Nonessential%20protein%20kinase%20with%20unknown%20cellular%20role;dbxref=SGD:S000000071;orf_classification=Verified
S288c_chr01	SGD	gene	172211	175135	.	-	.	ID=YAR019C;Name=YAR019C;gene=CDC15;Alias=CDC15,LYT1;Ontology_term=GO:0000910,GO:0004672,GO:0005816,GO:0005935,GO:0006468,GO:0007096,GO:0007138;Note=Protein%20kinase%20of%20the%20Mitotic%20Exit%20Network%20that%20is%20localized%20to%20the%20spindle%20pole%20bodies%20at%20late%20anaphase%3B%20promotes%20mitotic%20exit%20by%20directly%20switching%20on%20the%20kinase%20activity%20of%20Dbf2p%3B%20required%20for%20spindle%20disassembly%20after%20meiosis%20II;dbxref=SGD:S000000072;orf_classification=Verified
S288c_chr01	SGD	CDS	172211	175135	.	-	0	Parent=YAR019C;Name=YAR019C;gene=CDC15;Alias=CDC15,LYT1;Ontology_term=GO:0000910,GO:0004672,GO:0005816,GO:0005935,GO:0006468,GO:0007096,GO:0007138;Note=Protein%20kinase%20of%20the%20Mitotic%20Exit%20Network%20that%20is%20localized%20to%20the%20spindle%20pole%20bodies%20at%20late%20anaphase%3B%20promotes%20mitotic%20exit%20by%20directly%20switching%20on%20the%20kinase%20activity%20of%20Dbf2p%3B%20required%20for%20spindle%20disassembly%20after%20meiosis%20II;dbxref=SGD:S000000072;orf_classification=Verified
S288c_chr01	SGD	gene	174998	175330	.	+	.	ID=YAR019W-A;Name=YAR019W-A;Ontology_term=GO:0003674,GO:0005575,GO:0008150;Note=Dubious%20open%20reading%20frame%20unlikely%20to%20encode%20a%20protein%2C%20based%20on%20available%20experimental%20and%20comparative%20sequence%20data;dbxref=SGD:S000028735;orf_classification=Dubious
S288c_chr01	SGD	CDS	174998	175330	.	+	0	Parent=YAR019W-A;Name=YAR019W-A;Ontology_term=GO:0003674,GO:0005575,GO:0008150;Note=Dubious%20open%20reading%20frame%20unlikely%20to%20encode%20a%20protein%2C%20based%20on%20available%20experimental%20and%20comparative%20sequence%20data;dbxref=SGD:S000028735;orf_classification=Dubious
S288c_chr01	SGD	ARS	176157	176404	.	.	.	ID=ARS110;Name=ARS110;gene=ARS110;Alias=ARS110,ARSI-176;Note=Autonomously%20Replicating%20Sequence%2C%20originally%20referred%20to%20as%20ADE1%20ARS;dbxref=SGD:S000114488
S288c_chr01	SGD	gene	176856	177023	.	-	.	ID=YAR020C;Name=YAR020C;gene=PAU7;Alias=PAU7;Ontology_term=GO:0003674,GO:0005575,GO:0008150;Note=Member%20of%20the%20seripauperin%20multigene%20family%2C%20active%20during%20alcoholic%20fermentation%2C%20regulated%20by%20anaerobiosis%2C%20inhibited%20by%20oxygen%2C%20repressed%20by%20heme;dbxref=SGD:S000000073;orf_classification=Verified
S288c_chr01	SGD	CDS	176856	177023	.	-	0	Parent=YAR020C;Name=YAR020C;gene=PAU7;Alias=PAU7;Ontology_term=GO:0003674,GO:0005575,GO:0008150;Note=Member%20of%20the%20seripauperin%20multigene%20family%2C%20active%20during%20alcoholic%20fermentation%2C%20regulated%20by%20anaerobiosis%2C%20inhibited%20by%20oxygen%2C%20repressed%20by%20heme;dbxref=SGD:S000000073;orf_classification=Verified
S288c_chr01	SGD	gene	179281	179820	.	-	.	ID=YAR023C;Name=YAR023C;Ontology_term=GO:0003674,GO:0005575,GO:0008150;Note=Putative%20integral%20membrane%20protein%2C%20member%20of%20DUP240%20gene%20family;dbxref=SGD:S000000074;orf_classification=Uncharacterized
S288c_chr01	SGD	CDS	179281	179820	.	-	0	Parent=YAR023C;Name=YAR023C;Ontology_term=GO:0003674,GO:0005575,GO:0008150;Note=Putative%20integral%20membrane%20protein%2C%20member%20of%20DUP240%20gene%20family;dbxref=SGD:S000000074;orf_classification=Uncharacterized
S288c_chr01	SGD	tRNA	181141	181254	.	+	.	ID=tL(CAA)A;Name=tL(CAA)A;gene=SUP56;Alias=SUP56;Ontology_term=GO:0005829,GO:0006414,GO:0030533;Note=tRNA-Leu;dbxref=SGD:S000006636
S288c_chr01	SGD	intron	181179	181210	.	+	.	Parent=tL(CAA)A;Name=tL(CAA)A;gene=SUP56;Alias=SUP56;Ontology_term=GO:0005829,GO:0006414,GO:0030533;Note=tRNA-Leu;dbxref=SGD:S000006636
S288c_chr01	SGD	noncoding_exon	181141	181178	.	+	.	Parent=tL(CAA)A;Name=tL(CAA)A;gene=SUP56;Alias=SUP56;Ontology_term=GO:0005829,GO:0006414,GO:0030533,SO:0000198;Note=tRNA-Leu;dbxref=SGD:S000006636
S288c_chr01	SGD	noncoding_exon	181211	181254	.	+	.	Parent=tL(CAA)A;Name=tL(CAA)A;gene=SUP56;Alias=SUP56;Ontology_term=GO:0005829,GO:0006414,GO:0030533,SO:0000198;Note=tRNA-Leu;dbxref=SGD:S000006636
S288c_chr01	SGD	tRNA	182522	182603	.	-	.	ID=tS(AGA)A;Name=tS(AGA)A;Ontology_term=GO:0005829,GO:0006414,GO:0030533;Note=tRNA-Ser;dbxref=SGD:S000006719
S288c_chr01	SGD	noncoding_exon	182522	182603	.	-	.	Parent=tS(AGA)A;Name=tS(AGA)A;Ontology_term=GO:0005829,GO:0006414,GO:0030533,SO:0000198;Note=tRNA-Ser;dbxref=SGD:S000006719
S288c_chr01	SGD	long_terminal_repeat	182620	182959	.	+	.	ID=YARWsigma1;Name=YARWsigma1;Ontology_term=SO:0000286;Note=Ty3%20LTR;dbxref=SGD:S000006795
S288c_chr01	SGD	long_terminal_repeat	183142	183474	.	+	.	ID=YARWdelta6;Name=YARWdelta6;Ontology_term=SO:0000286;Note=Ty1%20LTR;dbxref=SGD:S000006793
S288c_chr01	SGD	gene	183770	184477	.	+	.	ID=YAR027W;Name=YAR027W;gene=UIP3;Alias=UIP3;Ontology_term=GO:0003674,GO:0005635,GO:0008150;Note=Putative%20integral%20membrane%20protein%20of%20unknown%20function%3B%20interacts%20with%20Ulp1p%20at%20the%20nuclear%20periphery%3B%20member%20of%20DUP240%20gene%20family;dbxref=SGD:S000000075;orf_classification=Verified
S288c_chr01	SGD	CDS	183770	184477	.	+	0	Parent=YAR027W;Name=YAR027W;gene=UIP3;Alias=UIP3;Ontology_term=GO:0003674,GO:0005635,GO:0008150;Note=Putative%20integral%20membrane%20protein%20of%20unknown%20function%3B%20interacts%20with%20Ulp1p%20at%20the%20nuclear%20periphery%3B%20member%20of%20DUP240%20gene%20family;dbxref=SGD:S000000075;orf_classification=Verified
S288c_chr01	SGD	gene	184892	185596	.	+	.	ID=YAR028W;Name=YAR028W;Ontology_term=GO:0003674,GO:0005575,GO:0008150;Note=Putative%20integral%20membrane%20protein%2C%20member%20of%20DUP240%20gene%20family%3B%20GFP-fusion%20protein%20is%20induced%20in%20response%20to%20the%20DNA-damaging%20agent%20MMS;dbxref=SGD:S000000076;orf_classification=Uncharacterized
S288c_chr01	SGD	CDS	184892	185596	.	+	0	Parent=YAR028W;Name=YAR028W;Ontology_term=GO:0003674,GO:0005575,GO:0008150;Note=Putative%20integral%20membrane%20protein%2C%20member%20of%20DUP240%20gene%20family%3B%20GFP-fusion%20protein%20is%20induced%20in%20response%20to%20the%20DNA-damaging%20agent%20MMS;dbxref=SGD:S000000076;orf_classification=Uncharacterized
S288c_chr01	SGD	gene	186321	186545	.	+	.	ID=YAR029W;Name=YAR029W;Ontology_term=GO:0003674,GO:0005737,GO:0008150;Note=Member%20of%20DUP240%20gene%20family%20but%20contains%20no%20transmembrane%20domains%3B%20green%20fluorescent%20protein%20(GFP)-fusion%20protein%20localizes%20to%20the%20cytoplasm%20in%20a%20punctate%20pattern;dbxref=SGD:S000000077;orf_classification=Uncharacterized
S288c_chr01	SGD	CDS	186321	186545	.	+	0	Parent=YAR029W;Name=YAR029W;Ontology_term=GO:0003674,GO:0005737,GO:0008150;Note=Member%20of%20DUP240%20gene%20family%20but%20contains%20no%20transmembrane%20domains%3B%20green%20fluorescent%20protein%20(GFP)-fusion%20protein%20localizes%20to%20the%20cytoplasm%20in%20a%20punctate%20pattern;dbxref=SGD:S000000077;orf_classification=Uncharacterized
S288c_chr01	SGD	gene	186512	186853	.	-	.	ID=YAR030C;Name=YAR030C;Ontology_term=GO:0003674,GO:0005575,GO:0008150;Note=Dubious%20open%20reading%20frame%20unlikely%20to%20encode%20a%20protein%2C%20based%20on%20available%20experimental%20and%20comparative%20sequence%20data%3B%20partially%20overlaps%20the%20uncharacterized%20ORF%20YAR029W%20and%20the%20verified%20gene%20PRM9;dbxref=SGD:S000001821;orf_classification=Dubious
S288c_chr01	SGD	CDS	186512	186853	.	-	0	Parent=YAR030C;Name=YAR030C;Ontology_term=GO:0003674,GO:0005575,GO:0008150;Note=Dubious%20open%20reading%20frame%20unlikely%20to%20encode%20a%20protein%2C%20based%20on%20available%20experimental%20and%20comparative%20sequence%20data%3B%20partially%20overlaps%20the%20uncharacterized%20ORF%20YAR029W%20and%20the%20verified%20gene%20PRM9;dbxref=SGD:S000001821;orf_classification=Dubious
S288c_chr01	SGD	gene	186836	187732	.	+	.	ID=YAR031W;Name=YAR031W;gene=PRM9;Alias=PRM9;Ontology_term=GO:0003674,GO:0005783,GO:0005886,GO:0016021,GO:0016050;Note=Pheromone-regulated%20protein%20with%203%20predicted%20transmembrane%20segments%20and%20an%20FF%20sequence%2C%20a%20motif%20involved%20in%20COPII%20binding%3B%20member%20of%20DUP240%20gene%20family;dbxref=SGD:S000000078;orf_classification=Verified
S288c_chr01	SGD	CDS	186836	187732	.	+	0	Parent=YAR031W;Name=YAR031W;gene=PRM9;Alias=PRM9;Ontology_term=GO:0003674,GO:0005783,GO:0005886,GO:0016021,GO:0016050;Note=Pheromone-regulated%20protein%20with%203%20predicted%20transmembrane%20segments%20and%20an%20FF%20sequence%2C%20a%20motif%20involved%20in%20COPII%20binding%3B%20member%20of%20DUP240%20gene%20family;dbxref=SGD:S000000078;orf_classification=Verified
S288c_chr01	SGD	gene	188107	188811	.	+	.	ID=YAR033W;Name=YAR033W;gene=MST28;Alias=MST28;Ontology_term=GO:0003674,GO:0005783,GO:0005794,GO:0005886,GO:0016021,GO:0016050;Note=Putative%20integral%20membrane%20protein%2C%20involved%20in%20vesicle%20formation%3B%20forms%20complex%20with%20Mst27p%3B%20member%20of%20DUP240%20gene%20family%3B%20binds%20COPI%20and%20COPII%20vesicles;dbxref=SGD:S000000079;orf_classification=Verified
S288c_chr01	SGD	CDS	188107	188811	.	+	0	Parent=YAR033W;Name=YAR033W;gene=MST28;Alias=MST28;Ontology_term=GO:0003674,GO:0005783,GO:0005794,GO:0005886,GO:0016021,GO:0016050;Note=Putative%20integral%20membrane%20protein%2C%20involved%20in%20vesicle%20formation%3B%20forms%20complex%20with%20Mst27p%3B%20member%20of%20DUP240%20gene%20family%3B%20binds%20COPI%20and%20COPII%20vesicles;dbxref=SGD:S000000079;orf_classification=Verified
S288c_chr01	SGD	long_terminal_repeat	189426	189757	.	+	.	ID=YARWdelta7;Name=YARWdelta7;Ontology_term=SO:0000286;Note=Ty2%20LTR;dbxref=SGD:S000006794
S288c_chr01	SGD	gene	190193	192256	.	+	.	ID=YAR035W;Name=YAR035W;gene=YAT1;Alias=YAT1;Ontology_term=GO:0004092,GO:0005739,GO:0006066,GO:0009437;Note=Outer%20mitochondrial%20carnitine%20acetyltransferase%2C%20minor%20ethanol-inducible%20enzyme%20involved%20in%20transport%20of%20activated%20acyl%20groups%20from%20the%20cytoplasm%20into%20the%20mitochondrial%20matrix%3B%20phosphorylated;dbxref=SGD:S000000080;orf_classification=Verified
S288c_chr01	SGD	CDS	190193	192256	.	+	0	Parent=YAR035W;Name=YAR035W;gene=YAT1;Alias=YAT1;Ontology_term=GO:0004092,GO:0005739,GO:0006066,GO:0009437;Note=Outer%20mitochondrial%20carnitine%20acetyltransferase%2C%20minor%20ethanol-inducible%20enzyme%20involved%20in%20transport%20of%20activated%20acyl%20groups%20from%20the%20cytoplasm%20into%20the%20mitochondrial%20matrix%3B%20phosphorylated;dbxref=SGD:S000000080;orf_classification=Verified
S288c_chr01	SGD	gene	192337	192417	.	-	.	ID=YAR035C-A;Name=YAR035C-A;Ontology_term=GO:0003674,GO:0005575,GO:0008150;Note=Putative%20protein%20of%20unknown%20function%3B%20identified%20by%20gene-trapping%2C%20microarray-based%20expression%20analysis%2C%20and%20genome-wide%20homology%20searching%3B%20predicted%20to%20have%20a%20role%20in%20cell%20budding%20based%20on%20computational%20%22guilt%20by%20association%22%20analysis;dbxref=SGD:S000028595;orf_classification=Uncharacterized
S288c_chr01	SGD	CDS	192337	192417	.	-	0	Parent=YAR035C-A;Name=YAR035C-A;Ontology_term=GO:0003674,GO:0005575,GO:0008150;Note=Putative%20protein%20of%20unknown%20function%3B%20identified%20by%20gene-trapping%2C%20microarray-based%20expression%20analysis%2C%20and%20genome-wide%20homology%20searching%3B%20predicted%20to%20have%20a%20role%20in%20cell%20budding%20based%20on%20computational%20%22guilt%20by%20association%22%20analysis;dbxref=SGD:S000028595;orf_classification=Uncharacterized
S288c_chr01	SGD	gene	192619	196185	.	+	.	ID=YAR042W;Name=YAR042W;gene=SWH1;Alias=SWH1,OSH1,YAR044W;Ontology_term=GO:0000138,GO:0005545,GO:0005635,GO:0005769,GO:0005783,GO:0006887,GO:0006897,GO:0008142,GO:0008289,GO:0015248,GO:0015918,GO:0030011;Note=Protein%20similar%20to%20mammalian%20oxysterol-binding%20protein%3B%20contains%20ankyrin%20repeats%3B%20localizes%20to%20the%20Golgi%20and%20the%20nucleus-vacuole%20junction;dbxref=SGD:S000000081;orf_classification=Verified
S288c_chr01	SGD	CDS	192619	196185	.	+	0	Parent=YAR042W;Name=YAR042W;gene=SWH1;Alias=SWH1,OSH1,YAR044W;Ontology_term=GO:0000138,GO:0005545,GO:0005635,GO:0005769,GO:0005783,GO:0006887,GO:0006897,GO:0008142,GO:0008289,GO:0015248,GO:0015918,GO:0030011;Note=Protein%20similar%20to%20mammalian%20oxysterol-binding%20protein%3B%20contains%20ankyrin%20repeats%3B%20localizes%20to%20the%20Golgi%20and%20the%20nucleus-vacuole%20junction;dbxref=SGD:S000000081;orf_classification=Verified
S288c_chr01	SGD	gene	201467	201787	.	-	.	ID=YAR047C;Name=YAR047C;Ontology_term=GO:0003674,GO:0005575,GO:0008150;Note=Dubious%20open%20reading%20frame%20unlikely%20to%20encode%20a%20protein%2C%20based%20on%20available%20experimental%20and%20comparative%20sequence%20data;dbxref=SGD:S000000083;orf_classification=Dubious
S288c_chr01	SGD	CDS	201467	201787	.	-	0	Parent=YAR047C;Name=YAR047C;Ontology_term=GO:0003674,GO:0005575,GO:0008150;Note=Dubious%20open%20reading%20frame%20unlikely%20to%20encode%20a%20protein%2C%20based%20on%20available%20experimental%20and%20comparative%20sequence%20data;dbxref=SGD:S000000083;orf_classification=Dubious
S288c_chr01	SGD	gene	203403	208016	.	+	.	ID=YAR050W;Name=YAR050W;gene=FLO1;Alias=FLO1,FLO2,FLO4;Ontology_term=GO:0000128,GO:0000501,GO:0005537,GO:0009277,GO:0033554;Note=Lectin-like%20protein%20involved%20in%20flocculation%2C%20cell%20wall%20protein%20that%20binds%20to%20mannose%20chains%20on%20the%20surface%20of%20other%20cells%2C%20confers%20floc-forming%20ability%20that%20is%20chymotrypsin%20sensitive%20and%20heat%20resistant%3B%20similar%20to%20Flo5p;dbxref=SGD:S000000084;orf_classification=Verified
S288c_chr01	SGD	CDS	203403	208016	.	+	0	Parent=YAR050W;Name=YAR050W;gene=FLO1;Alias=FLO1,FLO2,FLO4;Ontology_term=GO:0000128,GO:0000501,GO:0005537,GO:0009277,GO:0033554;Note=Lectin-like%20protein%20involved%20in%20flocculation%2C%20cell%20wall%20protein%20that%20binds%20to%20mannose%20chains%20on%20the%20surface%20of%20other%20cells%2C%20confers%20floc-forming%20ability%20that%20is%20chymotrypsin%20sensitive%20and%20heat%20resistant%3B%20similar%20to%20Flo5p;dbxref=SGD:S000000084;orf_classification=Verified
S288c_chr01	SGD	gene	208367	208663	.	+	.	ID=YAR053W;Name=YAR053W;Ontology_term=GO:0003674,GO:0005575,GO:0008150;Note=Dubious%20open%20reading%20frame%20unlikely%20to%20encode%20a%20protein%2C%20based%20on%20available%20experimental%20and%20comparative%20sequence%20data;dbxref=SGD:S000000085;orf_classification=Dubious
S288c_chr01	SGD	CDS	208367	208663	.	+	0	Parent=YAR053W;Name=YAR053W;Ontology_term=GO:0003674,GO:0005575,GO:0008150;Note=Dubious%20open%20reading%20frame%20unlikely%20to%20encode%20a%20protein%2C%20based%20on%20available%20experimental%20and%20comparative%20sequence%20data;dbxref=SGD:S000000085;orf_classification=Dubious
S288c_chr01	SGD	long_terminal_repeat	209448	209778	.	-	.	ID=YARCdelta8;Name=YARCdelta8;Ontology_term=SO:0000286;Note=Ty1%20LTR;dbxref=SGD:S000006791
S288c_chr01	SGD	ARS	214888	215644	.	.	.	ID=ARS111;Name=ARS111;Alias=ARSI-215;Note=Autonomously%20Replicating%20Sequence;dbxref=SGD:S000121256
S288c_chr01	SGD	gene	217157	217492	.	-	.	ID=YAR060C;Name=YAR060C;Ontology_term=GO:0003674,GO:0005575,GO:0008150;Note=Dubious%20open%20reading%20frame%20unlikely%20to%20encode%20a%20protein%2C%20based%20on%20available%20experimental%20and%20comparative%20sequence%20data;dbxref=SGD:S000000086;orf_classification=Dubious
S288c_chr01	SGD	CDS	217157	217492	.	-	0	Parent=YAR060C;Name=YAR060C;Ontology_term=GO:0003674,GO:0005575,GO:0008150;Note=Dubious%20open%20reading%20frame%20unlikely%20to%20encode%20a%20protein%2C%20based%20on%20available%20experimental%20and%20comparative%20sequence%20data;dbxref=SGD:S000000086;orf_classification=Dubious
S288c_chr01	SGD	pseudogene	218140	218343	.	+	.	ID=YAR061W;Name=YAR061W;Ontology_term=GO:0003674,GO:0005575,GO:0008150;Note=Pseudogene%20with%20similarity%20to%20Flo1p%2C%20which%20is%20a%20lectin-like%20protein%20involved%20in%20flocculation;dbxref=SGD:S000000087
S288c_chr01	SGD	CDS	218140	218343	.	+	0	Parent=YAR061W;Name=YAR061W;Ontology_term=GO:0003674,GO:0005575,GO:0008150;Note=Pseudogene%20with%20similarity%20to%20Flo1p%2C%20which%20is%20a%20lectin-like%20protein%20involved%20in%20flocculation;dbxref=SGD:S000000087
S288c_chr01	SGD	pseudogene	218549	219145	.	+	.	ID=YAR062W;Name=YAR062W;Ontology_term=GO:0003674,GO:0005575,GO:0008150;Note=Pseudogene%20with%20similarity%20to%20Flo1p%2C%20which%20is%20a%20lectin-like%20protein%20involved%20in%20flocculation;dbxref=SGD:S000000088
S288c_chr01	SGD	CDS	218549	219145	.	+	0	Parent=YAR062W;Name=YAR062W;Ontology_term=GO:0003674,GO:0005575,GO:0008150;Note=Pseudogene%20with%20similarity%20to%20Flo1p%2C%20which%20is%20a%20lectin-like%20protein%20involved%20in%20flocculation;dbxref=SGD:S000000088
S288c_chr01	SGD	gene	220198	220497	.	+	.	ID=YAR064W;Name=YAR064W;Ontology_term=GO:0003674,GO:0005575,GO:0008150;Note=Putative%20protein%20of%20unknown%20function;dbxref=SGD:S000000089;orf_classification=Uncharacterized
S288c_chr01	SGD	CDS	220198	220497	.	+	0	Parent=YAR064W;Name=YAR064W;Ontology_term=GO:0003674,GO:0005575,GO:0008150;Note=Putative%20protein%20of%20unknown%20function;dbxref=SGD:S000000089;orf_classification=Uncharacterized
S288c_chr01	SGD	gene	221049	221660	.	+	.	ID=YAR066W;Name=YAR066W;Ontology_term=GO:0003674,GO:0005575,GO:0008150;Note=Putative%20GPI%20protein;dbxref=SGD:S000002144;orf_classification=Uncharacterized
S288c_chr01	SGD	CDS	221049	221660	.	+	0	Parent=YAR066W;Name=YAR066W;Ontology_term=GO:0003674,GO:0005575,GO:0008150;Note=Putative%20GPI%20protein;dbxref=SGD:S000002144;orf_classification=Uncharacterized
S288c_chr01	SGD	gene	222406	222891	.	+	.	ID=YAR068W;Name=YAR068W;Ontology_term=GO:0003674,GO:0005575,GO:0008150;Note=Fungal-specific%20protein%20of%20unknown%20function%3B%20induced%20in%20respiratory-deficient%20cells;dbxref=SGD:S000000091;orf_classification=Uncharacterized
S288c_chr01	SGD	CDS	222406	222891	.	+	0	Parent=YAR068W;Name=YAR068W;Ontology_term=GO:0003674,GO:0005575,GO:0008150;Note=Fungal-specific%20protein%20of%20unknown%20function%3B%20induced%20in%20respiratory-deficient%20cells;dbxref=SGD:S000000091;orf_classification=Uncharacterized
S288c_chr01	SGD	ARS	222880	224046	.	.	.	ID=ARS112;Name=ARS112;Alias=ARSI-223;Note=Autonomously%20Replicating%20Sequence;dbxref=SGD:S000121257
S288c_chr01	SGD	gene	224011	224304	.	-	.	ID=YAR069C;Name=YAR069C;Ontology_term=GO:0003674,GO:0005575,GO:0008150;Note=Dubious%20open%20reading%20frame%20unlikely%20to%20encode%20a%20protein%2C%20based%20on%20available%20experimental%20and%20comparative%20sequence%20data;dbxref=SGD:S000000092;orf_classification=Dubious
S288c_chr01	SGD	CDS	224011	224304	.	-	0	Parent=YAR069C;Name=YAR069C;Ontology_term=GO:0003674,GO:0005575,GO:0008150;Note=Dubious%20open%20reading%20frame%20unlikely%20to%20encode%20a%20protein%2C%20based%20on%20available%20experimental%20and%20comparative%20sequence%20data;dbxref=SGD:S000000092;orf_classification=Dubious
S288c_chr01	SGD	gene	224563	224862	.	-	.	ID=YAR070C;Name=YAR070C;Ontology_term=GO:0003674,GO:0005575,GO:0008150;Note=Dubious%20open%20reading%20frame%20unlikely%20to%20encode%20a%20protein%2C%20based%20on%20available%20experimental%20and%20comparative%20sequence%20data;dbxref=SGD:S000000093;orf_classification=Dubious
S288c_chr01	SGD	CDS	224563	224862	.	-	0	Parent=YAR070C;Name=YAR070C;Ontology_term=GO:0003674,GO:0005575,GO:0008150;Note=Dubious%20open%20reading%20frame%20unlikely%20to%20encode%20a%20protein%2C%20based%20on%20available%20experimental%20and%20comparative%20sequence%20data;dbxref=SGD:S000000093;orf_classification=Dubious
S288c_chr01	landmark	region	225460	226863	.	+	.	ID=PHO11
S288c_chr01	SGD	gene	225460	226863	.	+	.	ID=YAR071W;Name=YAR071W;gene=PHO11;Alias=PHO11;Ontology_term=GO:0003993,GO:0005576,GO:0006796;Note=One%20of%20three%20repressible%20acid%20phosphatases%2C%20a%20glycoprotein%20that%20is%20transported%20to%20the%20cell%20surface%20by%20the%20secretory%20pathway%3B%20induced%20by%20phosphate%20starvation%20and%20coordinately%20regulated%20by%20PHO4%20and%20PHO2;dbxref=SGD:S000000094;orf_classification=Verified
S288c_chr01	SGD	CDS	225460	226863	.	+	0	Parent=YAR071W;Name=YAR071W;gene=PHO11;Alias=PHO11;Ontology_term=GO:0003993,GO:0005576,GO:0006796;Note=One%20of%20three%20repressible%20acid%20phosphatases%2C%20a%20glycoprotein%20that%20is%20transported%20to%20the%20cell%20surface%20by%20the%20secretory%20pathway%3B%20induced%20by%20phosphate%20starvation%20and%20coordinately%20regulated%20by%20PHO4%20and%20PHO2;dbxref=SGD:S000000094;orf_classification=Verified
S288c_chr01	SGD	gene	227742	228953	.	+	.	ID=YAR073W;Name=YAR073W;gene=IMD1;Alias=IMD1;Ontology_term=GO:0003674,GO:0003938,GO:0005575,GO:0008150;Note=Nonfunctional%20protein%20with%20homology%20to%20IMP%20dehydrogenase%3B%20probable%20pseudogene%2C%20located%20close%20to%20the%20telomere%3B%20is%20not%20expressed%20at%20detectable%20levels%3B%20YAR073W%20and%20YAR075W%20comprise%20a%20continuous%20reading%20frame%20in%20some%20strains%20of%20S.%20cerevisiae;dbxref=SGD:S000000095;orf_classification=Dubious
S288c_chr01	SGD	CDS	227742	228953	.	+	0	Parent=YAR073W;Name=YAR073W;gene=IMD1;Alias=IMD1;Ontology_term=GO:0003674,GO:0003938,GO:0005575,GO:0008150;Note=Nonfunctional%20protein%20with%20homology%20to%20IMP%20dehydrogenase%3B%20probable%20pseudogene%2C%20located%20close%20to%20the%20telomere%3B%20is%20not%20expressed%20at%20detectable%20levels%3B%20YAR073W%20and%20YAR075W%20comprise%20a%20continuous%20reading%20frame%20in%20some%20strains%20of%20S.%20cerevisiae;dbxref=SGD:S000000095;orf_classification=Dubious
S288c_chr01	SGD	gene	228844	229317	.	+	.	ID=YAR075W;Name=YAR075W;Ontology_term=GO:0003674,GO:0003938,GO:0005575,GO:0008150;Note=Non-functional%20protein%20with%20homology%20IMP%20dehydrogenase%3B%20YAR073W%2FIMD1%20and%20YAR075W%20comprise%20a%20continuous%20reading%20frame%20in%20some%20strains%20of%20S.%20cerevisiae.;dbxref=SGD:S000002145;orf_classification=Dubious
S288c_chr01	SGD	CDS	228844	229317	.	+	0	Parent=YAR075W;Name=YAR075W;Ontology_term=GO:0003674,GO:0003938,GO:0005575,GO:0008150;Note=Non-functional%20protein%20with%20homology%20IMP%20dehydrogenase%3B%20YAR073W%2FIMD1%20and%20YAR075W%20comprise%20a%20continuous%20reading%20frame%20in%20some%20strains%20of%20S.%20cerevisiae.;dbxref=SGD:S000002145;orf_classification=Dubious
S288c_chr01	SGD	repeat_region	229411	229871	.	+	.	ID=TEL01R-XC;Name=TEL01R-XC;Note=Telomeric%20X%20element%20Core%20sequence%20on%20the%20right%20arm%20of%20S288c_chromosome%20I%2C%20contains%20an%20ARS%20consensus%20sequence%20and%20an%20Abf1p%20binding%20site%20consensus%20sequence;dbxref=SGD:S000028939
S288c_chr01	SGD	nucleotide_match	229451	229461	.	+	.	Parent=TEL01R-XC;Name=TEL01R-XC;Note=Telomeric%20X%20element%20Core%20sequence%20on%20the%20right%20arm%20of%20S288c_chromosome%20I%2C%20contains%20an%20ARS%20consensus%20sequence%20and%20an%20Abf1p%20binding%20site%20consensus%20sequence;dbxref=SGD:S000028939
S288c_chr01	SGD	binding_site	229670	229682	.	+	.	Parent=TEL01R-XC;Name=TEL01R-XC;Note=Telomeric%20X%20element%20Core%20sequence%20on%20the%20right%20arm%20of%20S288c_chromosome%20I%2C%20contains%20an%20ARS%20consensus%20sequence%20and%20an%20Abf1p%20binding%20site%20consensus%20sequence;dbxref=SGD:S000028939
S288c_chr01	SGD	telomere	229411	230218	.	+	.	ID=TEL01R;Name=TEL01R;Note=Telomeric%20region%20on%20the%20right%20arm%20of%20S288c_chromosome%20I%3B%20composed%20of%20an%20X%20element%20core%20sequence%20and%20a%20short%20terminal%20stretch%20of%20telomeric%20repeats;dbxref=SGD:S000028937
S288c_chr01	SGD	repeat_region	230121	230218	.	+	.	ID=TEL01R-TR;Name=TEL01R-TR;Note=Terminal%20stretch%20of%20telomeric%20repeats%20on%20the%20right%20arm%20of%20S288c_chromosome%20I;dbxref=SGD:S000028938
S288c_chr02	SGD	S288c_chromosome	1	813184	.	.	.	ID=S288c_chr02;dbxref=NCBI:NC_001134;Name=S288c_chr02
S288c_chr02	SGD	repeat_region	1	5848	.	-	.	ID=TEL02L-YP;Name=TEL02L-YP;Note=Telomeric%20short%20Y'%20element%20on%20the%20left%20arm%20of%20S288c_chromosome%20II%3B%20contains%20an%20ARS%20consensus%20sequence%2C%20a%20region%20of%2036-bp%20repeats%2C%20and%20four%20ORFs%20(YBL111C%2C%20YBL112C%2C%20YBL113C%2C%20YBL113W-A);dbxref=SGD:S000028870
S288c_chr02	SGD	nucleotide_match	81	91	.	+	.	Parent=TEL02L-YP;Name=TEL02L-YP;Note=Telomeric%20short%20Y'%20element%20on%20the%20left%20arm%20of%20S288c_chromosome%20II%3B%20contains%20an%20ARS%20consensus%20sequence%2C%20a%20region%20of%2036-bp%20repeats%2C%20and%20four%20ORFs%20(YBL111C%2C%20YBL112C%2C%20YBL113C%2C%20YBL113W-A);dbxref=SGD:S000028870
S288c_chr02	SGD	repeat_region	1479	2414	.	+	.	Parent=TEL02L-YP;Name=TEL02L-YP;Note=Telomeric%20short%20Y'%20element%20on%20the%20left%20arm%20of%20S288c_chromosome%20II%3B%20contains%20an%20ARS%20consensus%20sequence%2C%20a%20region%20of%2036-bp%20repeats%2C%20and%20four%20ORFs%20(YBL111C%2C%20YBL112C%2C%20YBL113C%2C%20YBL113W-A);dbxref=SGD:S000028870
S288c_chr02	SGD	telomere	1	6608	.	-	.	ID=TEL02L;Name=TEL02L;Note=Telomeric%20region%20on%20the%20left%20arm%20of%20S288c_chromosome%20II%3B%20composed%20of%20an%20X%20element%20core%20sequence%2C%20X%20element%20combinatorial%20repeats%2C%20and%20a%20short%20Y'%20element;dbxref=SGD:S000028867
S288c_chr02	SGD	gene	280	2658	.	-	.	ID=YBL113C;Name=YBL113C;Ontology_term=GO:0004386,GO:0005575,GO:0008150;Note=Helicase-like%20protein%20encoded%20within%20the%20telomeric%20Y'%20element;dbxref=SGD:S000002153;orf_classification=Uncharacterized
S288c_chr02	SGD	CDS	280	2658	.	-	0	Parent=YBL113C;Name=YBL113C;Ontology_term=GO:0004386,GO:0005575,GO:0008150;Note=Helicase-like%20protein%20encoded%20within%20the%20telomeric%20Y'%20element;dbxref=SGD:S000002153;orf_classification=Uncharacterized
S288c_chr02	SGD	gene	646	1128	.	+	.	ID=YBL113W-A;Name=YBL113W-A;Ontology_term=GO:0003674,GO:0005575,GO:0008150;Note=Dubious%20open%20reading%20frame%20unlikely%20to%20encode%20a%20protein%3B%20identified%20by%20gene-trapping%2C%20microarray-based%20expression%20analysis%2C%20and%20genome-wide%20homology%20searching;dbxref=SGD:S000028599;orf_classification=Dubious
S288c_chr02	SGD	CDS	646	1128	.	+	0	Parent=YBL113W-A;Name=YBL113W-A;Ontology_term=GO:0003674,GO:0005575,GO:0008150;Note=Dubious%20open%20reading%20frame%20unlikely%20to%20encode%20a%20protein%3B%20identified%20by%20gene-trapping%2C%20microarray-based%20expression%20analysis%2C%20and%20genome-wide%20homology%20searching;dbxref=SGD:S000028599;orf_classification=Dubious
S288c_chr02	SGD	gene	2582	2899	.	-	.	ID=YBL112C;Name=YBL112C;Ontology_term=GO:0003674,GO:0005575,GO:0008150;Note=Putative%20protein%20of%20unknown%20function%3B%20YBL112C%20is%20contained%20within%20TEL02L;dbxref=SGD:S000002152;orf_classification=Uncharacterized
S288c_chr02	SGD	CDS	2582	2899	.	-	0	Parent=YBL112C;Name=YBL112C;Ontology_term=GO:0003674,GO:0005575,GO:0008150;Note=Putative%20protein%20of%20unknown%20function%3B%20YBL112C%20is%20contained%20within%20TEL02L;dbxref=SGD:S000002152;orf_classification=Uncharacterized
S288c_chr02	SGD	gene	2907	5009	.	-	.	ID=YBL111C;Name=YBL111C;Ontology_term=GO:0003674,GO:0005575,GO:0008150;Note=Helicase-like%20protein%20encoded%20within%20the%20telomeric%20Y'%20element;dbxref=SGD:S000002151;orf_classification=Uncharacterized
S288c_chr02	SGD	CDS	2907	4116	.	-	1	Parent=YBL111C;Name=YBL111C;Ontology_term=GO:0003674,GO:0005575,GO:0008150;Note=Helicase-like%20protein%20encoded%20within%20the%20telomeric%20Y'%20element;dbxref=SGD:S000002151;orf_classification=Uncharacterized
S288c_chr02	SGD	CDS	4216	5009	.	-	0	Parent=YBL111C;Name=YBL111C;Ontology_term=GO:0003674,GO:0005575,GO:0008150;Note=Helicase-like%20protein%20encoded%20within%20the%20telomeric%20Y'%20element;dbxref=SGD:S000002151;orf_classification=Uncharacterized
S288c_chr02	SGD	intron	4117	4215	.	-	.	Parent=YBL111C;Name=YBL111C;Ontology_term=GO:0003674,GO:0005575,GO:0008150;Note=Helicase-like%20protein%20encoded%20within%20the%20telomeric%20Y'%20element;dbxref=SGD:S000002151;orf_classification=Uncharacterized
S288c_chr02	SGD	gene	5790	6125	.	+	.	ID=YBL109W;Name=YBL109W;Ontology_term=GO:0003674,GO:0005575,GO:0008150;Note=Dubious%20open%20reading%20frame%20unlikely%20to%20encode%20a%20protein%2C%20based%20on%20experimental%20and%20comparative%20sequence%20data;dbxref=SGD:S000002150;orf_classification=Dubious
S288c_chr02	SGD	CDS	5790	6125	.	+	0	Parent=YBL109W;Name=YBL109W;Ontology_term=GO:0003674,GO:0005575,GO:0008150;Note=Dubious%20open%20reading%20frame%20unlikely%20to%20encode%20a%20protein%2C%20based%20on%20experimental%20and%20comparative%20sequence%20data;dbxref=SGD:S000002150;orf_classification=Dubious
S288c_chr02	SGD	repeat_region	5849	6138	.	-	.	ID=TEL02L-XR;Name=TEL02L-XR;Note=Telomeric%20X%20element%20combinatorial%20Repeat%20region%20on%20the%20left%20arm%20of%20S288c_chromosome%20II%3B%20contains%20repeats%20of%20the%20D%2C%20C%2C%20B%20and%20A%20types%2C%20Tbf1p%20binding%20sites%2C%20and%20ORF%20YBL109W%3B%20formerly%20called%20SubTelomeric%20Repeats;dbxref=SGD:S000028869
S288c_chr02	SGD	repeat_region	6139	6608	.	-	.	ID=TEL02L-XC;Name=TEL02L-XC;Note=Telomeric%20X%20element%20Core%20sequence%20on%20the%20left%20arm%20of%20S288c_chromosome%20II%2C%20contains%20an%20ARS%20consensus%20sequence%20and%20an%20Abf1p%20binding%20site%20consensus%20sequence;dbxref=SGD:S000028868
S288c_chr02	SGD	nucleotide_match	6560	6570	.	-	.	Parent=TEL02L-XC;Name=TEL02L-XC;Note=Telomeric%20X%20element%20Core%20sequence%20on%20the%20left%20arm%20of%20S288c_chromosome%20II%2C%20contains%20an%20ARS%20consensus%20sequence%20and%20an%20Abf1p%20binding%20site%20consensus%20sequence;dbxref=SGD:S000028868
S288c_chr02	SGD	binding_site	6339	6351	.	-	.	Parent=TEL02L-XC;Name=TEL02L-XC;Note=Telomeric%20X%20element%20Core%20sequence%20on%20the%20left%20arm%20of%20S288c_chromosome%20II%2C%20contains%20an%20ARS%20consensus%20sequence%20and%20an%20Abf1p%20binding%20site%20consensus%20sequence;dbxref=SGD:S000028868
S288c_chr02	SGD	gene	7605	7733	.	-	.	ID=YBL108C-A;Name=YBL108C-A;gene=PAU9;Alias=PAU9;Ontology_term=GO:0003674,GO:0005575,GO:0008150;Note=Protein%20of%20unknown%20function%2C%20member%20of%20the%20seripauperin%20multigene%20family%20encoded%20mainly%20in%20subtelomeric%20regions;dbxref=SGD:S000007592;orf_classification=Verified
S288c_chr02	SGD	CDS	7605	7733	.	-	0	Parent=YBL108C-A;Name=YBL108C-A;gene=PAU9;Alias=PAU9;Ontology_term=GO:0003674,GO:0005575,GO:0008150;Note=Protein%20of%20unknown%20function%2C%20member%20of%20the%20seripauperin%20multigene%20family%20encoded%20mainly%20in%20subtelomeric%20regions;dbxref=SGD:S000007592;orf_classification=Verified
S288c_chr02	SGD	gene	8177	8482	.	+	.	ID=YBL108W;Name=YBL108W;Ontology_term=GO:0003674,GO:0005575,GO:0008150;Note=Dubious%20open%20reading%20frame%20unlikely%20to%20encode%20a%20protein%2C%20based%20on%20available%20experimental%20and%20comparative%20sequence%20data;dbxref=SGD:S000000204;orf_classification=Dubious
S288c_chr02	SGD	CDS	8177	8482	.	+	0	Parent=YBL108W;Name=YBL108W;Ontology_term=GO:0003674,GO:0005575,GO:0008150;Note=Dubious%20open%20reading%20frame%20unlikely%20to%20encode%20a%20protein%2C%20based%20on%20available%20experimental%20and%20comparative%20sequence%20data;dbxref=SGD:S000000204;orf_classification=Dubious
S288c_chr02	SGD	long_terminal_repeat	8848	9092	.	+	.	ID=YBLWdelta1;Name=YBLWdelta1;Ontology_term=SO:0000286;Note=Ty1%20LTR;dbxref=SGD:S000006798
S288c_chr02	SGD	long_terminal_repeat	9093	9424	.	+	.	ID=YBLWdelta2;Name=YBLWdelta2;Ontology_term=SO:0000286;Note=Ty2%20LTR;dbxref=SGD:S000006799
S288c_chr02	SGD	gene	9268	9372	.	+	.	ID=YBL107W-A;Name=YBL107W-A;Ontology_term=GO:0003674,GO:0005575,GO:0008150;Note=Dubious%20open%20reading%20frame%20unlikely%20to%20encode%20a%20protein%2C%20based%20on%20available%20experimental%20and%20comparative%20sequence%20data%3B%20completely%20overlaps%20the%20Ty2%20LTR%20YBLWdelta2;dbxref=SGD:S000007229;orf_classification=Dubious
S288c_chr02	SGD	CDS	9268	9372	.	+	0	Parent=YBL107W-A;Name=YBL107W-A;Ontology_term=GO:0003674,GO:0005575,GO:0008150;Note=Dubious%20open%20reading%20frame%20unlikely%20to%20encode%20a%20protein%2C%20based%20on%20available%20experimental%20and%20comparative%20sequence%20data%3B%20completely%20overlaps%20the%20Ty2%20LTR%20YBLWdelta2;dbxref=SGD:S000007229;orf_classification=Dubious
S288c_chr02	SGD	long_terminal_repeat	9425	9518	.	+	.	ID=YBLWdelta3;Name=YBLWdelta3;Ontology_term=SO:0000286;Note=Ty1%20LTR;dbxref=SGD:S000006800
S288c_chr02	SGD	tRNA	9583	9666	.	+	.	ID=tL(UAA)B1;Name=tL(UAA)B1;Ontology_term=GO:0005829,GO:0006414,GO:0030533;Note=tRNA-Leu;dbxref=SGD:S000006647
S288c_chr02	SGD	noncoding_exon	9583	9666	.	+	.	Parent=tL(UAA)B1;Name=tL(UAA)B1;Ontology_term=GO:0005829,GO:0006414,GO:0030533,SO:0000198;Note=tRNA-Leu;dbxref=SGD:S000006647
S288c_chr02	SGD	gene	9961	10551	.	-	.	ID=YBL107C;Name=YBL107C;Ontology_term=GO:0003674,GO:0005737,GO:0008150;Note=Putative%20protein%20of%20unknown%20function%3B%20green%20fluorescent%20protein%20(GFP)-fusion%20protein%20localizes%20to%20the%20cytoplasm%3B%20YBL107C%20is%20not%20an%20essential%20gene;dbxref=SGD:S000000203;orf_classification=Uncharacterized
S288c_chr02	SGD	CDS	9961	10551	.	-	0	Parent=YBL107C;Name=YBL107C;Ontology_term=GO:0003674,GO:0005737,GO:0008150;Note=Putative%20protein%20of%20unknown%20function%3B%20green%20fluorescent%20protein%20(GFP)-fusion%20protein%20localizes%20to%20the%20cytoplasm%3B%20YBL107C%20is%20not%20an%20essential%20gene;dbxref=SGD:S000000203;orf_classification=Uncharacterized
S288c_chr02	SGD	gene	10847	13879	.	-	.	ID=YBL106C;Name=YBL106C;gene=SRO77;Alias=SRO77,SNI2,SOP2;Ontology_term=GO:0003674,GO:0005886,GO:0006887,GO:0006893;Note=Protein%20with%20roles%20in%20exocytosis%20and%20cation%20homeostasis%3B%20functions%20in%20docking%20and%20fusion%20of%20post-Golgi%20vesicles%20with%20plasma%20membrane%3B%20homolog%20of%20Sro7p%20and%20Drosophila%20lethal%20giant%20larvae%20tumor%20suppressor%3B%20interacts%20with%20SNARE%20protein%20Sec9p;dbxref=SGD:S000000202;orf_classification=Verified
S288c_chr02	SGD	CDS	10847	13879	.	-	0	Parent=YBL106C;Name=YBL106C;gene=SRO77;Alias=SRO77,SNI2,SOP2;Ontology_term=GO:0003674,GO:0005886,GO:0006887,GO:0006893;Note=Protein%20with%20roles%20in%20exocytosis%20and%20cation%20homeostasis%3B%20functions%20in%20docking%20and%20fusion%20of%20post-Golgi%20vesicles%20with%20plasma%20membrane%3B%20homolog%20of%20Sro7p%20and%20Drosophila%20lethal%20giant%20larvae%20tumor%20suppressor%3B%20interacts%20with%20SNARE%20protein%20Sec9p;dbxref=SGD:S000000202;orf_classification=Verified
S288c_chr02	SGD	gene	14241	17696	.	-	.	ID=YBL105C;Name=YBL105C;gene=PKC1;Alias=PKC1,CLY15,HPO2,STT1;Ontology_term=GO:0001950,GO:0004697,GO:0005634,GO:0005737,GO:0005856,GO:0006468,GO:0007015,GO:0007165,GO:0007243,GO:0030242,GO:0030427,GO:0031505;Note=Protein%20serine%2Fthreonine%20kinase%20essential%20for%20cell%20wall%20remodeling%20during%20growth%3B%20localized%20to%20sites%20of%20polarized%20growth%20and%20the%20mother-daughter%20bud%20neck%3B%20homolog%20of%20the%20alpha%2C%20beta%2C%20and%20gamma%20isoforms%20of%20mammalian%20protein%20kinase%20C%20(PKC);dbxref=SGD:S000000201;orf_classification=Verified
S288c_chr02	SGD	CDS	14241	17696	.	-	0	Parent=YBL105C;Name=YBL105C;gene=PKC1;Alias=PKC1,CLY15,HPO2,STT1;Ontology_term=GO:0001950,GO:0004697,GO:0005634,GO:0005737,GO:0005856,GO:0006468,GO:0007015,GO:0007165,GO:0007243,GO:0030242,GO:0030427,GO:0031505;Note=Protein%20serine%2Fthreonine%20kinase%20essential%20for%20cell%20wall%20remodeling%20during%20growth%3B%20localized%20to%20sites%20of%20polarized%20growth%20and%20the%20mother-daughter%20bud%20neck%3B%20homolog%20of%20the%20alpha%2C%20beta%2C%20and%20gamma%20isoforms%20of%20mammalian%20protein%20kinase%20C%20(PKC);dbxref=SGD:S000000201;orf_classification=Verified
S288c_chr02	SGD	gene	18177	21293	.	-	.	ID=YBL104C;Name=YBL104C;Alias=YBL103C-A;Ontology_term=GO:0003674,GO:0005737,GO:0008150;Note=Putative%20protein%20of%20unknown%20function%2C%20promoter%20contains%20multiple%20GCN4%20binding%20sites;dbxref=SGD:S000000200;orf_classification=Uncharacterized
S288c_chr02	SGD	CDS	18177	21293	.	-	0	Parent=YBL104C;Name=YBL104C;Alias=YBL103C-A;Ontology_term=GO:0003674,GO:0005737,GO:0008150;Note=Putative%20protein%20of%20unknown%20function%2C%20promoter%20contains%20multiple%20GCN4%20binding%20sites;dbxref=SGD:S000000200;orf_classification=Uncharacterized
S288c_chr02	SGD	gene	22076	23536	.	-	.	ID=YBL103C;Name=YBL103C;gene=RTG3;Alias=RTG3;Ontology_term=GO:0003704,GO:0005634,GO:0005737,GO:0006367,GO:0031930,GO:0043565;Note=Basic%20helix-loop-helix-leucine%20zipper%20(bHLH%2FZip)%20transcription%20factor%20that%20forms%20a%20complex%20with%20another%20bHLH%2FZip%20protein%2C%20Rtg1p%2C%20to%20activate%20the%20retrograde%20(RTG)%20and%20TOR%20pathways;dbxref=SGD:S000000199;orf_classification=Verified
S288c_chr02	SGD	CDS	22076	23536	.	-	0	Parent=YBL103C;Name=YBL103C;gene=RTG3;Alias=RTG3;Ontology_term=GO:0003704,GO:0005634,GO:0005737,GO:0006367,GO:0031930,GO:0043565;Note=Basic%20helix-loop-helix-leucine%20zipper%20(bHLH%2FZip)%20transcription%20factor%20that%20forms%20a%20complex%20with%20another%20bHLH%2FZip%20protein%2C%20Rtg1p%2C%20to%20activate%20the%20retrograde%20(RTG)%20and%20TOR%20pathways;dbxref=SGD:S000000199;orf_classification=Verified
S288c_chr02	SGD	gene	24098	24745	.	+	.	ID=YBL102W;Name=YBL102W;gene=SFT2;Alias=SFT2;Ontology_term=GO:0000139,GO:0003674,GO:0006895;Note=Non-essential%20tetra-spanning%20membrane%20protein%20found%20mostly%20in%20the%20late%20Golgi%2C%20can%20suppress%20some%20sed5%20alleles%3B%20may%20be%20part%20of%20the%20transport%20machinery%2C%20but%20precise%20function%20is%20unknown%3B%20similar%20to%20mammalian%20syntaxin%205;dbxref=SGD:S000000198;orf_classification=Verified
S288c_chr02	SGD	CDS	24098	24745	.	+	0	Parent=YBL102W;Name=YBL102W;gene=SFT2;Alias=SFT2;Ontology_term=GO:0000139,GO:0003674,GO:0006895;Note=Non-essential%20tetra-spanning%20membrane%20protein%20found%20mostly%20in%20the%20late%20Golgi%2C%20can%20suppress%20some%20sed5%20alleles%3B%20may%20be%20part%20of%20the%20transport%20machinery%2C%20but%20precise%20function%20is%20unknown%3B%20similar%20to%20mammalian%20syntaxin%205;dbxref=SGD:S000000198;orf_classification=Verified
S288c_chr02	SGD	gene	24946	28299	.	-	.	ID=YBL101C;Name=YBL101C;gene=ECM21;Alias=ECM21,ART2;Ontology_term=GO:0005737,GO:0031505,GO:0031625,GO:0070086;Note=Protein%20involved%20in%20regulating%20the%20endocytosis%20of%20plasma%20membrane%20proteins%3B%20identified%20as%20a%20substrate%20for%20ubiquitination%20by%20Rsp5p%20and%20deubiquitination%20by%20Ubp2p%3B%20promoter%20contains%20several%20Gcn4p%20binding%20elements;dbxref=SGD:S000000197;orf_classification=Verified
S288c_chr02	SGD	CDS	24946	28299	.	-	0	Parent=YBL101C;Name=YBL101C;gene=ECM21;Alias=ECM21,ART2;Ontology_term=GO:0005737,GO:0031505,GO:0031625,GO:0070086;Note=Protein%20involved%20in%20regulating%20the%20endocytosis%20of%20plasma%20membrane%20proteins%3B%20identified%20as%20a%20substrate%20for%20ubiquitination%20by%20Rsp5p%20and%20deubiquitination%20by%20Ubp2p%3B%20promoter%20contains%20several%20Gcn4p%20binding%20elements;dbxref=SGD:S000000197;orf_classification=Verified
S288c_chr02	SGD	gene	28427	28546	.	+	.	ID=YBL100W-C;Name=YBL100W-C;Alias=YBL101W-C;Ontology_term=GO:0003674,GO:0005575,GO:0008150;Note=Putative%20protein%20of%20unknown%20function%3B%20identified%20by%20gene-trapping%2C%20microarray-based%20expression%20analysis%2C%20and%20genome-wide%20homology%20searching;dbxref=SGD:S000028598;orf_classification=Uncharacterized
S288c_chr02	SGD	CDS	28427	28546	.	+	0	Parent=YBL100W-C;Name=YBL100W-C;Alias=YBL101W-C;Ontology_term=GO:0003674,GO:0005575,GO:0008150;Note=Putative%20protein%20of%20unknown%20function%3B%20identified%20by%20gene-trapping%2C%20microarray-based%20expression%20analysis%2C%20and%20genome-wide%20homology%20searching;dbxref=SGD:S000028598;orf_classification=Uncharacterized
S288c_chr02	SGD	ARS	28942	29160	.	.	.	ID=ARS230;Name=ARS230;Alias=ARS201.5,ARSII-29;Note=Autonomously%20Replicating%20Sequence;dbxref=SGD:S000118996
S288c_chr02	SGD	long_terminal_repeat	29644	29975	.	+	.	ID=YBLWdelta4;Name=YBLWdelta4;Ontology_term=SO:0000286;Note=Ty2%20LTR;dbxref=SGD:S000006801
S288c_chr02	SGD	LTR_retrotransposon	29644	35602	.	+	.	ID=YBLWTy2-1;Name=YBLWTy2-1;Ontology_term=SO:0000180;Note=Long%20Terminal%20Repeat%20(LTR)%20retrotransposon%20of%20the%20Copia%20(Pseudoviridae)%20group%3B%20contains%20co-transcribed%20genes%20TYA%20Gag%20and%20TYB%20Pol%2C%20encoding%20proteins%20involved%20in%20structure%20and%20function%20of%20virus-like%20particles%2C%20flanked%20by%20two%20direct%20repeats;dbxref=SGD:S000006809
S288c_chr02	SGD	transposable_element_gene	29935	31251	.	+	.	ID=YBL100W-A;Name=YBL100W-A;Alias=TY2A_B,YBL101W-A;Ontology_term=GO:0000943,GO:0003723,GO:0032197;Note=Retrotransposon%20TYA%20Gag%20gene%20co-transcribed%20with%20TYB%20Pol%3B%20translated%20as%20TYA%20or%20TYA-TYB%20polyprotein%3B%20Gag%20is%20a%20nucleocapsid%20protein%20that%20is%20the%20structural%20constituent%20of%20virus-like%20particles%20(VLPs)%3B%20similar%20to%20retroviral%20Gag;dbxref=SGD:S000002148
S288c_chr02	SGD	CDS	29935	31251	.	+	0	Parent=YBL100W-A;Name=YBL100W-A;Alias=TY2A_B,YBL101W-A;Ontology_term=GO:0000943,GO:0003723,GO:0032197;Note=Retrotransposon%20TYA%20Gag%20gene%20co-transcribed%20with%20TYB%20Pol%3B%20translated%20as%20TYA%20or%20TYA-TYB%20polyprotein%3B%20Gag%20is%20a%20nucleocapsid%20protein%20that%20is%20the%20structural%20constituent%20of%20virus-like%20particles%20(VLPs)%3B%20similar%20to%20retroviral%20Gag;dbxref=SGD:S000002148
S288c_chr02	SGD	transposable_element_gene	29935	35248	.	+	.	ID=YBL100W-B;Name=YBL100W-B;Alias=TY2B_B,YBL101W-B;Ontology_term=GO:0000943,GO:0003723,GO:0003887,GO:0003964,GO:0004540,GO:0008233,GO:0032197;Note=Retrotransposon%20TYA%20Gag%20and%20TYB%20Pol%20genes%3B%20transcribed%2Ftranslated%20as%20one%20unit%3B%20polyprotein%20is%20processed%20to%20make%20a%20nucleocapsid-like%20protein%20(Gag)%2C%20reverse%20transcriptase%20(RT)%2C%20protease%20(PR)%2C%20and%20integrase%20(IN)%3B%20similar%20to%20retroviral%20genes;dbxref=SGD:S000002149
S288c_chr02	SGD	CDS	29935	31227	.	+	0	Parent=YBL100W-B;Name=YBL100W-B;Alias=TY2B_B,YBL101W-B;Ontology_term=GO:0000943,GO:0003723,GO:0003887,GO:0003964,GO:0004540,GO:0008233,GO:0032197;Note=Retrotransposon%20TYA%20Gag%20and%20TYB%20Pol%20genes%3B%20transcribed%2Ftranslated%20as%20one%20unit%3B%20polyprotein%20is%20processed%20to%20make%20a%20nucleocapsid-like%20protein%20(Gag)%2C%20reverse%20transcriptase%20(RT)%2C%20protease%20(PR)%2C%20and%20integrase%20(IN)%3B%20similar%20to%20retroviral%20genes;dbxref=SGD:S000002149
S288c_chr02	SGD	CDS	31229	35248	.	+	0	Parent=YBL100W-B;Name=YBL100W-B;Alias=TY2B_B,YBL101W-B;Ontology_term=GO:0000943,GO:0003723,GO:0003887,GO:0003964,GO:0004540,GO:0008233,GO:0032197;Note=Retrotransposon%20TYA%20Gag%20and%20TYB%20Pol%20genes%3B%20transcribed%2Ftranslated%20as%20one%20unit%3B%20polyprotein%20is%20processed%20to%20make%20a%20nucleocapsid-like%20protein%20(Gag)%2C%20reverse%20transcriptase%20(RT)%2C%20protease%20(PR)%2C%20and%20integrase%20(IN)%3B%20similar%20to%20retroviral%20genes;dbxref=SGD:S000002149
S288c_chr02	SGD	region	31228	31228	.	+	.	Parent=YBL100W-B;Name=YBL100W-B;Alias=TY2B_B,YBL101W-B;Ontology_term=GO:0000943,GO:0003723,GO:0003887,GO:0003964,GO:0004540,GO:0008233,GO:0032197,SO:1001263;Note=Retrotransposon%20TYA%20Gag%20and%20TYB%20Pol%20genes%3B%20transcribed%2Ftranslated%20as%20one%20unit%3B%20polyprotein%20is%20processed%20to%20make%20a%20nucleocapsid-like%20protein%20(Gag)%2C%20reverse%20transcriptase%20(RT)%2C%20protease%20(PR)%2C%20and%20integrase%20(IN)%3B%20similar%20to%20retroviral%20genes;dbxref=SGD:S000002149
S288c_chr02	SGD	long_terminal_repeat	35271	35602	.	+	.	ID=YBLWdelta5;Name=YBLWdelta5;Ontology_term=SO:0000286;Note=Ty2%20LTR;dbxref=SGD:S000006802
S288c_chr02	SGD	long_terminal_repeat	35604	35796	.	+	.	ID=YBLWdelta6;Name=YBLWdelta6;Ontology_term=SO:0000286;Note=Ty1%20LTR;dbxref=SGD:S000006803
S288c_chr02	SGD	long_terminal_repeat	35851	36221	.	-	.	ID=YBLCtau1;Name=YBLCtau1;Alias=YBLWtau1;Ontology_term=SO:0000286;Note=Ty4%20LTR;dbxref=SGD:S000006807
S288c_chr02	SGD	tRNA	36398	36488	.	+	.	ID=tF(GAA)B;Name=tF(GAA)B;Ontology_term=GO:0005829,GO:0006414,GO:0030533;Note=tRNA-Phe;dbxref=SGD:S000006562
S288c_chr02	SGD	intron	36435	36452	.	+	.	Parent=tF(GAA)B;Name=tF(GAA)B;Ontology_term=GO:0005829,GO:0006414,GO:0030533;Note=tRNA-Phe;dbxref=SGD:S000006562
S288c_chr02	SGD	noncoding_exon	36398	36434	.	+	.	Parent=tF(GAA)B;Name=tF(GAA)B;Ontology_term=GO:0005829,GO:0006414,GO:0030533,SO:0000198;Note=tRNA-Phe;dbxref=SGD:S000006562
S288c_chr02	SGD	noncoding_exon	36453	36488	.	+	.	Parent=tF(GAA)B;Name=tF(GAA)B;Ontology_term=GO:0005829,GO:0006414,GO:0030533,SO:0000198;Note=tRNA-Phe;dbxref=SGD:S000006562
S288c_chr02	SGD	gene	36989	37303	.	-	.	ID=YBL100C;Name=YBL100C;Ontology_term=GO:0003674,GO:0005789,GO:0008150;Note=Dubious%20open%20reading%20frame%20unlikely%20to%20encode%20a%20protein%2C%20based%20on%20available%20experimental%20and%20comparative%20sequence%20data%3B%20almost%20completely%20overlaps%20the%205'%20end%20of%20ATP1;dbxref=SGD:S000000196;orf_classification=Dubious
S288c_chr02	SGD	CDS	36989	37303	.	-	0	Parent=YBL100C;Name=YBL100C;Ontology_term=GO:0003674,GO:0005789,GO:0008150;Note=Dubious%20open%20reading%20frame%20unlikely%20to%20encode%20a%20protein%2C%20based%20on%20available%20experimental%20and%20comparative%20sequence%20data%3B%20almost%20completely%20overlaps%20the%205'%20end%20of%20ATP1;dbxref=SGD:S000000196;orf_classification=Dubious
S288c_chr02	SGD	gene	37053	38690	.	+	.	ID=YBL099W;Name=YBL099W;gene=ATP1;Alias=ATP1;Ontology_term=GO:0005739,GO:0005754,GO:0015986,GO:0016887,GO:0042645,GO:0045261,GO:0046933,GO:0046961;Note=Alpha%20subunit%20of%20the%20F1%20sector%20of%20mitochondrial%20F1F0%20ATP%20synthase%2C%20which%20is%20a%20large%2C%20evolutionarily%20conserved%20enzyme%20complex%20required%20for%20ATP%20synthesis%3B%20phosphorylated;dbxref=SGD:S000000195;orf_classification=Verified
S288c_chr02	SGD	CDS	37053	38690	.	+	0	Parent=YBL099W;Name=YBL099W;gene=ATP1;Alias=ATP1;Ontology_term=GO:0005739,GO:0005754,GO:0015986,GO:0016887,GO:0042645,GO:0045261,GO:0046933,GO:0046961;Note=Alpha%20subunit%20of%20the%20F1%20sector%20of%20mitochondrial%20F1F0%20ATP%20synthase%2C%20which%20is%20a%20large%2C%20evolutionarily%20conserved%20enzyme%20complex%20required%20for%20ATP%20synthesis%3B%20phosphorylated;dbxref=SGD:S000000195;orf_classification=Verified
S288c_chr02	SGD	gene	39145	40527	.	+	.	ID=YBL098W;Name=YBL098W;gene=BNA4;Alias=BNA4;Ontology_term=GO:0004502,GO:0005739,GO:0005741,GO:0034354;Note=Kynurenine%203-mono%20oxygenase%2C%20required%20for%20the%20de%20novo%20biosynthesis%20of%20NAD%20from%20tryptophan%20via%20kynurenine%3B%20expression%20regulated%20by%20Hst1p%3B%20putative%20therapeutic%20target%20for%20Huntington%20disease;dbxref=SGD:S000000194;orf_classification=Verified
S288c_chr02	SGD	CDS	39145	40527	.	+	0	Parent=YBL098W;Name=YBL098W;gene=BNA4;Alias=BNA4;Ontology_term=GO:0004502,GO:0005739,GO:0005741,GO:0034354;Note=Kynurenine%203-mono%20oxygenase%2C%20required%20for%20the%20de%20novo%20biosynthesis%20of%20NAD%20from%20tryptophan%20via%20kynurenine%3B%20expression%20regulated%20by%20Hst1p%3B%20putative%20therapeutic%20target%20for%20Huntington%20disease;dbxref=SGD:S000000194;orf_classification=Verified
S288c_chr02	SGD	gene	40831	43095	.	+	.	ID=YBL097W;Name=YBL097W;gene=BRN1;Alias=BRN1;Ontology_term=GO:0000070,GO:0000799,GO:0003674,GO:0005634,GO:0007076,GO:0032116,GO:0070058;Note=Subunit%20of%20the%20condensin%20complex%3B%20required%20for%20S288c_chromosome%20condensation%20and%20for%20clustering%20of%20tRNA%20genes%20at%20the%20nucleolus%3B%20may%20influence%20multiple%20aspects%20of%20S288c_chromosome%20transmission;dbxref=SGD:S000000193;orf_classification=Verified
S288c_chr02	SGD	CDS	40831	43095	.	+	0	Parent=YBL097W;Name=YBL097W;gene=BRN1;Alias=BRN1;Ontology_term=GO:0000070,GO:0000799,GO:0003674,GO:0005634,GO:0007076,GO:0032116,GO:0070058;Note=Subunit%20of%20the%20condensin%20complex%3B%20required%20for%20S288c_chromosome%20condensation%20and%20for%20clustering%20of%20tRNA%20genes%20at%20the%20nucleolus%3B%20may%20influence%20multiple%20aspects%20of%20S288c_chromosome%20transmission;dbxref=SGD:S000000193;orf_classification=Verified
S288c_chr02	SGD	gene	43174	43482	.	-	.	ID=YBL096C;Name=YBL096C;Ontology_term=GO:0003674,GO:0005575,GO:0008150;Note=Non-essential%20protein%20of%20unknown%20function;dbxref=SGD:S000000192;orf_classification=Dubious
S288c_chr02	SGD	CDS	43174	43482	.	-	0	Parent=YBL096C;Name=YBL096C;Ontology_term=GO:0003674,GO:0005575,GO:0008150;Note=Non-essential%20protein%20of%20unknown%20function;dbxref=SGD:S000000192;orf_classification=Dubious
S288c_chr02	SGD	gene	43277	44089	.	+	.	ID=YBL095W;Name=YBL095W;Ontology_term=GO:0003674,GO:0005739,GO:0008150;Note=Putative%20protein%20of%20unknown%20function%3B%20the%20authentic%2C%20non-tagged%20protein%20is%20detected%20in%20highly%20purified%20mitochondria%20in%20high-throughput%20studies;dbxref=SGD:S000000191;orf_classification=Uncharacterized
S288c_chr02	SGD	CDS	43277	44089	.	+	0	Parent=YBL095W;Name=YBL095W;Ontology_term=GO:0003674,GO:0005739,GO:0008150;Note=Putative%20protein%20of%20unknown%20function%3B%20the%20authentic%2C%20non-tagged%20protein%20is%20detected%20in%20highly%20purified%20mitochondria%20in%20high-throughput%20studies;dbxref=SGD:S000000191;orf_classification=Uncharacterized
S288c_chr02	SGD	gene	43765	44097	.	-	.	ID=YBL094C;Name=YBL094C;Ontology_term=GO:0003674,GO:0005575,GO:0008150;Note=Dubious%20open%20reading%20frame%20unlikely%20to%20encode%20a%20protein%2C%20based%20on%20available%20experimental%20and%20comparative%20sequence%20data%3B%20partially%20overlaps%20uncharacterized%20ORF%20YBL095W;dbxref=SGD:S000000190;orf_classification=Dubious
S288c_chr02	SGD	CDS	43765	44097	.	-	0	Parent=YBL094C;Name=YBL094C;Ontology_term=GO:0003674,GO:0005575,GO:0008150;Note=Dubious%20open%20reading%20frame%20unlikely%20to%20encode%20a%20protein%2C%20based%20on%20available%20experimental%20and%20comparative%20sequence%20data%3B%20partially%20overlaps%20uncharacterized%20ORF%20YBL095W;dbxref=SGD:S000000190;orf_classification=Dubious
S288c_chr02	SGD	gene	44256	44918	.	-	.	ID=YBL093C;Name=YBL093C;gene=ROX3;Alias=ROX3,MED19,NUT3,SSN7;Ontology_term=GO:0005634,GO:0006366,GO:0016455,GO:0016592,GO:0045944;Note=Subunit%20of%20the%20RNA%20polymerase%20II%20mediator%20complex%3B%20associates%20with%20core%20polymerase%20subunits%20to%20form%20the%20RNA%20polymerase%20II%20holoenzyme;dbxref=SGD:S000000189;orf_classification=Verified
S288c_chr02	SGD	CDS	44256	44918	.	-	0	Parent=YBL093C;Name=YBL093C;gene=ROX3;Alias=ROX3,MED19,NUT3,SSN7;Ontology_term=GO:0005634,GO:0006366,GO:0016455,GO:0016592,GO:0045944;Note=Subunit%20of%20the%20RNA%20polymerase%20II%20mediator%20complex%3B%20associates%20with%20core%20polymerase%20subunits%20to%20form%20the%20RNA%20polymerase%20II%20holoenzyme;dbxref=SGD:S000000189;orf_classification=Verified
S288c_chr02	SGD	gene	45645	46370	.	+	.	ID=YBL092W;Name=YBL092W;gene=RPL32;Alias=RPL32;Ontology_term=GO:0003735,GO:0006412,GO:0022625;Note=Protein%20component%20of%20the%20large%20(60S)%20ribosomal%20subunit%2C%20has%20similarity%20to%20rat%20L32%20ribosomal%20protein%3B%20overexpression%20disrupts%20telomeric%20silencing;dbxref=SGD:S000000188;orf_classification=Verified
S288c_chr02	SGD	CDS	45978	46370	.	+	0	Parent=YBL092W;Name=YBL092W;gene=RPL32;Alias=RPL32;Ontology_term=GO:0003735,GO:0006412,GO:0022625;Note=Protein%20component%20of%20the%20large%20(60S)%20ribosomal%20subunit%2C%20has%20similarity%20to%20rat%20L32%20ribosomal%20protein%3B%20overexpression%20disrupts%20telomeric%20silencing;dbxref=SGD:S000000188;orf_classification=Verified
S288c_chr02	SGD	five_prime_UTR_intron	45645	45977	.	+	.	Parent=YBL092W;Name=YBL092W;gene=RPL32;Alias=RPL32;Ontology_term=GO:0003735,GO:0006412,GO:0022625,SO:0000447;Note=Protein%20component%20of%20the%20large%20(60S)%20ribosomal%20subunit%2C%20has%20similarity%20to%20rat%20L32%20ribosomal%20protein%3B%20overexpression%20disrupts%20telomeric%20silencing;dbxref=SGD:S000000188;orf_classification=Verified
S288c_chr02	SGD	gene	46565	47180	.	-	.	ID=YBL091C-A;Name=YBL091C-A;gene=SCS22;Alias=SCS22;Ontology_term=GO:0003674,GO:0005575,GO:0006348,GO:0008654;Note=Protein%20involved%20in%20regulation%20of%20phospholipid%20metabolism%3B%20homolog%20of%20Scs2p%3B%20similar%20to%20D.%20melanogaster%20inturned%20protein;dbxref=SGD:S000007228;orf_classification=Verified
S288c_chr02	SGD	CDS	46565	47058	.	-	2	Parent=YBL091C-A;Name=YBL091C-A;gene=SCS22;Alias=SCS22;Ontology_term=GO:0003674,GO:0005575,GO:0006348,GO:0008654;Note=Protein%20involved%20in%20regulation%20of%20phospholipid%20metabolism%3B%20homolog%20of%20Scs2p%3B%20similar%20to%20D.%20melanogaster%20inturned%20protein;dbxref=SGD:S000007228;orf_classification=Verified
S288c_chr02	SGD	CDS	47147	47180	.	-	0	Parent=YBL091C-A;Name=YBL091C-A;gene=SCS22;Alias=SCS22;Ontology_term=GO:0003674,GO:0005575,GO:0006348,GO:0008654;Note=Protein%20involved%20in%20regulation%20of%20phospholipid%20metabolism%3B%20homolog%20of%20Scs2p%3B%20similar%20to%20D.%20melanogaster%20inturned%20protein;dbxref=SGD:S000007228;orf_classification=Verified
S288c_chr02	SGD	intron	47059	47146	.	-	.	Parent=YBL091C-A;Name=YBL091C-A;gene=SCS22;Alias=SCS22;Ontology_term=GO:0003674,GO:0005575,GO:0006348,GO:0008654;Note=Protein%20involved%20in%20regulation%20of%20phospholipid%20metabolism%3B%20homolog%20of%20Scs2p%3B%20similar%20to%20D.%20melanogaster%20inturned%20protein;dbxref=SGD:S000007228;orf_classification=Verified
S288c_chr02	SGD	gene	47363	48628	.	-	.	ID=YBL091C;Name=YBL091C;gene=MAP2;Alias=MAP2;Ontology_term=GO:0005737,GO:0035551,GO:0070006;Note=Methionine%20aminopeptidase%2C%20catalyzes%20the%20cotranslational%20removal%20of%20N-terminal%20methionine%20from%20nascent%20polypeptides%3B%20function%20is%20partially%20redundant%20with%20that%20of%20Map1p;dbxref=SGD:S000000187;orf_classification=Verified
S288c_chr02	SGD	CDS	47363	48628	.	-	0	Parent=YBL091C;Name=YBL091C;gene=MAP2;Alias=MAP2;Ontology_term=GO:0005737,GO:0035551,GO:0070006;Note=Methionine%20aminopeptidase%2C%20catalyzes%20the%20cotranslational%20removal%20of%20N-terminal%20methionine%20from%20nascent%20polypeptides%3B%20function%20is%20partially%20redundant%20with%20that%20of%20Map1p;dbxref=SGD:S000000187;orf_classification=Verified
S288c_chr02	SGD	gene	48825	49358	.	+	.	ID=YBL090W;Name=YBL090W;gene=MRP21;Alias=MRP21,MRP50;Ontology_term=GO:0003735,GO:0005739,GO:0005763,GO:0032543,GO:0070124;Note=Mitochondrial%20ribosomal%20protein%20of%20the%20small%20subunit%3B%20MRP21%20exhibits%20genetic%20interactions%20with%20mutations%20in%20the%20COX2%20and%20COX3%20mRNA%205'-untranslated%20leader%20sequences;dbxref=SGD:S000000186;orf_classification=Verified
S288c_chr02	SGD	CDS	48825	49358	.	+	0	Parent=YBL090W;Name=YBL090W;gene=MRP21;Alias=MRP21,MRP50;Ontology_term=GO:0003735,GO:0005739,GO:0005763,GO:0032543,GO:0070124;Note=Mitochondrial%20ribosomal%20protein%20of%20the%20small%20subunit%3B%20MRP21%20exhibits%20genetic%20interactions%20with%20mutations%20in%20the%20COX2%20and%20COX3%20mRNA%205'-untranslated%20leader%20sequences;dbxref=SGD:S000000186;orf_classification=Verified
S288c_chr02	SGD	gene	49574	50953	.	+	.	ID=YBL089W;Name=YBL089W;gene=AVT5;Alias=AVT5;Ontology_term=GO:0005215,GO:0005575,GO:0006810;Note=Putative%20transporter%2C%20member%20of%20a%20family%20of%20seven%20S.%20cerevisiae%20genes%20(AVT1-7)%20related%20to%20vesicular%20GABA-glycine%20transporters;dbxref=SGD:S000000185;orf_classification=Verified
S288c_chr02	SGD	CDS	49574	50953	.	+	0	Parent=YBL089W;Name=YBL089W;gene=AVT5;Alias=AVT5;Ontology_term=GO:0005215,GO:0005575,GO:0006810;Note=Putative%20transporter%2C%20member%20of%20a%20family%20of%20seven%20S.%20cerevisiae%20genes%20(AVT1-7)%20related%20to%20vesicular%20GABA-glycine%20transporters;dbxref=SGD:S000000185;orf_classification=Verified
S288c_chr02	SGD	gene	51019	59382	.	-	.	ID=YBL088C;Name=YBL088C;gene=TEL1;Alias=TEL1;Ontology_term=GO:0000723,GO:0004672,GO:0005634,GO:0005739,GO:0006302,GO:0006974,GO:0006975,GO:0016310,GO:0016572,GO:0042162;Note=Protein%20kinase%20primarily%20involved%20in%20telomere%20length%20regulation%3B%20contributes%20to%20cell%20cycle%20checkpoint%20control%20in%20response%20to%20DNA%20damage%3B%20functionally%20redundant%20with%20Mec1p%3B%20homolog%20of%20human%20ataxia%20telangiectasia%20(ATM)%20gene;dbxref=SGD:S000000184;orf_classification=Verified
S288c_chr02	SGD	CDS	51019	59382	.	-	0	Parent=YBL088C;Name=YBL088C;gene=TEL1;Alias=TEL1;Ontology_term=GO:0000723,GO:0004672,GO:0005634,GO:0005739,GO:0006302,GO:0006974,GO:0006975,GO:0016310,GO:0016572,GO:0042162;Note=Protein%20kinase%20primarily%20involved%20in%20telomere%20length%20regulation%3B%20contributes%20to%20cell%20cycle%20checkpoint%20control%20in%20response%20to%20DNA%20damage%3B%20functionally%20redundant%20with%20Mec1p%3B%20homolog%20of%20human%20ataxia%20telangiectasia%20(ATM)%20gene;dbxref=SGD:S000000184;orf_classification=Verified
S288c_chr02	SGD	gene	59822	60739	.	-	.	ID=YBL087C;Name=YBL087C;gene=RPL23A;Alias=RPL23A;Ontology_term=GO:0003735,GO:0006412,GO:0022625;Note=Protein%20component%20of%20the%20large%20(60S)%20ribosomal%20subunit%2C%20identical%20to%20Rpl23Bp%20and%20has%20similarity%20to%20E.%20coli%20L14%20and%20rat%20L23%20ribosomal%20proteins;dbxref=SGD:S000000183;orf_classification=Verified
S288c_chr02	SGD	CDS	59822	60193	.	-	0	Parent=YBL087C;Name=YBL087C;gene=RPL23A;Alias=RPL23A;Ontology_term=GO:0003735,GO:0006412,GO:0022625;Note=Protein%20component%20of%20the%20large%20(60S)%20ribosomal%20subunit%2C%20identical%20to%20Rpl23Bp%20and%20has%20similarity%20to%20E.%20coli%20L14%20and%20rat%20L23%20ribosomal%20proteins;dbxref=SGD:S000000183;orf_classification=Verified
S288c_chr02	SGD	CDS	60698	60739	.	-	0	Parent=YBL087C;Name=YBL087C;gene=RPL23A;Alias=RPL23A;Ontology_term=GO:0003735,GO:0006412,GO:0022625;Note=Protein%20component%20of%20the%20large%20(60S)%20ribosomal%20subunit%2C%20identical%20to%20Rpl23Bp%20and%20has%20similarity%20to%20E.%20coli%20L14%20and%20rat%20L23%20ribosomal%20proteins;dbxref=SGD:S000000183;orf_classification=Verified
S288c_chr02	SGD	intron	60194	60697	.	-	.	Parent=YBL087C;Name=YBL087C;gene=RPL23A;Alias=RPL23A;Ontology_term=GO:0003735,GO:0006412,GO:0022625;Note=Protein%20component%20of%20the%20large%20(60S)%20ribosomal%20subunit%2C%20identical%20to%20Rpl23Bp%20and%20has%20similarity%20to%20E.%20coli%20L14%20and%20rat%20L23%20ribosomal%20proteins;dbxref=SGD:S000000183;orf_classification=Verified
S288c_chr02	SGD	gene	61202	62602	.	-	.	ID=YBL086C;Name=YBL086C;Ontology_term=GO:0003674,GO:0005575,GO:0008150;Note=Protein%20of%20unknown%20function%3B%20green%20fluorescent%20protein%20(GFP)-fusion%20protein%20localizes%20to%20the%20cell%20periphery;dbxref=SGD:S000000182;orf_classification=Uncharacterized
S288c_chr02	SGD	CDS	61202	62602	.	-	0	Parent=YBL086C;Name=YBL086C;Ontology_term=GO:0003674,GO:0005575,GO:0008150;Note=Protein%20of%20unknown%20function%3B%20green%20fluorescent%20protein%20(GFP)-fusion%20protein%20localizes%20to%20the%20cell%20periphery;dbxref=SGD:S000000182;orf_classification=Uncharacterized
S288c_chr02	SGD	ARS	63193	63427	.	.	.	ID=ARS202;Name=ARS202;Alias=ARSII-63;Note=Autonomously%20Replicating%20Sequence;dbxref=SGD:S000118344
S288c_chr02	SGD	gene	63876	66818	.	+	.	ID=YBL085W;Name=YBL085W;gene=BOI1;Alias=BOI1,BOB1,GIN7;Ontology_term=GO:0005543,GO:0005933,GO:0005935,GO:0007109,GO:0007118,GO:0007266,GO:0030010,GO:0030427,GO:0043332;Note=Protein%20implicated%20in%20polar%20growth%2C%20functionally%20redundant%20with%20Boi2p%3B%20interacts%20with%20bud-emergence%20protein%20Bem1p%3B%20contains%20an%20SH3%20(src%20homology%203)%20domain%20and%20a%20PH%20(pleckstrin%20homology)%20domain;dbxref=SGD:S000000181;orf_classification=Verified
S288c_chr02	SGD	CDS	63876	66818	.	+	0	Parent=YBL085W;Name=YBL085W;gene=BOI1;Alias=BOI1,BOB1,GIN7;Ontology_term=GO:0005543,GO:0005933,GO:0005935,GO:0007109,GO:0007118,GO:0007266,GO:0030010,GO:0030427,GO:0043332;Note=Protein%20implicated%20in%20polar%20growth%2C%20functionally%20redundant%20with%20Boi2p%3B%20interacts%20with%20bud-emergence%20protein%20Bem1p%3B%20contains%20an%20SH3%20(src%20homology%203)%20domain%20and%20a%20PH%20(pleckstrin%20homology)%20domain;dbxref=SGD:S000000181;orf_classification=Verified
S288c_chr02	SGD	gene	67169	69445	.	-	.	ID=YBL084C;Name=YBL084C;gene=CDC27;Alias=CDC27,APC3,SNB1;Ontology_term=GO:0000022,GO:0000070,GO:0004842,GO:0005680,GO:0007091,GO:0008054,GO:0016567,GO:0031145;Note=Subunit%20of%20the%20Anaphase-Promoting%20Complex%2FCyclosome%20(APC%2FC)%2C%20which%20is%20a%20ubiquitin-protein%20ligase%20required%20for%20degradation%20of%20anaphase%20inhibitors%2C%20including%20mitotic%20cyclins%2C%20during%20the%20metaphase%2Fanaphase%20transition;dbxref=SGD:S000000180;orf_classification=Verified
S288c_chr02	SGD	CDS	67169	69445	.	-	0	Parent=YBL084C;Name=YBL084C;gene=CDC27;Alias=CDC27,APC3,SNB1;Ontology_term=GO:0000022,GO:0000070,GO:0004842,GO:0005680,GO:0007091,GO:0008054,GO:0016567,GO:0031145;Note=Subunit%20of%20the%20Anaphase-Promoting%20Complex%2FCyclosome%20(APC%2FC)%2C%20which%20is%20a%20ubiquitin-protein%20ligase%20required%20for%20degradation%20of%20anaphase%20inhibitors%2C%20including%20mitotic%20cyclins%2C%20during%20the%20metaphase%2Fanaphase%20transition;dbxref=SGD:S000000180;orf_classification=Verified
S288c_chr02	SGD	gene	69713	70138	.	-	.	ID=YBL083C;Name=YBL083C;Ontology_term=GO:0003674,GO:0005575,GO:0008150;Note=Dubious%20open%20reading%20frame%20unlikely%20to%20encode%20a%20protein%2C%20based%20on%20available%20experimental%20and%20comparative%20sequence%20data%3B%20overlaps%20verified%20ORF%20ALG3;dbxref=SGD:S000000179;orf_classification=Dubious
S288c_chr02	SGD	CDS	69713	70138	.	-	0	Parent=YBL083C;Name=YBL083C;Ontology_term=GO:0003674,GO:0005575,GO:0008150;Note=Dubious%20open%20reading%20frame%20unlikely%20to%20encode%20a%20protein%2C%20based%20on%20available%20experimental%20and%20comparative%20sequence%20data%3B%20overlaps%20verified%20ORF%20ALG3;dbxref=SGD:S000000179;orf_classification=Dubious
S288c_chr02	SGD	gene	69751	71127	.	-	.	ID=YBL082C;Name=YBL082C;gene=ALG3;Alias=ALG3,RHK1;Ontology_term=GO:0000033,GO:0005783,GO:0006486,GO:0006490;Note=Dolichol-P-Man%20dependent%20alpha(1-3)%20mannosyltransferase%2C%20involved%20in%20the%20synthesis%20of%20dolichol-linked%20oligosaccharide%20donor%20for%20N-linked%20glycosylation%20of%20proteins;dbxref=SGD:S000000178;orf_classification=Verified
S288c_chr02	SGD	CDS	69751	71127	.	-	0	Parent=YBL082C;Name=YBL082C;gene=ALG3;Alias=ALG3,RHK1;Ontology_term=GO:0000033,GO:0005783,GO:0006486,GO:0006490;Note=Dolichol-P-Man%20dependent%20alpha(1-3)%20mannosyltransferase%2C%20involved%20in%20the%20synthesis%20of%20dolichol-linked%20oligosaccharide%20donor%20for%20N-linked%20glycosylation%20of%20proteins;dbxref=SGD:S000000178;orf_classification=Verified
S288c_chr02	SGD	gene	71866	72972	.	+	.	ID=YBL081W;Name=YBL081W;Ontology_term=GO:0003674,GO:0005575,GO:0008150;Note=Non-essential%20protein%20of%20unknown%20function%3B%20null%20mutation%20results%20in%20a%20decrease%20in%20plasma%20membrane%20electron%20transport;dbxref=SGD:S000000177;orf_classification=Uncharacterized
S288c_chr02	SGD	CDS	71866	72972	.	+	0	Parent=YBL081W;Name=YBL081W;Ontology_term=GO:0003674,GO:0005575,GO:0008150;Note=Non-essential%20protein%20of%20unknown%20function%3B%20null%20mutation%20results%20in%20a%20decrease%20in%20plasma%20membrane%20electron%20transport;dbxref=SGD:S000000177;orf_classification=Uncharacterized
S288c_chr02	SGD	gene	73070	74695	.	-	.	ID=YBL080C;Name=YBL080C;gene=PET112;Alias=PET112;Ontology_term=GO:0005739,GO:0030956,GO:0032543,GO:0050567,GO:0070681;Note=Subunit%20of%20the%20trimeric%20GatFAB%20AmidoTransferase(AdT)%20complex%3B%20involved%20in%20the%20formation%20of%20Q-tRNAQ%3B%20mutation%20is%20functionally%20complemented%20by%20the%20bacterial%20GatB%20ortholog;dbxref=SGD:S000000176;orf_classification=Verified
S288c_chr02	SGD	CDS	73070	74695	.	-	0	Parent=YBL080C;Name=YBL080C;gene=PET112;Alias=PET112;Ontology_term=GO:0005739,GO:0030956,GO:0032543,GO:0050567,GO:0070681;Note=Subunit%20of%20the%20trimeric%20GatFAB%20AmidoTransferase(AdT)%20complex%3B%20involved%20in%20the%20formation%20of%20Q-tRNAQ%3B%20mutation%20is%20functionally%20complemented%20by%20the%20bacterial%20GatB%20ortholog;dbxref=SGD:S000000176;orf_classification=Verified
S288c_chr02	SGD	gene	75259	79767	.	+	.	ID=YBL079W;Name=YBL079W;gene=NUP170;Alias=NUP170,NLE3;Ontology_term=GO:0000059,GO:0005198,GO:0005643,GO:0006406,GO:0006407,GO:0006408,GO:0006409,GO:0006607,GO:0006608,GO:0006609,GO:0006610,GO:0006611,GO:0006612,GO:0006999,GO:0007059,GO:0031015,GO:0051292;Note=Subunit%20of%20the%20nuclear%20pore%20complex%20(NPC)%2C%20required%20for%20NPC%20localization%20of%20specific%20nucleoporins%3B%20involved%20in%20nuclear%20envelope%20permeability%20and%20S288c_chromosome%20segregation%3B%20has%20similar%20to%20Nup157p%3B%20essential%20role%2C%20with%20Nup157p%2C%20in%20NPC%20assembly;dbxref=SGD:S000000175;orf_classification=Verified
S288c_chr02	SGD	CDS	75259	79767	.	+	0	Parent=YBL079W;Name=YBL079W;gene=NUP170;Alias=NUP170,NLE3;Ontology_term=GO:0000059,GO:0005198,GO:0005643,GO:0006406,GO:0006407,GO:0006408,GO:0006409,GO:0006607,GO:0006608,GO:0006609,GO:0006610,GO:0006611,GO:0006612,GO:0006999,GO:0007059,GO:0031015,GO:0051292;Note=Subunit%20of%20the%20nuclear%20pore%20complex%20(NPC)%2C%20required%20for%20NPC%20localization%20of%20specific%20nucleoporins%3B%20involved%20in%20nuclear%20envelope%20permeability%20and%20S288c_chromosome%20segregation%3B%20has%20similar%20to%20Nup157p%3B%20essential%20role%2C%20with%20Nup157p%2C%20in%20NPC%20assembly;dbxref=SGD:S000000175;orf_classification=Verified
S288c_chr02	SGD	gene	80378	80731	.	-	.	ID=YBL078C;Name=YBL078C;gene=ATG8;Alias=ATG8,APG8,AUT7,CVT5;Ontology_term=GO:0000045,GO:0000407,GO:0000422,GO:0003674,GO:0005774,GO:0005776,GO:0005829,GO:0006888,GO:0006944,GO:0019898,GO:0032258,GO:0034727;Note=Component%20of%20autophagosomes%20and%20Cvt%20vesicles%3B%20undergoes%20conjugation%20to%20phosphatidylethanolamine%20(PE)%3B%20Atg8p-PE%20is%20anchored%20to%20membranes%2C%20is%20involved%20in%20phagophore%20expansion%2C%20and%20may%20mediate%20membrane%20fusion%20during%20autophagosome%20formation;dbxref=SGD:S000000174;orf_classification=Verified
S288c_chr02	SGD	CDS	80378	80731	.	-	0	Parent=YBL078C;Name=YBL078C;gene=ATG8;Alias=ATG8,APG8,AUT7,CVT5;Ontology_term=GO:0000045,GO:0000407,GO:0000422,GO:0003674,GO:0005774,GO:0005776,GO:0005829,GO:0006888,GO:0006944,GO:0019898,GO:0032258,GO:0034727;Note=Component%20of%20autophagosomes%20and%20Cvt%20vesicles%3B%20undergoes%20conjugation%20to%20phosphatidylethanolamine%20(PE)%3B%20Atg8p-PE%20is%20anchored%20to%20membranes%2C%20is%20involved%20in%20phagophore%20expansion%2C%20and%20may%20mediate%20membrane%20fusion%20during%20autophagosome%20formation;dbxref=SGD:S000000174;orf_classification=Verified
S288c_chr02	SGD	gene	80897	81328	.	+	.	ID=YBL077W;Name=YBL077W;Ontology_term=GO:0003674,GO:0005575,GO:0008150;Note=Dubious%20open%20reading%20frame%20unlikely%20to%20encode%20a%20protein%2C%20based%20on%20available%20experimental%20and%20comparative%20sequence%20data%3B%20partially%20overlaps%20the%20verified%20gene%20ILS1%2FYBL076C;dbxref=SGD:S000000173;orf_classification=Dubious
S288c_chr02	SGD	CDS	80897	81328	.	+	0	Parent=YBL077W;Name=YBL077W;Ontology_term=GO:0003674,GO:0005575,GO:0008150;Note=Dubious%20open%20reading%20frame%20unlikely%20to%20encode%20a%20protein%2C%20based%20on%20available%20experimental%20and%20comparative%20sequence%20data%3B%20partially%20overlaps%20the%20verified%20gene%20ILS1%2FYBL076C;dbxref=SGD:S000000173;orf_classification=Dubious
S288c_chr02	landmark	region	81043	84261	.	-	.	ID=ILS1
S288c_chr02	SGD	gene	81043	84261	.	-	.	ID=YBL076C;Name=YBL076C;gene=ILS1;Alias=ILS1;Ontology_term=GO:0004822,GO:0005829,GO:0006412,GO:0006428;Note=Cytoplasmic%20isoleucine-tRNA%20synthetase%2C%20target%20of%20the%20G1-specific%20inhibitor%20reveromycin%20A;dbxref=SGD:S000000172;orf_classification=Verified
S288c_chr02	SGD	CDS	81043	84261	.	-	0	Parent=YBL076C;Name=YBL076C;gene=ILS1;Alias=ILS1;Ontology_term=GO:0004822,GO:0005829,GO:0006412,GO:0006428;Note=Cytoplasmic%20isoleucine-tRNA%20synthetase%2C%20target%20of%20the%20G1-specific%20inhibitor%20reveromycin%20A;dbxref=SGD:S000000172;orf_classification=Verified
S288c_chr02	SGD	gene	84499	86448	.	-	.	ID=YBL075C;Name=YBL075C;gene=SSA3;Alias=SSA3,YG106;Ontology_term=GO:0005829,GO:0006457,GO:0006616,GO:0006950,GO:0016887,GO:0051082;Note=ATPase%20involved%20in%20protein%20folding%20and%20the%20response%20to%20stress%3B%20plays%20a%20role%20in%20SRP-dependent%20cotranslational%20protein-membrane%20targeting%20and%20translocation%3B%20member%20of%20the%20heat%20shock%20protein%2070%20(HSP70)%20family%3B%20localized%20to%20the%20cytoplasm;dbxref=SGD:S000000171;orf_classification=Verified
S288c_chr02	SGD	CDS	84499	86448	.	-	0	Parent=YBL075C;Name=YBL075C;gene=SSA3;Alias=SSA3,YG106;Ontology_term=GO:0005829,GO:0006457,GO:0006616,GO:0006950,GO:0016887,GO:0051082;Note=ATPase%20involved%20in%20protein%20folding%20and%20the%20response%20to%20stress%3B%20plays%20a%20role%20in%20SRP-dependent%20cotranslational%20protein-membrane%20targeting%20and%20translocation%3B%20member%20of%20the%20heat%20shock%20protein%2070%20(HSP70)%20family%3B%20localized%20to%20the%20cytoplasm;dbxref=SGD:S000000171;orf_classification=Verified
S288c_chr02	SGD	gene	86722	87789	.	-	.	ID=YBL074C;Name=YBL074C;gene=AAR2;Alias=AAR2;Ontology_term=GO:0000244,GO:0003674,GO:0005682;Note=Component%20of%20the%20U5%20snRNP%2C%20required%20for%20splicing%20of%20U3%20precursors%3B%20originally%20described%20as%20a%20splicing%20factor%20specifically%20required%20for%20splicing%20pre-mRNA%20of%20the%20MATa1%20cistron;dbxref=SGD:S000000170;orf_classification=Verified
S288c_chr02	SGD	CDS	86722	87789	.	-	0	Parent=YBL074C;Name=YBL074C;gene=AAR2;Alias=AAR2;Ontology_term=GO:0000244,GO:0003674,GO:0005682;Note=Component%20of%20the%20U5%20snRNP%2C%20required%20for%20splicing%20of%20U3%20precursors%3B%20originally%20described%20as%20a%20splicing%20factor%20specifically%20required%20for%20splicing%20pre-mRNA%20of%20the%20MATa1%20cistron;dbxref=SGD:S000000170;orf_classification=Verified
S288c_chr02	SGD	gene	87646	87957	.	+	.	ID=YBL073W;Name=YBL073W;Ontology_term=GO:0003674,GO:0005575,GO:0008150;Note=Dubious%20open%20reading%20frame%20unlikely%20to%20encode%20a%20protein%2C%20based%20on%20available%20experimental%20and%20comparative%20sequence%20data%3B%20partially%20overlaps%20the%20essential%20gene%20AAR2%2FYBL074C;dbxref=SGD:S000000169;orf_classification=Dubious
S288c_chr02	SGD	CDS	87646	87957	.	+	0	Parent=YBL073W;Name=YBL073W;Ontology_term=GO:0003674,GO:0005575,GO:0008150;Note=Dubious%20open%20reading%20frame%20unlikely%20to%20encode%20a%20protein%2C%20based%20on%20available%20experimental%20and%20comparative%20sequence%20data%3B%20partially%20overlaps%20the%20essential%20gene%20AAR2%2FYBL074C;dbxref=SGD:S000000169;orf_classification=Dubious
S288c_chr02	SGD	snoRNA	88190	88277	.	+	.	ID=snR56;Name=snR56;gene=SNR56;Alias=SNR56;Ontology_term=GO:0005730,GO:0030562,GO:0031167,GO:0031428;Note=C%2FD%20box%20small%20nucleolar%20RNA%20(snoRNA)%2C%20guides%202'-O-methylation%20of%20small%20subunit%20(SSU)%20rRNA%20at%20position%20G1428;dbxref=SGD:S000006447
S288c_chr02	SGD	noncoding_exon	88190	88277	.	+	.	Parent=snR56;Name=snR56;gene=SNR56;Alias=SNR56;Ontology_term=GO:0005730,GO:0030562,GO:0031167,GO:0031428,SO:0000198;Note=C%2FD%20box%20small%20nucleolar%20RNA%20(snoRNA)%2C%20guides%202'-O-methylation%20of%20small%20subunit%20(SSU)%20rRNA%20at%20position%20G1428;dbxref=SGD:S000006447
S288c_chr02	SGD	gene	88523	89440	.	-	.	ID=YBL072C;Name=YBL072C;gene=RPS8A;Alias=RPS8A;Ontology_term=GO:0000462,GO:0003735,GO:0006412,GO:0022627,GO:0030686;Note=Protein%20component%20of%20the%20small%20(40S)%20ribosomal%20subunit%3B%20identical%20to%20Rps8Bp%20and%20has%20similarity%20to%20rat%20S8%20ribosomal%20protein;dbxref=SGD:S000000168;orf_classification=Verified
S288c_chr02	SGD	CDS	88523	89125	.	-	0	Parent=YBL072C;Name=YBL072C;gene=RPS8A;Alias=RPS8A;Ontology_term=GO:0000462,GO:0003735,GO:0006412,GO:0022627,GO:0030686;Note=Protein%20component%20of%20the%20small%20(40S)%20ribosomal%20subunit%3B%20identical%20to%20Rps8Bp%20and%20has%20similarity%20to%20rat%20S8%20ribosomal%20protein;dbxref=SGD:S000000168;orf_classification=Verified
S288c_chr02	SGD	five_prime_UTR_intron	89133	89440	.	-	.	Parent=YBL072C;Name=YBL072C;gene=RPS8A;Alias=RPS8A;Ontology_term=GO:0000462,GO:0003735,GO:0006412,GO:0022627,GO:0030686,SO:0000447;Note=Protein%20component%20of%20the%20small%20(40S)%20ribosomal%20subunit%3B%20identical%20to%20Rps8Bp%20and%20has%20similarity%20to%20rat%20S8%20ribosomal%20protein;dbxref=SGD:S000000168;orf_classification=Verified
S288c_chr02	SGD	gene	89458	89556	.	-	.	ID=YBL071C-B;Name=YBL071C-B;Ontology_term=GO:0003674,GO:0005575,GO:0008150;Note=Putative%20protein%20of%20unknown%20function%3B%20identified%20by%20gene-trapping%2C%20microarray-based%20expression%20analysis%2C%20and%20genome-wide%20homology%20searching;dbxref=SGD:S000028597;orf_classification=Uncharacterized
S288c_chr02	SGD	CDS	89458	89556	.	-	0	Parent=YBL071C-B;Name=YBL071C-B;Ontology_term=GO:0003674,GO:0005575,GO:0008150;Note=Putative%20protein%20of%20unknown%20function%3B%20identified%20by%20gene-trapping%2C%20microarray-based%20expression%20analysis%2C%20and%20genome-wide%20homology%20searching;dbxref=SGD:S000028597;orf_classification=Uncharacterized
S288c_chr02	SGD	gene	89978	90226	.	+	.	ID=YBL071W-A;Name=YBL071W-A;gene=KTI11;Alias=KTI11,DPH3;Ontology_term=GO:0002098,GO:0005506,GO:0005634,GO:0005737,GO:0008270,GO:0009055,GO:0017183;Note=Zn-ribbon%20protein%20that%20co-purifies%20with%20Dph1%20and%20Dph2%20in%20a%20complex%20required%20for%20synthesis%20of%20diphthamide%20on%20translation%20factor%20eEF2%20and%20with%20Elongator%20subunits%20Iki3p%2C%20Elp2p%2C%20and%20Elp3p%20involved%20in%20modification%20of%20wobble%20nucleosides%20in%20tRNAs;dbxref=SGD:S000007587;orf_classification=Verified
S288c_chr02	SGD	CDS	89978	90226	.	+	0	Parent=YBL071W-A;Name=YBL071W-A;gene=KTI11;Alias=KTI11,DPH3;Ontology_term=GO:0002098,GO:0005506,GO:0005634,GO:0005737,GO:0008270,GO:0009055,GO:0017183;Note=Zn-ribbon%20protein%20that%20co-purifies%20with%20Dph1%20and%20Dph2%20in%20a%20complex%20required%20for%20synthesis%20of%20diphthamide%20on%20translation%20factor%20eEF2%20and%20with%20Elongator%20subunits%20Iki3p%2C%20Elp2p%2C%20and%20Elp3p%20involved%20in%20modification%20of%20wobble%20nucleosides%20in%20tRNAs;dbxref=SGD:S000007587;orf_classification=Verified
S288c_chr02	SGD	gene	90223	90531	.	-	.	ID=YBL071C;Name=YBL071C;Ontology_term=GO:0003674,GO:0005575,GO:0008150;Note=Dubious%20open%20reading%20frame%2C%20predicted%20protein%20contains%20a%20peroxisomal%20targeting%20signal;dbxref=SGD:S000000167;orf_classification=Dubious
S288c_chr02	SGD	CDS	90223	90531	.	-	0	Parent=YBL071C;Name=YBL071C;Ontology_term=GO:0003674,GO:0005575,GO:0008150;Note=Dubious%20open%20reading%20frame%2C%20predicted%20protein%20contains%20a%20peroxisomal%20targeting%20signal;dbxref=SGD:S000000167;orf_classification=Dubious
S288c_chr02	SGD	gene	90605	90925	.	-	.	ID=YBL070C;Name=YBL070C;Ontology_term=GO:0003674,GO:0005575,GO:0008150;Note=Dubious%20open%20reading%20frame%20unlikely%20to%20encode%20a%20protein%2C%20based%20on%20available%20experimental%20and%20comparative%20sequence%20data;dbxref=SGD:S000000166;orf_classification=Dubious
S288c_chr02	SGD	CDS	90605	90925	.	-	0	Parent=YBL070C;Name=YBL070C;Ontology_term=GO:0003674,GO:0005575,GO:0008150;Note=Dubious%20open%20reading%20frame%20unlikely%20to%20encode%20a%20protein%2C%20based%20on%20available%20experimental%20and%20comparative%20sequence%20data;dbxref=SGD:S000000166;orf_classification=Dubious
S288c_chr02	SGD	gene	90741	92030	.	+	.	ID=YBL069W;Name=YBL069W;gene=AST1;Alias=AST1;Ontology_term=GO:0003674,GO:0006612,GO:0019898;Note=Peripheral%20membrane%20protein%20that%20interacts%20with%20the%20plasma%20membrane%20ATPase%20Pma1p%20and%20has%20a%20role%20in%20its%20targeting%20to%20the%20plasma%20membrane%2C%20possibly%20by%20influencing%20its%20incorporation%20into%20lipid%20rafts;dbxref=SGD:S000000165;orf_classification=Verified
S288c_chr02	SGD	CDS	90741	92030	.	+	0	Parent=YBL069W;Name=YBL069W;gene=AST1;Alias=AST1;Ontology_term=GO:0003674,GO:0006612,GO:0019898;Note=Peripheral%20membrane%20protein%20that%20interacts%20with%20the%20plasma%20membrane%20ATPase%20Pma1p%20and%20has%20a%20role%20in%20its%20targeting%20to%20the%20plasma%20membrane%2C%20possibly%20by%20influencing%20its%20incorporation%20into%20lipid%20rafts;dbxref=SGD:S000000165;orf_classification=Verified
S288c_chr02	SGD	gene	91794	92030	.	+	.	ID=YBL068W-A;Name=YBL068W-A;Ontology_term=GO:0003674,GO:0005575,GO:0008150;Note=Dubious%20open%20reading%20frame%20unlikely%20to%20encode%20a%20protein%3B%20identified%20by%20fungal%20homology%20and%20RT-PCR;dbxref=SGD:S000028530;orf_classification=Dubious
S288c_chr02	SGD	CDS	91794	92030	.	+	0	Parent=YBL068W-A;Name=YBL068W-A;Ontology_term=GO:0003674,GO:0005575,GO:0008150;Note=Dubious%20open%20reading%20frame%20unlikely%20to%20encode%20a%20protein%3B%20identified%20by%20fungal%20homology%20and%20RT-PCR;dbxref=SGD:S000028530;orf_classification=Dubious
S288c_chr02	SGD	gene	92414	93394	.	+	.	ID=YBL068W;Name=YBL068W;gene=PRS4;Alias=PRS4;Ontology_term=GO:0004749,GO:0005737,GO:0006015,GO:0031505;Note=5-phospho-ribosyl-1(alpha)-pyrophosphate%20synthetase%2C%20synthesizes%20PRPP%2C%20which%20is%20required%20for%20nucleotide%2C%20histidine%2C%20and%20tryptophan%20biosynthesis%3B%20one%20of%20five%20related%20enzymes%2C%20which%20are%20active%20as%20heteromultimeric%20complexes;dbxref=SGD:S000000164;orf_classification=Verified
S288c_chr02	SGD	CDS	92414	93394	.	+	0	Parent=YBL068W;Name=YBL068W;gene=PRS4;Alias=PRS4;Ontology_term=GO:0004749,GO:0005737,GO:0006015,GO:0031505;Note=5-phospho-ribosyl-1(alpha)-pyrophosphate%20synthetase%2C%20synthesizes%20PRPP%2C%20which%20is%20required%20for%20nucleotide%2C%20histidine%2C%20and%20tryptophan%20biosynthesis%3B%20one%20of%20five%20related%20enzymes%2C%20which%20are%20active%20as%20heteromultimeric%20complexes;dbxref=SGD:S000000164;orf_classification=Verified
S288c_chr02	SGD	gene	93639	95882	.	-	.	ID=YBL067C;Name=YBL067C;gene=UBP13;Alias=UBP13;Ontology_term=GO:0004843,GO:0005575,GO:0008150;Note=Putative%20ubiquitin%20carboxyl-terminal%20hydrolase%2C%20ubiquitin-specific%20protease%20that%20cleaves%20ubiquitin-protein%20fusions;dbxref=SGD:S000000163;orf_classification=Verified
S288c_chr02	SGD	CDS	93639	95882	.	-	0	Parent=YBL067C;Name=YBL067C;gene=UBP13;Alias=UBP13;Ontology_term=GO:0004843,GO:0005575,GO:0008150;Note=Putative%20ubiquitin%20carboxyl-terminal%20hydrolase%2C%20ubiquitin-specific%20protease%20that%20cleaves%20ubiquitin-protein%20fusions;dbxref=SGD:S000000163;orf_classification=Verified
S288c_chr02	SGD	gene	96669	100115	.	-	.	ID=YBL066C;Name=YBL066C;gene=SEF1;Alias=SEF1;Ontology_term=GO:0003674,GO:0005575,GO:0008150;Note=Putative%20transcription%20factor%2C%20has%20homolog%20in%20Kluyveromyces%20lactis;dbxref=SGD:S000000162;orf_classification=Verified
S288c_chr02	SGD	CDS	96669	100115	.	-	0	Parent=YBL066C;Name=YBL066C;gene=SEF1;Alias=SEF1;Ontology_term=GO:0003674,GO:0005575,GO:0008150;Note=Putative%20transcription%20factor%2C%20has%20homolog%20in%20Kluyveromyces%20lactis;dbxref=SGD:S000000162;orf_classification=Verified
S288c_chr02	SGD	gene	99963	100307	.	+	.	ID=YBL065W;Name=YBL065W;Ontology_term=GO:0003674,GO:0005575,GO:0008150;Note=Dubious%20open%20reading%20frame%20unlikely%20to%20encode%20a%20protein%2C%20based%20on%20available%20experimental%20and%20comparative%20sequence%20data%3B%20partially%20overlaps%20verified%20ORF%20SEF1%2FYBL066C%3B%20YBL065W%20is%20a%20non-essential%20gene;dbxref=SGD:S000000161;orf_classification=Dubious
S288c_chr02	SGD	CDS	99963	100307	.	+	0	Parent=YBL065W;Name=YBL065W;Ontology_term=GO:0003674,GO:0005575,GO:0008150;Note=Dubious%20open%20reading%20frame%20unlikely%20to%20encode%20a%20protein%2C%20based%20on%20available%20experimental%20and%20comparative%20sequence%20data%3B%20partially%20overlaps%20verified%20ORF%20SEF1%2FYBL066C%3B%20YBL065W%20is%20a%20non-essential%20gene;dbxref=SGD:S000000161;orf_classification=Dubious
S288c_chr02	SGD	gene	100371	101156	.	-	.	ID=YBL064C;Name=YBL064C;gene=PRX1;Alias=PRX1;Ontology_term=GO:0005739,GO:0008379,GO:0034599,GO:0045454,GO:0046686;Note=Mitochondrial%20peroxiredoxin%20(1-Cys%20Prx)%20with%20thioredoxin%20peroxidase%20activity%2C%20has%20a%20role%20in%20reduction%20of%20hydroperoxides%3B%20reactivation%20requires%20Trr2p%20and%20glutathione%3B%20induced%20during%20respiratory%20growth%20and%20oxidative%20stress%3B%20phosphorylated;dbxref=SGD:S000000160;orf_classification=Verified
S288c_chr02	SGD	CDS	100371	101156	.	-	0	Parent=YBL064C;Name=YBL064C;gene=PRX1;Alias=PRX1;Ontology_term=GO:0005739,GO:0008379,GO:0034599,GO:0045454,GO:0046686;Note=Mitochondrial%20peroxiredoxin%20(1-Cys%20Prx)%20with%20thioredoxin%20peroxidase%20activity%2C%20has%20a%20role%20in%20reduction%20of%20hydroperoxides%3B%20reactivation%20requires%20Trr2p%20and%20glutathione%3B%20induced%20during%20respiratory%20growth%20and%20oxidative%20stress%3B%20phosphorylated;dbxref=SGD:S000000160;orf_classification=Verified
S288c_chr02	SGD	gene	101886	105221	.	+	.	ID=YBL063W;Name=YBL063W;gene=KIP1;Alias=KIP1,CIN9;Ontology_term=GO:0000070,GO:0000073,GO:0000092,GO:0003777,GO:0005200,GO:0005816,GO:0005871,GO:0005876,GO:0007019,GO:0030541;Note=Kinesin-related%20motor%20protein%20required%20for%20mitotic%20spindle%20assembly%2C%20S288c_chromosome%20segregation%2C%20and%202%20micron%20plasmid%20partitioning%3B%20functionally%20redundant%20with%20Cin8p%20for%20S288c_chromosomal%20but%20not%20plasmid%20functions;dbxref=SGD:S000000159;orf_classification=Verified
S288c_chr02	SGD	CDS	101886	105221	.	+	0	Parent=YBL063W;Name=YBL063W;gene=KIP1;Alias=KIP1,CIN9;Ontology_term=GO:0000070,GO:0000073,GO:0000092,GO:0003777,GO:0005200,GO:0005816,GO:0005871,GO:0005876,GO:0007019,GO:0030541;Note=Kinesin-related%20motor%20protein%20required%20for%20mitotic%20spindle%20assembly%2C%20S288c_chromosome%20segregation%2C%20and%202%20micron%20plasmid%20partitioning%3B%20functionally%20redundant%20with%20Cin8p%20for%20S288c_chromosomal%20but%20not%20plasmid%20functions;dbxref=SGD:S000000159;orf_classification=Verified
S288c_chr02	SGD	gene	105308	105688	.	+	.	ID=YBL062W;Name=YBL062W;Ontology_term=GO:0003674,GO:0005575,GO:0008150;Note=Dubious%20open%20reading%20frame%20unlikely%20to%20encode%20a%20protein%2C%20based%20on%20available%20experimental%20and%20comparative%20sequence%20data;dbxref=SGD:S000000158;orf_classification=Dubious
S288c_chr02	SGD	CDS	105308	105688	.	+	0	Parent=YBL062W;Name=YBL062W;Ontology_term=GO:0003674,GO:0005575,GO:0008150;Note=Dubious%20open%20reading%20frame%20unlikely%20to%20encode%20a%20protein%2C%20based%20on%20available%20experimental%20and%20comparative%20sequence%20data;dbxref=SGD:S000000158;orf_classification=Dubious
S288c_chr02	SGD	gene	105316	107406	.	-	.	ID=YBL061C;Name=YBL061C;gene=SKT5;Alias=SKT5,CAL2,CHS4,CSD4;Ontology_term=GO:0000131,GO:0000144,GO:0000910,GO:0005935,GO:0006970,GO:0008047,GO:0034221;Note=Activator%20of%20Chs3p%20(chitin%20synthase%20III)%2C%20recruits%20Chs3p%20to%20the%20bud%20neck%20via%20interaction%20with%20Bni4p%3B%20has%20similarity%20to%20Shc1p%2C%20which%20activates%20Chs3p%20during%20sporulation;dbxref=SGD:S000000157;orf_classification=Verified
S288c_chr02	SGD	CDS	105316	107406	.	-	0	Parent=YBL061C;Name=YBL061C;gene=SKT5;Alias=SKT5,CAL2,CHS4,CSD4;Ontology_term=GO:0000131,GO:0000144,GO:0000910,GO:0005935,GO:0006970,GO:0008047,GO:0034221;Note=Activator%20of%20Chs3p%20(chitin%20synthase%20III)%2C%20recruits%20Chs3p%20to%20the%20bud%20neck%20via%20interaction%20with%20Bni4p%3B%20has%20similarity%20to%20Shc1p%2C%20which%20activates%20Chs3p%20during%20sporulation;dbxref=SGD:S000000157;orf_classification=Verified
S288c_chr02	SGD	gene	107932	109995	.	+	.	ID=YBL060W;Name=YBL060W;gene=YEL1;Alias=YEL1;Ontology_term=GO:0005086,GO:0005737,GO:0005934,GO:0005935,GO:0008104,GO:0010513,GO:0051666;Note=Guanine%20nucleotide%20exchange%20factor%20specific%20for%20Arf3p%3B%20localized%20to%20the%20bud%20neck%20and%20tip%3B%20required%20for%20localization%20of%20Arf3p%20to%20the%20bud%20neck%20and%20tip;dbxref=SGD:S000000156;orf_classification=Verified
S288c_chr02	SGD	CDS	107932	109995	.	+	0	Parent=YBL060W;Name=YBL060W;gene=YEL1;Alias=YEL1;Ontology_term=GO:0005086,GO:0005737,GO:0005934,GO:0005935,GO:0008104,GO:0010513,GO:0051666;Note=Guanine%20nucleotide%20exchange%20factor%20specific%20for%20Arf3p%3B%20localized%20to%20the%20bud%20neck%20and%20tip%3B%20required%20for%20localization%20of%20Arf3p%20to%20the%20bud%20neck%20and%20tip;dbxref=SGD:S000000156;orf_classification=Verified
S288c_chr02	SGD	gene	110125	110539	.	-	.	ID=YBL059C-A;Name=YBL059C-A;gene=CMC2;Alias=CMC2;Ontology_term=GO:0003674,GO:0005634,GO:0005737,GO:0005758,GO:0033108;Note=Protein%20of%20the%20mitochondrial%20intermembrane%20space%20with%20a%20role%20in%20respiratory%20chain%20complex%20assembly%20or%20maintenance%3B%20contains%20twin%20Cx9C%20motifs%20that%20can%20form%20coiled%20coil-helix-coiled-coil%20helix%20fold;dbxref=SGD:S000007488;orf_classification=Verified
S288c_chr02	SGD	CDS	110125	110420	.	-	2	Parent=YBL059C-A;Name=YBL059C-A;gene=CMC2;Alias=CMC2;Ontology_term=GO:0003674,GO:0005634,GO:0005737,GO:0005758,GO:0033108;Note=Protein%20of%20the%20mitochondrial%20intermembrane%20space%20with%20a%20role%20in%20respiratory%20chain%20complex%20assembly%20or%20maintenance%3B%20contains%20twin%20Cx9C%20motifs%20that%20can%20form%20coiled%20coil-helix-coiled-coil%20helix%20fold;dbxref=SGD:S000007488;orf_classification=Verified
S288c_chr02	SGD	CDS	110506	110539	.	-	0	Parent=YBL059C-A;Name=YBL059C-A;gene=CMC2;Alias=CMC2;Ontology_term=GO:0003674,GO:0005634,GO:0005737,GO:0005758,GO:0033108;Note=Protein%20of%20the%20mitochondrial%20intermembrane%20space%20with%20a%20role%20in%20respiratory%20chain%20complex%20assembly%20or%20maintenance%3B%20contains%20twin%20Cx9C%20motifs%20that%20can%20form%20coiled%20coil-helix-coiled-coil%20helix%20fold;dbxref=SGD:S000007488;orf_classification=Verified
S288c_chr02	SGD	intron	110421	110505	.	-	.	Parent=YBL059C-A;Name=YBL059C-A;gene=CMC2;Alias=CMC2;Ontology_term=GO:0003674,GO:0005634,GO:0005737,GO:0005758,GO:0033108;Note=Protein%20of%20the%20mitochondrial%20intermembrane%20space%20with%20a%20role%20in%20respiratory%20chain%20complex%20assembly%20or%20maintenance%3B%20contains%20twin%20Cx9C%20motifs%20that%20can%20form%20coiled%20coil-helix-coiled-coil%20helix%20fold;dbxref=SGD:S000007488;orf_classification=Verified
S288c_chr02	SGD	gene	110594	111244	.	+	.	ID=YBL059W;Name=YBL059W;Ontology_term=GO:0003674,GO:0005739,GO:0008150;Note=Putative%20protein%20of%20unknown%20function%3B%20the%20authentic%2C%20non-tagged%20protein%20is%20detected%20in%20highly%20purified%20mitochondria%20in%20high-throughput%20studies;dbxref=SGD:S000000155;orf_classification=Uncharacterized
S288c_chr02	SGD	CDS	110594	110879	.	+	0	Parent=YBL059W;Name=YBL059W;Ontology_term=GO:0003674,GO:0005739,GO:0008150;Note=Putative%20protein%20of%20unknown%20function%3B%20the%20authentic%2C%20non-tagged%20protein%20is%20detected%20in%20highly%20purified%20mitochondria%20in%20high-throughput%20studies;dbxref=SGD:S000000155;orf_classification=Uncharacterized
S288c_chr02	SGD	CDS	110949	111244	.	+	2	Parent=YBL059W;Name=YBL059W;Ontology_term=GO:0003674,GO:0005739,GO:0008150;Note=Putative%20protein%20of%20unknown%20function%3B%20the%20authentic%2C%20non-tagged%20protein%20is%20detected%20in%20highly%20purified%20mitochondria%20in%20high-throughput%20studies;dbxref=SGD:S000000155;orf_classification=Uncharacterized
S288c_chr02	SGD	intron	110880	110948	.	+	.	Parent=YBL059W;Name=YBL059W;Ontology_term=GO:0003674,GO:0005739,GO:0008150;Note=Putative%20protein%20of%20unknown%20function%3B%20the%20authentic%2C%20non-tagged%20protein%20is%20detected%20in%20highly%20purified%20mitochondria%20in%20high-throughput%20studies;dbxref=SGD:S000000155;orf_classification=Uncharacterized
S288c_chr02	SGD	gene	111437	112708	.	+	.	ID=YBL058W;Name=YBL058W;gene=SHP1;Alias=SHP1,UBX1;Ontology_term=GO:0000045,GO:0005634,GO:0005737,GO:0005977,GO:0008599,GO:0030437,GO:0031134,GO:0034727,GO:0043161;Note=UBX%20(ubiquitin%20regulatory%20X)%20domain-containing%20protein%20that%20regulates%20Glc7p%20phosphatase%20activity%20and%20interacts%20with%20Cdc48p%3B%20interacts%20with%20ubiquitylated%20proteins%20in%20vivo%20and%20is%20required%20for%20degradation%20of%20a%20ubiquitylated%20model%20substrate;dbxref=SGD:S000000154;orf_classification=Verified
S288c_chr02	SGD	CDS	111437	112708	.	+	0	Parent=YBL058W;Name=YBL058W;gene=SHP1;Alias=SHP1,UBX1;Ontology_term=GO:0000045,GO:0005634,GO:0005737,GO:0005977,GO:0008599,GO:0030437,GO:0031134,GO:0034727,GO:0043161;Note=UBX%20(ubiquitin%20regulatory%20X)%20domain-containing%20protein%20that%20regulates%20Glc7p%20phosphatase%20activity%20and%20interacts%20with%20Cdc48p%3B%20interacts%20with%20ubiquitylated%20proteins%20in%20vivo%20and%20is%20required%20for%20degradation%20of%20a%20ubiquitylated%20model%20substrate;dbxref=SGD:S000000154;orf_classification=Verified
S288c_chr02	SGD	gene	112801	113427	.	-	.	ID=YBL057C;Name=YBL057C;gene=PTH2;Alias=PTH2;Ontology_term=GO:0004045,GO:0005737,GO:0005739,GO:0005741,GO:0032435;Note=One%20of%20two%20(see%20also%20PTH1)%20mitochondrially-localized%20peptidyl-tRNA%20hydrolases%3B%20negatively%20regulates%20the%20ubiquitin-proteasome%20pathway%20via%20interactions%20with%20ubiquitin-like%20ubiquitin-associated%20proteins%3B%20dispensable%20for%20cell%20growth;dbxref=SGD:S000000153;orf_classification=Verified
S288c_chr02	SGD	CDS	112801	113427	.	-	0	Parent=YBL057C;Name=YBL057C;gene=PTH2;Alias=PTH2;Ontology_term=GO:0004045,GO:0005737,GO:0005739,GO:0005741,GO:0032435;Note=One%20of%20two%20(see%20also%20PTH1)%20mitochondrially-localized%20peptidyl-tRNA%20hydrolases%3B%20negatively%20regulates%20the%20ubiquitin-proteasome%20pathway%20via%20interactions%20with%20ubiquitin-like%20ubiquitin-associated%20proteins%3B%20dispensable%20for%20cell%20growth;dbxref=SGD:S000000153;orf_classification=Verified
S288c_chr02	SGD	gene	113762	115168	.	+	.	ID=YBL056W;Name=YBL056W;gene=PTC3;Alias=PTC3;Ontology_term=GO:0000079,GO:0000173,GO:0004722,GO:0005634,GO:0005737,GO:0006470;Note=Type%202C%20protein%20phosphatase%20(PP2C)%3B%20dephosphorylates%20Hog1p%20(see%20also%20Ptc2p)%20to%20limit%20maximal%20kinase%20activity%20induced%20by%20osmotic%20stress%3B%20dephosphorylates%20T169%20phosphorylated%20Cdc28p%20(see%20also%20Ptc2p)%3B%20role%20in%20DNA%20checkpoint%20inactivation;dbxref=SGD:S000000152;orf_classification=Verified
S288c_chr02	SGD	CDS	113762	115168	.	+	0	Parent=YBL056W;Name=YBL056W;gene=PTC3;Alias=PTC3;Ontology_term=GO:0000079,GO:0000173,GO:0004722,GO:0005634,GO:0005737,GO:0006470;Note=Type%202C%20protein%20phosphatase%20(PP2C)%3B%20dephosphorylates%20Hog1p%20(see%20also%20Ptc2p)%20to%20limit%20maximal%20kinase%20activity%20induced%20by%20osmotic%20stress%3B%20dephosphorylates%20T169%20phosphorylated%20Cdc28p%20(see%20also%20Ptc2p)%3B%20role%20in%20DNA%20checkpoint%20inactivation;dbxref=SGD:S000000152;orf_classification=Verified
S288c_chr02	SGD	gene	115573	116829	.	-	.	ID=YBL055C;Name=YBL055C;Alias=Tat-D;Ontology_term=GO:0004519,GO:0005737,GO:0006309,GO:0008296,GO:0034599;Note=3'--%3E5'%20exonuclease%20and%20endonuclease%20with%20a%20possible%20role%20in%20apoptosis%3B%20has%20similarity%20to%20mammalian%20and%20C.%20elegans%20apoptotic%20nucleases;dbxref=SGD:S000000151;orf_classification=Verified
S288c_chr02	SGD	CDS	115573	116829	.	-	0	Parent=YBL055C;Name=YBL055C;Alias=Tat-D;Ontology_term=GO:0004519,GO:0005737,GO:0006309,GO:0008296,GO:0034599;Note=3'--%3E5'%20exonuclease%20and%20endonuclease%20with%20a%20possible%20role%20in%20apoptosis%3B%20has%20similarity%20to%20mammalian%20and%20C.%20elegans%20apoptotic%20nucleases;dbxref=SGD:S000000151;orf_classification=Verified
S288c_chr02	SGD	gene	117589	119166	.	+	.	ID=YBL054W;Name=YBL054W;gene=TOD6;Alias=TOD6,PBF1;Ontology_term=GO:0005634,GO:0005737,GO:0006357,GO:0033698,GO:0043565,GO:0070210;Note=PAC%20motif%20binding%20protein%20involved%20in%20rRNA%20and%20ribosome%20biogenesis%3B%20subunit%20of%20the%20RPD3L%20histone%20deacetylase%20complex%3B%20Myb-like%20HTH%20transcription%20factor%2C%20similar%20to%20Dot6p%3B%20hypophosphorylated%20by%20rapamycin%20treatment%20in%20a%20Sch9p-dependent%20manne;dbxref=SGD:S000000150;orf_classification=Verified
S288c_chr02	SGD	CDS	117589	119166	.	+	0	Parent=YBL054W;Name=YBL054W;gene=TOD6;Alias=TOD6,PBF1;Ontology_term=GO:0005634,GO:0005737,GO:0006357,GO:0033698,GO:0043565,GO:0070210;Note=PAC%20motif%20binding%20protein%20involved%20in%20rRNA%20and%20ribosome%20biogenesis%3B%20subunit%20of%20the%20RPD3L%20histone%20deacetylase%20complex%3B%20Myb-like%20HTH%20transcription%20factor%2C%20similar%20to%20Dot6p%3B%20hypophosphorylated%20by%20rapamycin%20treatment%20in%20a%20Sch9p-dependent%20manne;dbxref=SGD:S000000150;orf_classification=Verified
S288c_chr02	SGD	gene	119335	119709	.	+	.	ID=YBL053W;Name=YBL053W;Ontology_term=GO:0003674,GO:0005575,GO:0008150;Note=Dubious%20open%20reading%20frame%20unlikely%20to%20encode%20a%20protein%2C%20based%20on%20available%20experimental%20and%20comparative%20sequence%20data;dbxref=SGD:S000000149;orf_classification=Dubious
S288c_chr02	SGD	CDS	119335	119709	.	+	0	Parent=YBL053W;Name=YBL053W;Ontology_term=GO:0003674,GO:0005575,GO:0008150;Note=Dubious%20open%20reading%20frame%20unlikely%20to%20encode%20a%20protein%2C%20based%20on%20available%20experimental%20and%20comparative%20sequence%20data;dbxref=SGD:S000000149;orf_classification=Dubious
S288c_chr02	SGD	gene	119379	121874	.	-	.	ID=YBL052C;Name=YBL052C;gene=SAS3;Alias=SAS3;Ontology_term=GO:0004402,GO:0006348,GO:0016568,GO:0016573,GO:0030466,GO:0033100;Note=Histone%20acetyltransferase%20catalytic%20subunit%20of%20NuA3%20complex%20that%20acetylates%20histone%20H3%2C%20involved%20in%20transcriptional%20silencing%3B%20homolog%20of%20the%20mammalian%20MOZ%20proto-oncogene%3B%20mutant%20has%20aneuploidy%20tolerance%3B%20sas3gcn5%20double%20mutation%20is%20lethal;dbxref=SGD:S000000148;orf_classification=Verified
S288c_chr02	SGD	CDS	119379	121874	.	-	0	Parent=YBL052C;Name=YBL052C;gene=SAS3;Alias=SAS3;Ontology_term=GO:0004402,GO:0006348,GO:0016568,GO:0016573,GO:0030466,GO:0033100;Note=Histone%20acetyltransferase%20catalytic%20subunit%20of%20NuA3%20complex%20that%20acetylates%20histone%20H3%2C%20involved%20in%20transcriptional%20silencing%3B%20homolog%20of%20the%20mammalian%20MOZ%20proto-oncogene%3B%20mutant%20has%20aneuploidy%20tolerance%3B%20sas3gcn5%20double%20mutation%20is%20lethal;dbxref=SGD:S000000148;orf_classification=Verified
S288c_chr02	SGD	gene	122753	124759	.	-	.	ID=YBL051C;Name=YBL051C;gene=PIN4;Alias=PIN4,MDT1;Ontology_term=GO:0000077,GO:0000086,GO:0003674,GO:0005737;Note=Protein%20involved%20in%20G2%2FM%20phase%20progression%20and%20response%20to%20DNA%20damage%2C%20interacts%20with%20Rad53p%3B%20contains%20an%20RNA%20recognition%20motif%2C%20a%20nuclear%20localization%20signal%2C%20and%20several%20SQ%2FTQ%20cluster%20domains%3B%20hyperphosphorylated%20in%20response%20to%20DNA%20damage;dbxref=SGD:S000000147;orf_classification=Verified
S288c_chr02	SGD	CDS	122753	124759	.	-	0	Parent=YBL051C;Name=YBL051C;gene=PIN4;Alias=PIN4,MDT1;Ontology_term=GO:0000077,GO:0000086,GO:0003674,GO:0005737;Note=Protein%20involved%20in%20G2%2FM%20phase%20progression%20and%20response%20to%20DNA%20damage%2C%20interacts%20with%20Rad53p%3B%20contains%20an%20RNA%20recognition%20motif%2C%20a%20nuclear%20localization%20signal%2C%20and%20several%20SQ%2FTQ%20cluster%20domains%3B%20hyperphosphorylated%20in%20response%20to%20DNA%20damage;dbxref=SGD:S000000147;orf_classification=Verified
S288c_chr02	SGD	gene	125125	126119	.	+	.	ID=YBL050W;Name=YBL050W;gene=SEC17;Alias=SEC17,RNS3;Ontology_term=GO:0000300,GO:0001671,GO:0005483,GO:0005829,GO:0006914,GO:0031201,GO:0035494,GO:0042144,GO:0048280;Note=Peripheral%20membrane%20protein%20required%20for%20vesicular%20transport%20between%20ER%20and%20Golgi%2C%20the%20'priming'%20step%20in%20homotypic%20vacuole%20fusion%2C%20and%20autophagy%3B%20stimulates%20the%20ATPase%20activity%20of%20Sec18p%3B%20has%20similarity%20to%20mammalian%20alpha-SNAP;dbxref=SGD:S000000146;orf_classification=Verified
S288c_chr02	SGD	CDS	125125	125154	.	+	0	Parent=YBL050W;Name=YBL050W;gene=SEC17;Alias=SEC17,RNS3;Ontology_term=GO:0000300,GO:0001671,GO:0005483,GO:0005829,GO:0006914,GO:0031201,GO:0035494,GO:0042144,GO:0048280;Note=Peripheral%20membrane%20protein%20required%20for%20vesicular%20transport%20between%20ER%20and%20Golgi%2C%20the%20'priming'%20step%20in%20homotypic%20vacuole%20fusion%2C%20and%20autophagy%3B%20stimulates%20the%20ATPase%20activity%20of%20Sec18p%3B%20has%20similarity%20to%20mammalian%20alpha-SNAP;dbxref=SGD:S000000146;orf_classification=Verified
S288c_chr02	SGD	CDS	125271	126119	.	+	0	Parent=YBL050W;Name=YBL050W;gene=SEC17;Alias=SEC17,RNS3;Ontology_term=GO:0000300,GO:0001671,GO:0005483,GO:0005829,GO:0006914,GO:0031201,GO:0035494,GO:0042144,GO:0048280;Note=Peripheral%20membrane%20protein%20required%20for%20vesicular%20transport%20between%20ER%20and%20Golgi%2C%20the%20'priming'%20step%20in%20homotypic%20vacuole%20fusion%2C%20and%20autophagy%3B%20stimulates%20the%20ATPase%20activity%20of%20Sec18p%3B%20has%20similarity%20to%20mammalian%20alpha-SNAP;dbxref=SGD:S000000146;orf_classification=Verified
S288c_chr02	SGD	intron	125155	125270	.	+	.	Parent=YBL050W;Name=YBL050W;gene=SEC17;Alias=SEC17,RNS3;Ontology_term=GO:0000300,GO:0001671,GO:0005483,GO:0005829,GO:0006914,GO:0031201,GO:0035494,GO:0042144,GO:0048280;Note=Peripheral%20membrane%20protein%20required%20for%20vesicular%20transport%20between%20ER%20and%20Golgi%2C%20the%20'priming'%20step%20in%20homotypic%20vacuole%20fusion%2C%20and%20autophagy%3B%20stimulates%20the%20ATPase%20activity%20of%20Sec18p%3B%20has%20similarity%20to%20mammalian%20alpha-SNAP;dbxref=SGD:S000000146;orf_classification=Verified
S288c_chr02	SGD	gene	126828	127244	.	+	.	ID=YBL049W;Name=YBL049W;gene=MOH1;Alias=MOH1;Ontology_term=GO:0003674,GO:0005575,GO:0008150;Note=Protein%20of%20unknown%20function%2C%20has%20homology%20to%20kinase%20Snf7p%3B%20not%20required%20for%20growth%20on%20nonfermentable%20carbon%20sources%3B%20essential%20for%20survival%20in%20stationary%20phase;dbxref=SGD:S000000145;orf_classification=Verified
S288c_chr02	SGD	CDS	126828	127244	.	+	0	Parent=YBL049W;Name=YBL049W;gene=MOH1;Alias=MOH1;Ontology_term=GO:0003674,GO:0005575,GO:0008150;Note=Protein%20of%20unknown%20function%2C%20has%20homology%20to%20kinase%20Snf7p%3B%20not%20required%20for%20growth%20on%20nonfermentable%20carbon%20sources%3B%20essential%20for%20survival%20in%20stationary%20phase;dbxref=SGD:S000000145;orf_classification=Verified
S288c_chr02	SGD	gene	127299	127610	.	+	.	ID=YBL048W;Name=YBL048W;gene=RRT1;Alias=RRT1;Ontology_term=GO:0003674,GO:0005575,GO:0008150;Note=Identified%20in%20a%20screen%20for%20mutants%20with%20increased%20levels%20of%20rDNA%20transcription%3B%20dubious%20open%20reading%20frame%20unlikely%20to%20encode%20a%20protein%2C%20based%20on%20experimental%20and%20comparative%20sequence%20data;dbxref=SGD:S000000144;orf_classification=Dubious
S288c_chr02	SGD	CDS	127299	127610	.	+	0	Parent=YBL048W;Name=YBL048W;gene=RRT1;Alias=RRT1;Ontology_term=GO:0003674,GO:0005575,GO:0008150;Note=Identified%20in%20a%20screen%20for%20mutants%20with%20increased%20levels%20of%20rDNA%20transcription%3B%20dubious%20open%20reading%20frame%20unlikely%20to%20encode%20a%20protein%2C%20based%20on%20experimental%20and%20comparative%20sequence%20data;dbxref=SGD:S000000144;orf_classification=Dubious
S288c_chr02	SGD	gene	127895	132040	.	-	.	ID=YBL047C;Name=YBL047C;gene=EDE1;Alias=EDE1,BUD15;Ontology_term=GO:0005934,GO:0005935,GO:0006897,GO:0030479,GO:0030968,GO:0043130,GO:0043332;Note=Key%20endocytic%20protein%20involved%20in%20a%20network%20of%20interactions%20with%20other%20endocytic%20proteins%2C%20binds%20membranes%20in%20a%20ubiquitin-dependent%20manner%2C%20may%20also%20bind%20ubiquitinated%20membrane-associated%20proteins;dbxref=SGD:S000000143;orf_classification=Verified
S288c_chr02	SGD	CDS	127895	132040	.	-	0	Parent=YBL047C;Name=YBL047C;gene=EDE1;Alias=EDE1,BUD15;Ontology_term=GO:0005934,GO:0005935,GO:0006897,GO:0030479,GO:0030968,GO:0043130,GO:0043332;Note=Key%20endocytic%20protein%20involved%20in%20a%20network%20of%20interactions%20with%20other%20endocytic%20proteins%2C%20binds%20membranes%20in%20a%20ubiquitin-dependent%20manner%2C%20may%20also%20bind%20ubiquitinated%20membrane-associated%20proteins;dbxref=SGD:S000000143;orf_classification=Verified
S288c_chr02	SGD	gene	132424	133749	.	+	.	ID=YBL046W;Name=YBL046W;gene=PSY4;Alias=PSY4;Ontology_term=GO:0005634,GO:0005737,GO:0006470,GO:0019888,GO:0042493;Note=Putative%20regulatory%20subunit%20of%20an%20evolutionarily%20conserved%20protein%20phosphatase%3B%20localization%20is%20cell-cycle%20dependent%20and%20regulated%20by%20Cdc28p%20phosphorylation%3B%20required%20for%20cisplatin%20resistance%3B%20homolog%20of%20mammalian%20R2;dbxref=SGD:S000000142;orf_classification=Verified
S288c_chr02	SGD	CDS	132424	133749	.	+	0	Parent=YBL046W;Name=YBL046W;gene=PSY4;Alias=PSY4;Ontology_term=GO:0005634,GO:0005737,GO:0006470,GO:0019888,GO:0042493;Note=Putative%20regulatory%20subunit%20of%20an%20evolutionarily%20conserved%20protein%20phosphatase%3B%20localization%20is%20cell-cycle%20dependent%20and%20regulated%20by%20Cdc28p%20phosphorylation%3B%20required%20for%20cisplatin%20resistance%3B%20homolog%20of%20mammalian%20R2;dbxref=SGD:S000000142;orf_classification=Verified
S288c_chr02	SGD	gene	134143	135516	.	-	.	ID=YBL045C;Name=YBL045C;gene=COR1;Alias=COR1,QCR1;Ontology_term=GO:0005739,GO:0005750,GO:0008121,GO:0009060;Note=Core%20subunit%20of%20the%20ubiquinol-cytoS288c_chrome%20c%20reductase%20complex%20(bc1%20complex)%2C%20which%20is%20a%20component%20of%20the%20mitochondrial%20inner%20membrane%20electron%20transport%20chain;dbxref=SGD:S000000141;orf_classification=Verified
S288c_chr02	SGD	CDS	134143	135516	.	-	0	Parent=YBL045C;Name=YBL045C;gene=COR1;Alias=COR1,QCR1;Ontology_term=GO:0005739,GO:0005750,GO:0008121,GO:0009060;Note=Core%20subunit%20of%20the%20ubiquinol-cytoS288c_chrome%20c%20reductase%20complex%20(bc1%20complex)%2C%20which%20is%20a%20component%20of%20the%20mitochondrial%20inner%20membrane%20electron%20transport%20chain;dbxref=SGD:S000000141;orf_classification=Verified
S288c_chr02	SGD	gene	135998	136366	.	+	.	ID=YBL044W;Name=YBL044W;Ontology_term=GO:0003674,GO:0005575,GO:0008150;Note=Putative%20protein%20of%20unknown%20function%3B%20YBL044W%20is%20not%20an%20essential%20protein;dbxref=SGD:S000000140;orf_classification=Uncharacterized
S288c_chr02	SGD	CDS	135998	136366	.	+	0	Parent=YBL044W;Name=YBL044W;Ontology_term=GO:0003674,GO:0005575,GO:0008150;Note=Putative%20protein%20of%20unknown%20function%3B%20YBL044W%20is%20not%20an%20essential%20protein;dbxref=SGD:S000000140;orf_classification=Uncharacterized
S288c_chr02	SGD	gene	136688	137461	.	+	.	ID=YBL043W;Name=YBL043W;gene=ECM13;Alias=ECM13;Ontology_term=GO:0003674,GO:0005575,GO:0031505;Note=Non-essential%20protein%20of%20unknown%20function%3B%20induced%20by%20treatment%20with%208-methoxypsoralen%20and%20UVA%20irradiation;dbxref=SGD:S000000139;orf_classification=Verified
S288c_chr02	SGD	CDS	136688	137461	.	+	0	Parent=YBL043W;Name=YBL043W;gene=ECM13;Alias=ECM13;Ontology_term=GO:0003674,GO:0005575,GO:0031505;Note=Non-essential%20protein%20of%20unknown%20function%3B%20induced%20by%20treatment%20with%208-methoxypsoralen%20and%20UVA%20irradiation;dbxref=SGD:S000000139;orf_classification=Verified
S288c_chr02	SGD	gene	138341	140260	.	-	.	ID=YBL042C;Name=YBL042C;gene=FUI1;Alias=FUI1;Ontology_term=GO:0005886,GO:0015213,GO:0015862,GO:0055085;Note=High%20affinity%20uridine%20permease%2C%20localizes%20to%20the%20plasma%20membrane%3B%20also%20mediates%20low%20but%20significant%20transport%20of%20the%20cytotoxic%20nucleoside%20analog%205-fluorouridine%3B%20not%20involved%20in%20uracil%20transport;dbxref=SGD:S000000138;orf_classification=Verified
S288c_chr02	SGD	CDS	138341	140260	.	-	0	Parent=YBL042C;Name=YBL042C;gene=FUI1;Alias=FUI1;Ontology_term=GO:0005886,GO:0015213,GO:0015862,GO:0055085;Note=High%20affinity%20uridine%20permease%2C%20localizes%20to%20the%20plasma%20membrane%3B%20also%20mediates%20low%20but%20significant%20transport%20of%20the%20cytotoxic%20nucleoside%20analog%205-fluorouridine%3B%20not%20involved%20in%20uracil%20transport;dbxref=SGD:S000000138;orf_classification=Verified
S288c_chr02	SGD	gene	141247	141972	.	+	.	ID=YBL041W;Name=YBL041W;gene=PRE7;Alias=PRE7,PRS3;Ontology_term=GO:0003674,GO:0005634,GO:0005789,GO:0010499,GO:0019774,GO:0034515,GO:0043161;Note=Beta%206%20subunit%20of%20the%2020S%20proteasome;dbxref=SGD:S000000137;orf_classification=Verified
S288c_chr02	SGD	CDS	141247	141972	.	+	0	Parent=YBL041W;Name=YBL041W;gene=PRE7;Alias=PRE7,PRS3;Ontology_term=GO:0003674,GO:0005634,GO:0005789,GO:0010499,GO:0019774,GO:0034515,GO:0043161;Note=Beta%206%20subunit%20of%20the%2020S%20proteasome;dbxref=SGD:S000000137;orf_classification=Verified
S288c_chr02	SGD	gene	142112	142868	.	-	.	ID=YBL040C;Name=YBL040C;gene=ERD2;Alias=ERD2;Ontology_term=GO:0006621,GO:0006888,GO:0030176,GO:0045015;Note=HDEL%20receptor%2C%20an%20integral%20membrane%20protein%20that%20binds%20to%20the%20HDEL%20motif%20in%20proteins%20destined%20for%20retention%20in%20the%20endoplasmic%20reticulum%3B%20has%20a%20role%20in%20maintenance%20of%20normal%20levels%20of%20ER-resident%20proteins;dbxref=SGD:S000000136;orf_classification=Verified
S288c_chr02	SGD	CDS	142112	142749	.	-	2	Parent=YBL040C;Name=YBL040C;gene=ERD2;Alias=ERD2;Ontology_term=GO:0006621,GO:0006888,GO:0030176,GO:0045015;Note=HDEL%20receptor%2C%20an%20integral%20membrane%20protein%20that%20binds%20to%20the%20HDEL%20motif%20in%20proteins%20destined%20for%20retention%20in%20the%20endoplasmic%20reticulum%3B%20has%20a%20role%20in%20maintenance%20of%20normal%20levels%20of%20ER-resident%20proteins;dbxref=SGD:S000000136;orf_classification=Verified
S288c_chr02	SGD	CDS	142847	142868	.	-	0	Parent=YBL040C;Name=YBL040C;gene=ERD2;Alias=ERD2;Ontology_term=GO:0006621,GO:0006888,GO:0030176,GO:0045015;Note=HDEL%20receptor%2C%20an%20integral%20membrane%20protein%20that%20binds%20to%20the%20HDEL%20motif%20in%20proteins%20destined%20for%20retention%20in%20the%20endoplasmic%20reticulum%3B%20has%20a%20role%20in%20maintenance%20of%20normal%20levels%20of%20ER-resident%20proteins;dbxref=SGD:S000000136;orf_classification=Verified
S288c_chr02	SGD	intron	142750	142846	.	-	.	Parent=YBL040C;Name=YBL040C;gene=ERD2;Alias=ERD2;Ontology_term=GO:0006621,GO:0006888,GO:0030176,GO:0045015;Note=HDEL%20receptor%2C%20an%20integral%20membrane%20protein%20that%20binds%20to%20the%20HDEL%20motif%20in%20proteins%20destined%20for%20retention%20in%20the%20endoplasmic%20reticulum%3B%20has%20a%20role%20in%20maintenance%20of%20normal%20levels%20of%20ER-resident%20proteins;dbxref=SGD:S000000136;orf_classification=Verified
S288c_chr02	SGD	gene	143393	143572	.	+	.	ID=YBL039W-B;Name=YBL039W-B;Alias=YBL039W-A;Ontology_term=GO:0003674,GO:0005575,GO:0008150;Note=Putative%20protein%20of%20unknown%20function;dbxref=SGD:S000028517;orf_classification=Uncharacterized
S288c_chr02	SGD	CDS	143393	143572	.	+	0	Parent=YBL039W-B;Name=YBL039W-B;Alias=YBL039W-A;Ontology_term=GO:0003674,GO:0005575,GO:0008150;Note=Putative%20protein%20of%20unknown%20function;dbxref=SGD:S000028517;orf_classification=Uncharacterized
S288c_chr02	SGD	gene	143989	145728	.	-	.	ID=YBL039C;Name=YBL039C;gene=URA7;Alias=URA7;Ontology_term=GO:0003883,GO:0005829,GO:0006241,GO:0008654,GO:0019856;Note=Major%20CTP%20synthase%20isozyme%20(see%20also%20URA8)%2C%20catalyzes%20the%20ATP-dependent%20transfer%20of%20the%20amide%20nitrogen%20from%20glutamine%20to%20UTP%2C%20forming%20CTP%2C%20the%20final%20step%20in%20de%20novo%20biosynthesis%20of%20pyrimidines%3B%20involved%20in%20phospholipid%20biosynthesis;dbxref=SGD:S000000135;orf_classification=Verified
S288c_chr02	SGD	CDS	143989	145728	.	-	0	Parent=YBL039C;Name=YBL039C;gene=URA7;Alias=URA7;Ontology_term=GO:0003883,GO:0005829,GO:0006241,GO:0008654,GO:0019856;Note=Major%20CTP%20synthase%20isozyme%20(see%20also%20URA8)%2C%20catalyzes%20the%20ATP-dependent%20transfer%20of%20the%20amide%20nitrogen%20from%20glutamine%20to%20UTP%2C%20forming%20CTP%2C%20the%20final%20step%20in%20de%20novo%20biosynthesis%20of%20pyrimidines%3B%20involved%20in%20phospholipid%20biosynthesis;dbxref=SGD:S000000135;orf_classification=Verified
S288c_chr02	SGD	gene	144948	145031	.	-	.	ID=YBL039C-A;Name=YBL039C-A;Ontology_term=GO:0003674,GO:0005575,GO:0008150;Note=Dubious%20open%20reading%20frame%20unlikely%20to%20encode%20a%20protein%2C%20based%20on%20available%20experimental%20and%20comparative%20sequence%20data%3B%20completely%20overlaps%20the%20verified%20ORF%20URA7%3B%20identified%20by%20expression%20profiling%20and%20mass%20spectrometry;dbxref=SGD:S000028814;orf_classification=Dubious
S288c_chr02	SGD	CDS	144948	145031	.	-	0	Parent=YBL039C-A;Name=YBL039C-A;Ontology_term=GO:0003674,GO:0005575,GO:0008150;Note=Dubious%20open%20reading%20frame%20unlikely%20to%20encode%20a%20protein%2C%20based%20on%20available%20experimental%20and%20comparative%20sequence%20data%3B%20completely%20overlaps%20the%20verified%20ORF%20URA7%3B%20identified%20by%20expression%20profiling%20and%20mass%20spectrometry;dbxref=SGD:S000028814;orf_classification=Dubious
S288c_chr02	SGD	gene	146187	146885	.	+	.	ID=YBL038W;Name=YBL038W;gene=MRPL16;Alias=MRPL16;Ontology_term=GO:0000048,GO:0003735,GO:0005739,GO:0005762,GO:0032543;Note=Mitochondrial%20ribosomal%20protein%20of%20the%20large%20subunit;dbxref=SGD:S000000134;orf_classification=Verified
S288c_chr02	SGD	CDS	146187	146885	.	+	0	Parent=YBL038W;Name=YBL038W;gene=MRPL16;Alias=MRPL16;Ontology_term=GO:0000048,GO:0003735,GO:0005739,GO:0005762,GO:0032543;Note=Mitochondrial%20ribosomal%20protein%20of%20the%20large%20subunit;dbxref=SGD:S000000134;orf_classification=Verified
S288c_chr02	SGD	gene	147209	150286	.	+	.	ID=YBL037W;Name=YBL037W;gene=APL3;Alias=APL3;Ontology_term=GO:0003674,GO:0016192,GO:0030122;Note=Alpha-adaptin%2C%20large%20subunit%20of%20the%20clathrin%20associated%20protein%20complex%20(AP-2)%3B%20involved%20in%20vesicle%20mediated%20transport;dbxref=SGD:S000000133;orf_classification=Verified
S288c_chr02	SGD	CDS	147209	150286	.	+	0	Parent=YBL037W;Name=YBL037W;gene=APL3;Alias=APL3;Ontology_term=GO:0003674,GO:0016192,GO:0030122;Note=Alpha-adaptin%2C%20large%20subunit%20of%20the%20clathrin%20associated%20protein%20complex%20(AP-2)%3B%20involved%20in%20vesicle%20mediated%20transport;dbxref=SGD:S000000133;orf_classification=Verified
S288c_chr02	SGD	gene	150447	151220	.	-	.	ID=YBL036C;Name=YBL036C;Ontology_term=GO:0005575,GO:0008150,GO:0030170;Note=Putative%20non-specific%20single-domain%20racemase%20based%20on%20structural%20similarity%3B%20binds%20pyridoxal%205'-phosphate%3B%20expression%20of%20GFP-fusion%20protein%20induced%20in%20response%20to%20the%20DNA-damaging%20agent%20MMS;dbxref=SGD:S000000132;orf_classification=Verified
S288c_chr02	SGD	CDS	150447	151220	.	-	0	Parent=YBL036C;Name=YBL036C;Ontology_term=GO:0005575,GO:0008150,GO:0030170;Note=Putative%20non-specific%20single-domain%20racemase%20based%20on%20structural%20similarity%3B%20binds%20pyridoxal%205'-phosphate%3B%20expression%20of%20GFP-fusion%20protein%20induced%20in%20response%20to%20the%20DNA-damaging%20agent%20MMS;dbxref=SGD:S000000132;orf_classification=Verified
S288c_chr02	SGD	gene	151493	153610	.	-	.	ID=YBL035C;Name=YBL035C;gene=POL12;Alias=POL12;Ontology_term=GO:0003887,GO:0005634,GO:0005635,GO:0005658,GO:0006270,GO:0006273,GO:0016233;Note=B%20subunit%20of%20DNA%20polymerase%20alpha-primase%20complex%2C%20required%20for%20initiation%20of%20DNA%20replication%20during%20mitotic%20and%20premeiotic%20DNA%20synthesis%3B%20also%20functions%20in%20telomere%20capping%20and%20length%20regulation;dbxref=SGD:S000000131;orf_classification=Verified
S288c_chr02	SGD	CDS	151493	153610	.	-	0	Parent=YBL035C;Name=YBL035C;gene=POL12;Alias=POL12;Ontology_term=GO:0003887,GO:0005634,GO:0005635,GO:0005658,GO:0006270,GO:0006273,GO:0016233;Note=B%20subunit%20of%20DNA%20polymerase%20alpha-primase%20complex%2C%20required%20for%20initiation%20of%20DNA%20replication%20during%20mitotic%20and%20premeiotic%20DNA%20synthesis%3B%20also%20functions%20in%20telomere%20capping%20and%20length%20regulation;dbxref=SGD:S000000131;orf_classification=Verified
S288c_chr02	SGD	gene	153848	158389	.	-	.	ID=YBL034C;Name=YBL034C;gene=STU1;Alias=STU1;Ontology_term=GO:0005200,GO:0005816,GO:0007020;Note=Component%20of%20the%20mitotic%20spindle%20that%20binds%20to%20interpolar%20microtubules%20via%20its%20association%20with%20beta-tubulin%20(Tub2p)%3B%20required%20for%20interpolar%20microtubules%20to%20provide%20an%20outward%20force%20on%20the%20spindle%20poles;dbxref=SGD:S000000130;orf_classification=Verified
S288c_chr02	SGD	CDS	153848	158389	.	-	0	Parent=YBL034C;Name=YBL034C;gene=STU1;Alias=STU1;Ontology_term=GO:0005200,GO:0005816,GO:0007020;Note=Component%20of%20the%20mitotic%20spindle%20that%20binds%20to%20interpolar%20microtubules%20via%20its%20association%20with%20beta-tubulin%20(Tub2p)%3B%20required%20for%20interpolar%20microtubules%20to%20provide%20an%20outward%20force%20on%20the%20spindle%20poles;dbxref=SGD:S000000130;orf_classification=Verified
S288c_chr02	SGD	gene	158656	159693	.	-	.	ID=YBL033C;Name=YBL033C;gene=RIB1;Alias=RIB1;Ontology_term=GO:0005634,GO:0005737,GO:0009231,GO:0019238;Note=GTP%20cyclohydrolase%20II%3B%20catalyzes%20the%20first%20step%20of%20the%20riboflavin%20biosynthesis%20pathway;dbxref=SGD:S000000129;orf_classification=Verified
S288c_chr02	SGD	CDS	158656	159693	.	-	0	Parent=YBL033C;Name=YBL033C;gene=RIB1;Alias=RIB1;Ontology_term=GO:0005634,GO:0005737,GO:0009231,GO:0019238;Note=GTP%20cyclohydrolase%20II%3B%20catalyzes%20the%20first%20step%20of%20the%20riboflavin%20biosynthesis%20pathway;dbxref=SGD:S000000129;orf_classification=Verified
S288c_chr02	SGD	gene	160184	161329	.	+	.	ID=YBL032W;Name=YBL032W;gene=HEK2;Alias=HEK2,KHD1;Ontology_term=GO:0000784,GO:0000932,GO:0003729,GO:0005737,GO:0007004,GO:0008298,GO:0048255;Note=RNA%20binding%20protein%20involved%20in%20the%20asymmetric%20localization%20of%20ASH1%20mRNA%3B%20represses%20translation%20of%20ASH1%20mRNA%2C%20an%20effect%20reversed%20by%20Yck1p-dependent%20phosphoryation%3B%20regulates%20telomere%20position%20effect%20and%20length%3B%20similarity%20to%20hnRNP-K;dbxref=SGD:S000000128;orf_classification=Verified
S288c_chr02	SGD	CDS	160184	161329	.	+	0	Parent=YBL032W;Name=YBL032W;gene=HEK2;Alias=HEK2,KHD1;Ontology_term=GO:0000784,GO:0000932,GO:0003729,GO:0005737,GO:0007004,GO:0008298,GO:0048255;Note=RNA%20binding%20protein%20involved%20in%20the%20asymmetric%20localization%20of%20ASH1%20mRNA%3B%20represses%20translation%20of%20ASH1%20mRNA%2C%20an%20effect%20reversed%20by%20Yck1p-dependent%20phosphoryation%3B%20regulates%20telomere%20position%20effect%20and%20length%3B%20similarity%20to%20hnRNP-K;dbxref=SGD:S000000128;orf_classification=Verified
S288c_chr02	SGD	gene	161699	162715	.	+	.	ID=YBL031W;Name=YBL031W;gene=SHE1;Alias=SHE1;Ontology_term=GO:0000022,GO:0000235,GO:0003674,GO:0005819,GO:0005880,GO:0005935,GO:0015630;Note=Mitotic%20spindle%20protein%20that%20interacts%20with%20components%20of%20the%20Dam1%20(DASH)%20complex%2C%20its%20effector%20Sli15p%2C%20and%20microtubule-associated%20protein%20Bim1p%3B%20also%20localizes%20to%20nuclear%20microtubules%20and%20to%20the%20bud%20neck%20in%20a%20ring-shaped%20structure;dbxref=SGD:S000000127;orf_classification=Verified
S288c_chr02	SGD	CDS	161699	162715	.	+	0	Parent=YBL031W;Name=YBL031W;gene=SHE1;Alias=SHE1;Ontology_term=GO:0000022,GO:0000235,GO:0003674,GO:0005819,GO:0005880,GO:0005935,GO:0015630;Note=Mitotic%20spindle%20protein%20that%20interacts%20with%20components%20of%20the%20Dam1%20(DASH)%20complex%2C%20its%20effector%20Sli15p%2C%20and%20microtubule-associated%20protein%20Bim1p%3B%20also%20localizes%20to%20nuclear%20microtubules%20and%20to%20the%20bud%20neck%20in%20a%20ring-shaped%20structure;dbxref=SGD:S000000127;orf_classification=Verified
S288c_chr02	SGD	gene	163041	163997	.	-	.	ID=YBL030C;Name=YBL030C;gene=PET9;Alias=PET9,AAC2,ANC2,OP1;Ontology_term=GO:0005471,GO:0005739,GO:0005743,GO:0006839,GO:0006915,GO:0009060,GO:0009061,GO:0015866,GO:0015867,GO:0015886,GO:0055085;Note=Major%20ADP%2FATP%20carrier%20of%20the%20mitochondrial%20inner%20membrane%2C%20exchanges%20cytosolic%20ADP%20for%20mitochondrially%20synthesized%20ATP%3B%20also%20imports%20heme%20and%20ATP%3B%20phosphorylated%3B%20required%20for%20viability%20in%20many%20lab%20strains%20that%20carry%20a%20sal1%20mutation;dbxref=SGD:S000000126;orf_classification=Verified
S288c_chr02	SGD	CDS	163041	163997	.	-	0	Parent=YBL030C;Name=YBL030C;gene=PET9;Alias=PET9,AAC2,ANC2,OP1;Ontology_term=GO:0005471,GO:0005739,GO:0005743,GO:0006839,GO:0006915,GO:0009060,GO:0009061,GO:0015866,GO:0015867,GO:0015886,GO:0055085;Note=Major%20ADP%2FATP%20carrier%20of%20the%20mitochondrial%20inner%20membrane%2C%20exchanges%20cytosolic%20ADP%20for%20mitochondrially%20synthesized%20ATP%3B%20also%20imports%20heme%20and%20ATP%3B%20phosphorylated%3B%20required%20for%20viability%20in%20many%20lab%20strains%20that%20carry%20a%20sal1%20mutation;dbxref=SGD:S000000126;orf_classification=Verified
S288c_chr02	SGD	gene	164488	164772	.	-	.	ID=YBL029C-A;Name=YBL029C-A;Ontology_term=GO:0001950,GO:0003674,GO:0008150;Note=Protein%20of%20unknown%20function%3B%20green%20fluorescent%20protein%20(GFP)-fusion%20protein%20localizes%20to%20the%20cell%20periphery%3B%20has%20potential%20orthologs%20in%20Saccharomyces%20species%20and%20in%20Yarrowia%20lipolytica;dbxref=SGD:S000007591;orf_classification=Uncharacterized
S288c_chr02	SGD	CDS	164488	164772	.	-	0	Parent=YBL029C-A;Name=YBL029C-A;Ontology_term=GO:0001950,GO:0003674,GO:0008150;Note=Protein%20of%20unknown%20function%3B%20green%20fluorescent%20protein%20(GFP)-fusion%20protein%20localizes%20to%20the%20cell%20periphery%3B%20has%20potential%20orthologs%20in%20Saccharomyces%20species%20and%20in%20Yarrowia%20lipolytica;dbxref=SGD:S000007591;orf_classification=Uncharacterized
S288c_chr02	SGD	gene	166134	167264	.	+	.	ID=YBL029W;Name=YBL029W;Ontology_term=GO:0003674,GO:0005634,GO:0005737,GO:0008150;Note=Non-essential%20protein%20of%20unknown%20function;dbxref=SGD:S000000125;orf_classification=Uncharacterized
S288c_chr02	SGD	CDS	166134	167264	.	+	0	Parent=YBL029W;Name=YBL029W;Ontology_term=GO:0003674,GO:0005634,GO:0005737,GO:0008150;Note=Non-essential%20protein%20of%20unknown%20function;dbxref=SGD:S000000125;orf_classification=Uncharacterized
S288c_chr02	SGD	gene	167518	167838	.	-	.	ID=YBL028C;Name=YBL028C;Ontology_term=GO:0003674,GO:0005634,GO:0005730,GO:0005840,GO:0008150,GO:0030687;Note=Protein%20of%20unknown%20function%20that%20may%20interact%20with%20ribosomes%3B%20green%20fluorescent%20protein%20(GFP)-fusion%20protein%20localizes%20to%20the%20nucleolus%3B%20predicted%20to%20be%20involved%20in%20ribosome%20biogenesis;dbxref=SGD:S000000124;orf_classification=Verified
S288c_chr02	SGD	CDS	167518	167838	.	-	0	Parent=YBL028C;Name=YBL028C;Ontology_term=GO:0003674,GO:0005634,GO:0005730,GO:0005840,GO:0008150,GO:0030687;Note=Protein%20of%20unknown%20function%20that%20may%20interact%20with%20ribosomes%3B%20green%20fluorescent%20protein%20(GFP)-fusion%20protein%20localizes%20to%20the%20nucleolus%3B%20predicted%20to%20be%20involved%20in%20ribosome%20biogenesis;dbxref=SGD:S000000124;orf_classification=Verified
S288c_chr02	SGD	gene	168423	169376	.	+	.	ID=YBL027W;Name=YBL027W;gene=RPL19B;Alias=RPL19B;Ontology_term=GO:0003735,GO:0006412,GO:0022625;Note=Protein%20component%20of%20the%20large%20(60S)%20ribosomal%20subunit%2C%20nearly%20identical%20to%20Rpl19Ap%20and%20has%20similarity%20to%20rat%20L19%20ribosomal%20protein%3B%20rpl19a%20and%20rpl19b%20single%20null%20mutations%20result%20in%20slow%20growth%2C%20while%20the%20double%20null%20mutation%20is%20lethal;dbxref=SGD:S000000123;orf_classification=Verified
S288c_chr02	SGD	CDS	168423	168424	.	+	0	Parent=YBL027W;Name=YBL027W;gene=RPL19B;Alias=RPL19B;Ontology_term=GO:0003735,GO:0006412,GO:0022625;Note=Protein%20component%20of%20the%20large%20(60S)%20ribosomal%20subunit%2C%20nearly%20identical%20to%20Rpl19Ap%20and%20has%20similarity%20to%20rat%20L19%20ribosomal%20protein%3B%20rpl19a%20and%20rpl19b%20single%20null%20mutations%20result%20in%20slow%20growth%2C%20while%20the%20double%20null%20mutation%20is%20lethal;dbxref=SGD:S000000123;orf_classification=Verified
S288c_chr02	SGD	CDS	168809	169376	.	+	1	Parent=YBL027W;Name=YBL027W;gene=RPL19B;Alias=RPL19B;Ontology_term=GO:0003735,GO:0006412,GO:0022625;Note=Protein%20component%20of%20the%20large%20(60S)%20ribosomal%20subunit%2C%20nearly%20identical%20to%20Rpl19Ap%20and%20has%20similarity%20to%20rat%20L19%20ribosomal%20protein%3B%20rpl19a%20and%20rpl19b%20single%20null%20mutations%20result%20in%20slow%20growth%2C%20while%20the%20double%20null%20mutation%20is%20lethal;dbxref=SGD:S000000123;orf_classification=Verified
S288c_chr02	SGD	intron	168425	168808	.	+	.	Parent=YBL027W;Name=YBL027W;gene=RPL19B;Alias=RPL19B;Ontology_term=GO:0003735,GO:0006412,GO:0022625;Note=Protein%20component%20of%20the%20large%20(60S)%20ribosomal%20subunit%2C%20nearly%20identical%20to%20Rpl19Ap%20and%20has%20similarity%20to%20rat%20L19%20ribosomal%20protein%3B%20rpl19a%20and%20rpl19b%20single%20null%20mutations%20result%20in%20slow%20growth%2C%20while%20the%20double%20null%20mutation%20is%20lethal;dbxref=SGD:S000000123;orf_classification=Verified
S288c_chr02	SGD	ARS	170088	170336	.	.	.	ID=ARS207;Name=ARS207;Alias=ARSII-170;Note=Autonomously%20Replicating%20Sequence;dbxref=SGD:S000118345
S288c_chr02	SGD	gene	170623	171038	.	+	.	ID=YBL026W;Name=YBL026W;gene=LSM2;Alias=LSM2,SMX5,SNP3;Ontology_term=GO:0000398,GO:0000932,GO:0000956,GO:0003723,GO:0005688,GO:0005730,GO:0005732,GO:0046540;Note=Lsm%20(Like%20Sm)%20protein%3B%20part%20of%20heteroheptameric%20complexes%20(Lsm2p-7p%20and%20either%20Lsm1p%20or%208p)%3A%20cytoplasmic%20Lsm1p%20complex%20involved%20in%20mRNA%20decay%3B%20nuclear%20Lsm8p%20complex%20part%20of%20U6%20snRNP%20and%20possibly%20involved%20in%20processing%20tRNA%2C%20snoRNA%2C%20and%20rRNA;dbxref=SGD:S000000122;orf_classification=Verified
S288c_chr02	SGD	CDS	170623	170676	.	+	0	Parent=YBL026W;Name=YBL026W;gene=LSM2;Alias=LSM2,SMX5,SNP3;Ontology_term=GO:0000398,GO:0000932,GO:0000956,GO:0003723,GO:0005688,GO:0005730,GO:0005732,GO:0046540;Note=Lsm%20(Like%20Sm)%20protein%3B%20part%20of%20heteroheptameric%20complexes%20(Lsm2p-7p%20and%20either%20Lsm1p%20or%208p)%3A%20cytoplasmic%20Lsm1p%20complex%20involved%20in%20mRNA%20decay%3B%20nuclear%20Lsm8p%20complex%20part%20of%20U6%20snRNP%20and%20possibly%20involved%20in%20processing%20tRNA%2C%20snoRNA%2C%20and%20rRNA;dbxref=SGD:S000000122;orf_classification=Verified
S288c_chr02	SGD	CDS	170805	171038	.	+	0	Parent=YBL026W;Name=YBL026W;gene=LSM2;Alias=LSM2,SMX5,SNP3;Ontology_term=GO:0000398,GO:0000932,GO:0000956,GO:0003723,GO:0005688,GO:0005730,GO:0005732,GO:0046540;Note=Lsm%20(Like%20Sm)%20protein%3B%20part%20of%20heteroheptameric%20complexes%20(Lsm2p-7p%20and%20either%20Lsm1p%20or%208p)%3A%20cytoplasmic%20Lsm1p%20complex%20involved%20in%20mRNA%20decay%3B%20nuclear%20Lsm8p%20complex%20part%20of%20U6%20snRNP%20and%20possibly%20involved%20in%20processing%20tRNA%2C%20snoRNA%2C%20and%20rRNA;dbxref=SGD:S000000122;orf_classification=Verified
S288c_chr02	SGD	intron	170677	170804	.	+	.	Parent=YBL026W;Name=YBL026W;gene=LSM2;Alias=LSM2,SMX5,SNP3;Ontology_term=GO:0000398,GO:0000932,GO:0000956,GO:0003723,GO:0005688,GO:0005730,GO:0005732,GO:0046540;Note=Lsm%20(Like%20Sm)%20protein%3B%20part%20of%20heteroheptameric%20complexes%20(Lsm2p-7p%20and%20either%20Lsm1p%20or%208p)%3A%20cytoplasmic%20Lsm1p%20complex%20involved%20in%20mRNA%20decay%3B%20nuclear%20Lsm8p%20complex%20part%20of%20U6%20snRNP%20and%20possibly%20involved%20in%20processing%20tRNA%2C%20snoRNA%2C%20and%20rRNA;dbxref=SGD:S000000122;orf_classification=Verified
S288c_chr02	SGD	gene	171481	171918	.	+	.	ID=YBL025W;Name=YBL025W;gene=RRN10;Alias=RRN10;Ontology_term=GO:0000182,GO:0000500,GO:0003701,GO:0006360;Note=Protein%20involved%20in%20promoting%20high%20level%20transcription%20of%20rDNA%2C%20subunit%20of%20UAF%20(upstream%20activation%20factor)%20for%20RNA%20polymerase%20I;dbxref=SGD:S000000121;orf_classification=Verified
S288c_chr02	SGD	CDS	171481	171918	.	+	0	Parent=YBL025W;Name=YBL025W;gene=RRN10;Alias=RRN10;Ontology_term=GO:0000182,GO:0000500,GO:0003701,GO:0006360;Note=Protein%20involved%20in%20promoting%20high%20level%20transcription%20of%20rDNA%2C%20subunit%20of%20UAF%20(upstream%20activation%20factor)%20for%20RNA%20polymerase%20I;dbxref=SGD:S000000121;orf_classification=Verified
S288c_chr02	SGD	gene	172534	174588	.	+	.	ID=YBL024W;Name=YBL024W;gene=NCL1;Alias=NCL1,TRM4;Ontology_term=GO:0005634,GO:0016428,GO:0030488;Note=S-adenosyl-L-methionine-dependent%20tRNA%3A%20m5C-methyltransferase%2C%20methylates%20cytosine%20to%20m5C%20at%20several%20positions%20in%20tRNAs%20and%20intron-containing%20pre-tRNAs%3B%20similar%20to%20Nop2p%20and%20human%20proliferation%20associated%20nucleolar%20protein%20p120;dbxref=SGD:S000000120;orf_classification=Verified
S288c_chr02	SGD	CDS	172534	174588	.	+	0	Parent=YBL024W;Name=YBL024W;gene=NCL1;Alias=NCL1,TRM4;Ontology_term=GO:0005634,GO:0016428,GO:0030488;Note=S-adenosyl-L-methionine-dependent%20tRNA%3A%20m5C-methyltransferase%2C%20methylates%20cytosine%20to%20m5C%20at%20several%20positions%20in%20tRNAs%20and%20intron-containing%20pre-tRNAs%3B%20similar%20to%20Nop2p%20and%20human%20proliferation%20associated%20nucleolar%20protein%20p120;dbxref=SGD:S000000120;orf_classification=Verified
S288c_chr02	landmark	region	174920	177526	.	-	.	ID=MCM2
S288c_chr02	SGD	gene	174920	177526	.	-	.	ID=YBL023C;Name=YBL023C;gene=MCM2;Alias=MCM2;Ontology_term=GO:0000084,GO:0000727,GO:0003682,GO:0003688,GO:0003697,GO:0005634,GO:0005656,GO:0005737,GO:0006267,GO:0006271,GO:0031261,GO:0031298,GO:0042555;Note=Protein%20involved%20in%20DNA%20replication%3B%20component%20of%20the%20Mcm2-7%20hexameric%20complex%20that%20binds%20S288c_chromatin%20as%20a%20part%20of%20the%20pre-replicative%20complex;dbxref=SGD:S000000119;orf_classification=Verified
S288c_chr02	SGD	CDS	174920	177526	.	-	0	Parent=YBL023C;Name=YBL023C;gene=MCM2;Alias=MCM2;Ontology_term=GO:0000084,GO:0000727,GO:0003682,GO:0003688,GO:0003697,GO:0005634,GO:0005656,GO:0005737,GO:0006267,GO:0006271,GO:0031261,GO:0031298,GO:0042555;Note=Protein%20involved%20in%20DNA%20replication%3B%20component%20of%20the%20Mcm2-7%20hexameric%20complex%20that%20binds%20S288c_chromatin%20as%20a%20part%20of%20the%20pre-replicative%20complex;dbxref=SGD:S000000119;orf_classification=Verified
S288c_chr02	SGD	gene	177874	181275	.	-	.	ID=YBL022C;Name=YBL022C;gene=PIM1;Alias=PIM1,LON1;Ontology_term=GO:0004176,GO:0005739,GO:0005759,GO:0006515,GO:0034619;Note=ATP-dependent%20Lon%20protease%2C%20involved%20in%20degradation%20of%20misfolded%20proteins%20in%20mitochondria%3B%20required%20for%20biogenesis%20and%20maintenance%20of%20mitochondria;dbxref=SGD:S000000118;orf_classification=Verified
S288c_chr02	SGD	CDS	177874	181275	.	-	0	Parent=YBL022C;Name=YBL022C;gene=PIM1;Alias=PIM1,LON1;Ontology_term=GO:0004176,GO:0005739,GO:0005759,GO:0006515,GO:0034619;Note=ATP-dependent%20Lon%20protease%2C%20involved%20in%20degradation%20of%20misfolded%20proteins%20in%20mitochondria%3B%20required%20for%20biogenesis%20and%20maintenance%20of%20mitochondria;dbxref=SGD:S000000118;orf_classification=Verified
S288c_chr02	SGD	gene	181660	182094	.	-	.	ID=YBL021C;Name=YBL021C;gene=HAP3;Alias=HAP3;Ontology_term=GO:0005634,GO:0006109,GO:0006350,GO:0016563,GO:0016602;Note=Subunit%20of%20the%20heme-activated%2C%20glucose-repressed%20Hap2p%2F3p%2F4p%2F5p%20CCAAT-binding%20complex%2C%20a%20transcriptional%20activator%20and%20global%20regulator%20of%20respiratory%20gene%20expression%3B%20contains%20sequences%20contributing%20to%20both%20complex%20assembly%20and%20DNA%20binding;dbxref=SGD:S000000117;orf_classification=Verified
S288c_chr02	SGD	CDS	181660	182094	.	-	0	Parent=YBL021C;Name=YBL021C;gene=HAP3;Alias=HAP3;Ontology_term=GO:0005634,GO:0006109,GO:0006350,GO:0016563,GO:0016602;Note=Subunit%20of%20the%20heme-activated%2C%20glucose-repressed%20Hap2p%2F3p%2F4p%2F5p%20CCAAT-binding%20complex%2C%20a%20transcriptional%20activator%20and%20global%20regulator%20of%20respiratory%20gene%20expression%3B%20contains%20sequences%20contributing%20to%20both%20complex%20assembly%20and%20DNA%20binding;dbxref=SGD:S000000117;orf_classification=Verified
S288c_chr02	SGD	gene	182401	184125	.	+	.	ID=YBL020W;Name=YBL020W;gene=RFT1;Alias=RFT1;Ontology_term=GO:0003674,GO:0005789,GO:0006487,GO:0034202,GO:0034203;Note=Essential%20integral%20membrane%20protein%20that%20is%20required%20for%20translocation%20of%20Man5GlcNac2-PP-Dol%20from%20the%20cytoplasmic%20side%20to%20the%20lumenal%20side%20of%20the%20ER%20membrane%20but%20is%20not%20the%20flippase%3B%20mutation%20is%20suppressed%20by%20expression%20of%20human%20p53%20protein;dbxref=SGD:S000000116;orf_classification=Verified
S288c_chr02	SGD	CDS	182401	184125	.	+	0	Parent=YBL020W;Name=YBL020W;gene=RFT1;Alias=RFT1;Ontology_term=GO:0003674,GO:0005789,GO:0006487,GO:0034202,GO:0034203;Note=Essential%20integral%20membrane%20protein%20that%20is%20required%20for%20translocation%20of%20Man5GlcNac2-PP-Dol%20from%20the%20cytoplasmic%20side%20to%20the%20lumenal%20side%20of%20the%20ER%20membrane%20but%20is%20not%20the%20flippase%3B%20mutation%20is%20suppressed%20by%20expression%20of%20human%20p53%20protein;dbxref=SGD:S000000116;orf_classification=Verified
S288c_chr02	SGD	gene	184353	185915	.	+	.	ID=YBL019W;Name=YBL019W;gene=APN2;Alias=APN2,ETH1;Ontology_term=GO:0003906,GO:0005634,GO:0006284,GO:0008081,GO:0008311;Note=Class%20II%20abasic%20(AP)%20endonuclease%20involved%20in%20repair%20of%20DNA%20damage%3B%20homolog%20of%20human%20HAP1%20and%20E.%20coli%20exoIII;dbxref=SGD:S000000115;orf_classification=Verified
S288c_chr02	SGD	CDS	184353	185915	.	+	0	Parent=YBL019W;Name=YBL019W;gene=APN2;Alias=APN2,ETH1;Ontology_term=GO:0003906,GO:0005634,GO:0006284,GO:0008081,GO:0008311;Note=Class%20II%20abasic%20(AP)%20endonuclease%20involved%20in%20repair%20of%20DNA%20damage%3B%20homolog%20of%20human%20HAP1%20and%20E.%20coli%20exoIII;dbxref=SGD:S000000115;orf_classification=Verified
S288c_chr02	SGD	gene	185998	186474	.	-	.	ID=YBL018C;Name=YBL018C;gene=POP8;Alias=POP8;Ontology_term=GO:0000171,GO:0000172,GO:0004526,GO:0005655,GO:0006364,GO:0006379,GO:0008033,GO:0034965;Note=Subunit%20of%20both%20RNase%20MRP%2C%20which%20cleaves%20pre-rRNA%2C%20and%20nuclear%20RNase%20P%2C%20which%20cleaves%20tRNA%20precursors%20to%20generate%20mature%205'%20ends;dbxref=SGD:S000000114;orf_classification=Verified
S288c_chr02	SGD	CDS	185998	186352	.	-	1	Parent=YBL018C;Name=YBL018C;gene=POP8;Alias=POP8;Ontology_term=GO:0000171,GO:0000172,GO:0004526,GO:0005655,GO:0006364,GO:0006379,GO:0008033,GO:0034965;Note=Subunit%20of%20both%20RNase%20MRP%2C%20which%20cleaves%20pre-rRNA%2C%20and%20nuclear%20RNase%20P%2C%20which%20cleaves%20tRNA%20precursors%20to%20generate%20mature%205'%20ends;dbxref=SGD:S000000114;orf_classification=Verified
S288c_chr02	SGD	CDS	186428	186474	.	-	0	Parent=YBL018C;Name=YBL018C;gene=POP8;Alias=POP8;Ontology_term=GO:0000171,GO:0000172,GO:0004526,GO:0005655,GO:0006364,GO:0006379,GO:0008033,GO:0034965;Note=Subunit%20of%20both%20RNase%20MRP%2C%20which%20cleaves%20pre-rRNA%2C%20and%20nuclear%20RNase%20P%2C%20which%20cleaves%20tRNA%20precursors%20to%20generate%20mature%205'%20ends;dbxref=SGD:S000000114;orf_classification=Verified
S288c_chr02	SGD	intron	186353	186427	.	-	.	Parent=YBL018C;Name=YBL018C;gene=POP8;Alias=POP8;Ontology_term=GO:0000171,GO:0000172,GO:0004526,GO:0005655,GO:0006364,GO:0006379,GO:0008033,GO:0034965;Note=Subunit%20of%20both%20RNase%20MRP%2C%20which%20cleaves%20pre-rRNA%2C%20and%20nuclear%20RNase%20P%2C%20which%20cleaves%20tRNA%20precursors%20to%20generate%20mature%205'%20ends;dbxref=SGD:S000000114;orf_classification=Verified
S288c_chr02	SGD	gene	186844	191583	.	-	.	ID=YBL017C;Name=YBL017C;gene=PEP1;Alias=PEP1,VPS10,VPT1;Ontology_term=GO:0005048,GO:0005794,GO:0006623,GO:0007034,GO:0030433;Note=Type%20I%20transmembrane%20sorting%20receptor%20for%20multiple%20vacuolar%20hydrolases%3B%20cycles%20between%20the%20late-Golgi%20and%20prevacuolar%20endosome-like%20compartments;dbxref=SGD:S000000113;orf_classification=Verified
S288c_chr02	SGD	CDS	186844	191583	.	-	0	Parent=YBL017C;Name=YBL017C;gene=PEP1;Alias=PEP1,VPS10,VPT1;Ontology_term=GO:0005048,GO:0005794,GO:0006623,GO:0007034,GO:0030433;Note=Type%20I%20transmembrane%20sorting%20receptor%20for%20multiple%20vacuolar%20hydrolases%3B%20cycles%20between%20the%20late-Golgi%20and%20prevacuolar%20endosome-like%20compartments;dbxref=SGD:S000000113;orf_classification=Verified
S288c_chr02	SGD	gene	192451	193512	.	+	.	ID=YBL016W;Name=YBL016W;gene=FUS3;Alias=FUS3,DAC2;Ontology_term=GO:0000750,GO:0001403,GO:0004707,GO:0005634,GO:0005737,GO:0005739,GO:0006468,GO:0007050,GO:0010526,GO:0043332,GO:0043409;Note=Mitogen-activated%20serine%2Fthreonine%20protein%20kinase%20involved%20in%20mating%3B%20phosphoactivated%20by%20Ste7p%3B%20substrates%20include%20Ste12p%2C%20Far1p%2C%20Bni1p%2C%20Sst2p%3B%20inhibits%20invasive%20growth%20during%20mating%20by%20phosphorylating%20Tec1p%2C%20promoting%20its%20degradation;dbxref=SGD:S000000112;orf_classification=Verified
S288c_chr02	SGD	CDS	192451	193512	.	+	0	Parent=YBL016W;Name=YBL016W;gene=FUS3;Alias=FUS3,DAC2;Ontology_term=GO:0000750,GO:0001403,GO:0004707,GO:0005634,GO:0005737,GO:0005739,GO:0006468,GO:0007050,GO:0010526,GO:0043332,GO:0043409;Note=Mitogen-activated%20serine%2Fthreonine%20protein%20kinase%20involved%20in%20mating%3B%20phosphoactivated%20by%20Ste7p%3B%20substrates%20include%20Ste12p%2C%20Far1p%2C%20Bni1p%2C%20Sst2p%3B%20inhibits%20invasive%20growth%20during%20mating%20by%20phosphorylating%20Tec1p%2C%20promoting%20its%20degradation;dbxref=SGD:S000000112;orf_classification=Verified
S288c_chr02	SGD	gene	194122	195702	.	+	.	ID=YBL015W;Name=YBL015W;gene=ACH1;Alias=ACH1;Ontology_term=GO:0003986,GO:0005739,GO:0005829,GO:0006083,GO:0008775;Note=Protein%20with%20CoA%20transferase%20activity%2C%20particularly%20for%20CoASH%20transfer%20from%20succinyl-CoA%20to%20acetate%3B%20has%20minor%20acetyl-CoA-hydrolase%20activity%3B%20phosphorylated%3B%20required%20for%20acetate%20utilization%20and%20for%20diploid%20pseudohyphal%20growth;dbxref=SGD:S000000111;orf_classification=Verified
S288c_chr02	SGD	CDS	194122	195702	.	+	0	Parent=YBL015W;Name=YBL015W;gene=ACH1;Alias=ACH1;Ontology_term=GO:0003986,GO:0005739,GO:0005829,GO:0006083,GO:0008775;Note=Protein%20with%20CoA%20transferase%20activity%2C%20particularly%20for%20CoASH%20transfer%20from%20succinyl-CoA%20to%20acetate%3B%20has%20minor%20acetyl-CoA-hydrolase%20activity%3B%20phosphorylated%3B%20required%20for%20acetate%20utilization%20and%20for%20diploid%20pseudohyphal%20growth;dbxref=SGD:S000000111;orf_classification=Verified
S288c_chr02	SGD	long_terminal_repeat	197016	197320	.	-	.	ID=YBLCdelta7;Name=YBLCdelta7;Ontology_term=SO:0000286;Note=Ty1%20LTR;dbxref=SGD:S000006796
S288c_chr02	SGD	tRNA	197494	197567	.	+	.	ID=tI(AAU)B;Name=tI(AAU)B;Ontology_term=GO:0005829,GO:0006414,GO:0030533;Note=tRNA-Ile;dbxref=SGD:S000006600
S288c_chr02	SGD	noncoding_exon	197494	197567	.	+	.	Parent=tI(AAU)B;Name=tI(AAU)B;Ontology_term=GO:0005829,GO:0006414,GO:0030533,SO:0000198;Note=tRNA-Ile;dbxref=SGD:S000006600
S288c_chr02	SGD	tRNA	197629	197699	.	-	.	ID=tG(GCC)B;Name=tG(GCC)B;Ontology_term=GO:0005829,GO:0006414,GO:0030533;Note=tRNA-Gly;dbxref=SGD:S000006574
S288c_chr02	SGD	noncoding_exon	197629	197699	.	-	.	Parent=tG(GCC)B;Name=tG(GCC)B;Ontology_term=GO:0005829,GO:0006414,GO:0030533,SO:0000198;Note=tRNA-Gly;dbxref=SGD:S000006574
S288c_chr02	SGD	long_terminal_repeat	197714	198054	.	+	.	ID=YBLWsigma1;Name=YBLWsigma1;Alias=YBLCsigma1;Ontology_term=SO:0000286;Note=Ty3%20LTR;dbxref=SGD:S000006797
S288c_chr02	SGD	ARS	198232	198472	.	.	.	ID=ARS231;Name=ARS231;Alias=ARS207.5,ARSII-198;Note=Autonomously%20Replicating%20Sequence;dbxref=SGD:S000118997
S288c_chr02	SGD	gene	199064	201748	.	-	.	ID=YBL014C;Name=YBL014C;gene=RRN6;Alias=RRN6;Ontology_term=GO:0003701,GO:0006360,GO:0006361,GO:0010843,GO:0042790,GO:0070860;Note=Component%20of%20the%20core%20factor%20(CF)%20rDNA%20transcription%20factor%20complex%3B%20CF%20is%20required%20for%20transcription%20of%2035S%20rRNA%20genes%20by%20RNA%20polymerase%20I%20and%20is%20composed%20of%20Rrn6p%2C%20Rrn7p%2C%20and%20Rrn11p;dbxref=SGD:S000000110;orf_classification=Verified
S288c_chr02	SGD	CDS	199064	201748	.	-	0	Parent=YBL014C;Name=YBL014C;gene=RRN6;Alias=RRN6;Ontology_term=GO:0003701,GO:0006360,GO:0006361,GO:0010843,GO:0042790,GO:0070860;Note=Component%20of%20the%20core%20factor%20(CF)%20rDNA%20transcription%20factor%20complex%3B%20CF%20is%20required%20for%20transcription%20of%2035S%20rRNA%20genes%20by%20RNA%20polymerase%20I%20and%20is%20composed%20of%20Rrn6p%2C%20Rrn7p%2C%20and%20Rrn11p;dbxref=SGD:S000000110;orf_classification=Verified
S288c_chr02	SGD	gene	202056	203261	.	+	.	ID=YBL013W;Name=YBL013W;gene=FMT1;Alias=FMT1;Ontology_term=GO:0004479,GO:0005739,GO:0006413,GO:0006431;Note=Methionyl-tRNA%20formyltransferase%2C%20catalyzes%20the%20formylation%20of%20initiator%20Met-tRNA%20in%20mitochondria%3B%20potential%20Cdc28p%20substrate;dbxref=SGD:S000000109;orf_classification=Verified
S288c_chr02	SGD	CDS	202056	203261	.	+	0	Parent=YBL013W;Name=YBL013W;gene=FMT1;Alias=FMT1;Ontology_term=GO:0004479,GO:0005739,GO:0006413,GO:0006431;Note=Methionyl-tRNA%20formyltransferase%2C%20catalyzes%20the%20formylation%20of%20initiator%20Met-tRNA%20in%20mitochondria%3B%20potential%20Cdc28p%20substrate;dbxref=SGD:S000000109;orf_classification=Verified
S288c_chr02	SGD	gene	203406	203807	.	-	.	ID=YBL012C;Name=YBL012C;Ontology_term=GO:0003674,GO:0005575,GO:0008150;Note=Dubious%20open%20reading%20frame%20unlikely%20to%20encode%20a%20protein%2C%20based%20on%20available%20experimental%20and%20comparative%20sequence%20data;dbxref=SGD:S000000108;orf_classification=Dubious
S288c_chr02	SGD	CDS	203406	203807	.	-	0	Parent=YBL012C;Name=YBL012C;Ontology_term=GO:0003674,GO:0005575,GO:0008150;Note=Dubious%20open%20reading%20frame%20unlikely%20to%20encode%20a%20protein%2C%20based%20on%20available%20experimental%20and%20comparative%20sequence%20data;dbxref=SGD:S000000108;orf_classification=Dubious
S288c_chr02	SGD	gene	203538	205817	.	+	.	ID=YBL011W;Name=YBL011W;gene=SCT1;Alias=SCT1,GAT2;Ontology_term=GO:0004366,GO:0005783,GO:0005792,GO:0008654,GO:0016287;Note=Glycerol%203-phosphate%2Fdihydroxyacetone%20phosphate%20dual%20substrate-specific%20sn-1%20acyltransferase%20of%20the%20glycerolipid%20biosynthesis%20pathway%2C%20prefers%2016-carbon%20fatty%20acids%2C%20similar%20to%20Gpt2p%2C%20gene%20is%20constitutively%20transcribed;dbxref=SGD:S000000107;orf_classification=Verified
S288c_chr02	SGD	CDS	203538	205817	.	+	0	Parent=YBL011W;Name=YBL011W;gene=SCT1;Alias=SCT1,GAT2;Ontology_term=GO:0004366,GO:0005783,GO:0005792,GO:0008654,GO:0016287;Note=Glycerol%203-phosphate%2Fdihydroxyacetone%20phosphate%20dual%20substrate-specific%20sn-1%20acyltransferase%20of%20the%20glycerolipid%20biosynthesis%20pathway%2C%20prefers%2016-carbon%20fatty%20acids%2C%20similar%20to%20Gpt2p%2C%20gene%20is%20constitutively%20transcribed;dbxref=SGD:S000000107;orf_classification=Verified
S288c_chr02	SGD	gene	206107	206949	.	-	.	ID=YBL010C;Name=YBL010C;Ontology_term=GO:0003674,GO:0008150,GO:0030136;Note=Putative%20protein%20of%20unknown%20function%3B%20green%20fluorescent%20protein%20(GFP)-fusion%20protein%20colocalizes%20with%20clathrin-coated%20vesicles;dbxref=SGD:S000000106;orf_classification=Uncharacterized
S288c_chr02	SGD	CDS	206107	206949	.	-	0	Parent=YBL010C;Name=YBL010C;Ontology_term=GO:0003674,GO:0008150,GO:0030136;Note=Putative%20protein%20of%20unknown%20function%3B%20green%20fluorescent%20protein%20(GFP)-fusion%20protein%20colocalizes%20with%20clathrin-coated%20vesicles;dbxref=SGD:S000000106;orf_classification=Uncharacterized
S288c_chr02	SGD	gene	207194	209224	.	+	.	ID=YBL009W;Name=YBL009W;gene=ALK2;Alias=ALK2;Ontology_term=GO:0004672,GO:0004674,GO:0005575,GO:0006468,GO:0007067,GO:0007126;Note=Protein%20kinase%3B%20accumulation%20and%20phosphorylation%20are%20periodic%20during%20the%20cell%20cycle%3B%20phosphorylated%20in%20response%20to%20DNA%20damage%3B%20contains%20characteristic%20motifs%20for%20degradation%20via%20the%20APC%20pathway%3B%20similar%20to%20Alk1p%20and%20to%20mammalian%20haspins;dbxref=SGD:S000000105;orf_classification=Verified
S288c_chr02	SGD	CDS	207194	209224	.	+	0	Parent=YBL009W;Name=YBL009W;gene=ALK2;Alias=ALK2;Ontology_term=GO:0004672,GO:0004674,GO:0005575,GO:0006468,GO:0007067,GO:0007126;Note=Protein%20kinase%3B%20accumulation%20and%20phosphorylation%20are%20periodic%20during%20the%20cell%20cycle%3B%20phosphorylated%20in%20response%20to%20DNA%20damage%3B%20contains%20characteristic%20motifs%20for%20degradation%20via%20the%20APC%20pathway%3B%20similar%20to%20Alk1p%20and%20to%20mammalian%20haspins;dbxref=SGD:S000000105;orf_classification=Verified
S288c_chr02	SGD	gene	209409	209648	.	+	.	ID=YBL008W-A;Name=YBL008W-A;Ontology_term=GO:0003674,GO:0005575,GO:0008150;Note=Putative%20protein%20of%20unknown%20function%3B%20identified%20by%20fungal%20homology%20and%20RT-PCR;dbxref=SGD:S000028529;orf_classification=Uncharacterized
S288c_chr02	SGD	CDS	209409	209648	.	+	0	Parent=YBL008W-A;Name=YBL008W-A;Ontology_term=GO:0003674,GO:0005575,GO:0008150;Note=Putative%20protein%20of%20unknown%20function%3B%20identified%20by%20fungal%20homology%20and%20RT-PCR;dbxref=SGD:S000028529;orf_classification=Uncharacterized
S288c_chr02	SGD	gene	209653	212175	.	+	.	ID=YBL008W;Name=YBL008W;gene=HIR1;Alias=HIR1;Ontology_term=GO:0000417,GO:0000775,GO:0003677,GO:0003714,GO:0005634,GO:0006336,GO:0006357,GO:0006368,GO:0031491;Note=Subunit%20of%20the%20HIR%20complex%2C%20a%20nucleosome%20assembly%20complex%20involved%20in%20regulation%20of%20histone%20gene%20transcription%3B%20contributes%20to%20nucleosome%20formation%2C%20heteroS288c_chromatic%20gene%20silencing%2C%20and%20formation%20of%20functional%20kinetochores;dbxref=SGD:S000000104;orf_classification=Verified
S288c_chr02	SGD	CDS	209653	212175	.	+	0	Parent=YBL008W;Name=YBL008W;gene=HIR1;Alias=HIR1;Ontology_term=GO:0000417,GO:0000775,GO:0003677,GO:0003714,GO:0005634,GO:0006336,GO:0006357,GO:0006368,GO:0031491;Note=Subunit%20of%20the%20HIR%20complex%2C%20a%20nucleosome%20assembly%20complex%20involved%20in%20regulation%20of%20histone%20gene%20transcription%3B%20contributes%20to%20nucleosome%20formation%2C%20heteroS288c_chromatic%20gene%20silencing%2C%20and%20formation%20of%20functional%20kinetochores;dbxref=SGD:S000000104;orf_classification=Verified
S288c_chr02	SGD	gene	212632	216366	.	-	.	ID=YBL007C;Name=YBL007C;gene=SLA1;Alias=SLA1;Ontology_term=GO:0000147,GO:0005634,GO:0005938,GO:0006897,GO:0007015,GO:0007121,GO:0008092,GO:0030479,GO:0030674,GO:0031505,GO:0043130,GO:0043332;Note=Cytoskeletal%20protein%20binding%20protein%20required%20for%20assembly%20of%20the%20cortical%20actin%20cytoskeleton%3B%20interacts%20with%20proteins%20regulating%20actin%20dynamics%20and%20proteins%20required%20for%20endocytosis%3B%20found%20in%20the%20nucleus%20and%20cell%20cortex%3B%20has%203%20SH3%20domains;dbxref=SGD:S000000103;orf_classification=Verified
S288c_chr02	SGD	CDS	212632	216366	.	-	0	Parent=YBL007C;Name=YBL007C;gene=SLA1;Alias=SLA1;Ontology_term=GO:0000147,GO:0005634,GO:0005938,GO:0006897,GO:0007015,GO:0007121,GO:0008092,GO:0030479,GO:0030674,GO:0031505,GO:0043130,GO:0043332;Note=Cytoskeletal%20protein%20binding%20protein%20required%20for%20assembly%20of%20the%20cortical%20actin%20cytoskeleton%3B%20interacts%20with%20proteins%20regulating%20actin%20dynamics%20and%20proteins%20required%20for%20endocytosis%3B%20found%20in%20the%20nucleus%20and%20cell%20cortex%3B%20has%203%20SH3%20domains;dbxref=SGD:S000000103;orf_classification=Verified
S288c_chr02	SGD	gene	216587	217129	.	-	.	ID=YBL006C;Name=YBL006C;gene=LDB7;Alias=LDB7,RSC14;Ontology_term=GO:0000032,GO:0006337,GO:0006368,GO:0008094,GO:0016586,GO:0043044;Note=Component%20of%20the%20RSC%20S288c_chromatin%20remodeling%20complex%3B%20interacts%20with%20Rsc3p%2C%20Rsc30p%2C%20Npl6p%2C%20and%20Htl1p%20to%20form%20a%20module%20important%20for%20a%20broad%20range%20of%20RSC%20functions;dbxref=SGD:S000000102;orf_classification=Verified
S288c_chr02	SGD	CDS	216587	217129	.	-	0	Parent=YBL006C;Name=YBL006C;gene=LDB7;Alias=LDB7,RSC14;Ontology_term=GO:0000032,GO:0006337,GO:0006368,GO:0008094,GO:0016586,GO:0043044;Note=Component%20of%20the%20RSC%20S288c_chromatin%20remodeling%20complex%3B%20interacts%20with%20Rsc3p%2C%20Rsc30p%2C%20Npl6p%2C%20and%20Htl1p%20to%20form%20a%20module%20important%20for%20a%20broad%20range%20of%20RSC%20functions;dbxref=SGD:S000000102;orf_classification=Verified
S288c_chr02	SGD	gene	216711	216860	.	+	.	ID=YBL006W-A;Name=YBL006W-A;Ontology_term=GO:0003674,GO:0005575,GO:0008150;Note=Dubious%20open%20reading%20frame%20unlikely%20to%20encode%20a%20protein%2C%20based%20on%20available%20experimental%20and%20comparative%20sequence%20data%3B%20completely%20overlaps%20the%20verified%20gene%20LDB7%2FYBL006C;dbxref=SGD:S000028596;orf_classification=Dubious
S288c_chr02	SGD	CDS	216711	216860	.	+	0	Parent=YBL006W-A;Name=YBL006W-A;Ontology_term=GO:0003674,GO:0005575,GO:0008150;Note=Dubious%20open%20reading%20frame%20unlikely%20to%20encode%20a%20protein%2C%20based%20on%20available%20experimental%20and%20comparative%20sequence%20data%3B%20completely%20overlaps%20the%20verified%20gene%20LDB7%2FYBL006C;dbxref=SGD:S000028596;orf_classification=Dubious
S288c_chr02	SGD	gene	217470	220400	.	+	.	ID=YBL005W;Name=YBL005W;gene=PDR3;Alias=PDR3,AMY2,TPE2;Ontology_term=GO:0000122,GO:0003704,GO:0005634,GO:0005737,GO:0016563,GO:0016564,GO:0042493,GO:0045944;Note=Transcriptional%20activator%20of%20the%20pleiotropic%20drug%20resistance%20network%2C%20regulates%20expression%20of%20ATP-binding%20cassette%20(ABC)%20transporters%20through%20binding%20to%20cis-acting%20sites%20known%20as%20PDREs%20(PDR%20responsive%20elements);dbxref=SGD:S000000101;orf_classification=Verified
S288c_chr02	SGD	CDS	217470	220400	.	+	0	Parent=YBL005W;Name=YBL005W;gene=PDR3;Alias=PDR3,AMY2,TPE2;Ontology_term=GO:0000122,GO:0003704,GO:0005634,GO:0005737,GO:0016563,GO:0016564,GO:0042493,GO:0045944;Note=Transcriptional%20activator%20of%20the%20pleiotropic%20drug%20resistance%20network%2C%20regulates%20expression%20of%20ATP-binding%20cassette%20(ABC)%20transporters%20through%20binding%20to%20cis-acting%20sites%20known%20as%20PDREs%20(PDR%20responsive%20elements);dbxref=SGD:S000000101;orf_classification=Verified
S288c_chr02	SGD	long_terminal_repeat	220895	221036	.	+	.	ID=YBLWdelta8;Name=YBLWdelta8;Ontology_term=SO:0000286;Note=Ty1%20LTR;dbxref=SGD:S000006804
S288c_chr02	SGD	long_terminal_repeat	221037	221370	.	+	.	ID=YBLWdelta9;Name=YBLWdelta9;Ontology_term=SO:0000286;Note=Ty1%20LTR;dbxref=SGD:S000006805
S288c_chr02	SGD	LTR_retrotransposon	221037	226952	.	+	.	ID=YBLWTy1-1;Name=YBLWTy1-1;Ontology_term=SO:0000180;Note=Long%20Terminal%20Repeat%20(LTR)%20retrotransposon%20of%20the%20Copia%20(Pseudoviridae)%20group%3B%20contains%20co-transcribed%20genes%20TYA%20Gag%20and%20TYB%20Pol%2C%20encoding%20proteins%20involved%20in%20structure%20and%20function%20of%20virus-like%20particles%2C%20flanked%20by%20two%20direct%20repeats;dbxref=SGD:S000006808
S288c_chr02	SGD	transposable_element_gene	221330	222652	.	+	.	ID=YBL005W-A;Name=YBL005W-A;Ontology_term=GO:0000943,GO:0003723,GO:0032197;Note=Retrotransposon%20TYA%20Gag%20gene%20co-transcribed%20with%20TYB%20Pol%3B%20translated%20as%20TYA%20or%20TYA-TYB%20polyprotein%3B%20Gag%20is%20a%20nucleocapsid%20protein%20that%20is%20the%20structural%20constituent%20of%20virus-like%20particles%20(VLPs)%3B%20similar%20to%20retroviral%20Gag;dbxref=SGD:S000002146
S288c_chr02	SGD	CDS	221330	222652	.	+	0	Parent=YBL005W-A;Name=YBL005W-A;Ontology_term=GO:0000943,GO:0003723,GO:0032197;Note=Retrotransposon%20TYA%20Gag%20gene%20co-transcribed%20with%20TYB%20Pol%3B%20translated%20as%20TYA%20or%20TYA-TYB%20polyprotein%3B%20Gag%20is%20a%20nucleocapsid%20protein%20that%20is%20the%20structural%20constituent%20of%20virus-like%20particles%20(VLPs)%3B%20similar%20to%20retroviral%20Gag;dbxref=SGD:S000002146
S288c_chr02	SGD	transposable_element_gene	221330	226598	.	+	.	ID=YBL005W-B;Name=YBL005W-B;Ontology_term=GO:0000943,GO:0003723,GO:0003887,GO:0003964,GO:0004540,GO:0008233,GO:0032197;Note=Retrotransposon%20TYA%20Gag%20and%20TYB%20Pol%20genes%3B%20transcribed%2Ftranslated%20as%20one%20unit%3B%20polyprotein%20is%20processed%20to%20make%20a%20nucleocapsid-like%20protein%20(Gag)%2C%20reverse%20transcriptase%20(RT)%2C%20protease%20(PR)%2C%20and%20integrase%20(IN)%3B%20similar%20to%20retroviral%20genes;dbxref=SGD:S000002147
S288c_chr02	SGD	CDS	221330	222634	.	+	0	Parent=YBL005W-B;Name=YBL005W-B;Ontology_term=GO:0000943,GO:0003723,GO:0003887,GO:0003964,GO:0004540,GO:0008233,GO:0032197;Note=Retrotransposon%20TYA%20Gag%20and%20TYB%20Pol%20genes%3B%20transcribed%2Ftranslated%20as%20one%20unit%3B%20polyprotein%20is%20processed%20to%20make%20a%20nucleocapsid-like%20protein%20(Gag)%2C%20reverse%20transcriptase%20(RT)%2C%20protease%20(PR)%2C%20and%20integrase%20(IN)%3B%20similar%20to%20retroviral%20genes;dbxref=SGD:S000002147
S288c_chr02	SGD	CDS	222636	226598	.	+	0	Parent=YBL005W-B;Name=YBL005W-B;Ontology_term=GO:0000943,GO:0003723,GO:0003887,GO:0003964,GO:0004540,GO:0008233,GO:0032197;Note=Retrotransposon%20TYA%20Gag%20and%20TYB%20Pol%20genes%3B%20transcribed%2Ftranslated%20as%20one%20unit%3B%20polyprotein%20is%20processed%20to%20make%20a%20nucleocapsid-like%20protein%20(Gag)%2C%20reverse%20transcriptase%20(RT)%2C%20protease%20(PR)%2C%20and%20integrase%20(IN)%3B%20similar%20to%20retroviral%20genes;dbxref=SGD:S000002147
S288c_chr02	SGD	region	222635	222635	.	+	.	Parent=YBL005W-B;Name=YBL005W-B;Ontology_term=GO:0000943,GO:0003723,GO:0003887,GO:0003964,GO:0004540,GO:0008233,GO:0032197,SO:1001263;Note=Retrotransposon%20TYA%20Gag%20and%20TYB%20Pol%20genes%3B%20transcribed%2Ftranslated%20as%20one%20unit%3B%20polyprotein%20is%20processed%20to%20make%20a%20nucleocapsid-like%20protein%20(Gag)%2C%20reverse%20transcriptase%20(RT)%2C%20protease%20(PR)%2C%20and%20integrase%20(IN)%3B%20similar%20to%20retroviral%20genes;dbxref=SGD:S000002147
S288c_chr02	SGD	long_terminal_repeat	226621	226952	.	+	.	ID=YBLWdelta10;Name=YBLWdelta10;Ontology_term=SO:0000286;Note=Ty1%20LTR;dbxref=SGD:S000006806
S288c_chr02	SGD	tRNA	227075	227156	.	+	.	ID=tS(AGA)B;Name=tS(AGA)B;Ontology_term=GO:0005829,GO:0006414,GO:0030533;Note=tRNA-Ser;dbxref=SGD:S000006720
S288c_chr02	SGD	noncoding_exon	227075	227156	.	+	.	Parent=tS(AGA)B;Name=tS(AGA)B;Ontology_term=GO:0005829,GO:0006414,GO:0030533,SO:0000198;Note=tRNA-Ser;dbxref=SGD:S000006720
S288c_chr02	SGD	gene	227636	235117	.	+	.	ID=YBL004W;Name=YBL004W;gene=UTP20;Alias=UTP20;Ontology_term=GO:0000447,GO:0000472,GO:0000480,GO:0003674,GO:0005654,GO:0005730,GO:0005737,GO:0030686,GO:0030688,GO:0032040;Note=Component%20of%20the%20small-subunit%20(SSU)%20processome%2C%20which%20is%20involved%20in%20the%20biogenesis%20of%20the%2018S%20rRNA;dbxref=SGD:S000000100;orf_classification=Verified
S288c_chr02	SGD	CDS	227636	235117	.	+	0	Parent=YBL004W;Name=YBL004W;gene=UTP20;Alias=UTP20;Ontology_term=GO:0000447,GO:0000472,GO:0000480,GO:0003674,GO:0005654,GO:0005730,GO:0005737,GO:0030686,GO:0030688,GO:0032040;Note=Component%20of%20the%20small-subunit%20(SSU)%20processome%2C%20which%20is%20involved%20in%20the%20biogenesis%20of%20the%2018S%20rRNA;dbxref=SGD:S000000100;orf_classification=Verified
S288c_chr02	SGD	gene	235394	235792	.	-	.	ID=YBL003C;Name=YBL003C;gene=HTA2;Alias=HTA2,H2A2;Ontology_term=GO:0000788,GO:0003677,GO:0006281,GO:0006333,GO:0031298;Note=Histone%20H2A%2C%20core%20histone%20protein%20required%20for%20S288c_chromatin%20assembly%20and%20S288c_chromosome%20function%3B%20one%20of%20two%20nearly%20identical%20(see%20also%20HTA1)%20subtypes%3B%20DNA%20damage-dependent%20phosphorylation%20by%20Mec1p%20facilitates%20DNA%20repair%3B%20acetylated%20by%20Nat4p;dbxref=SGD:S000000099;orf_classification=Verified
S288c_chr02	SGD	CDS	235394	235792	.	-	0	Parent=YBL003C;Name=YBL003C;gene=HTA2;Alias=HTA2,H2A2;Ontology_term=GO:0000788,GO:0003677,GO:0006281,GO:0006333,GO:0031298;Note=Histone%20H2A%2C%20core%20histone%20protein%20required%20for%20S288c_chromatin%20assembly%20and%20S288c_chromosome%20function%3B%20one%20of%20two%20nearly%20identical%20(see%20also%20HTA1)%20subtypes%3B%20DNA%20damage-dependent%20phosphorylation%20by%20Mec1p%20facilitates%20DNA%20repair%3B%20acetylated%20by%20Nat4p;dbxref=SGD:S000000099;orf_classification=Verified
S288c_chr02	SGD	gene	236492	236887	.	+	.	ID=YBL002W;Name=YBL002W;gene=HTB2;Alias=HTB2;Ontology_term=GO:0000788,GO:0003677,GO:0006333,GO:0031298;Note=Histone%20H2B%2C%20core%20histone%20protein%20required%20for%20S288c_chromatin%20assembly%20and%20S288c_chromosome%20function%3B%20nearly%20identical%20to%20HTB1%3B%20Rad6p-Bre1p-Lge1p%20mediated%20ubiquitination%20regulates%20transcriptional%20activation%2C%20meiotic%20DSB%20formation%20and%20H3%20methylation;dbxref=SGD:S000000098;orf_classification=Verified
S288c_chr02	SGD	CDS	236492	236887	.	+	0	Parent=YBL002W;Name=YBL002W;gene=HTB2;Alias=HTB2;Ontology_term=GO:0000788,GO:0003677,GO:0006333,GO:0031298;Note=Histone%20H2B%2C%20core%20histone%20protein%20required%20for%20S288c_chromatin%20assembly%20and%20S288c_chromosome%20function%3B%20nearly%20identical%20to%20HTB1%3B%20Rad6p-Bre1p-Lge1p%20mediated%20ubiquitination%20regulates%20transcriptional%20activation%2C%20meiotic%20DSB%20formation%20and%20H3%20methylation;dbxref=SGD:S000000098;orf_classification=Verified
S288c_chr02	SGD	gene	237153	237467	.	-	.	ID=YBL001C;Name=YBL001C;gene=ECM15;Alias=ECM15;Ontology_term=GO:0003674,GO:0005634,GO:0005737,GO:0031505;Note=Non-essential%20protein%20of%20unknown%20function%2C%20likely%20exists%20as%20tetramer%2C%20may%20be%20regulated%20by%20the%20binding%20of%20small-molecule%20ligands%20(possibly%20sulfate%20ions)%2C%20may%20have%20a%20role%20in%20yeast%20cell-wall%20biogenesis;dbxref=SGD:S000000097;orf_classification=Verified
S288c_chr02	SGD	CDS	237153	237467	.	-	0	Parent=YBL001C;Name=YBL001C;gene=ECM15;Alias=ECM15;Ontology_term=GO:0003674,GO:0005634,GO:0005737,GO:0031505;Note=Non-essential%20protein%20of%20unknown%20function%2C%20likely%20exists%20as%20tetramer%2C%20may%20be%20regulated%20by%20the%20binding%20of%20small-molecule%20ligands%20(possibly%20sulfate%20ions)%2C%20may%20have%20a%20role%20in%20yeast%20cell-wall%20biogenesis;dbxref=SGD:S000000097;orf_classification=Verified
S288c_chr02	SGD	ARS	237684	237918	.	.	.	ID=ARS208;Name=ARS208;Alias=ARSII-238;Note=Autonomously%20Replicating%20Sequence;dbxref=SGD:S000118346
S288c_chr02	SGD	centromere	238207	238323	.	+	.	ID=CEN2;Name=CEN2;gene=CEN2;Alias=CEN2;Note=S288c_chromosome%20II%20centromere;dbxref=SGD:S000006464
S288c_chr02	SGD	region	238207	238216	.	+	.	Parent=CEN2;Name=CEN2;gene=CEN2;Alias=CEN2;Note=S288c_chromosome%20II%20centromere;dbxref=SGD:S000006464
S288c_chr02	SGD	region	238217	238298	.	+	.	Parent=CEN2;Name=CEN2;gene=CEN2;Alias=CEN2;Note=S288c_chromosome%20II%20centromere;dbxref=SGD:S000006464
S288c_chr02	SGD	region	238299	238323	.	+	.	Parent=CEN2;Name=CEN2;gene=CEN2;Alias=CEN2;Note=S288c_chromosome%20II%20centromere;dbxref=SGD:S000006464
S288c_chr02	SGD	gene	238941	241283	.	-	.	ID=YBR001C;Name=YBR001C;gene=NTH2;Alias=NTH2;Ontology_term=GO:0004555,GO:0005737,GO:0005739,GO:0005993;Note=Putative%20neutral%20trehalase%2C%20required%20for%20thermotolerance%20and%20may%20mediate%20resistance%20to%20other%20cellular%20stresses;dbxref=SGD:S000000205;orf_classification=Verified
S288c_chr02	SGD	CDS	238941	241283	.	-	0	Parent=YBR001C;Name=YBR001C;gene=NTH2;Alias=NTH2;Ontology_term=GO:0004555,GO:0005737,GO:0005739,GO:0005993;Note=Putative%20neutral%20trehalase%2C%20required%20for%20thermotolerance%20and%20may%20mediate%20resistance%20to%20other%20cellular%20stresses;dbxref=SGD:S000000205;orf_classification=Verified
S288c_chr02	SGD	gene	241708	242568	.	-	.	ID=YBR002C;Name=YBR002C;gene=RER2;Alias=RER2;Ontology_term=GO:0004659,GO:0005783,GO:0006486,GO:0006888,GO:0019408,GO:0045547;Note=Cis-prenyltransferase%20involved%20in%20dolichol%20synthesis%3B%20participates%20in%20endoplasmic%20reticulum%20(ER)%20protein%20sorting;dbxref=SGD:S000000206;orf_classification=Verified
S288c_chr02	SGD	CDS	241708	242568	.	-	0	Parent=YBR002C;Name=YBR002C;gene=RER2;Alias=RER2;Ontology_term=GO:0004659,GO:0005783,GO:0006486,GO:0006888,GO:0019408,GO:0045547;Note=Cis-prenyltransferase%20involved%20in%20dolichol%20synthesis%3B%20participates%20in%20endoplasmic%20reticulum%20(ER)%20protein%20sorting;dbxref=SGD:S000000206;orf_classification=Verified
S288c_chr02	SGD	gene	242809	244230	.	+	.	ID=YBR003W;Name=YBR003W;gene=COQ1;Alias=COQ1;Ontology_term=GO:0000010,GO:0005739,GO:0006744;Note=Hexaprenyl%20pyrophosphate%20synthetase%2C%20catalyzes%20the%20first%20step%20in%20ubiquinone%20(coenzyme%20Q)%20biosynthesis;dbxref=SGD:S000000207;orf_classification=Verified
S288c_chr02	SGD	CDS	242809	244230	.	+	0	Parent=YBR003W;Name=YBR003W;gene=COQ1;Alias=COQ1;Ontology_term=GO:0000010,GO:0005739,GO:0006744;Note=Hexaprenyl%20pyrophosphate%20synthetase%2C%20catalyzes%20the%20first%20step%20in%20ubiquinone%20(coenzyme%20Q)%20biosynthesis;dbxref=SGD:S000000207;orf_classification=Verified
S288c_chr02	SGD	gene	244366	245667	.	-	.	ID=YBR004C;Name=YBR004C;gene=GPI18;Alias=GPI18,FMP44;Ontology_term=GO:0000030,GO:0004584,GO:0005739,GO:0005783,GO:0006506,GO:0030176,GO:0031501;Note=Functional%20ortholog%20of%20human%20PIG-V%2C%20which%20is%20a%20mannosyltransferase%20that%20transfers%20the%20second%20mannose%20in%20glycosylphosphatidylinositol%20biosynthesis%3B%20the%20authentic%2C%20non-tagged%20protein%20was%20localized%20to%20mitochondria;dbxref=SGD:S000000208;orf_classification=Verified
S288c_chr02	SGD	CDS	244366	245667	.	-	0	Parent=YBR004C;Name=YBR004C;gene=GPI18;Alias=GPI18,FMP44;Ontology_term=GO:0000030,GO:0004584,GO:0005739,GO:0005783,GO:0006506,GO:0030176,GO:0031501;Note=Functional%20ortholog%20of%20human%20PIG-V%2C%20which%20is%20a%20mannosyltransferase%20that%20transfers%20the%20second%20mannose%20in%20glycosylphosphatidylinositol%20biosynthesis%3B%20the%20authentic%2C%20non-tagged%20protein%20was%20localized%20to%20mitochondria;dbxref=SGD:S000000208;orf_classification=Verified
S288c_chr02	SGD	gene	245906	246547	.	+	.	ID=YBR005W;Name=YBR005W;gene=RCR1;Alias=RCR1,SSH6;Ontology_term=GO:0003674,GO:0016192,GO:0030176,GO:0031505;Note=Protein%20of%20the%20ER%20membrane%20involved%20in%20cell%20wall%20chitin%20deposition%3B%20may%20function%20in%20the%20endosomal-vacuolar%20trafficking%20pathway%2C%20helping%20determine%20whether%20plasma%20membrane%20proteins%20are%20degraded%20or%20routed%20to%20the%20plasma%20membrane;dbxref=SGD:S000000209;orf_classification=Verified
S288c_chr02	SGD	CDS	245906	246547	.	+	0	Parent=YBR005W;Name=YBR005W;gene=RCR1;Alias=RCR1,SSH6;Ontology_term=GO:0003674,GO:0016192,GO:0030176,GO:0031505;Note=Protein%20of%20the%20ER%20membrane%20involved%20in%20cell%20wall%20chitin%20deposition%3B%20may%20function%20in%20the%20endosomal-vacuolar%20trafficking%20pathway%2C%20helping%20determine%20whether%20plasma%20membrane%20proteins%20are%20degraded%20or%20routed%20to%20the%20plasma%20membrane;dbxref=SGD:S000000209;orf_classification=Verified
S288c_chr02	SGD	gene	247010	248503	.	+	.	ID=YBR006W;Name=YBR006W;gene=UGA2;Alias=UGA2,UGA5;Ontology_term=GO:0005737,GO:0006540,GO:0009013,GO:0009450,GO:0034599;Note=Succinate%20semialdehyde%20dehydrogenase%20involved%20in%20the%20utilization%20of%20gamma-aminobutyrate%20(GABA)%20as%20a%20nitrogen%20source%3B%20part%20of%20the%204-aminobutyrate%20and%20glutamate%20degradation%20pathways%3B%20localized%20to%20the%20cytoplasm;dbxref=SGD:S000000210;orf_classification=Verified
S288c_chr02	SGD	CDS	247010	248503	.	+	0	Parent=YBR006W;Name=YBR006W;gene=UGA2;Alias=UGA2,UGA5;Ontology_term=GO:0005737,GO:0006540,GO:0009013,GO:0009450,GO:0034599;Note=Succinate%20semialdehyde%20dehydrogenase%20involved%20in%20the%20utilization%20of%20gamma-aminobutyrate%20(GABA)%20as%20a%20nitrogen%20source%3B%20part%20of%20the%204-aminobutyrate%20and%20glutamate%20degradation%20pathways%3B%20localized%20to%20the%20cytoplasm;dbxref=SGD:S000000210;orf_classification=Verified
S288c_chr02	SGD	gene	248806	251016	.	-	.	ID=YBR007C;Name=YBR007C;gene=DSF2;Alias=DSF2;Ontology_term=GO:0003674,GO:0005575,GO:0008150;Note=Deletion%20suppressor%20of%20mpt5%20mutation;dbxref=SGD:S000000211;orf_classification=Uncharacterized
S288c_chr02	SGD	CDS	248806	251016	.	-	0	Parent=YBR007C;Name=YBR007C;gene=DSF2;Alias=DSF2;Ontology_term=GO:0003674,GO:0005575,GO:0008150;Note=Deletion%20suppressor%20of%20mpt5%20mutation;dbxref=SGD:S000000211;orf_classification=Uncharacterized
S288c_chr02	SGD	gene	252563	254209	.	-	.	ID=YBR008C;Name=YBR008C;gene=FLR1;Alias=FLR1;Ontology_term=GO:0005886,GO:0006855,GO:0015238,GO:0015244,GO:0055085;Note=Plasma%20membrane%20multidrug%20transporter%20of%20the%20major%20facilitator%20superfamily%2C%20involved%20in%20efflux%20of%20fluconazole%2C%20diazaborine%2C%20benomyl%2C%20methotrexate%2C%20and%20other%20drugs%3B%20expression%20induced%20in%20cells%20treated%20with%20the%20mycotoxin%20patulin;dbxref=SGD:S000000212;orf_classification=Verified
S288c_chr02	SGD	CDS	252563	254209	.	-	0	Parent=YBR008C;Name=YBR008C;gene=FLR1;Alias=FLR1;Ontology_term=GO:0005886,GO:0006855,GO:0015238,GO:0015244,GO:0055085;Note=Plasma%20membrane%20multidrug%20transporter%20of%20the%20major%20facilitator%20superfamily%2C%20involved%20in%20efflux%20of%20fluconazole%2C%20diazaborine%2C%20benomyl%2C%20methotrexate%2C%20and%20other%20drugs%3B%20expression%20induced%20in%20cells%20treated%20with%20the%20mycotoxin%20patulin;dbxref=SGD:S000000212;orf_classification=Verified
S288c_chr02	SGD	ARS	254206	255370	.	.	.	ID=ARS209;Name=ARS209;gene=ARS209;Alias=ARS209;Note=Autonomously%20Replicating%20Sequence%2C%20originally%20referred%20to%20as%20H4%20ARS;dbxref=SGD:S000114517
S288c_chr02	SGD	gene	255373	255684	.	-	.	ID=YBR009C;Name=YBR009C;gene=HHF1;Alias=HHF1;Ontology_term=GO:0000788,GO:0003677,GO:0006333,GO:0031298,GO:0034729;Note=Histone%20H4%2C%20core%20histone%20protein%20required%20for%20S288c_chromatin%20assembly%20and%20S288c_chromosome%20function%3B%20one%20of%20two%20identical%20histone%20proteins%20(see%20also%20HHF2)%3B%20contributes%20to%20telomeric%20silencing%3B%20N-terminal%20domain%20involved%20in%20maintaining%20genomic%20integrity;dbxref=SGD:S000000213;orf_classification=Verified
S288c_chr02	SGD	CDS	255373	255684	.	-	0	Parent=YBR009C;Name=YBR009C;gene=HHF1;Alias=HHF1;Ontology_term=GO:0000788,GO:0003677,GO:0006333,GO:0031298,GO:0034729;Note=Histone%20H4%2C%20core%20histone%20protein%20required%20for%20S288c_chromatin%20assembly%20and%20S288c_chromosome%20function%3B%20one%20of%20two%20identical%20histone%20proteins%20(see%20also%20HHF2)%3B%20contributes%20to%20telomeric%20silencing%3B%20N-terminal%20domain%20involved%20in%20maintaining%20genomic%20integrity;dbxref=SGD:S000000213;orf_classification=Verified
S288c_chr02	SGD	gene	256331	256741	.	+	.	ID=YBR010W;Name=YBR010W;gene=HHT1;Alias=HHT1,BUR5,SIN2;Ontology_term=GO:0000788,GO:0003677,GO:0005634,GO:0006333,GO:0007094,GO:0009303,GO:0031298;Note=Histone%20H3%2C%20core%20histone%20protein%20required%20for%20S288c_chromatin%20assembly%2C%20part%20of%20heteroS288c_chromatin-mediated%20telomeric%20and%20HM%20silencing%3B%20one%20of%20two%20identical%20histone%20H3%20proteins%20(see%20HHT2)%3B%20regulated%20by%20acetylation%2C%20methylation%2C%20and%20phosphorylation;dbxref=SGD:S000000214;orf_classification=Verified
S288c_chr02	SGD	CDS	256331	256741	.	+	0	Parent=YBR010W;Name=YBR010W;gene=HHT1;Alias=HHT1,BUR5,SIN2;Ontology_term=GO:0000788,GO:0003677,GO:0005634,GO:0006333,GO:0007094,GO:0009303,GO:0031298;Note=Histone%20H3%2C%20core%20histone%20protein%20required%20for%20S288c_chromatin%20assembly%2C%20part%20of%20heteroS288c_chromatin-mediated%20telomeric%20and%20HM%20silencing%3B%20one%20of%20two%20identical%20histone%20H3%20proteins%20(see%20HHT2)%3B%20regulated%20by%20acetylation%2C%20methylation%2C%20and%20phosphorylation;dbxref=SGD:S000000214;orf_classification=Verified
S288c_chr02	SGD	gene	257112	257975	.	-	.	ID=YBR011C;Name=YBR011C;gene=IPP1;Alias=IPP1,PPA1;Ontology_term=GO:0004427,GO:0005829,GO:0006796,GO:0042803;Note=Cytoplasmic%20inorganic%20pyrophosphatase%20(PPase)%2C%20homodimer%20that%20catalyzes%20the%20rapid%20exchange%20of%20oxygens%20from%20Pi%20with%20water%2C%20highly%20expressed%20and%20essential%20for%20viability%2C%20active-site%20residues%20show%20identity%20to%20those%20from%20E.%20coli%20PPase;dbxref=SGD:S000000215;orf_classification=Verified
S288c_chr02	SGD	CDS	257112	257975	.	-	0	Parent=YBR011C;Name=YBR011C;gene=IPP1;Alias=IPP1,PPA1;Ontology_term=GO:0004427,GO:0005829,GO:0006796,GO:0042803;Note=Cytoplasmic%20inorganic%20pyrophosphatase%20(PPase)%2C%20homodimer%20that%20catalyzes%20the%20rapid%20exchange%20of%20oxygens%20from%20Pi%20with%20water%2C%20highly%20expressed%20and%20essential%20for%20viability%2C%20active-site%20residues%20show%20identity%20to%20those%20from%20E.%20coli%20PPase;dbxref=SGD:S000000215;orf_classification=Verified
S288c_chr02	SGD	long_terminal_repeat	258670	258976	.	-	.	ID=YBRCdelta11;Name=YBRCdelta11;Ontology_term=SO:0000286;Note=Ty1%20LTR;dbxref=SGD:S000006810
S288c_chr02	SGD	gene	259147	259566	.	-	.	ID=YBR012C;Name=YBR012C;Ontology_term=GO:0003674,GO:0005575,GO:0008150;Note=Dubious%20open%20reading%20frame%2C%20unlikely%20to%20encode%20a%20functional%20protein%3B%20expression%20induced%20by%20iron-regulated%20transcriptional%20activator%20Aft2p;dbxref=SGD:S000000216;orf_classification=Dubious
S288c_chr02	SGD	CDS	259147	259566	.	-	0	Parent=YBR012C;Name=YBR012C;Ontology_term=GO:0003674,GO:0005575,GO:0008150;Note=Dubious%20open%20reading%20frame%2C%20unlikely%20to%20encode%20a%20functional%20protein%3B%20expression%20induced%20by%20iron-regulated%20transcriptional%20activator%20Aft2p;dbxref=SGD:S000000216;orf_classification=Dubious
S288c_chr02	SGD	long_terminal_repeat	259578	259909	.	+	.	ID=YBRWdelta12;Name=YBRWdelta12;Ontology_term=SO:0000286;Note=Ty1%20LTR;dbxref=SGD:S000006815
S288c_chr02	SGD	LTR_retrotransposon	259578	265494	.	+	.	ID=YBRWTy1-2;Name=YBRWTy1-2;Ontology_term=SO:0000180;Note=Long%20Terminal%20Repeat%20(LTR)%20retrotransposon%20of%20the%20Copia%20(Pseudoviridae)%20group%3B%20contains%20co-transcribed%20genes%20TYA%20Gag%20and%20TYB%20Pol%2C%20encoding%20proteins%20involved%20in%20structure%20and%20function%20of%20virus-like%20particles%2C%20flanked%20by%20two%20direct%20repeats;dbxref=SGD:S000006821
S288c_chr02	SGD	transposable_element_gene	259869	261191	.	+	.	ID=YBR012W-A;Name=YBR012W-A;Ontology_term=GO:0000943,GO:0003723,GO:0032197;Note=Retrotransposon%20TYA%20Gag%20gene%20co-transcribed%20with%20TYB%20Pol%3B%20translated%20as%20TYA%20or%20TYA-TYB%20polyprotein%3B%20Gag%20is%20a%20nucleocapsid%20protein%20that%20is%20the%20structural%20constituent%20of%20virus-like%20particles%20(VLPs)%3B%20similar%20to%20retroviral%20Gag;dbxref=SGD:S000002154
S288c_chr02	SGD	CDS	259869	261191	.	+	0	Parent=YBR012W-A;Name=YBR012W-A;Ontology_term=GO:0000943,GO:0003723,GO:0032197;Note=Retrotransposon%20TYA%20Gag%20gene%20co-transcribed%20with%20TYB%20Pol%3B%20translated%20as%20TYA%20or%20TYA-TYB%20polyprotein%3B%20Gag%20is%20a%20nucleocapsid%20protein%20that%20is%20the%20structural%20constituent%20of%20virus-like%20particles%20(VLPs)%3B%20similar%20to%20retroviral%20Gag;dbxref=SGD:S000002154
S288c_chr02	SGD	transposable_element_gene	259869	265140	.	+	.	ID=YBR012W-B;Name=YBR012W-B;Ontology_term=GO:0000943,GO:0003723,GO:0003887,GO:0003964,GO:0004540,GO:0008233,GO:0032197;Note=Retrotransposon%20TYA%20Gag%20and%20TYB%20Pol%20genes%3B%20transcribed%2Ftranslated%20as%20one%20unit%3B%20polyprotein%20is%20processed%20to%20make%20a%20nucleocapsid-like%20protein%20(Gag)%2C%20reverse%20transcriptase%20(RT)%2C%20protease%20(PR)%2C%20and%20integrase%20(IN)%3B%20similar%20to%20retroviral%20genes;dbxref=SGD:S000002155
S288c_chr02	SGD	CDS	259869	261173	.	+	0	Parent=YBR012W-B;Name=YBR012W-B;Ontology_term=GO:0000943,GO:0003723,GO:0003887,GO:0003964,GO:0004540,GO:0008233,GO:0032197;Note=Retrotransposon%20TYA%20Gag%20and%20TYB%20Pol%20genes%3B%20transcribed%2Ftranslated%20as%20one%20unit%3B%20polyprotein%20is%20processed%20to%20make%20a%20nucleocapsid-like%20protein%20(Gag)%2C%20reverse%20transcriptase%20(RT)%2C%20protease%20(PR)%2C%20and%20integrase%20(IN)%3B%20similar%20to%20retroviral%20genes;dbxref=SGD:S000002155
S288c_chr02	SGD	CDS	261175	265140	.	+	0	Parent=YBR012W-B;Name=YBR012W-B;Ontology_term=GO:0000943,GO:0003723,GO:0003887,GO:0003964,GO:0004540,GO:0008233,GO:0032197;Note=Retrotransposon%20TYA%20Gag%20and%20TYB%20Pol%20genes%3B%20transcribed%2Ftranslated%20as%20one%20unit%3B%20polyprotein%20is%20processed%20to%20make%20a%20nucleocapsid-like%20protein%20(Gag)%2C%20reverse%20transcriptase%20(RT)%2C%20protease%20(PR)%2C%20and%20integrase%20(IN)%3B%20similar%20to%20retroviral%20genes;dbxref=SGD:S000002155
S288c_chr02	SGD	region	261174	261174	.	+	.	Parent=YBR012W-B;Name=YBR012W-B;Ontology_term=GO:0000943,GO:0003723,GO:0003887,GO:0003964,GO:0004540,GO:0008233,GO:0032197,SO:1001263;Note=Retrotransposon%20TYA%20Gag%20and%20TYB%20Pol%20genes%3B%20transcribed%2Ftranslated%20as%20one%20unit%3B%20polyprotein%20is%20processed%20to%20make%20a%20nucleocapsid-like%20protein%20(Gag)%2C%20reverse%20transcriptase%20(RT)%2C%20protease%20(PR)%2C%20and%20integrase%20(IN)%3B%20similar%20to%20retroviral%20genes;dbxref=SGD:S000002155
S288c_chr02	SGD	long_terminal_repeat	265163	265494	.	+	.	ID=YBRWdelta13;Name=YBRWdelta13;Ontology_term=SO:0000286;Note=Ty1%20LTR;dbxref=SGD:S000006816
S288c_chr02	SGD	gene	265492	265881	.	-	.	ID=YBR013C;Name=YBR013C;Ontology_term=GO:0003674,GO:0005575,GO:0008150;Note=Putative%20protein%20of%20unknown%20function%2C%20haploid%20deletion%20mutant%20exhibits%20synthetic%20phenotype%20with%20alpha-synuclein;dbxref=SGD:S000000217;orf_classification=Uncharacterized
S288c_chr02	SGD	CDS	265492	265881	.	-	0	Parent=YBR013C;Name=YBR013C;Ontology_term=GO:0003674,GO:0005575,GO:0008150;Note=Putative%20protein%20of%20unknown%20function%2C%20haploid%20deletion%20mutant%20exhibits%20synthetic%20phenotype%20with%20alpha-synuclein;dbxref=SGD:S000000217;orf_classification=Uncharacterized
S288c_chr02	SGD	long_terminal_repeat	266178	266256	.	-	.	ID=YBRCdelta14;Name=YBRCdelta14;Ontology_term=SO:0000286;Note=Ty1%20LTR;dbxref=SGD:S000006811
S288c_chr02	SGD	tRNA	266378	266450	.	+	.	ID=tT(AGU)B;Name=tT(AGU)B;Ontology_term=GO:0005829,GO:0006414,GO:0030533;Note=tRNA-Thr;dbxref=SGD:S000006737
S288c_chr02	SGD	noncoding_exon	266378	266450	.	+	.	Parent=tT(AGU)B;Name=tT(AGU)B;Ontology_term=GO:0005829,GO:0006414,GO:0030533,SO:0000198;Note=tRNA-Thr;dbxref=SGD:S000006737
S288c_chr02	SGD	gene	266725	267336	.	-	.	ID=YBR014C;Name=YBR014C;gene=GRX7;Alias=GRX7;Ontology_term=GO:0000324,GO:0004362,GO:0005794,GO:0005796,GO:0005801,GO:0016021,GO:0034599,GO:0042803;Note=Cis-golgi%20localized%20monothiol%20glutaredoxin%3B%20more%20similar%20in%20activity%20to%20dithiol%20than%20other%20monothiol%20glutaredoxins%3B%20involved%20in%20the%20oxidative%20stress%20response%3B%20does%20not%20bind%20metal%20ions%3B%20functional%20overlap%20with%20GRX6;dbxref=SGD:S000000218;orf_classification=Verified
S288c_chr02	SGD	CDS	266725	267336	.	-	0	Parent=YBR014C;Name=YBR014C;gene=GRX7;Alias=GRX7;Ontology_term=GO:0000324,GO:0004362,GO:0005794,GO:0005796,GO:0005801,GO:0016021,GO:0034599,GO:0042803;Note=Cis-golgi%20localized%20monothiol%20glutaredoxin%3B%20more%20similar%20in%20activity%20to%20dithiol%20than%20other%20monothiol%20glutaredoxins%3B%20involved%20in%20the%20oxidative%20stress%20response%3B%20does%20not%20bind%20metal%20ions%3B%20functional%20overlap%20with%20GRX6;dbxref=SGD:S000000218;orf_classification=Verified
S288c_chr02	SGD	gene	267710	269503	.	-	.	ID=YBR015C;Name=YBR015C;gene=MNN2;Alias=MNN2,CRV4,LDB8,TTP1;Ontology_term=GO:0000026,GO:0005794,GO:0006486;Note=Alpha-1%2C2-mannosyltransferase%2C%20responsible%20for%20addition%20of%20the%20first%20alpha-1%2C2-linked%20mannose%20to%20form%20the%20branches%20on%20the%20mannan%20backbone%20of%20oligosaccharides%2C%20localizes%20to%20an%20early%20Golgi%20compartment;dbxref=SGD:S000000219;orf_classification=Verified
S288c_chr02	SGD	CDS	267710	269503	.	-	0	Parent=YBR015C;Name=YBR015C;gene=MNN2;Alias=MNN2,CRV4,LDB8,TTP1;Ontology_term=GO:0000026,GO:0005794,GO:0006486;Note=Alpha-1%2C2-mannosyltransferase%2C%20responsible%20for%20addition%20of%20the%20first%20alpha-1%2C2-linked%20mannose%20to%20form%20the%20branches%20on%20the%20mannan%20backbone%20of%20oligosaccharides%2C%20localizes%20to%20an%20early%20Golgi%20compartment;dbxref=SGD:S000000219;orf_classification=Verified
S288c_chr02	SGD	gene	270247	270633	.	+	.	ID=YBR016W;Name=YBR016W;Ontology_term=GO:0003674,GO:0005886,GO:0008150,GO:0033101,GO:0070250;Note=Tail-anchored%20plasma%20membrane%20protein%20containing%20a%20conserved%20CYSTM%20module%3B%20predicted%20to%20be%20palmitoylated%3B%20has%20similarity%20to%20hydrophilins%2C%20which%20are%20involved%20in%20the%20adaptive%20response%20to%20hyperosmotic%20conditions;dbxref=SGD:S000000220;orf_classification=Verified
S288c_chr02	SGD	CDS	270247	270633	.	+	0	Parent=YBR016W;Name=YBR016W;Ontology_term=GO:0003674,GO:0005886,GO:0008150,GO:0033101,GO:0070250;Note=Tail-anchored%20plasma%20membrane%20protein%20containing%20a%20conserved%20CYSTM%20module%3B%20predicted%20to%20be%20palmitoylated%3B%20has%20similarity%20to%20hydrophilins%2C%20which%20are%20involved%20in%20the%20adaptive%20response%20to%20hyperosmotic%20conditions;dbxref=SGD:S000000220;orf_classification=Verified
S288c_chr02	SGD	gene	270947	273703	.	-	.	ID=YBR017C;Name=YBR017C;gene=KAP104;Alias=KAP104;Ontology_term=GO:0005829,GO:0005934,GO:0005935,GO:0006606,GO:0006609,GO:0007049,GO:0008139,GO:0042991;Note=Transportin%20or%20cytosolic%20karyopherin%20beta%202%3B%20functions%20in%20the%20rg-nuclear%20localization%20signal-mediated%20nuclear%20import%2Freimport%20of%20mRNA-binding%20proteins%20Nab2p%20and%20Hrp1p%3B%20regulates%20asymmetric%20protein%20synthesis%20in%20daughter%20cells%20during%20mitosis;dbxref=SGD:S000000221;orf_classification=Verified
S288c_chr02	SGD	CDS	270947	273703	.	-	0	Parent=YBR017C;Name=YBR017C;gene=KAP104;Alias=KAP104;Ontology_term=GO:0005829,GO:0005934,GO:0005935,GO:0006606,GO:0006609,GO:0007049,GO:0008139,GO:0042991;Note=Transportin%20or%20cytosolic%20karyopherin%20beta%202%3B%20functions%20in%20the%20rg-nuclear%20localization%20signal-mediated%20nuclear%20import%2Freimport%20of%20mRNA-binding%20proteins%20Nab2p%20and%20Hrp1p%3B%20regulates%20asymmetric%20protein%20synthesis%20in%20daughter%20cells%20during%20mitosis;dbxref=SGD:S000000221;orf_classification=Verified
S288c_chr02	SGD	gene	274427	275527	.	-	.	ID=YBR018C;Name=YBR018C;gene=GAL7;Alias=GAL7;Ontology_term=GO:0005737,GO:0008108,GO:0033499;Note=Galactose-1-phosphate%20uridyl%20transferase%2C%20synthesizes%20glucose-1-phosphate%20and%20UDP-galactose%20from%20UDP-D-glucose%20and%20alpha-D-galactose-1-phosphate%20in%20the%20second%20step%20of%20galactose%20catabolism;dbxref=SGD:S000000222;orf_classification=Verified
S288c_chr02	SGD	CDS	274427	275527	.	-	0	Parent=YBR018C;Name=YBR018C;gene=GAL7;Alias=GAL7;Ontology_term=GO:0005737,GO:0008108,GO:0033499;Note=Galactose-1-phosphate%20uridyl%20transferase%2C%20synthesizes%20glucose-1-phosphate%20and%20UDP-galactose%20from%20UDP-D-glucose%20and%20alpha-D-galactose-1-phosphate%20in%20the%20second%20step%20of%20galactose%20catabolism;dbxref=SGD:S000000222;orf_classification=Verified
S288c_chr02	SGD	gene	276253	278352	.	-	.	ID=YBR019C;Name=YBR019C;gene=GAL10;Alias=GAL10;Ontology_term=GO:0003978,GO:0004034,GO:0005625,GO:0033499;Note=UDP-glucose-4-epimerase%2C%20catalyzes%20the%20interconversion%20of%20UDP-galactose%20and%20UDP-D-glucose%20in%20galactose%20metabolism%3B%20also%20catalyzes%20the%20conversion%20of%20alpha-D-glucose%20or%20alpha-D-galactose%20to%20their%20beta-anomers;dbxref=SGD:S000000223;orf_classification=Verified
S288c_chr02	SGD	CDS	276253	278352	.	-	0	Parent=YBR019C;Name=YBR019C;gene=GAL10;Alias=GAL10;Ontology_term=GO:0003978,GO:0004034,GO:0005625,GO:0033499;Note=UDP-glucose-4-epimerase%2C%20catalyzes%20the%20interconversion%20of%20UDP-galactose%20and%20UDP-D-glucose%20in%20galactose%20metabolism%3B%20also%20catalyzes%20the%20conversion%20of%20alpha-D-glucose%20or%20alpha-D-galactose%20to%20their%20beta-anomers;dbxref=SGD:S000000223;orf_classification=Verified
S288c_chr02	SGD	gene	279021	280607	.	+	.	ID=YBR020W;Name=YBR020W;gene=GAL1;Alias=GAL1;Ontology_term=GO:0000411,GO:0004335,GO:0005737,GO:0033499,GO:0046835;Note=Galactokinase%2C%20phosphorylates%20alpha-D-galactose%20to%20alpha-D-galactose-1-phosphate%20in%20the%20first%20step%20of%20galactose%20catabolism%3B%20expression%20regulated%20by%20Gal4p;dbxref=SGD:S000000224;orf_classification=Verified
S288c_chr02	SGD	CDS	279021	280607	.	+	0	Parent=YBR020W;Name=YBR020W;gene=GAL1;Alias=GAL1;Ontology_term=GO:0000411,GO:0004335,GO:0005737,GO:0033499,GO:0046835;Note=Galactokinase%2C%20phosphorylates%20alpha-D-galactose%20to%20alpha-D-galactose-1-phosphate%20in%20the%20first%20step%20of%20galactose%20catabolism%3B%20expression%20regulated%20by%20Gal4p;dbxref=SGD:S000000224;orf_classification=Verified
S288c_chr02	SGD	gene	281443	283344	.	+	.	ID=YBR021W;Name=YBR021W;gene=FUR4;Alias=FUR4;Ontology_term=GO:0005886,GO:0015505,GO:0015857,GO:0045121,GO:0055085;Note=Uracil%20permease%2C%20localized%20to%20the%20plasma%20membrane%3B%20expression%20is%20tightly%20regulated%20by%20uracil%20levels%20and%20environmental%20cues;dbxref=SGD:S000000225;orf_classification=Verified
S288c_chr02	SGD	CDS	281443	283344	.	+	0	Parent=YBR021W;Name=YBR021W;gene=FUR4;Alias=FUR4;Ontology_term=GO:0005886,GO:0015505,GO:0015857,GO:0045121,GO:0055085;Note=Uracil%20permease%2C%20localized%20to%20the%20plasma%20membrane%3B%20expression%20is%20tightly%20regulated%20by%20uracil%20levels%20and%20environmental%20cues;dbxref=SGD:S000000225;orf_classification=Verified
S288c_chr02	SGD	gene	283738	284271	.	+	.	ID=YBR022W;Name=YBR022W;gene=POA1;Alias=POA1;Ontology_term=GO:0005575,GO:0006388,GO:0016791;Note=Phosphatase%20that%20is%20highly%20specific%20for%20ADP-ribose%201''-phosphate%2C%20a%20tRNA%20splicing%20metabolite%3B%20may%20have%20a%20role%20in%20regulation%20of%20tRNA%20splicing;dbxref=SGD:S000000226;orf_classification=Verified
S288c_chr02	SGD	CDS	283738	284271	.	+	0	Parent=YBR022W;Name=YBR022W;gene=POA1;Alias=POA1;Ontology_term=GO:0005575,GO:0006388,GO:0016791;Note=Phosphatase%20that%20is%20highly%20specific%20for%20ADP-ribose%201''-phosphate%2C%20a%20tRNA%20splicing%20metabolite%3B%20may%20have%20a%20role%20in%20regulation%20of%20tRNA%20splicing;dbxref=SGD:S000000226;orf_classification=Verified
S288c_chr02	SGD	gene	284428	287925	.	-	.	ID=YBR023C;Name=YBR023C;gene=CHS3;Alias=CHS3,CAL1,CSD2,DIT101,KTI2;Ontology_term=GO:0000131,GO:0000910,GO:0004100,GO:0005628,GO:0005737,GO:0005935,GO:0030476,GO:0034221,GO:0043332,GO:0045009;Note=Chitin%20synthase%20III%2C%20catalyzes%20the%20transfer%20of%20N-acetylglucosamine%20(GlcNAc)%20to%20chitin%3B%20required%20for%20synthesis%20of%20the%20majority%20of%20cell%20wall%20chitin%2C%20the%20chitin%20ring%20during%20bud%20emergence%2C%20and%20spore%20wall%20chitosan;dbxref=SGD:S000000227;orf_classification=Verified
S288c_chr02	SGD	CDS	284428	287925	.	-	0	Parent=YBR023C;Name=YBR023C;gene=CHS3;Alias=CHS3,CAL1,CSD2,DIT101,KTI2;Ontology_term=GO:0000131,GO:0000910,GO:0004100,GO:0005628,GO:0005737,GO:0005935,GO:0030476,GO:0034221,GO:0043332,GO:0045009;Note=Chitin%20synthase%20III%2C%20catalyzes%20the%20transfer%20of%20N-acetylglucosamine%20(GlcNAc)%20to%20chitin%3B%20required%20for%20synthesis%20of%20the%20majority%20of%20cell%20wall%20chitin%2C%20the%20chitin%20ring%20during%20bud%20emergence%2C%20and%20spore%20wall%20chitosan;dbxref=SGD:S000000227;orf_classification=Verified
S288c_chr02	SGD	gene	289445	290350	.	+	.	ID=YBR024W;Name=YBR024W;gene=SCO2;Alias=SCO2;Ontology_term=GO:0005739,GO:0005740,GO:0006825,GO:0008379;Note=Protein%20anchored%20to%20the%20mitochondrial%20inner%20membrane%2C%20similar%20to%20Sco1p%20and%20may%20have%20a%20redundant%20function%20with%20Sco1p%20in%20delivery%20of%20copper%20to%20cytoS288c_chrome%20c%20oxidase%3B%20interacts%20with%20Cox2p;dbxref=SGD:S000000228;orf_classification=Verified
S288c_chr02	SGD	CDS	289445	290350	.	+	0	Parent=YBR024W;Name=YBR024W;gene=SCO2;Alias=SCO2;Ontology_term=GO:0005739,GO:0005740,GO:0006825,GO:0008379;Note=Protein%20anchored%20to%20the%20mitochondrial%20inner%20membrane%2C%20similar%20to%20Sco1p%20and%20may%20have%20a%20redundant%20function%20with%20Sco1p%20in%20delivery%20of%20copper%20to%20cytoS288c_chrome%20c%20oxidase%3B%20interacts%20with%20Cox2p;dbxref=SGD:S000000228;orf_classification=Verified
S288c_chr02	SGD	gene	290681	291865	.	-	.	ID=YBR025C;Name=YBR025C;gene=OLA1;Alias=OLA1;Ontology_term=GO:0005737,GO:0008150,GO:0016887;Note=P-loop%20ATPase%20with%20similarity%20to%20human%20OLA1%20and%20bacterial%20YchF%3B%20identified%20as%20specifically%20interacting%20with%20the%20proteasome%3B%20protein%20levels%20are%20induced%20by%20hydrogen%20peroxide;dbxref=SGD:S000000229;orf_classification=Verified
S288c_chr02	SGD	CDS	290681	291865	.	-	0	Parent=YBR025C;Name=YBR025C;gene=OLA1;Alias=OLA1;Ontology_term=GO:0005737,GO:0008150,GO:0016887;Note=P-loop%20ATPase%20with%20similarity%20to%20human%20OLA1%20and%20bacterial%20YchF%3B%20identified%20as%20specifically%20interacting%20with%20the%20proteasome%3B%20protein%20levels%20are%20induced%20by%20hydrogen%20peroxide;dbxref=SGD:S000000229;orf_classification=Verified
S288c_chr02	SGD	gene	292877	294019	.	-	.	ID=YBR026C;Name=YBR026C;gene=ETR1;Alias=ETR1,MRF1,MRF1';Ontology_term=GO:0005739,GO:0006633,GO:0009060,GO:0016631;Note=2-enoyl%20thioester%20reductase%2C%20member%20of%20the%20medium%20chain%20dehydrogenase%2Freductase%20family%3B%20localized%20to%20in%20mitochondria%2C%20where%20it%20has%20a%20probable%20role%20in%20fatty%20acid%20synthesis;dbxref=SGD:S000000230;orf_classification=Verified
S288c_chr02	SGD	CDS	292877	294019	.	-	0	Parent=YBR026C;Name=YBR026C;gene=ETR1;Alias=ETR1,MRF1,MRF1';Ontology_term=GO:0005739,GO:0006633,GO:0009060,GO:0016631;Note=2-enoyl%20thioester%20reductase%2C%20member%20of%20the%20medium%20chain%20dehydrogenase%2Freductase%20family%3B%20localized%20to%20in%20mitochondria%2C%20where%20it%20has%20a%20probable%20role%20in%20fatty%20acid%20synthesis;dbxref=SGD:S000000230;orf_classification=Verified
S288c_chr02	SGD	gene	294024	294356	.	-	.	ID=YBR027C;Name=YBR027C;Ontology_term=GO:0003674,GO:0005575,GO:0008150;Note=Dubious%20open%20reading%20frame%20unlikely%20to%20encode%20a%20protein%2C%20based%20on%20available%20experimental%20and%20comparative%20sequence%20data;dbxref=SGD:S000000231;orf_classification=Dubious
S288c_chr02	SGD	CDS	294024	294356	.	-	0	Parent=YBR027C;Name=YBR027C;Ontology_term=GO:0003674,GO:0005575,GO:0008150;Note=Dubious%20open%20reading%20frame%20unlikely%20to%20encode%20a%20protein%2C%20based%20on%20available%20experimental%20and%20comparative%20sequence%20data;dbxref=SGD:S000000231;orf_classification=Dubious
S288c_chr02	SGD	gene	294425	296002	.	-	.	ID=YBR028C;Name=YBR028C;Ontology_term=GO:0004672,GO:0005737,GO:0008150;Note=Putative%20protein%20kinase%2C%20possible%20substrate%20of%20cAMP-dependent%20protein%20kinase%20(PKA);dbxref=SGD:S000000232;orf_classification=Uncharacterized
S288c_chr02	SGD	CDS	294425	296002	.	-	0	Parent=YBR028C;Name=YBR028C;Ontology_term=GO:0004672,GO:0005737,GO:0008150;Note=Putative%20protein%20kinase%2C%20possible%20substrate%20of%20cAMP-dependent%20protein%20kinase%20(PKA);dbxref=SGD:S000000232;orf_classification=Uncharacterized
S288c_chr02	SGD	gene	296369	297742	.	-	.	ID=YBR029C;Name=YBR029C;gene=CDS1;Alias=CDS1,CDG1;Ontology_term=GO:0004605,GO:0005739,GO:0005783,GO:0006655,GO:0006658;Note=Phosphatidate%20cytidylyltransferase%20(CDP-diglyceride%20synthetase)%3B%20an%20enzyme%20that%20catalyzes%20that%20conversion%20of%20CTP%20%2B%20phosphate%20into%20diphosphate%20%2B%20CDP-diaclglyerol%2C%20a%20critical%20step%20in%20the%20synthesis%20of%20all%20major%20yeast%20phospholipids;dbxref=SGD:S000000233;orf_classification=Verified
S288c_chr02	SGD	CDS	296369	297742	.	-	0	Parent=YBR029C;Name=YBR029C;gene=CDS1;Alias=CDS1,CDG1;Ontology_term=GO:0004605,GO:0005739,GO:0005783,GO:0006655,GO:0006658;Note=Phosphatidate%20cytidylyltransferase%20(CDP-diglyceride%20synthetase)%3B%20an%20enzyme%20that%20catalyzes%20that%20conversion%20of%20CTP%20%2B%20phosphate%20into%20diphosphate%20%2B%20CDP-diaclglyerol%2C%20a%20critical%20step%20in%20the%20synthesis%20of%20all%20major%20yeast%20phospholipids;dbxref=SGD:S000000233;orf_classification=Verified
S288c_chr02	SGD	gene	298292	299950	.	+	.	ID=YBR030W;Name=YBR030W;gene=RKM3;Alias=RKM3;Ontology_term=GO:0005634,GO:0016279,GO:0018026;Note=Ribosomal%20lysine%20methyltransferase%20specific%20for%20monomethylation%20of%20Rpl42ap%20and%20Rpl42bp%20(lysine%2040)%3B%20nuclear%20SET%20domain%20containing%20protein;dbxref=SGD:S000000234;orf_classification=Verified
S288c_chr02	SGD	CDS	298292	299950	.	+	0	Parent=YBR030W;Name=YBR030W;gene=RKM3;Alias=RKM3;Ontology_term=GO:0005634,GO:0016279,GO:0018026;Note=Ribosomal%20lysine%20methyltransferase%20specific%20for%20monomethylation%20of%20Rpl42ap%20and%20Rpl42bp%20(lysine%2040)%3B%20nuclear%20SET%20domain%20containing%20protein;dbxref=SGD:S000000234;orf_classification=Verified
S288c_chr02	SGD	gene	300166	301254	.	+	.	ID=YBR031W;Name=YBR031W;gene=RPL4A;Alias=RPL4A;Ontology_term=GO:0003735,GO:0006412,GO:0022625;Note=N-terminally%20acetylated%20protein%20component%20of%20the%20large%20(60S)%20ribosomal%20subunit%2C%20nearly%20identical%20to%20Rpl4Bp%20and%20has%20similarity%20to%20E.%20coli%20L4%20and%20rat%20L4%20ribosomal%20proteins;dbxref=SGD:S000000235;orf_classification=Verified
S288c_chr02	SGD	CDS	300166	301254	.	+	0	Parent=YBR031W;Name=YBR031W;gene=RPL4A;Alias=RPL4A;Ontology_term=GO:0003735,GO:0006412,GO:0022625;Note=N-terminally%20acetylated%20protein%20component%20of%20the%20large%20(60S)%20ribosomal%20subunit%2C%20nearly%20identical%20to%20Rpl4Bp%20and%20has%20similarity%20to%20E.%20coli%20L4%20and%20rat%20L4%20ribosomal%20proteins;dbxref=SGD:S000000235;orf_classification=Verified
S288c_chr02	SGD	gene	301519	301821	.	+	.	ID=YBR032W;Name=YBR032W;Ontology_term=GO:0003674,GO:0005575,GO:0008150;Note=Dubious%20open%20reading%20frame%20unlikely%20to%20encode%20a%20protein%2C%20based%20on%20experimental%20and%20comparative%20sequence%20data;dbxref=SGD:S000000236;orf_classification=Dubious
S288c_chr02	SGD	CDS	301519	301821	.	+	0	Parent=YBR032W;Name=YBR032W;Ontology_term=GO:0003674,GO:0005575,GO:0008150;Note=Dubious%20open%20reading%20frame%20unlikely%20to%20encode%20a%20protein%2C%20based%20on%20experimental%20and%20comparative%20sequence%20data;dbxref=SGD:S000000236;orf_classification=Dubious
S288c_chr02	SGD	gene	301944	304703	.	+	.	ID=YBR033W;Name=YBR033W;gene=EDS1;Alias=EDS1;Ontology_term=GO:0005575,GO:0008150,GO:0043565;Note=Putative%20zinc%20cluster%20protein%3B%20YBR033W%20is%20not%20an%20essential%20gene;dbxref=SGD:S000000237;orf_classification=Uncharacterized
S288c_chr02	SGD	CDS	301944	304703	.	+	0	Parent=YBR033W;Name=YBR033W;gene=EDS1;Alias=EDS1;Ontology_term=GO:0005575,GO:0008150,GO:0043565;Note=Putative%20zinc%20cluster%20protein%3B%20YBR033W%20is%20not%20an%20essential%20gene;dbxref=SGD:S000000237;orf_classification=Uncharacterized
S288c_chr02	SGD	gene	304930	305976	.	-	.	ID=YBR034C;Name=YBR034C;gene=HMT1;Alias=HMT1,HCP1,ODP1,RMT1;Ontology_term=GO:0005634,GO:0006406,GO:0018216,GO:0035241,GO:0035242,GO:0060567,GO:0090040;Note=Nuclear%20SAM-dependent%20mono-%20and%20asymmetric%20arginine%20dimethylating%20methyltransferase%20that%20modifies%20hnRNPs%2C%20including%20Npl3p%20and%20Hrp1p%2C%20affecting%20their%20activity%20and%20nuclear%20export%3B%20methylates%20U1%20snRNP%20protein%20Snp1p%20and%20ribosomal%20protein%20Rps2p;dbxref=SGD:S000000238;orf_classification=Verified
S288c_chr02	SGD	CDS	304930	305976	.	-	0	Parent=YBR034C;Name=YBR034C;gene=HMT1;Alias=HMT1,HCP1,ODP1,RMT1;Ontology_term=GO:0005634,GO:0006406,GO:0018216,GO:0035241,GO:0035242,GO:0060567,GO:0090040;Note=Nuclear%20SAM-dependent%20mono-%20and%20asymmetric%20arginine%20dimethylating%20methyltransferase%20that%20modifies%20hnRNPs%2C%20including%20Npl3p%20and%20Hrp1p%2C%20affecting%20their%20activity%20and%20nuclear%20export%3B%20methylates%20U1%20snRNP%20protein%20Snp1p%20and%20ribosomal%20protein%20Rps2p;dbxref=SGD:S000000238;orf_classification=Verified
S288c_chr02	SGD	gene	306269	306955	.	-	.	ID=YBR035C;Name=YBR035C;gene=PDX3;Alias=PDX3;Ontology_term=GO:0004733,GO:0005575,GO:0006631;Note=Pyridoxine%20(pyridoxamine)%20phosphate%20oxidase%2C%20has%20homologs%20in%20E.%20coli%20and%20Myxococcus%20xanthus%3B%20transcription%20is%20under%20the%20general%20control%20of%20nitrogen%20metabolism;dbxref=SGD:S000000239;orf_classification=Verified
S288c_chr02	SGD	CDS	306269	306955	.	-	0	Parent=YBR035C;Name=YBR035C;gene=PDX3;Alias=PDX3;Ontology_term=GO:0004733,GO:0005575,GO:0006631;Note=Pyridoxine%20(pyridoxamine)%20phosphate%20oxidase%2C%20has%20homologs%20in%20E.%20coli%20and%20Myxococcus%20xanthus%3B%20transcription%20is%20under%20the%20general%20control%20of%20nitrogen%20metabolism;dbxref=SGD:S000000239;orf_classification=Verified
S288c_chr02	SGD	snoRNA	307185	307345	.	-	.	ID=snR161;Name=snR161;gene=SNR161;Alias=SNR161;Ontology_term=GO:0005730,GO:0030559,GO:0031118,GO:0031429;Note=H%2FACA%20small%20nucleolar%20RNA%20(snoRNA)%3B%20guides%20pseudouridylation%20of%20small%20subunit%20(SSU)%20rRNA%20at%20positions%20U632%20and%20U766;dbxref=SGD:S000087162
S288c_chr02	SGD	noncoding_exon	307185	307345	.	-	.	Parent=snR161;Name=snR161;gene=SNR161;Alias=SNR161;Ontology_term=GO:0005730,GO:0030559,GO:0031118,GO:0031429,SO:0000198;Note=H%2FACA%20small%20nucleolar%20RNA%20(snoRNA)%3B%20guides%20pseudouridylation%20of%20small%20subunit%20(SSU)%20rRNA%20at%20positions%20U632%20and%20U766;dbxref=SGD:S000087162
S288c_chr02	SGD	ncRNA	307587	308887	.	+	.	ID=TLC1;Name=TLC1;gene=TLC1;Alias=TLC1,TER1;Ontology_term=GO:0000332,GO:0000333,GO:0003720,GO:0005634,GO:0005697,GO:0005737,GO:0007004;Note=TLC1%20RNA%20contains%20a%20template%20sequence%20that%20Est2p%20uses%20to%20add%20irregular%20repeats%20of%20TG(1-3)%20residues%20onto%20a%20DNA%20end%3B%20RNA%20template%20component%20of%20telomerase;dbxref=SGD:S000006657
S288c_chr02	SGD	noncoding_exon	307587	308887	.	+	.	Parent=TLC1;Name=TLC1;gene=TLC1;Alias=TLC1,TER1;Ontology_term=GO:0000332,GO:0000333,GO:0003720,GO:0005634,GO:0005697,GO:0005737,GO:0007004,SO:0000198;Note=TLC1%20RNA%20contains%20a%20template%20sequence%20that%20Est2p%20uses%20to%20add%20irregular%20repeats%20of%20TG(1-3)%20residues%20onto%20a%20DNA%20end%3B%20RNA%20template%20component%20of%20telomerase;dbxref=SGD:S000006657
S288c_chr02	SGD	gene	309081	310313	.	-	.	ID=YBR036C;Name=YBR036C;gene=CSG2;Alias=CSG2,CLS2;Ontology_term=GO:0006688,GO:0006874,GO:0030176,GO:0030234;Note=Endoplasmic%20reticulum%20membrane%20protein%2C%20required%20for%20mannosylation%20of%20inositolphosphorylceramide%20and%20for%20growth%20at%20high%20calcium%20concentrations;dbxref=SGD:S000000240;orf_classification=Verified
S288c_chr02	SGD	CDS	309081	310313	.	-	0	Parent=YBR036C;Name=YBR036C;gene=CSG2;Alias=CSG2,CLS2;Ontology_term=GO:0006688,GO:0006874,GO:0030176,GO:0030234;Note=Endoplasmic%20reticulum%20membrane%20protein%2C%20required%20for%20mannosylation%20of%20inositolphosphorylceramide%20and%20for%20growth%20at%20high%20calcium%20concentrations;dbxref=SGD:S000000240;orf_classification=Verified
S288c_chr02	SGD	gene	310565	311452	.	-	.	ID=YBR037C;Name=YBR037C;gene=SCO1;Alias=SCO1,PET161;Ontology_term=GO:0005507,GO:0005739,GO:0005743,GO:0006461,GO:0006825,GO:0008379,GO:0051775;Note=Copper-binding%20protein%20of%20the%20mitochondrial%20inner%20membrane%2C%20required%20for%20cytoS288c_chrome%20c%20oxidase%20activity%20and%20respiration%3B%20may%20function%20to%20deliver%20copper%20to%20cytoS288c_chrome%20c%20oxidase%3B%20has%20similarity%20to%20thioredoxins;dbxref=SGD:S000000241;orf_classification=Verified
S288c_chr02	SGD	CDS	310565	311452	.	-	0	Parent=YBR037C;Name=YBR037C;gene=SCO1;Alias=SCO1,PET161;Ontology_term=GO:0005507,GO:0005739,GO:0005743,GO:0006461,GO:0006825,GO:0008379,GO:0051775;Note=Copper-binding%20protein%20of%20the%20mitochondrial%20inner%20membrane%2C%20required%20for%20cytoS288c_chrome%20c%20oxidase%20activity%20and%20respiration%3B%20may%20function%20to%20deliver%20copper%20to%20cytoS288c_chrome%20c%20oxidase%3B%20has%20similarity%20to%20thioredoxins;dbxref=SGD:S000000241;orf_classification=Verified
S288c_chr02	SGD	gene	311898	314789	.	+	.	ID=YBR038W;Name=YBR038W;gene=CHS2;Alias=CHS2;Ontology_term=GO:0000910,GO:0000916,GO:0004100,GO:0005935;Note=Chitin%20synthase%20II%3B%20catalyzes%20transfer%20of%20N-acetylglucosamine%20(GlcNAc)%20to%20chitin%20upon%20activation%20of%20zymogenic%20form%3B%20required%20for%20chitin%20synthesis%20in%20the%20primary%20septum%20during%20cytokinesis%3B%20localization%20regulated%20by%20Cdk1p%20during%20mitosis;dbxref=SGD:S000000242;orf_classification=Verified
S288c_chr02	SGD	CDS	311898	314789	.	+	0	Parent=YBR038W;Name=YBR038W;gene=CHS2;Alias=CHS2;Ontology_term=GO:0000910,GO:0000916,GO:0004100,GO:0005935;Note=Chitin%20synthase%20II%3B%20catalyzes%20transfer%20of%20N-acetylglucosamine%20(GlcNAc)%20to%20chitin%20upon%20activation%20of%20zymogenic%20form%3B%20required%20for%20chitin%20synthesis%20in%20the%20primary%20septum%20during%20cytokinesis%3B%20localization%20regulated%20by%20Cdk1p%20during%20mitosis;dbxref=SGD:S000000242;orf_classification=Verified
S288c_chr02	SGD	gene	315575	316510	.	+	.	ID=YBR039W;Name=YBR039W;gene=ATP3;Alias=ATP3;Ontology_term=GO:0005739,GO:0005756,GO:0015986,GO:0016887,GO:0045261,GO:0046933,GO:0046961;Note=Gamma%20subunit%20of%20the%20F1%20sector%20of%20mitochondrial%20F1F0%20ATP%20synthase%2C%20which%20is%20a%20large%2C%20evolutionarily%20conserved%20enzyme%20complex%20required%20for%20ATP%20synthesis;dbxref=SGD:S000000243;orf_classification=Verified
S288c_chr02	SGD	CDS	315575	316510	.	+	0	Parent=YBR039W;Name=YBR039W;gene=ATP3;Alias=ATP3;Ontology_term=GO:0005739,GO:0005756,GO:0015986,GO:0016887,GO:0045261,GO:0046933,GO:0046961;Note=Gamma%20subunit%20of%20the%20F1%20sector%20of%20mitochondrial%20F1F0%20ATP%20synthase%2C%20which%20is%20a%20large%2C%20evolutionarily%20conserved%20enzyme%20complex%20required%20for%20ATP%20synthesis;dbxref=SGD:S000000243;orf_classification=Verified
S288c_chr02	SGD	gene	316968	317864	.	+	.	ID=YBR040W;Name=YBR040W;gene=FIG1;Alias=FIG1;Ontology_term=GO:0000753,GO:0000755,GO:0003674,GO:0009277,GO:0043332;Note=Integral%20membrane%20protein%20required%20for%20efficient%20mating%3B%20may%20participate%20in%20or%20regulate%20the%20low%20affinity%20Ca2%2B%20influx%20system%2C%20which%20affects%20intracellular%20signaling%20and%20cell-cell%20fusion%20during%20mating;dbxref=SGD:S000000244;orf_classification=Verified
S288c_chr02	SGD	CDS	316968	317864	.	+	0	Parent=YBR040W;Name=YBR040W;gene=FIG1;Alias=FIG1;Ontology_term=GO:0000753,GO:0000755,GO:0003674,GO:0009277,GO:0043332;Note=Integral%20membrane%20protein%20required%20for%20efficient%20mating%3B%20may%20participate%20in%20or%20regulate%20the%20low%20affinity%20Ca2%2B%20influx%20system%2C%20which%20affects%20intracellular%20signaling%20and%20cell-cell%20fusion%20during%20mating;dbxref=SGD:S000000244;orf_classification=Verified
S288c_chr02	SGD	gene	318266	320275	.	+	.	ID=YBR041W;Name=YBR041W;gene=FAT1;Alias=FAT1;Ontology_term=GO:0000038,GO:0005324,GO:0005777,GO:0005783,GO:0005811,GO:0015909,GO:0031235,GO:0031957;Note=Very%20long%20chain%20fatty%20acyl-CoA%20synthetase%20and%20long%20chain%20fatty%20acid%20transporter%3B%20activates%20imported%20fatty%20acids%20with%20a%20preference%20for%20very%20long%20lengths%20(C20-C26)%3B%20has%20a%20separate%20function%20in%20the%20transport%20of%20long%20chain%20fatty%20acids;dbxref=SGD:S000000245;orf_classification=Verified
S288c_chr02	SGD	CDS	318266	320275	.	+	0	Parent=YBR041W;Name=YBR041W;gene=FAT1;Alias=FAT1;Ontology_term=GO:0000038,GO:0005324,GO:0005777,GO:0005783,GO:0005811,GO:0015909,GO:0031235,GO:0031957;Note=Very%20long%20chain%20fatty%20acyl-CoA%20synthetase%20and%20long%20chain%20fatty%20acid%20transporter%3B%20activates%20imported%20fatty%20acids%20with%20a%20preference%20for%20very%20long%20lengths%20(C20-C26)%3B%20has%20a%20separate%20function%20in%20the%20transport%20of%20long%20chain%20fatty%20acids;dbxref=SGD:S000000245;orf_classification=Verified
S288c_chr02	SGD	gene	320416	321609	.	-	.	ID=YBR042C;Name=YBR042C;gene=CST26;Alias=CST26,PSI1;Ontology_term=GO:0005811,GO:0008415,GO:0008654;Note=Protein%20required%20for%20incorporation%20of%20stearic%20acid%20into%20phosphatidylinositol%3B%20affects%20S288c_chromosome%20stability%20when%20overexpressed;dbxref=SGD:S000000246;orf_classification=Verified
S288c_chr02	SGD	CDS	320416	321609	.	-	0	Parent=YBR042C;Name=YBR042C;gene=CST26;Alias=CST26,PSI1;Ontology_term=GO:0005811,GO:0008415,GO:0008654;Note=Protein%20required%20for%20incorporation%20of%20stearic%20acid%20into%20phosphatidylinositol%3B%20affects%20S288c_chromosome%20stability%20when%20overexpressed;dbxref=SGD:S000000246;orf_classification=Verified
S288c_chr02	SGD	gene	321876	323945	.	-	.	ID=YBR043C;Name=YBR043C;gene=QDR3;Alias=QDR3,AQR2;Ontology_term=GO:0005886,GO:0006855,GO:0015238,GO:0055085;Note=Multidrug%20transporter%20of%20the%20major%20facilitator%20superfamily%2C%20required%20for%20resistance%20to%20quinidine%2C%20barban%2C%20cisplatin%2C%20and%20bleomycin;dbxref=SGD:S000000247;orf_classification=Verified
S288c_chr02	SGD	CDS	321876	323945	.	-	0	Parent=YBR043C;Name=YBR043C;gene=QDR3;Alias=QDR3,AQR2;Ontology_term=GO:0005886,GO:0006855,GO:0015238,GO:0055085;Note=Multidrug%20transporter%20of%20the%20major%20facilitator%20superfamily%2C%20required%20for%20resistance%20to%20quinidine%2C%20barban%2C%20cisplatin%2C%20and%20bleomycin;dbxref=SGD:S000000247;orf_classification=Verified
S288c_chr02	SGD	gene	324341	326059	.	-	.	ID=YBR044C;Name=YBR044C;gene=TCM62;Alias=TCM62;Ontology_term=GO:0005739,GO:0005743,GO:0034553,GO:0051082;Note=Protein%20involved%20in%20the%20assembly%20of%20the%20mitochondrial%20succinate%20dehydrogenase%20complex%3B%20putative%20chaperone;dbxref=SGD:S000000248;orf_classification=Verified
S288c_chr02	SGD	CDS	324341	326059	.	-	0	Parent=YBR044C;Name=YBR044C;gene=TCM62;Alias=TCM62;Ontology_term=GO:0005739,GO:0005743,GO:0034553,GO:0051082;Note=Protein%20involved%20in%20the%20assembly%20of%20the%20mitochondrial%20succinate%20dehydrogenase%20complex%3B%20putative%20chaperone;dbxref=SGD:S000000248;orf_classification=Verified
S288c_chr02	SGD	ARS	326140	326375	.	.	.	ID=ARS211;Name=ARS211;Alias=ARSII-326;Note=Autonomously%20Replicating%20Sequence;dbxref=SGD:S000118347
S288c_chr02	SGD	tRNA	326792	326865	.	-	.	ID=tV(UAC)B;Name=tV(UAC)B;Ontology_term=GO:0005829,GO:0006414,GO:0030533;Note=tRNA-Val;dbxref=SGD:S000006769
S288c_chr02	SGD	noncoding_exon	326792	326865	.	-	.	Parent=tV(UAC)B;Name=tV(UAC)B;Ontology_term=GO:0005829,GO:0006414,GO:0030533,SO:0000198;Note=tRNA-Val;dbxref=SGD:S000006769
S288c_chr02	SGD	long_terminal_repeat	327069	327394	.	+	.	ID=YBRWdelta15;Name=YBRWdelta15;Ontology_term=SO:0000286;Note=Ty1%20LTR;dbxref=SGD:S000006817
S288c_chr02	SGD	long_terminal_repeat	327390	327704	.	+	.	ID=YBRWdelta16;Name=YBRWdelta16;Ontology_term=SO:0000286;Note=Ty1%20LTR;dbxref=SGD:S000006818
S288c_chr02	SGD	gene	328173	330092	.	-	.	ID=YBR045C;Name=YBR045C;gene=GIP1;Alias=GIP1;Ontology_term=GO:0000164,GO:0005628,GO:0008157,GO:0008599,GO:0030476,GO:0043666;Note=Meiosis-specific%20regulatory%20subunit%20of%20the%20Glc7p%20protein%20phosphatase%2C%20regulates%20spore%20wall%20formation%20and%20septin%20organization%2C%20required%20for%20expression%20of%20some%20late%20meiotic%20genes%20and%20for%20normal%20localization%20of%20Glc7p;dbxref=SGD:S000000249;orf_classification=Verified
S288c_chr02	SGD	CDS	328173	330092	.	-	0	Parent=YBR045C;Name=YBR045C;gene=GIP1;Alias=GIP1;Ontology_term=GO:0000164,GO:0005628,GO:0008157,GO:0008599,GO:0030476,GO:0043666;Note=Meiosis-specific%20regulatory%20subunit%20of%20the%20Glc7p%20protein%20phosphatase%2C%20regulates%20spore%20wall%20formation%20and%20septin%20organization%2C%20required%20for%20expression%20of%20some%20late%20meiotic%20genes%20and%20for%20normal%20localization%20of%20Glc7p;dbxref=SGD:S000000249;orf_classification=Verified
S288c_chr02	SGD	gene	330507	331511	.	-	.	ID=YBR046C;Name=YBR046C;gene=ZTA1;Alias=ZTA1;Ontology_term=GO:0003960,GO:0005634,GO:0005737,GO:0017091,GO:0034599;Note=NADPH-dependent%20quinone%20reductase%2C%20GFP-tagged%20protein%20localizes%20to%20the%20cytoplasm%20and%20nucleus%3B%20has%20similarity%20to%20E.%20coli%20quinone%20oxidoreductase%20and%20to%20human%20zeta-crystallin;dbxref=SGD:S000000250;orf_classification=Verified
S288c_chr02	SGD	CDS	330507	331511	.	-	0	Parent=YBR046C;Name=YBR046C;gene=ZTA1;Alias=ZTA1;Ontology_term=GO:0003960,GO:0005634,GO:0005737,GO:0017091,GO:0034599;Note=NADPH-dependent%20quinone%20reductase%2C%20GFP-tagged%20protein%20localizes%20to%20the%20cytoplasm%20and%20nucleus%3B%20has%20similarity%20to%20E.%20coli%20quinone%20oxidoreductase%20and%20to%20human%20zeta-crystallin;dbxref=SGD:S000000250;orf_classification=Verified
S288c_chr02	SGD	gene	331833	332360	.	+	.	ID=YBR047W;Name=YBR047W;gene=FMP23;Alias=FMP23;Ontology_term=GO:0003674,GO:0005739,GO:0008150;Note=Putative%20protein%20of%20unknown%20function%3B%20proposed%20to%20be%20involved%20in%20iron%20or%20copper%20homeostasis%3B%20the%20authentic%2C%20non-tagged%20protein%20is%20detected%20in%20highly%20purified%20mitochondria%20in%20high-throughput%20studies;dbxref=SGD:S000000251;orf_classification=Uncharacterized
S288c_chr02	SGD	CDS	331833	332360	.	+	0	Parent=YBR047W;Name=YBR047W;gene=FMP23;Alias=FMP23;Ontology_term=GO:0003674,GO:0005739,GO:0008150;Note=Putative%20protein%20of%20unknown%20function%3B%20proposed%20to%20be%20involved%20in%20iron%20or%20copper%20homeostasis%3B%20the%20authentic%2C%20non-tagged%20protein%20is%20detected%20in%20highly%20purified%20mitochondria%20in%20high-throughput%20studies;dbxref=SGD:S000000251;orf_classification=Uncharacterized
S288c_chr02	SGD	gene	332831	333812	.	+	.	ID=YBR048W;Name=YBR048W;gene=RPS11B;Alias=RPS11B;Ontology_term=GO:0000028,GO:0000462,GO:0003735,GO:0006412,GO:0022627,GO:0030686;Note=Protein%20component%20of%20the%20small%20(40S)%20ribosomal%20subunit%3B%20identical%20to%20Rps11Ap%20and%20has%20similarity%20to%20E.%20coli%20S17%20and%20rat%20S11%20ribosomal%20proteins;dbxref=SGD:S000000252;orf_classification=Verified
S288c_chr02	SGD	CDS	332831	332875	.	+	0	Parent=YBR048W;Name=YBR048W;gene=RPS11B;Alias=RPS11B;Ontology_term=GO:0000028,GO:0000462,GO:0003735,GO:0006412,GO:0022627,GO:0030686;Note=Protein%20component%20of%20the%20small%20(40S)%20ribosomal%20subunit%3B%20identical%20to%20Rps11Ap%20and%20has%20similarity%20to%20E.%20coli%20S17%20and%20rat%20S11%20ribosomal%20proteins;dbxref=SGD:S000000252;orf_classification=Verified
S288c_chr02	SGD	CDS	333387	333812	.	+	0	Parent=YBR048W;Name=YBR048W;gene=RPS11B;Alias=RPS11B;Ontology_term=GO:0000028,GO:0000462,GO:0003735,GO:0006412,GO:0022627,GO:0030686;Note=Protein%20component%20of%20the%20small%20(40S)%20ribosomal%20subunit%3B%20identical%20to%20Rps11Ap%20and%20has%20similarity%20to%20E.%20coli%20S17%20and%20rat%20S11%20ribosomal%20proteins;dbxref=SGD:S000000252;orf_classification=Verified
S288c_chr02	SGD	intron	332876	333386	.	+	.	Parent=YBR048W;Name=YBR048W;gene=RPS11B;Alias=RPS11B;Ontology_term=GO:0000028,GO:0000462,GO:0003735,GO:0006412,GO:0022627,GO:0030686;Note=Protein%20component%20of%20the%20small%20(40S)%20ribosomal%20subunit%3B%20identical%20to%20Rps11Ap%20and%20has%20similarity%20to%20E.%20coli%20S17%20and%20rat%20S11%20ribosomal%20proteins;dbxref=SGD:S000000252;orf_classification=Verified
S288c_chr02	SGD	gene	334386	336818	.	-	.	ID=YBR049C;Name=YBR049C;gene=REB1;Alias=REB1,GRF2;Ontology_term=GO:0003702,GO:0003716,GO:0005654,GO:0006357,GO:0006363,GO:0043565;Note=RNA%20polymerase%20I%20enhancer%20binding%20protein%3B%20DNA%20binding%20protein%20which%20binds%20to%20genes%20transcribed%20by%20both%20RNA%20polymerase%20I%20and%20RNA%20polymerase%20II%3B%20required%20for%20termination%20of%20RNA%20polymerase%20I%20transcription;dbxref=SGD:S000000253;orf_classification=Verified
S288c_chr02	SGD	CDS	334386	336818	.	-	0	Parent=YBR049C;Name=YBR049C;gene=REB1;Alias=REB1,GRF2;Ontology_term=GO:0003702,GO:0003716,GO:0005654,GO:0006357,GO:0006363,GO:0043565;Note=RNA%20polymerase%20I%20enhancer%20binding%20protein%3B%20DNA%20binding%20protein%20which%20binds%20to%20genes%20transcribed%20by%20both%20RNA%20polymerase%20I%20and%20RNA%20polymerase%20II%3B%20required%20for%20termination%20of%20RNA%20polymerase%20I%20transcription;dbxref=SGD:S000000253;orf_classification=Verified
S288c_chr02	SGD	gene	337183	338199	.	-	.	ID=YBR050C;Name=YBR050C;gene=REG2;Alias=REG2;Ontology_term=GO:0000122,GO:0000164,GO:0008599;Note=Regulatory%20subunit%20of%20the%20Glc7p%20type-1%20protein%20phosphatase%3B%20involved%20with%20Reg1p%2C%20Glc7p%2C%20and%20Snf1p%20in%20regulation%20of%20glucose-repressible%20genes%2C%20also%20involved%20in%20glucose-induced%20proteolysis%20of%20maltose%20permease;dbxref=SGD:S000000254;orf_classification=Verified
S288c_chr02	SGD	CDS	337183	338199	.	-	0	Parent=YBR050C;Name=YBR050C;gene=REG2;Alias=REG2;Ontology_term=GO:0000122,GO:0000164,GO:0008599;Note=Regulatory%20subunit%20of%20the%20Glc7p%20type-1%20protein%20phosphatase%3B%20involved%20with%20Reg1p%2C%20Glc7p%2C%20and%20Snf1p%20in%20regulation%20of%20glucose-repressible%20genes%2C%20also%20involved%20in%20glucose-induced%20proteolysis%20of%20maltose%20permease;dbxref=SGD:S000000254;orf_classification=Verified
S288c_chr02	SGD	gene	337988	338338	.	+	.	ID=YBR051W;Name=YBR051W;Ontology_term=GO:0003674,GO:0005575,GO:0008150;Note=Dubious%20open%20reading%20frame%20unlikely%20to%20encode%20a%20protein%2C%20based%20on%20available%20experimental%20and%20comparative%20sequence%20data%3B%20partiallly%20overlaps%20the%20REG2%2FYBR050C%20regulatory%20subunit%20of%20the%20Glc7p%20type-1%20protein%20phosphatase;dbxref=SGD:S000000255;orf_classification=Dubious
S288c_chr02	SGD	CDS	337988	338338	.	+	0	Parent=YBR051W;Name=YBR051W;Ontology_term=GO:0003674,GO:0005575,GO:0008150;Note=Dubious%20open%20reading%20frame%20unlikely%20to%20encode%20a%20protein%2C%20based%20on%20available%20experimental%20and%20comparative%20sequence%20data%3B%20partiallly%20overlaps%20the%20REG2%2FYBR050C%20regulatory%20subunit%20of%20the%20Glc7p%20type-1%20protein%20phosphatase;dbxref=SGD:S000000255;orf_classification=Dubious
S288c_chr02	SGD	gene	338720	339352	.	-	.	ID=YBR052C;Name=YBR052C;gene=RFS1;Alias=RFS1;Ontology_term=GO:0003674,GO:0005737,GO:0008150,GO:0045121;Note=Protein%20of%20unknown%20function%3B%20member%20of%20a%20flavodoxin-like%20fold%20protein%20family%20that%20includes%20Pst2p%20and%20Ycp4p%3B%20green%20fluorescent%20protein%20(GFP)-fusion%20protein%20localizes%20to%20the%20cytoplasm%20in%20a%20punctate%20pattern;dbxref=SGD:S000000256;orf_classification=Verified
S288c_chr02	SGD	CDS	338720	339352	.	-	0	Parent=YBR052C;Name=YBR052C;gene=RFS1;Alias=RFS1;Ontology_term=GO:0003674,GO:0005737,GO:0008150,GO:0045121;Note=Protein%20of%20unknown%20function%3B%20member%20of%20a%20flavodoxin-like%20fold%20protein%20family%20that%20includes%20Pst2p%20and%20Ycp4p%3B%20green%20fluorescent%20protein%20(GFP)-fusion%20protein%20localizes%20to%20the%20cytoplasm%20in%20a%20punctate%20pattern;dbxref=SGD:S000000256;orf_classification=Verified
S288c_chr02	SGD	gene	339675	340751	.	-	.	ID=YBR053C;Name=YBR053C;Ontology_term=GO:0003674,GO:0005575,GO:0008150;Note=Putative%20protein%20of%20unknown%20function%3B%20induced%20by%20cell%20wall%20perturbation;dbxref=SGD:S000000257;orf_classification=Uncharacterized
S288c_chr02	SGD	CDS	339675	340751	.	-	0	Parent=YBR053C;Name=YBR053C;Ontology_term=GO:0003674,GO:0005575,GO:0008150;Note=Putative%20protein%20of%20unknown%20function%3B%20induced%20by%20cell%20wall%20perturbation;dbxref=SGD:S000000257;orf_classification=Uncharacterized
S288c_chr02	SGD	gene	343101	344135	.	+	.	ID=YBR054W;Name=YBR054W;gene=YRO2;Alias=YRO2;Ontology_term=GO:0003674,GO:0005739,GO:0005933,GO:0008150;Note=Putative%20protein%20of%20unknown%20function%3B%20the%20authentic%2C%20non-tagged%20protein%20is%20detected%20in%20a%20phosphorylated%20state%20in%20highly%20purified%20mitochondria%20in%20high-throughput%20studies%3B%20transcriptionally%20regulated%20by%20Haa1p;dbxref=SGD:S000000258;orf_classification=Verified
S288c_chr02	SGD	CDS	343101	344135	.	+	0	Parent=YBR054W;Name=YBR054W;gene=YRO2;Alias=YRO2;Ontology_term=GO:0003674,GO:0005739,GO:0005933,GO:0008150;Note=Putative%20protein%20of%20unknown%20function%3B%20the%20authentic%2C%20non-tagged%20protein%20is%20detected%20in%20a%20phosphorylated%20state%20in%20highly%20purified%20mitochondria%20in%20high-throughput%20studies%3B%20transcriptionally%20regulated%20by%20Haa1p;dbxref=SGD:S000000258;orf_classification=Verified
S288c_chr02	SGD	gene	344602	347301	.	-	.	ID=YBR055C;Name=YBR055C;gene=PRP6;Alias=PRP6,RNA6,TSM7269;Ontology_term=GO:0000398,GO:0003674,GO:0046540;Note=Splicing%20factor%2C%20component%20of%20the%20U4%2FU6-U5%20snRNP%20complex;dbxref=SGD:S000000259;orf_classification=Verified
S288c_chr02	SGD	CDS	344602	347301	.	-	0	Parent=YBR055C;Name=YBR055C;gene=PRP6;Alias=PRP6,RNA6,TSM7269;Ontology_term=GO:0000398,GO:0003674,GO:0046540;Note=Splicing%20factor%2C%20component%20of%20the%20U4%2FU6-U5%20snRNP%20complex;dbxref=SGD:S000000259;orf_classification=Verified
S288c_chr02	SGD	tRNA	347603	347686	.	+	.	ID=tL(UAA)B2;Name=tL(UAA)B2;Ontology_term=GO:0005829,GO:0006414,GO:0030533;Note=tRNA-Leu;dbxref=SGD:S000006648
S288c_chr02	SGD	noncoding_exon	347603	347686	.	+	.	Parent=tL(UAA)B2;Name=tL(UAA)B2;Ontology_term=GO:0005829,GO:0006414,GO:0030533,SO:0000198;Note=tRNA-Leu;dbxref=SGD:S000006648
S288c_chr02	SGD	gene	347879	349384	.	+	.	ID=YBR056W;Name=YBR056W;Ontology_term=GO:0003674,GO:0005737,GO:0008150;Note=Putative%20cytoplasmic%20protein%20of%20unknown%20function;dbxref=SGD:S000000260;orf_classification=Uncharacterized
S288c_chr02	SGD	CDS	347879	349384	.	+	0	Parent=YBR056W;Name=YBR056W;Ontology_term=GO:0003674,GO:0005737,GO:0008150;Note=Putative%20cytoplasmic%20protein%20of%20unknown%20function;dbxref=SGD:S000000260;orf_classification=Uncharacterized
S288c_chr02	SGD	long_terminal_repeat	350459	350751	.	+	.	ID=YBRWdelta17;Name=YBRWdelta17;Ontology_term=SO:0000286;Note=Ty1%20LTR;dbxref=SGD:S000006819
S288c_chr02	SGD	tRNA	350827	350898	.	+	.	ID=tQ(UUG)B;Name=tQ(UUG)B;Ontology_term=GO:0005829,GO:0006414,GO:0030533;Note=tRNA-Gln%3B%20thiolation%20of%20uridine%20at%20wobble%20position%20(34)%20requires%20Ncs6p;dbxref=SGD:S000006691
S288c_chr02	SGD	noncoding_exon	350827	350898	.	+	.	Parent=tQ(UUG)B;Name=tQ(UUG)B;Ontology_term=GO:0005829,GO:0006414,GO:0030533,SO:0000198;Note=tRNA-Gln%3B%20thiolation%20of%20uridine%20at%20wobble%20position%20(34)%20requires%20Ncs6p;dbxref=SGD:S000006691
S288c_chr02	SGD	gene	351255	351455	.	+	.	ID=YBR056W-A;Name=YBR056W-A;Ontology_term=GO:0003674,GO:0005575,GO:0008150;Note=Dubious%20open%20reading%20frame%20unlikely%20to%20encode%20a%20protein%2C%20based%20on%20available%20experimental%20and%20comparative%20sequence%20data%3B%20partially%20overlaps%20the%20dubious%20ORF%20YBR056C-B;dbxref=SGD:S000028736;orf_classification=Dubious
S288c_chr02	SGD	CDS	351255	351455	.	+	0	Parent=YBR056W-A;Name=YBR056W-A;Ontology_term=GO:0003674,GO:0005575,GO:0008150;Note=Dubious%20open%20reading%20frame%20unlikely%20to%20encode%20a%20protein%2C%20based%20on%20available%20experimental%20and%20comparative%20sequence%20data%3B%20partially%20overlaps%20the%20dubious%20ORF%20YBR056C-B;dbxref=SGD:S000028736;orf_classification=Dubious
S288c_chr02	SGD	gene	351293	351451	.	-	.	ID=YBR056C-B;Name=YBR056C-B;Ontology_term=GO:0003674,GO:0005575,GO:0008150;Note=Dubious%20open%20reading%20frame%20unlikely%20to%20encode%20a%20protein%2C%20based%20on%20available%20experimental%20and%20comparative%20sequence%20data%3B%20almost%20completely%20overlaps%20the%20dubious%20ORF%20YBR056W-A;dbxref=SGD:S000087087;orf_classification=Dubious
S288c_chr02	SGD	CDS	351293	351451	.	-	0	Parent=YBR056C-B;Name=YBR056C-B;Ontology_term=GO:0003674,GO:0005575,GO:0008150;Note=Dubious%20open%20reading%20frame%20unlikely%20to%20encode%20a%20protein%2C%20based%20on%20available%20experimental%20and%20comparative%20sequence%20data%3B%20almost%20completely%20overlaps%20the%20dubious%20ORF%20YBR056W-A;dbxref=SGD:S000087087;orf_classification=Dubious
S288c_chr02	SGD	gene	352193	353293	.	-	.	ID=YBR057C;Name=YBR057C;gene=MUM2;Alias=MUM2,SPOT8;Ontology_term=GO:0003674,GO:0005737,GO:0006279;Note=Cytoplasmic%20protein%20essential%20for%20meiotic%20DNA%20replication%20and%20sporulation%3B%20interacts%20with%20Orc2p%2C%20which%20is%20a%20component%20of%20the%20origin%20recognition%20complex;dbxref=SGD:S000000261;orf_classification=Verified
S288c_chr02	SGD	CDS	352193	353293	.	-	0	Parent=YBR057C;Name=YBR057C;gene=MUM2;Alias=MUM2,SPOT8;Ontology_term=GO:0003674,GO:0005737,GO:0006279;Note=Cytoplasmic%20protein%20essential%20for%20meiotic%20DNA%20replication%20and%20sporulation%3B%20interacts%20with%20Orc2p%2C%20which%20is%20a%20component%20of%20the%20origin%20recognition%20complex;dbxref=SGD:S000000261;orf_classification=Verified
S288c_chr02	SGD	gene	353672	356017	.	-	.	ID=YBR058C;Name=YBR058C;gene=UBP14;Alias=UBP14,GID6;Ontology_term=GO:0004843,GO:0005737,GO:0016579,GO:0043161,GO:0045721;Note=Ubiquitin-specific%20protease%20that%20specifically%20disassembles%20unanchored%20ubiquitin%20chains%3B%20involved%20in%20fructose-1%2C6-bisphosphatase%20(Fbp1p)%20degradation%3B%20similar%20to%20human%20isopeptidase%20T;dbxref=SGD:S000000262;orf_classification=Verified
S288c_chr02	SGD	CDS	353672	356017	.	-	0	Parent=YBR058C;Name=YBR058C;gene=UBP14;Alias=UBP14,GID6;Ontology_term=GO:0004843,GO:0005737,GO:0016579,GO:0043161,GO:0045721;Note=Ubiquitin-specific%20protease%20that%20specifically%20disassembles%20unanchored%20ubiquitin%20chains%3B%20involved%20in%20fructose-1%2C6-bisphosphatase%20(Fbp1p)%20degradation%3B%20similar%20to%20human%20isopeptidase%20T;dbxref=SGD:S000000262;orf_classification=Verified
S288c_chr02	SGD	gene	356324	356566	.	-	.	ID=YBR058C-A;Name=YBR058C-A;gene=TSC3;Alias=TSC3;Ontology_term=GO:0005624,GO:0005792,GO:0006666,GO:0008047,GO:0030148,GO:0035339;Note=Protein%20that%20stimulates%20the%20activity%20of%20serine%20palmitoyltransferase%20(Lcb1p%2C%20Lcb2p)%20several-fold%3B%20involved%20in%20sphingolipid%20biosynthesis;dbxref=SGD:S000007521;orf_classification=Verified
S288c_chr02	SGD	CDS	356324	356566	.	-	0	Parent=YBR058C-A;Name=YBR058C-A;gene=TSC3;Alias=TSC3;Ontology_term=GO:0005624,GO:0005792,GO:0006666,GO:0008047,GO:0030148,GO:0035339;Note=Protein%20that%20stimulates%20the%20activity%20of%20serine%20palmitoyltransferase%20(Lcb1p%2C%20Lcb2p)%20several-fold%3B%20involved%20in%20sphingolipid%20biosynthesis;dbxref=SGD:S000007521;orf_classification=Verified
S288c_chr02	SGD	gene	356861	360187	.	-	.	ID=YBR059C;Name=YBR059C;gene=AKL1;Alias=AKL1;Ontology_term=GO:0004672,GO:0005737,GO:0005935,GO:0030036,GO:0030100;Note=Ser-Thr%20protein%20kinase%2C%20member%20(with%20Ark1p%20and%20Prk1p)%20of%20the%20Ark%20kinase%20family%3B%20involved%20in%20endocytosis%20and%20actin%20cytoskeleton%20organization;dbxref=SGD:S000000263;orf_classification=Verified
S288c_chr02	SGD	CDS	356861	360187	.	-	0	Parent=YBR059C;Name=YBR059C;gene=AKL1;Alias=AKL1;Ontology_term=GO:0004672,GO:0005737,GO:0005935,GO:0030036,GO:0030100;Note=Ser-Thr%20protein%20kinase%2C%20member%20(with%20Ark1p%20and%20Prk1p)%20of%20the%20Ark%20kinase%20family%3B%20involved%20in%20endocytosis%20and%20actin%20cytoskeleton%20organization;dbxref=SGD:S000000263;orf_classification=Verified
S288c_chr02	SGD	gene	360652	362514	.	-	.	ID=YBR060C;Name=YBR060C;gene=ORC2;Alias=ORC2,RRR1,SIR5;Ontology_term=GO:0003682,GO:0003688,GO:0005656,GO:0005664,GO:0006267,GO:0006270,GO:0006348,GO:0030466,GO:0031261,GO:0051568;Note=Subunit%20of%20the%20origin%20recognition%20complex%2C%20which%20directs%20DNA%20replication%20by%20binding%20to%20replication%20origins%20and%20is%20also%20involved%20in%20transcriptional%20silencing%3B%20interacts%20with%20Spp1p%20and%20with%20trimethylated%20histone%20H3%3B%20phosphorylated%20by%20Cdc28p;dbxref=SGD:S000000264;orf_classification=Verified
S288c_chr02	SGD	CDS	360652	362514	.	-	0	Parent=YBR060C;Name=YBR060C;gene=ORC2;Alias=ORC2,RRR1,SIR5;Ontology_term=GO:0003682,GO:0003688,GO:0005656,GO:0005664,GO:0006267,GO:0006270,GO:0006348,GO:0030466,GO:0031261,GO:0051568;Note=Subunit%20of%20the%20origin%20recognition%20complex%2C%20which%20directs%20DNA%20replication%20by%20binding%20to%20replication%20origins%20and%20is%20also%20involved%20in%20transcriptional%20silencing%3B%20interacts%20with%20Spp1p%20and%20with%20trimethylated%20histone%20H3%3B%20phosphorylated%20by%20Cdc28p;dbxref=SGD:S000000264;orf_classification=Verified
S288c_chr02	SGD	gene	364787	365719	.	-	.	ID=YBR061C;Name=YBR061C;gene=TRM7;Alias=TRM7;Ontology_term=GO:0005737,GO:0006412,GO:0008175,GO:0030488;Note=2'-O-ribose%20methyltransferase%2C%20methylates%20the%202'-O-ribose%20of%20nucleotides%20at%20positions%2032%20and%2034%20of%20the%20tRNA%20anticodon%20loop;dbxref=SGD:S000000265;orf_classification=Verified
S288c_chr02	SGD	CDS	364787	365719	.	-	0	Parent=YBR061C;Name=YBR061C;gene=TRM7;Alias=TRM7;Ontology_term=GO:0005737,GO:0006412,GO:0008175,GO:0030488;Note=2'-O-ribose%20methyltransferase%2C%20methylates%20the%202'-O-ribose%20of%20nucleotides%20at%20positions%2032%20and%2034%20of%20the%20tRNA%20anticodon%20loop;dbxref=SGD:S000000265;orf_classification=Verified
S288c_chr02	SGD	gene	365976	366600	.	-	.	ID=YBR062C;Name=YBR062C;Ontology_term=GO:0003674,GO:0005575,GO:0008150;Note=Protein%20of%20unknown%20function%20that%20interacts%20with%20Msb2p%3B%20may%20play%20a%20role%20in%20activation%20of%20the%20filamentous%20growth%20pathway.;dbxref=SGD:S000000266;orf_classification=Uncharacterized
S288c_chr02	SGD	CDS	365976	366502	.	-	2	Parent=YBR062C;Name=YBR062C;Ontology_term=GO:0003674,GO:0005575,GO:0008150;Note=Protein%20of%20unknown%20function%20that%20interacts%20with%20Msb2p%3B%20may%20play%20a%20role%20in%20activation%20of%20the%20filamentous%20growth%20pathway.;dbxref=SGD:S000000266;orf_classification=Uncharacterized
S288c_chr02	SGD	CDS	366585	366600	.	-	0	Parent=YBR062C;Name=YBR062C;Ontology_term=GO:0003674,GO:0005575,GO:0008150;Note=Protein%20of%20unknown%20function%20that%20interacts%20with%20Msb2p%3B%20may%20play%20a%20role%20in%20activation%20of%20the%20filamentous%20growth%20pathway.;dbxref=SGD:S000000266;orf_classification=Uncharacterized
S288c_chr02	SGD	intron	366503	366584	.	-	.	Parent=YBR062C;Name=YBR062C;Ontology_term=GO:0003674,GO:0005575,GO:0008150;Note=Protein%20of%20unknown%20function%20that%20interacts%20with%20Msb2p%3B%20may%20play%20a%20role%20in%20activation%20of%20the%20filamentous%20growth%20pathway.;dbxref=SGD:S000000266;orf_classification=Uncharacterized
S288c_chr02	SGD	gene	366970	368184	.	-	.	ID=YBR063C;Name=YBR063C;Ontology_term=GO:0003674,GO:0005575,GO:0008150;Note=Putative%20protein%20of%20unknown%20function%3B%20YBR063C%20is%20not%20an%20essential%20gene;dbxref=SGD:S000000267;orf_classification=Uncharacterized
S288c_chr02	SGD	CDS	366970	368184	.	-	0	Parent=YBR063C;Name=YBR063C;Ontology_term=GO:0003674,GO:0005575,GO:0008150;Note=Putative%20protein%20of%20unknown%20function%3B%20YBR063C%20is%20not%20an%20essential%20gene;dbxref=SGD:S000000267;orf_classification=Uncharacterized
S288c_chr02	SGD	gene	367763	368191	.	+	.	ID=YBR064W;Name=YBR064W;Ontology_term=GO:0003674,GO:0005575,GO:0008150;Note=Dubious%20open%20reading%20frame%20unlikely%20to%20encode%20a%20protein%3B%20partially%20overlaps%20the%20uncharacterized%20ORF%20YBR063C;dbxref=SGD:S000000268;orf_classification=Dubious
S288c_chr02	SGD	CDS	367763	368191	.	+	0	Parent=YBR064W;Name=YBR064W;Ontology_term=GO:0003674,GO:0005575,GO:0008150;Note=Dubious%20open%20reading%20frame%20unlikely%20to%20encode%20a%20protein%3B%20partially%20overlaps%20the%20uncharacterized%20ORF%20YBR063C;dbxref=SGD:S000000268;orf_classification=Dubious
S288c_chr02	SGD	gene	368584	369678	.	-	.	ID=YBR065C;Name=YBR065C;gene=ECM2;Alias=ECM2,SLT11;Ontology_term=GO:0000398,GO:0003674,GO:0005634,GO:0031505;Note=Pre-mRNA%20splicing%20factor%2C%20facilitates%20the%20cooperative%20formation%20of%20U2%2FU6%20helix%20II%20in%20association%20with%20stem%20II%20in%20the%20spliceosome%2C%20function%20may%20be%20regulated%20by%20Slu7p;dbxref=SGD:S000000269;orf_classification=Verified
S288c_chr02	SGD	CDS	368584	369678	.	-	0	Parent=YBR065C;Name=YBR065C;gene=ECM2;Alias=ECM2,SLT11;Ontology_term=GO:0000398,GO:0003674,GO:0005634,GO:0031505;Note=Pre-mRNA%20splicing%20factor%2C%20facilitates%20the%20cooperative%20formation%20of%20U2%2FU6%20helix%20II%20in%20association%20with%20stem%20II%20in%20the%20spliceosome%2C%20function%20may%20be%20regulated%20by%20Slu7p;dbxref=SGD:S000000269;orf_classification=Verified
S288c_chr02	SGD	gene	370037	370699	.	-	.	ID=YBR066C;Name=YBR066C;gene=NRG2;Alias=NRG2;Ontology_term=GO:0001403,GO:0005634,GO:0007124,GO:0016564,GO:0042710;Note=Transcriptional%20repressor%20that%20mediates%20glucose%20repression%20and%20negatively%20regulates%20filamentous%20growth%3B%20has%20similarity%20to%20Nrg1p;dbxref=SGD:S000000270;orf_classification=Verified
S288c_chr02	SGD	CDS	370037	370699	.	-	0	Parent=YBR066C;Name=YBR066C;gene=NRG2;Alias=NRG2;Ontology_term=GO:0001403,GO:0005634,GO:0007124,GO:0016564,GO:0042710;Note=Transcriptional%20repressor%20that%20mediates%20glucose%20repression%20and%20negatively%20regulates%20filamentous%20growth%3B%20has%20similarity%20to%20Nrg1p;dbxref=SGD:S000000270;orf_classification=Verified
S288c_chr02	SGD	gene	372103	372735	.	-	.	ID=YBR067C;Name=YBR067C;gene=TIP1;Alias=TIP1;Ontology_term=GO:0005199,GO:0009277,GO:0016298,GO:0031505;Note=Major%20cell%20wall%20mannoprotein%20with%20possible%20lipase%20activity%3B%20transcription%20is%20induced%20by%20heat-%20and%20cold-shock%3B%20member%20of%20the%20Srp1p%2FTip1p%20family%20of%20serine-alanine-rich%20proteins;dbxref=SGD:S000000271;orf_classification=Verified
S288c_chr02	SGD	CDS	372103	372735	.	-	0	Parent=YBR067C;Name=YBR067C;gene=TIP1;Alias=TIP1;Ontology_term=GO:0005199,GO:0009277,GO:0016298,GO:0031505;Note=Major%20cell%20wall%20mannoprotein%20with%20possible%20lipase%20activity%3B%20transcription%20is%20induced%20by%20heat-%20and%20cold-shock%3B%20member%20of%20the%20Srp1p%2FTip1p%20family%20of%20serine-alanine-rich%20proteins;dbxref=SGD:S000000271;orf_classification=Verified
S288c_chr02	SGD	gene	373861	375690	.	-	.	ID=YBR068C;Name=YBR068C;gene=BAP2;Alias=BAP2;Ontology_term=GO:0005886,GO:0006865,GO:0015171,GO:0055085;Note=High-affinity%20leucine%20permease%2C%20functions%20as%20a%20branched-chain%20amino%20acid%20permease%20involved%20in%20the%20uptake%20of%20leucine%2C%20isoleucine%20and%20valine%3B%20contains%2012%20predicted%20transmembrane%20domains;dbxref=SGD:S000000272;orf_classification=Verified
S288c_chr02	SGD	CDS	373861	375690	.	-	0	Parent=YBR068C;Name=YBR068C;gene=BAP2;Alias=BAP2;Ontology_term=GO:0005886,GO:0006865,GO:0015171,GO:0055085;Note=High-affinity%20leucine%20permease%2C%20functions%20as%20a%20branched-chain%20amino%20acid%20permease%20involved%20in%20the%20uptake%20of%20leucine%2C%20isoleucine%20and%20valine%3B%20contains%2012%20predicted%20transmembrane%20domains;dbxref=SGD:S000000272;orf_classification=Verified
S288c_chr02	SGD	gene	376574	378433	.	-	.	ID=YBR069C;Name=YBR069C;gene=TAT1;Alias=TAT1,TAP1,VAP1;Ontology_term=GO:0005886,GO:0006865,GO:0015171,GO:0015827,GO:0015828,GO:0022893,GO:0055085;Note=Amino%20acid%20transport%20protein%20for%20valine%2C%20leucine%2C%20isoleucine%2C%20and%20tyrosine%2C%20low-affinity%20tryptophan%20and%20histidine%20transporter%3B%20overexpression%20confers%20FK506%20and%20FTY720%20resistance;dbxref=SGD:S000000273;orf_classification=Verified
S288c_chr02	SGD	CDS	376574	378433	.	-	0	Parent=YBR069C;Name=YBR069C;gene=TAT1;Alias=TAT1,TAP1,VAP1;Ontology_term=GO:0005886,GO:0006865,GO:0015171,GO:0015827,GO:0015828,GO:0022893,GO:0055085;Note=Amino%20acid%20transport%20protein%20for%20valine%2C%20leucine%2C%20isoleucine%2C%20and%20tyrosine%2C%20low-affinity%20tryptophan%20and%20histidine%20transporter%3B%20overexpression%20confers%20FK506%20and%20FTY720%20resistance;dbxref=SGD:S000000273;orf_classification=Verified
S288c_chr02	SGD	ARS	379221	379912	.	.	.	ID=ARS212;Name=ARS212;Alias=ARSII-379;Note=Autonomously%20Replicating%20Sequence;dbxref=SGD:S000130151
S288c_chr02	SGD	gene	379221	379934	.	-	.	ID=YBR070C;Name=YBR070C;gene=ALG14;Alias=ALG14;Ontology_term=GO:0004577,GO:0005624,GO:0006488,GO:0030176,GO:0031227,GO:0042175,GO:0043495,GO:0043541;Note=Component%20of%20UDP-GlcNAc%20transferase%20required%20for%20the%20second%20step%20of%20dolichyl-linked%20oligosaccharide%20synthesis%3B%20anchors%20the%20catalytic%20subunit%20Alg13p%20to%20the%20ER%20membrane%3B%20similar%20to%20bacterial%20and%20human%20glycosyltransferases;dbxref=SGD:S000000274;orf_classification=Verified
S288c_chr02	SGD	CDS	379221	379934	.	-	0	Parent=YBR070C;Name=YBR070C;gene=ALG14;Alias=ALG14;Ontology_term=GO:0004577,GO:0005624,GO:0006488,GO:0030176,GO:0031227,GO:0042175,GO:0043495,GO:0043541;Note=Component%20of%20UDP-GlcNAc%20transferase%20required%20for%20the%20second%20step%20of%20dolichyl-linked%20oligosaccharide%20synthesis%3B%20anchors%20the%20catalytic%20subunit%20Alg13p%20to%20the%20ER%20membrane%3B%20similar%20to%20bacterial%20and%20human%20glycosyltransferases;dbxref=SGD:S000000274;orf_classification=Verified
S288c_chr02	SGD	gene	380411	381046	.	+	.	ID=YBR071W;Name=YBR071W;Ontology_term=GO:0003674,GO:0005737,GO:0008150;Note=Putative%20protein%20of%20unknown%20function%3B%20(GFP)-fusion%20and%20epitope-tagged%20proteins%20localize%20to%20the%20cytoplasm%3B%20mRNA%20expression%20may%20be%20regulated%20by%20the%20cell%20cycle%20and%2For%20cell%20wall%20stress;dbxref=SGD:S000000275;orf_classification=Uncharacterized
S288c_chr02	SGD	CDS	380411	381046	.	+	0	Parent=YBR071W;Name=YBR071W;Ontology_term=GO:0003674,GO:0005737,GO:0008150;Note=Putative%20protein%20of%20unknown%20function%3B%20(GFP)-fusion%20and%20epitope-tagged%20proteins%20localize%20to%20the%20cytoplasm%3B%20mRNA%20expression%20may%20be%20regulated%20by%20the%20cell%20cycle%20and%2For%20cell%20wall%20stress;dbxref=SGD:S000000275;orf_classification=Uncharacterized
S288c_chr02	SGD	gene	382030	382674	.	+	.	ID=YBR072W;Name=YBR072W;gene=HSP26;Alias=HSP26;Ontology_term=GO:0003729,GO:0005634,GO:0005737,GO:0006457,GO:0006950,GO:0051082;Note=Small%20heat%20shock%20protein%20(sHSP)%20with%20chaperone%20activity%3B%20forms%20hollow%2C%20sphere-shaped%20oligomers%20that%20suppress%20unfolded%20proteins%20aggregation%3B%20oligomer%20activation%20requires%20heat-induced%20conformational%20change%3B%20also%20has%20mRNA%20binding%20activity;dbxref=SGD:S000000276;orf_classification=Verified
S288c_chr02	SGD	CDS	382030	382674	.	+	0	Parent=YBR072W;Name=YBR072W;gene=HSP26;Alias=HSP26;Ontology_term=GO:0003729,GO:0005634,GO:0005737,GO:0006457,GO:0006950,GO:0051082;Note=Small%20heat%20shock%20protein%20(sHSP)%20with%20chaperone%20activity%3B%20forms%20hollow%2C%20sphere-shaped%20oligomers%20that%20suppress%20unfolded%20proteins%20aggregation%3B%20oligomer%20activation%20requires%20heat-induced%20conformational%20change%3B%20also%20has%20mRNA%20binding%20activity;dbxref=SGD:S000000276;orf_classification=Verified
S288c_chr02	SGD	gene	382860	383021	.	-	.	ID=YBR072C-A;Name=YBR072C-A;Ontology_term=GO:0003674,GO:0005575,GO:0008150;Note=Putative%20protein%20of%20unknown%20function%3B%20identified%20by%20fungal%20homology%20and%20RT-PCR;dbxref=SGD:S000028532;orf_classification=Uncharacterized
S288c_chr02	SGD	CDS	382860	383021	.	-	0	Parent=YBR072C-A;Name=YBR072C-A;Ontology_term=GO:0003674,GO:0005575,GO:0008150;Note=Putative%20protein%20of%20unknown%20function%3B%20identified%20by%20fungal%20homology%20and%20RT-PCR;dbxref=SGD:S000028532;orf_classification=Uncharacterized
S288c_chr02	SGD	gene	383112	385988	.	+	.	ID=YBR073W;Name=YBR073W;gene=RDH54;Alias=RDH54,TID1;Ontology_term=GO:0000727,GO:0005634,GO:0007131,GO:0008094,GO:0015616,GO:0030491,GO:0032392,GO:0045144;Note=DNA-dependent%20ATPase%2C%20stimulates%20strand%20exchange%20by%20modifying%20the%20topology%20of%20double-stranded%20DNA%3B%20involved%20in%20recombinational%20repair%20of%20DNA%20double-strand%20breaks%20during%20mitosis%20and%20meiosis%3B%20proposed%20to%20be%20involved%20in%20crossover%20interference;dbxref=SGD:S000000277;orf_classification=Verified
S288c_chr02	SGD	CDS	383112	385988	.	+	0	Parent=YBR073W;Name=YBR073W;gene=RDH54;Alias=RDH54,TID1;Ontology_term=GO:0000727,GO:0005634,GO:0007131,GO:0008094,GO:0015616,GO:0030491,GO:0032392,GO:0045144;Note=DNA-dependent%20ATPase%2C%20stimulates%20strand%20exchange%20by%20modifying%20the%20topology%20of%20double-stranded%20DNA%3B%20involved%20in%20recombinational%20repair%20of%20DNA%20double-strand%20breaks%20during%20mitosis%20and%20meiosis%3B%20proposed%20to%20be%20involved%20in%20crossover%20interference;dbxref=SGD:S000000277;orf_classification=Verified
S288c_chr02	SGD	gene	386286	389216	.	+	.	ID=YBR074W;Name=YBR074W;Alias=YBR075W;Ontology_term=GO:0003674,GO:0005575,GO:0008150;Note=Putative%20metalloprotease;dbxref=SGD:S000000278;orf_classification=Uncharacterized
S288c_chr02	SGD	CDS	386286	389216	.	+	0	Parent=YBR074W;Name=YBR074W;Alias=YBR075W;Ontology_term=GO:0003674,GO:0005575,GO:0008150;Note=Putative%20metalloprotease;dbxref=SGD:S000000278;orf_classification=Uncharacterized
S288c_chr02	SGD	ARS	389212	390371	.	.	.	ID=ARS213;Name=ARS213;Alias=ARSII-390;Note=Autonomously%20Replicating%20Sequence;dbxref=SGD:S000130152
S288c_chr02	SGD	gene	390227	391291	.	+	.	ID=YBR076W;Name=YBR076W;gene=ECM8;Alias=ECM8;Ontology_term=GO:0003674,GO:0005575,GO:0031505;Note=Non-essential%20protein%20of%20unknown%20function;dbxref=SGD:S000000280;orf_classification=Verified
S288c_chr02	SGD	CDS	390227	391291	.	+	0	Parent=YBR076W;Name=YBR076W;gene=ECM8;Alias=ECM8;Ontology_term=GO:0003674,GO:0005575,GO:0031505;Note=Non-essential%20protein%20of%20unknown%20function;dbxref=SGD:S000000280;orf_classification=Verified
S288c_chr02	SGD	gene	391351	391617	.	-	.	ID=YBR076C-A;Name=YBR076C-A;Ontology_term=GO:0003674,GO:0005575,GO:0008150;Note=Dubious%20open%20reading%20frame%20unlikely%20to%20encode%20a%20protein%3B%20partially%20overlaps%20verified%20gene%20ECM8%3B%20identified%20by%20fungal%20homology%20and%20RT-PCR;dbxref=SGD:S000028533;orf_classification=Dubious
S288c_chr02	SGD	CDS	391351	391617	.	-	0	Parent=YBR076C-A;Name=YBR076C-A;Ontology_term=GO:0003674,GO:0005575,GO:0008150;Note=Dubious%20open%20reading%20frame%20unlikely%20to%20encode%20a%20protein%3B%20partially%20overlaps%20verified%20gene%20ECM8%3B%20identified%20by%20fungal%20homology%20and%20RT-PCR;dbxref=SGD:S000028533;orf_classification=Dubious
S288c_chr02	SGD	gene	391805	392293	.	-	.	ID=YBR077C;Name=YBR077C;gene=SLM4;Alias=SLM4,EGO3,GSE1,NIR1;Ontology_term=GO:0000329,GO:0005737,GO:0005774,GO:0007165,GO:0016237,GO:0031902,GO:0034448,GO:0034449,GO:0043325;Note=Component%20of%20the%20EGO%20complex%2C%20which%20is%20involved%20in%20the%20regulation%20of%20microautophagy%2C%20and%20of%20the%20GSE%20complex%2C%20which%20is%20required%20for%20proper%20sorting%20of%20amino%20acid%20permease%20Gap1p%3B%20gene%20exhibits%20synthetic%20genetic%20interaction%20with%20MSS4;dbxref=SGD:S000000281;orf_classification=Verified
S288c_chr02	SGD	CDS	391805	392293	.	-	0	Parent=YBR077C;Name=YBR077C;gene=SLM4;Alias=SLM4,EGO3,GSE1,NIR1;Ontology_term=GO:0000329,GO:0005737,GO:0005774,GO:0007165,GO:0016237,GO:0031902,GO:0034448,GO:0034449,GO:0043325;Note=Component%20of%20the%20EGO%20complex%2C%20which%20is%20involved%20in%20the%20regulation%20of%20microautophagy%2C%20and%20of%20the%20GSE%20complex%2C%20which%20is%20required%20for%20proper%20sorting%20of%20amino%20acid%20permease%20Gap1p%3B%20gene%20exhibits%20synthetic%20genetic%20interaction%20with%20MSS4;dbxref=SGD:S000000281;orf_classification=Verified
S288c_chr02	SGD	gene	393123	394742	.	+	.	ID=YBR078W;Name=YBR078W;gene=ECM33;Alias=ECM33;Ontology_term=GO:0001950,GO:0003674,GO:0005624,GO:0005739,GO:0005886,GO:0009277,GO:0031505;Note=GPI-anchored%20protein%20of%20unknown%20function%2C%20has%20a%20possible%20role%20in%20apical%20bud%20growth%3B%20GPI-anchoring%20on%20the%20plasma%20membrane%20crucial%20to%20function%3B%20phosphorylated%20in%20mitochondria%3B%20similar%20to%20Sps2p%20and%20Pst1p;dbxref=SGD:S000000282;orf_classification=Verified
S288c_chr02	SGD	CDS	393123	393180	.	+	0	Parent=YBR078W;Name=YBR078W;gene=ECM33;Alias=ECM33;Ontology_term=GO:0001950,GO:0003674,GO:0005624,GO:0005739,GO:0005886,GO:0009277,GO:0031505;Note=GPI-anchored%20protein%20of%20unknown%20function%2C%20has%20a%20possible%20role%20in%20apical%20bud%20growth%3B%20GPI-anchoring%20on%20the%20plasma%20membrane%20crucial%20to%20function%3B%20phosphorylated%20in%20mitochondria%3B%20similar%20to%20Sps2p%20and%20Pst1p;dbxref=SGD:S000000282;orf_classification=Verified
S288c_chr02	SGD	CDS	393511	394742	.	+	2	Parent=YBR078W;Name=YBR078W;gene=ECM33;Alias=ECM33;Ontology_term=GO:0001950,GO:0003674,GO:0005624,GO:0005739,GO:0005886,GO:0009277,GO:0031505;Note=GPI-anchored%20protein%20of%20unknown%20function%2C%20has%20a%20possible%20role%20in%20apical%20bud%20growth%3B%20GPI-anchoring%20on%20the%20plasma%20membrane%20crucial%20to%20function%3B%20phosphorylated%20in%20mitochondria%3B%20similar%20to%20Sps2p%20and%20Pst1p;dbxref=SGD:S000000282;orf_classification=Verified
S288c_chr02	SGD	intron	393181	393510	.	+	.	Parent=YBR078W;Name=YBR078W;gene=ECM33;Alias=ECM33;Ontology_term=GO:0001950,GO:0003674,GO:0005624,GO:0005739,GO:0005886,GO:0009277,GO:0031505;Note=GPI-anchored%20protein%20of%20unknown%20function%2C%20has%20a%20possible%20role%20in%20apical%20bud%20growth%3B%20GPI-anchoring%20on%20the%20plasma%20membrane%20crucial%20to%20function%3B%20phosphorylated%20in%20mitochondria%3B%20similar%20to%20Sps2p%20and%20Pst1p;dbxref=SGD:S000000282;orf_classification=Verified
S288c_chr02	SGD	gene	395383	398277	.	-	.	ID=YBR079C;Name=YBR079C;gene=RPG1;Alias=RPG1,TIF32;Ontology_term=GO:0000131,GO:0003743,GO:0005737,GO:0005852,GO:0006413,GO:0010494;Note=eIF3a%20subunit%20of%20the%20core%20complex%20of%20translation%20initiation%20factor%203%20(eIF3)%2C%20essential%20for%20translation%3B%20part%20of%20a%20Prt1p-Rpg1p-Nip1p%20subcomplex%20that%20stimulates%20binding%20of%20mRNA%20and%20tRNA(i)Met%20to%20ribosomes%3B%20involved%20in%20translation%20reinitiation;dbxref=SGD:S000000283;orf_classification=Verified
S288c_chr02	SGD	CDS	395383	398277	.	-	0	Parent=YBR079C;Name=YBR079C;gene=RPG1;Alias=RPG1,TIF32;Ontology_term=GO:0000131,GO:0003743,GO:0005737,GO:0005852,GO:0006413,GO:0010494;Note=eIF3a%20subunit%20of%20the%20core%20complex%20of%20translation%20initiation%20factor%203%20(eIF3)%2C%20essential%20for%20translation%3B%20part%20of%20a%20Prt1p-Rpg1p-Nip1p%20subcomplex%20that%20stimulates%20binding%20of%20mRNA%20and%20tRNA(i)Met%20to%20ribosomes%3B%20involved%20in%20translation%20reinitiation;dbxref=SGD:S000000283;orf_classification=Verified
S288c_chr02	SGD	gene	398614	400890	.	-	.	ID=YBR080C;Name=YBR080C;gene=SEC18;Alias=SEC18,ANU4;Ontology_term=GO:0000045,GO:0005737,GO:0016887,GO:0035494,GO:0042144,GO:0043001,GO:0043332,GO:0048211,GO:0048219,GO:0048280;Note=ATPase%20required%20for%20vesicular%20transport%20between%20ER%20and%20Golgi%2C%20the%20'priming'%20step%20in%20homotypic%20vacuole%20fusion%2C%20autophagy%2C%20and%20protein%20secretion%3B%20releases%20Sec17p%20from%20SNAP%20complexes%3B%20has%20similarity%20to%20mammalian%20NSF;dbxref=SGD:S000000284;orf_classification=Verified
S288c_chr02	SGD	CDS	398614	400890	.	-	0	Parent=YBR080C;Name=YBR080C;gene=SEC18;Alias=SEC18,ANU4;Ontology_term=GO:0000045,GO:0005737,GO:0016887,GO:0035494,GO:0042144,GO:0043001,GO:0043332,GO:0048211,GO:0048219,GO:0048280;Note=ATPase%20required%20for%20vesicular%20transport%20between%20ER%20and%20Golgi%2C%20the%20'priming'%20step%20in%20homotypic%20vacuole%20fusion%2C%20autophagy%2C%20and%20protein%20secretion%3B%20releases%20Sec17p%20from%20SNAP%20complexes%3B%20has%20similarity%20to%20mammalian%20NSF;dbxref=SGD:S000000284;orf_classification=Verified
S288c_chr02	SGD	gene	401253	405251	.	-	.	ID=YBR081C;Name=YBR081C;gene=SPT7;Alias=SPT7,GIT2;Ontology_term=GO:0000124,GO:0000747,GO:0005198,GO:0005739,GO:0006461,GO:0016568,GO:0016573,GO:0046695;Note=Subunit%20of%20the%20SAGA%20transcriptional%20regulatory%20complex%2C%20involved%20in%20proper%20assembly%20of%20the%20complex%3B%20also%20present%20as%20a%20C-terminally%20truncated%20form%20in%20the%20SLIK%2FSALSA%20transcriptional%20regulatory%20complex;dbxref=SGD:S000000285;orf_classification=Verified
S288c_chr02	SGD	CDS	401253	405251	.	-	0	Parent=YBR081C;Name=YBR081C;gene=SPT7;Alias=SPT7,GIT2;Ontology_term=GO:0000124,GO:0000747,GO:0005198,GO:0005739,GO:0006461,GO:0016568,GO:0016573,GO:0046695;Note=Subunit%20of%20the%20SAGA%20transcriptional%20regulatory%20complex%2C%20involved%20in%20proper%20assembly%20of%20the%20complex%3B%20also%20present%20as%20a%20C-terminally%20truncated%20form%20in%20the%20SLIK%2FSALSA%20transcriptional%20regulatory%20complex;dbxref=SGD:S000000285;orf_classification=Verified
S288c_chr02	SGD	tRNA	405878	405949	.	+	.	ID=tR(UCU)B;Name=tR(UCU)B;Ontology_term=GO:0005829,GO:0006414,GO:0030533;Note=tRNA-Arg%20(Arg3)%3B%20one%20of%2011%20nuclear%20tRNA%20genes%20containing%20the%20tDNA-anticodon%20UCU%20(converted%20to%20mcm5-UCU%20in%20the%20mature%20tRNA)%3B%20decodes%20AGA%20codons%20into%20arginine%3B%20one%20of%2019%20nuclear%20tRNAs%20for%20arginine%3B%20part%20of%20dicistronic%20transcript%20with%20tD(GUC)B;dbxref=SGD:S000006708
S288c_chr02	SGD	noncoding_exon	405878	405949	.	+	.	Parent=tR(UCU)B;Name=tR(UCU)B;Ontology_term=GO:0005829,GO:0006414,GO:0030533,SO:0000198;Note=tRNA-Arg%20(Arg3)%3B%20one%20of%2011%20nuclear%20tRNA%20genes%20containing%20the%20tDNA-anticodon%20UCU%20(converted%20to%20mcm5-UCU%20in%20the%20mature%20tRNA)%3B%20decodes%20AGA%20codons%20into%20arginine%3B%20one%20of%2019%20nuclear%20tRNAs%20for%20arginine%3B%20part%20of%20dicistronic%20transcript%20with%20tD(GUC)B;dbxref=SGD:S000006708
S288c_chr02	SGD	tRNA	405960	406031	.	+	.	ID=tD(GUC)B;Name=tD(GUC)B;Ontology_term=GO:0005829,GO:0006414,GO:0030533;Note=tRNA-Asp;dbxref=SGD:S000006530
S288c_chr02	SGD	noncoding_exon	405960	406031	.	+	.	Parent=tD(GUC)B;Name=tD(GUC)B;Ontology_term=GO:0005829,GO:0006414,GO:0030533,SO:0000198;Note=tRNA-Asp;dbxref=SGD:S000006530
S288c_chr02	SGD	gene	406628	407169	.	-	.	ID=YBR082C;Name=YBR082C;gene=UBC4;Alias=UBC4;Ontology_term=GO:0000209,GO:0000502,GO:0004842,GO:0006513,GO:0006950,GO:0016567,GO:0043162;Note=Ubiquitin-conjugating%20enzyme%20(E2)%2C%20mediates%20degradation%20of%20abnormal%20or%20excess%20proteins%2C%20including%20calmodulin%20and%20histone%20H3%3B%20interacts%20with%20many%20SCF%20ubiquitin%20protein%20ligases%3B%20component%20of%20the%20cellular%20stress%20response;dbxref=SGD:S000000286;orf_classification=Verified
S288c_chr02	SGD	CDS	406628	407027	.	-	1	Parent=YBR082C;Name=YBR082C;gene=UBC4;Alias=UBC4;Ontology_term=GO:0000209,GO:0000502,GO:0004842,GO:0006513,GO:0006950,GO:0016567,GO:0043162;Note=Ubiquitin-conjugating%20enzyme%20(E2)%2C%20mediates%20degradation%20of%20abnormal%20or%20excess%20proteins%2C%20including%20calmodulin%20and%20histone%20H3%3B%20interacts%20with%20many%20SCF%20ubiquitin%20protein%20ligases%3B%20component%20of%20the%20cellular%20stress%20response;dbxref=SGD:S000000286;orf_classification=Verified
S288c_chr02	SGD	CDS	407123	407169	.	-	0	Parent=YBR082C;Name=YBR082C;gene=UBC4;Alias=UBC4;Ontology_term=GO:0000209,GO:0000502,GO:0004842,GO:0006513,GO:0006950,GO:0016567,GO:0043162;Note=Ubiquitin-conjugating%20enzyme%20(E2)%2C%20mediates%20degradation%20of%20abnormal%20or%20excess%20proteins%2C%20including%20calmodulin%20and%20histone%20H3%3B%20interacts%20with%20many%20SCF%20ubiquitin%20protein%20ligases%3B%20component%20of%20the%20cellular%20stress%20response;dbxref=SGD:S000000286;orf_classification=Verified
S288c_chr02	SGD	intron	407028	407122	.	-	.	Parent=YBR082C;Name=YBR082C;gene=UBC4;Alias=UBC4;Ontology_term=GO:0000209,GO:0000502,GO:0004842,GO:0006513,GO:0006950,GO:0016567,GO:0043162;Note=Ubiquitin-conjugating%20enzyme%20(E2)%2C%20mediates%20degradation%20of%20abnormal%20or%20excess%20proteins%2C%20including%20calmodulin%20and%20histone%20H3%3B%20interacts%20with%20many%20SCF%20ubiquitin%20protein%20ligases%3B%20component%20of%20the%20cellular%20stress%20response;dbxref=SGD:S000000286;orf_classification=Verified
S288c_chr02	SGD	ARS	407876	408108	.	.	.	ID=ARS214;Name=ARS214;Alias=ARSII-408;Note=Autonomously%20Replicating%20Sequence;dbxref=SGD:S000118348
S288c_chr02	SGD	gene	409169	410629	.	+	.	ID=YBR083W;Name=YBR083W;gene=TEC1;Alias=TEC1,ROC1;Ontology_term=GO:0001403,GO:0003704,GO:0005634,GO:0007124,GO:0043565,GO:0045944;Note=Transcription%20factor%20required%20for%20full%20Ty1%20expression%2C%20Ty1-mediated%20gene%20activation%2C%20and%20haploid%20invasive%20and%20diploid%20pseudohyphal%20growth%3B%20TEA%2FATTS%20DNA-binding%20domain%20family%20member;dbxref=SGD:S000000287;orf_classification=Verified
S288c_chr02	SGD	CDS	409169	410629	.	+	0	Parent=YBR083W;Name=YBR083W;gene=TEC1;Alias=TEC1,ROC1;Ontology_term=GO:0001403,GO:0003704,GO:0005634,GO:0007124,GO:0043565,GO:0045944;Note=Transcription%20factor%20required%20for%20full%20Ty1%20expression%2C%20Ty1-mediated%20gene%20activation%2C%20and%20haploid%20invasive%20and%20diploid%20pseudohyphal%20growth%3B%20TEA%2FATTS%20DNA-binding%20domain%20family%20member;dbxref=SGD:S000000287;orf_classification=Verified
S288c_chr02	SGD	gene	411054	413981	.	+	.	ID=YBR084W;Name=YBR084W;gene=MIS1;Alias=MIS1;Ontology_term=GO:0004329,GO:0004477,GO:0004479,GO:0004488,GO:0005739,GO:0006139,GO:0046656;Note=Mitochondrial%20C1-tetrahydrofolate%20synthase%2C%20involved%20in%20interconversion%20between%20different%20oxidation%20states%20of%20tetrahydrofolate%20(THF)%3B%20provides%20activities%20of%20formyl-THF%20synthetase%2C%20methenyl-THF%20cyclohydrolase%2C%20and%20methylene-THF%20dehydrogenase;dbxref=SGD:S000000288;orf_classification=Verified
S288c_chr02	SGD	CDS	411054	413981	.	+	0	Parent=YBR084W;Name=YBR084W;gene=MIS1;Alias=MIS1;Ontology_term=GO:0004329,GO:0004477,GO:0004479,GO:0004488,GO:0005739,GO:0006139,GO:0046656;Note=Mitochondrial%20C1-tetrahydrofolate%20synthase%2C%20involved%20in%20interconversion%20between%20different%20oxidation%20states%20of%20tetrahydrofolate%20(THF)%3B%20provides%20activities%20of%20formyl-THF%20synthetase%2C%20methenyl-THF%20cyclohydrolase%2C%20and%20methylene-THF%20dehydrogenase;dbxref=SGD:S000000288;orf_classification=Verified
S288c_chr02	SGD	gene	414186	415261	.	-	.	ID=YBR084C-A;Name=YBR084C-A;gene=RPL19A;Alias=RPL19A;Ontology_term=GO:0003735,GO:0006412,GO:0022625;Note=Protein%20component%20of%20the%20large%20(60S)%20ribosomal%20subunit%2C%20nearly%20identical%20to%20Rpl19Bp%20and%20has%20similarity%20to%20rat%20L19%20ribosomal%20protein%3B%20rpl19a%20and%20rpl19b%20single%20null%20mutations%20result%20in%20slow%20growth%2C%20while%20the%20double%20null%20mutation%20is%20lethal;dbxref=SGD:S000002156;orf_classification=Verified
S288c_chr02	SGD	CDS	414186	414753	.	-	1	Parent=YBR084C-A;Name=YBR084C-A;gene=RPL19A;Alias=RPL19A;Ontology_term=GO:0003735,GO:0006412,GO:0022625;Note=Protein%20component%20of%20the%20large%20(60S)%20ribosomal%20subunit%2C%20nearly%20identical%20to%20Rpl19Bp%20and%20has%20similarity%20to%20rat%20L19%20ribosomal%20protein%3B%20rpl19a%20and%20rpl19b%20single%20null%20mutations%20result%20in%20slow%20growth%2C%20while%20the%20double%20null%20mutation%20is%20lethal;dbxref=SGD:S000002156;orf_classification=Verified
S288c_chr02	SGD	CDS	415260	415261	.	-	0	Parent=YBR084C-A;Name=YBR084C-A;gene=RPL19A;Alias=RPL19A;Ontology_term=GO:0003735,GO:0006412,GO:0022625;Note=Protein%20component%20of%20the%20large%20(60S)%20ribosomal%20subunit%2C%20nearly%20identical%20to%20Rpl19Bp%20and%20has%20similarity%20to%20rat%20L19%20ribosomal%20protein%3B%20rpl19a%20and%20rpl19b%20single%20null%20mutations%20result%20in%20slow%20growth%2C%20while%20the%20double%20null%20mutation%20is%20lethal;dbxref=SGD:S000002156;orf_classification=Verified
S288c_chr02	SGD	intron	414754	415259	.	-	.	Parent=YBR084C-A;Name=YBR084C-A;gene=RPL19A;Alias=RPL19A;Ontology_term=GO:0003735,GO:0006412,GO:0022625;Note=Protein%20component%20of%20the%20large%20(60S)%20ribosomal%20subunit%2C%20nearly%20identical%20to%20Rpl19Bp%20and%20has%20similarity%20to%20rat%20L19%20ribosomal%20protein%3B%20rpl19a%20and%20rpl19b%20single%20null%20mutations%20result%20in%20slow%20growth%2C%20while%20the%20double%20null%20mutation%20is%20lethal;dbxref=SGD:S000002156;orf_classification=Verified
S288c_chr02	SGD	gene	415983	416906	.	+	.	ID=YBR085W;Name=YBR085W;gene=AAC3;Alias=AAC3,ANC3;Ontology_term=GO:0005471,GO:0005739,GO:0005743,GO:0006783,GO:0009061,GO:0015886,GO:0055085;Note=Mitochondrial%20inner%20membrane%20ADP%2FATP%20translocator%2C%20exchanges%20cytosolic%20ADP%20for%20mitochondrially%20synthesized%20ATP%3B%20expressed%20under%20anaerobic%20conditions%3B%20similar%20to%20Pet9p%20and%20Aac1p%3B%20has%20roles%20in%20maintenance%20of%20viability%20and%20in%20respiration;dbxref=SGD:S000000289;orf_classification=Verified
S288c_chr02	SGD	CDS	415983	416906	.	+	0	Parent=YBR085W;Name=YBR085W;gene=AAC3;Alias=AAC3,ANC3;Ontology_term=GO:0005471,GO:0005739,GO:0005743,GO:0006783,GO:0009061,GO:0015886,GO:0055085;Note=Mitochondrial%20inner%20membrane%20ADP%2FATP%20translocator%2C%20exchanges%20cytosolic%20ADP%20for%20mitochondrially%20synthesized%20ATP%3B%20expressed%20under%20anaerobic%20conditions%3B%20similar%20to%20Pet9p%20and%20Aac1p%3B%20has%20roles%20in%20maintenance%20of%20viability%20and%20in%20respiration;dbxref=SGD:S000000289;orf_classification=Verified
S288c_chr02	SGD	ARS	417784	418079	.	.	.	ID=ARS215;Name=ARS215;Alias=ARSII-418;Note=Autonomously%20Replicating%20Sequence;dbxref=SGD:S000118349
S288c_chr02	SGD	gene	418907	419164	.	-	.	ID=YBR085C-A;Name=YBR085C-A;Ontology_term=GO:0003674,GO:0005634,GO:0005737,GO:0008150;Note=Putative%20protein%20of%20unknown%20function%3B%20green%20fluorescent%20protein%20(GFP)-fusion%20protein%20localizes%20to%20the%20cytoplasm%20and%20to%20the%20nucleus;dbxref=SGD:S000007522;orf_classification=Uncharacterized
S288c_chr02	SGD	CDS	418907	419164	.	-	0	Parent=YBR085C-A;Name=YBR085C-A;Ontology_term=GO:0003674,GO:0005634,GO:0005737,GO:0008150;Note=Putative%20protein%20of%20unknown%20function%3B%20green%20fluorescent%20protein%20(GFP)-fusion%20protein%20localizes%20to%20the%20cytoplasm%20and%20to%20the%20nucleus;dbxref=SGD:S000007522;orf_classification=Uncharacterized
S288c_chr02	SGD	gene	420201	423041	.	-	.	ID=YBR086C;Name=YBR086C;gene=IST2;Alias=IST2;Ontology_term=GO:0005886,GO:0006970,GO:0008289,GO:0033101;Note=Plasma%20membrane%20protein%20that%20may%20be%20involved%20in%20osmotolerance%2C%20localizes%20to%20the%20mother%20cell%20in%20small-budded%20cells%20and%20to%20the%20bud%20in%20medium-%20and%20large-budded%20cells%3B%20mRNA%20is%20transported%20to%20the%20bud%20tip%20by%20an%20actomyosin-driven%20process;dbxref=SGD:S000000290;orf_classification=Verified
S288c_chr02	SGD	CDS	420201	423041	.	-	0	Parent=YBR086C;Name=YBR086C;gene=IST2;Alias=IST2;Ontology_term=GO:0005886,GO:0006970,GO:0008289,GO:0033101;Note=Plasma%20membrane%20protein%20that%20may%20be%20involved%20in%20osmotolerance%2C%20localizes%20to%20the%20mother%20cell%20in%20small-budded%20cells%20and%20to%20the%20bud%20in%20medium-%20and%20large-budded%20cells%3B%20mRNA%20is%20transported%20to%20the%20bud%20tip%20by%20an%20actomyosin-driven%20process;dbxref=SGD:S000000290;orf_classification=Verified
S288c_chr02	SGD	gene	423765	424829	.	+	.	ID=YBR087W;Name=YBR087W;gene=RFC5;Alias=RFC5;Ontology_term=GO:0003689,GO:0005663,GO:0006272,GO:0006298,GO:0007062,GO:0031389,GO:0031390,GO:0031391;Note=Subunit%20of%20heteropentameric%20Replication%20factor%20C%20(RF-C)%2C%20which%20is%20a%20DNA%20binding%20protein%20and%20ATPase%20that%20acts%20as%20a%20clamp%20loader%20of%20the%20proliferating%20cell%20nuclear%20antigen%20(PCNA)%20processivity%20factor%20for%20DNA%20polymerases%20delta%20and%20epsilon;dbxref=SGD:S000000291;orf_classification=Verified
S288c_chr02	SGD	CDS	423765	424829	.	+	0	Parent=YBR087W;Name=YBR087W;gene=RFC5;Alias=RFC5;Ontology_term=GO:0003689,GO:0005663,GO:0006272,GO:0006298,GO:0007062,GO:0031389,GO:0031390,GO:0031391;Note=Subunit%20of%20heteropentameric%20Replication%20factor%20C%20(RF-C)%2C%20which%20is%20a%20DNA%20binding%20protein%20and%20ATPase%20that%20acts%20as%20a%20clamp%20loader%20of%20the%20proliferating%20cell%20nuclear%20antigen%20(PCNA)%20processivity%20factor%20for%20DNA%20polymerases%20delta%20and%20epsilon;dbxref=SGD:S000000291;orf_classification=Verified
S288c_chr02	SGD	gene	424990	425766	.	-	.	ID=YBR088C;Name=YBR088C;gene=POL30;Alias=POL30;Ontology_term=GO:0000710,GO:0005634,GO:0005657,GO:0006272,GO:0006273,GO:0006284,GO:0006289,GO:0006298,GO:0006301,GO:0006348,GO:0007064,GO:0030337,GO:0030466,GO:0043626;Note=Proliferating%20cell%20nuclear%20antigen%20(PCNA)%2C%20functions%20as%20the%20sliding%20clamp%20for%20DNA%20polymerase%20delta%3B%20may%20function%20as%20a%20docking%20site%20for%20other%20proteins%20required%20for%20mitotic%20and%20meiotic%20S288c_chromosomal%20DNA%20replication%20and%20for%20DNA%20repair;dbxref=SGD:S000000292;orf_classification=Verified
S288c_chr02	SGD	CDS	424990	425766	.	-	0	Parent=YBR088C;Name=YBR088C;gene=POL30;Alias=POL30;Ontology_term=GO:0000710,GO:0005634,GO:0005657,GO:0006272,GO:0006273,GO:0006284,GO:0006289,GO:0006298,GO:0006301,GO:0006348,GO:0007064,GO:0030337,GO:0030466,GO:0043626;Note=Proliferating%20cell%20nuclear%20antigen%20(PCNA)%2C%20functions%20as%20the%20sliding%20clamp%20for%20DNA%20polymerase%20delta%3B%20may%20function%20as%20a%20docking%20site%20for%20other%20proteins%20required%20for%20mitotic%20and%20meiotic%20S288c_chromosomal%20DNA%20replication%20and%20for%20DNA%20repair;dbxref=SGD:S000000292;orf_classification=Verified
S288c_chr02	SGD	gene	425183	425782	.	+	.	ID=YBR089W;Name=YBR089W;Ontology_term=GO:0003674,GO:0005575,GO:0008150;Note=Dubious%20open%20reading%20frame%20unlikely%20to%20encode%20a%20protein%2C%20based%20on%20available%20experimental%20and%20comparative%20sequence%20data%3B%20almost%20completely%20overlaps%20the%20verified%20gene%20POL30;dbxref=SGD:S000000293;orf_classification=Dubious
S288c_chr02	SGD	CDS	425183	425782	.	+	0	Parent=YBR089W;Name=YBR089W;Ontology_term=GO:0003674,GO:0005575,GO:0008150;Note=Dubious%20open%20reading%20frame%20unlikely%20to%20encode%20a%20protein%2C%20based%20on%20available%20experimental%20and%20comparative%20sequence%20data%3B%20almost%20completely%20overlaps%20the%20verified%20gene%20POL30;dbxref=SGD:S000000293;orf_classification=Dubious
S288c_chr02	SGD	gene	426190	426873	.	-	.	ID=YBR089C-A;Name=YBR089C-A;gene=NHP6B;Alias=NHP6B,YBR090C-A;Ontology_term=GO:0005634,GO:0006338,GO:0006366,GO:0008301,GO:0031491,GO:0043565,GO:0070898;Note=High-mobility%20group%20(HMG)%20protein%20that%20binds%20to%20and%20remodels%20nucleosomes%3B%20involved%20in%20recruiting%20FACT%20and%20other%20S288c_chromatin%20remodelling%20complexes%20to%20the%20S288c_chromosomes%3B%20functionally%20redundant%20with%20Nhp6Ap%3B%20homologous%20to%20mammalian%20HMGB1%20and%20HMGB2;dbxref=SGD:S000002157;orf_classification=Verified
S288c_chr02	SGD	CDS	426190	426489	.	-	0	Parent=YBR089C-A;Name=YBR089C-A;gene=NHP6B;Alias=NHP6B,YBR090C-A;Ontology_term=GO:0005634,GO:0006338,GO:0006366,GO:0008301,GO:0031491,GO:0043565,GO:0070898;Note=High-mobility%20group%20(HMG)%20protein%20that%20binds%20to%20and%20remodels%20nucleosomes%3B%20involved%20in%20recruiting%20FACT%20and%20other%20S288c_chromatin%20remodelling%20complexes%20to%20the%20S288c_chromosomes%3B%20functionally%20redundant%20with%20Nhp6Ap%3B%20homologous%20to%20mammalian%20HMGB1%20and%20HMGB2;dbxref=SGD:S000002157;orf_classification=Verified
S288c_chr02	SGD	five_prime_UTR_intron	426517	426873	.	-	.	Parent=YBR089C-A;Name=YBR089C-A;gene=NHP6B;Alias=NHP6B,YBR090C-A;Ontology_term=GO:0005634,GO:0006338,GO:0006366,GO:0008301,GO:0031491,GO:0043565,GO:0070898,SO:0000447;Note=High-mobility%20group%20(HMG)%20protein%20that%20binds%20to%20and%20remodels%20nucleosomes%3B%20involved%20in%20recruiting%20FACT%20and%20other%20S288c_chromatin%20remodelling%20complexes%20to%20the%20S288c_chromosomes%3B%20functionally%20redundant%20with%20Nhp6Ap%3B%20homologous%20to%20mammalian%20HMGB1%20and%20HMGB2;dbxref=SGD:S000002157;orf_classification=Verified
S288c_chr02	SGD	gene	426333	427058	.	-	.	ID=YBR090C;Name=YBR090C;Ontology_term=GO:0003674,GO:0005634,GO:0005737,GO:0008150;Note=Putative%20protein%20of%20unknown%20function%3B%20green%20fluorescent%20protein%20(GFP)-fusion%20protein%20localizes%20to%20the%20cytoplasm%20and%20nucleus;dbxref=SGD:S000000294;orf_classification=Uncharacterized
S288c_chr02	SGD	CDS	426333	426516	.	-	1	Parent=YBR090C;Name=YBR090C;Ontology_term=GO:0003674,GO:0005634,GO:0005737,GO:0008150;Note=Putative%20protein%20of%20unknown%20function%3B%20green%20fluorescent%20protein%20(GFP)-fusion%20protein%20localizes%20to%20the%20cytoplasm%20and%20nucleus;dbxref=SGD:S000000294;orf_classification=Uncharacterized
S288c_chr02	SGD	CDS	426874	427058	.	-	0	Parent=YBR090C;Name=YBR090C;Ontology_term=GO:0003674,GO:0005634,GO:0005737,GO:0008150;Note=Putative%20protein%20of%20unknown%20function%3B%20green%20fluorescent%20protein%20(GFP)-fusion%20protein%20localizes%20to%20the%20cytoplasm%20and%20nucleus;dbxref=SGD:S000000294;orf_classification=Uncharacterized
S288c_chr02	SGD	intron	426517	426873	.	-	.	Parent=YBR090C;Name=YBR090C;Ontology_term=GO:0003674,GO:0005634,GO:0005737,GO:0008150;Note=Putative%20protein%20of%20unknown%20function%3B%20green%20fluorescent%20protein%20(GFP)-fusion%20protein%20localizes%20to%20the%20cytoplasm%20and%20nucleus;dbxref=SGD:S000000294;orf_classification=Uncharacterized
S288c_chr02	SGD	gene	427155	427484	.	-	.	ID=YBR091C;Name=YBR091C;gene=TIM12;Alias=TIM12,MRS5;Ontology_term=GO:0005543,GO:0005739,GO:0015266,GO:0042721,GO:0045039;Note=Essential%20protein%20of%20the%20inner%20mitochondrial%20membrane%2C%20peripherally%20localized%3B%20component%20of%20the%20TIM22%20complex%2C%20which%20is%20a%20twin-pore%20translocase%20that%20mediates%20insertion%20of%20numerous%20multispanning%20inner%20membrane%20proteins;dbxref=SGD:S000000295;orf_classification=Verified
S288c_chr02	SGD	CDS	427155	427484	.	-	0	Parent=YBR091C;Name=YBR091C;gene=TIM12;Alias=TIM12,MRS5;Ontology_term=GO:0005543,GO:0005739,GO:0015266,GO:0042721,GO:0045039;Note=Essential%20protein%20of%20the%20inner%20mitochondrial%20membrane%2C%20peripherally%20localized%3B%20component%20of%20the%20TIM22%20complex%2C%20which%20is%20a%20twin-pore%20translocase%20that%20mediates%20insertion%20of%20numerous%20multispanning%20inner%20membrane%20proteins;dbxref=SGD:S000000295;orf_classification=Verified
S288c_chr02	SGD	gene	427698	429101	.	-	.	ID=YBR092C;Name=YBR092C;gene=PHO3;Alias=PHO3,phoC;Ontology_term=GO:0003993,GO:0006796,GO:0030287,GO:0042723;Note=Constitutively%20expressed%20acid%20phosphatase%20similar%20to%20Pho5p%3B%20brought%20to%20the%20cell%20surface%20by%20transport%20vesicles%3B%20hydrolyzes%20thiamin%20phosphates%20in%20the%20periplasmic%20space%2C%20increasing%20cellular%20thiamin%20uptake%3B%20expression%20is%20repressed%20by%20thiamin;dbxref=SGD:S000000296;orf_classification=Verified
S288c_chr02	SGD	CDS	427698	429101	.	-	0	Parent=YBR092C;Name=YBR092C;gene=PHO3;Alias=PHO3,phoC;Ontology_term=GO:0003993,GO:0006796,GO:0030287,GO:0042723;Note=Constitutively%20expressed%20acid%20phosphatase%20similar%20to%20Pho5p%3B%20brought%20to%20the%20cell%20surface%20by%20transport%20vesicles%3B%20hydrolyzes%20thiamin%20phosphates%20in%20the%20periplasmic%20space%2C%20increasing%20cellular%20thiamin%20uptake%3B%20expression%20is%20repressed%20by%20thiamin;dbxref=SGD:S000000296;orf_classification=Verified
S288c_chr02	SGD	gene	429548	430951	.	-	.	ID=YBR093C;Name=YBR093C;gene=PHO5;Alias=PHO5,phoE;Ontology_term=GO:0003993,GO:0006796,GO:0008361,GO:0009277,GO:0016036,GO:0017111,GO:0030287,GO:0047429;Note=Repressible%20acid%20phosphatase%20(1%20of%203)%20that%20also%20mediates%20extracellular%20nucleotide-derived%20phosphate%20hydrolysis%3B%20secretory%20pathway%20derived%20cell%20surface%20glycoprotein%3B%20induced%20by%20phosphate%20starvation%20and%20coordinately%20regulated%20by%20PHO4%20and%20PHO2;dbxref=SGD:S000000297;orf_classification=Verified
S288c_chr02	SGD	CDS	429548	430951	.	-	0	Parent=YBR093C;Name=YBR093C;gene=PHO5;Alias=PHO5,phoE;Ontology_term=GO:0003993,GO:0006796,GO:0008361,GO:0009277,GO:0016036,GO:0017111,GO:0030287,GO:0047429;Note=Repressible%20acid%20phosphatase%20(1%20of%203)%20that%20also%20mediates%20extracellular%20nucleotide-derived%20phosphate%20hydrolysis%3B%20secretory%20pathway%20derived%20cell%20surface%20glycoprotein%3B%20induced%20by%20phosphate%20starvation%20and%20coordinately%20regulated%20by%20PHO4%20and%20PHO2;dbxref=SGD:S000000297;orf_classification=Verified
S288c_chr02	SGD	gene	432036	434297	.	+	.	ID=YBR094W;Name=YBR094W;gene=PBY1;Alias=PBY1;Ontology_term=GO:0000932,GO:0000956,GO:0003674,GO:0005737,GO:0008150;Note=Putative%20tubulin%20tyrosine%20ligase%20associated%20with%20P-bodies;dbxref=SGD:S000000298;orf_classification=Verified
S288c_chr02	SGD	CDS	432036	434297	.	+	0	Parent=YBR094W;Name=YBR094W;gene=PBY1;Alias=PBY1;Ontology_term=GO:0000932,GO:0000956,GO:0003674,GO:0005737,GO:0008150;Note=Putative%20tubulin%20tyrosine%20ligase%20associated%20with%20P-bodies;dbxref=SGD:S000000298;orf_classification=Verified
S288c_chr02	SGD	gene	434406	435698	.	-	.	ID=YBR095C;Name=YBR095C;gene=RXT2;Alias=RXT2,RAF60;Ontology_term=GO:0000122,GO:0000747,GO:0001403,GO:0004407,GO:0005634,GO:0016575,GO:0031939,GO:0033698,GO:0070210;Note=Subunit%20of%20the%20histone%20deacetylase%20Rpd3L%20complex%3B%20possibly%20involved%20in%20cell%20fusion%20and%20invasive%20growth;dbxref=SGD:S000000299;orf_classification=Verified
S288c_chr02	SGD	CDS	434406	435698	.	-	0	Parent=YBR095C;Name=YBR095C;gene=RXT2;Alias=RXT2,RAF60;Ontology_term=GO:0000122,GO:0000747,GO:0001403,GO:0004407,GO:0005634,GO:0016575,GO:0031939,GO:0033698,GO:0070210;Note=Subunit%20of%20the%20histone%20deacetylase%20Rpd3L%20complex%3B%20possibly%20involved%20in%20cell%20fusion%20and%20invasive%20growth;dbxref=SGD:S000000299;orf_classification=Verified
S288c_chr02	SGD	gene	436021	436713	.	+	.	ID=YBR096W;Name=YBR096W;Ontology_term=GO:0003674,GO:0005783,GO:0008150;Note=Putative%20protein%20of%20unknown%20function%3B%20green%20fluorescent%20protein%20(GFP)-fusion%20protein%20localizes%20to%20the%20ER;dbxref=SGD:S000000300;orf_classification=Uncharacterized
S288c_chr02	SGD	CDS	436021	436713	.	+	0	Parent=YBR096W;Name=YBR096W;Ontology_term=GO:0003674,GO:0005783,GO:0008150;Note=Putative%20protein%20of%20unknown%20function%3B%20green%20fluorescent%20protein%20(GFP)-fusion%20protein%20localizes%20to%20the%20ER;dbxref=SGD:S000000300;orf_classification=Uncharacterized
S288c_chr02	SGD	gene	436951	441315	.	+	.	ID=YBR097W;Name=YBR097W;gene=VPS15;Alias=VPS15,GRD8,VAC4,VPL19,VPS40;Ontology_term=GO:0000011,GO:0000139,GO:0004674,GO:0005739,GO:0006468,GO:0006623,GO:0016236,GO:0034271,GO:0034272,GO:0043130,GO:0045053,GO:0045324,GO:0048017;Note=Myristoylated%20serine%2Fthreonine%20protein%20kinase%20involved%20in%20vacuolar%20protein%20sorting%3B%20functions%20as%20a%20membrane-associated%20complex%20with%20Vps34p%3B%20active%20form%20recruits%20Vps34p%20to%20the%20Golgi%20membrane%3B%20interacts%20with%20the%20GDP-bound%20form%20of%20Gpa1p;dbxref=SGD:S000000301;orf_classification=Verified
S288c_chr02	SGD	CDS	436951	441315	.	+	0	Parent=YBR097W;Name=YBR097W;gene=VPS15;Alias=VPS15,GRD8,VAC4,VPL19,VPS40;Ontology_term=GO:0000011,GO:0000139,GO:0004674,GO:0005739,GO:0006468,GO:0006623,GO:0016236,GO:0034271,GO:0034272,GO:0043130,GO:0045053,GO:0045324,GO:0048017;Note=Myristoylated%20serine%2Fthreonine%20protein%20kinase%20involved%20in%20vacuolar%20protein%20sorting%3B%20functions%20as%20a%20membrane-associated%20complex%20with%20Vps34p%3B%20active%20form%20recruits%20Vps34p%20to%20the%20Golgi%20membrane%3B%20interacts%20with%20the%20GDP-bound%20form%20of%20Gpa1p;dbxref=SGD:S000000301;orf_classification=Verified
S288c_chr02	SGD	gene	441515	443590	.	+	.	ID=YBR098W;Name=YBR098W;gene=MMS4;Alias=MMS4,SLX2,YBR100W;Ontology_term=GO:0000712,GO:0003713,GO:0004519,GO:0005634,GO:0006265,GO:0006281,GO:0006974,GO:0007131,GO:0008821,GO:0010520,GO:0048476;Note=Subunit%20of%20the%20structure-specific%20Mms4p-Mus81p%20endonuclease%20that%20cleaves%20branched%20DNA%3B%20involved%20in%20recombination%2C%20DNA%20repair%2C%20and%20joint%20molecule%20formation%2Fresolution%20during%20meiotic%20recombination;dbxref=SGD:S000000302;orf_classification=Verified
S288c_chr02	SGD	CDS	441515	443590	.	+	0	Parent=YBR098W;Name=YBR098W;gene=MMS4;Alias=MMS4,SLX2,YBR100W;Ontology_term=GO:0000712,GO:0003713,GO:0004519,GO:0005634,GO:0006265,GO:0006281,GO:0006974,GO:0007131,GO:0008821,GO:0010520,GO:0048476;Note=Subunit%20of%20the%20structure-specific%20Mms4p-Mus81p%20endonuclease%20that%20cleaves%20branched%20DNA%3B%20involved%20in%20recombination%2C%20DNA%20repair%2C%20and%20joint%20molecule%20formation%2Fresolution%20during%20meiotic%20recombination;dbxref=SGD:S000000302;orf_classification=Verified
S288c_chr02	SGD	gene	442924	443307	.	-	.	ID=YBR099C;Name=YBR099C;Ontology_term=GO:0003674,GO:0005575,GO:0008150;Note=Dubious%20open%20reading%20frame%20unlikely%20to%20encode%20a%20protein%2C%20based%20on%20available%20experimental%20and%20comparative%20sequence%20data%3B%20completely%20overlaps%20the%20verified%20gene%20MMS4;dbxref=SGD:S000000303;orf_classification=Dubious
S288c_chr02	SGD	CDS	442924	443307	.	-	0	Parent=YBR099C;Name=YBR099C;Ontology_term=GO:0003674,GO:0005575,GO:0008150;Note=Dubious%20open%20reading%20frame%20unlikely%20to%20encode%20a%20protein%2C%20based%20on%20available%20experimental%20and%20comparative%20sequence%20data%3B%20completely%20overlaps%20the%20verified%20gene%20MMS4;dbxref=SGD:S000000303;orf_classification=Dubious
S288c_chr02	SGD	gene	443821	444693	.	-	.	ID=YBR101C;Name=YBR101C;gene=FES1;Alias=FES1;Ontology_term=GO:0000774,GO:0005829,GO:0006412,GO:0022626;Note=Hsp70%20(Ssa1p)%20nucleotide%20exchange%20factor%2C%20cytosolic%20homolog%20of%20Sil1p%2C%20which%20is%20the%20nucleotide%20exchange%20factor%20for%20BiP%20(Kar2p)%20in%20the%20endoplasmic%20reticulum;dbxref=SGD:S000000305;orf_classification=Verified
S288c_chr02	SGD	CDS	443821	444693	.	-	0	Parent=YBR101C;Name=YBR101C;gene=FES1;Alias=FES1;Ontology_term=GO:0000774,GO:0005829,GO:0006412,GO:0022626;Note=Hsp70%20(Ssa1p)%20nucleotide%20exchange%20factor%2C%20cytosolic%20homolog%20of%20Sil1p%2C%20which%20is%20the%20nucleotide%20exchange%20factor%20for%20BiP%20(Kar2p)%20in%20the%20endoplasmic%20reticulum;dbxref=SGD:S000000305;orf_classification=Verified
S288c_chr02	SGD	gene	445062	447323	.	-	.	ID=YBR102C;Name=YBR102C;gene=EXO84;Alias=EXO84,USA3;Ontology_term=GO:0000131,GO:0000145,GO:0000245,GO:0003674,GO:0005934,GO:0005935,GO:0006887,GO:0043332;Note=Essential%20protein%20with%20dual%20roles%20in%20spliceosome%20assembly%20and%20exocytosis%3B%20the%20exocyst%20complex%20(Sec3p%2C%20Sec5p%2C%20Sec6p%2C%20Sec8p%2C%20Sec10p%2C%20Sec15p%2C%20Exo70p%2C%20and%20Exo84p)%20mediates%20polarized%20targeting%20of%20secretory%20vesicles%20to%20active%20sites%20of%20exocytosis;dbxref=SGD:S000000306;orf_classification=Verified
S288c_chr02	SGD	CDS	445062	447323	.	-	0	Parent=YBR102C;Name=YBR102C;gene=EXO84;Alias=EXO84,USA3;Ontology_term=GO:0000131,GO:0000145,GO:0000245,GO:0003674,GO:0005934,GO:0005935,GO:0006887,GO:0043332;Note=Essential%20protein%20with%20dual%20roles%20in%20spliceosome%20assembly%20and%20exocytosis%3B%20the%20exocyst%20complex%20(Sec3p%2C%20Sec5p%2C%20Sec6p%2C%20Sec8p%2C%20Sec10p%2C%20Sec15p%2C%20Exo70p%2C%20and%20Exo84p)%20mediates%20polarized%20targeting%20of%20secretory%20vesicles%20to%20active%20sites%20of%20exocytosis;dbxref=SGD:S000000306;orf_classification=Verified
S288c_chr02	SGD	gene	447709	449316	.	+	.	ID=YBR103W;Name=YBR103W;gene=SIF2;Alias=SIF2,EMB1;Ontology_term=GO:0003674,GO:0005634,GO:0016575,GO:0031939,GO:0032874,GO:0034967,GO:0045449,GO:0045835,GO:0070210;Note=WD40%20repeat-containing%20subunit%20of%20the%20Set3C%20histone%20deacetylase%20complex%2C%20which%20represses%20early%2Fmiddle%20sporulation%20genes%3B%20antagonizes%20telomeric%20silencing%3B%20binds%20specifically%20to%20the%20Sir4p%20N-terminus;dbxref=SGD:S000000307;orf_classification=Verified
S288c_chr02	SGD	CDS	447709	449316	.	+	0	Parent=YBR103W;Name=YBR103W;gene=SIF2;Alias=SIF2,EMB1;Ontology_term=GO:0003674,GO:0005634,GO:0016575,GO:0031939,GO:0032874,GO:0034967,GO:0045449,GO:0045835,GO:0070210;Note=WD40%20repeat-containing%20subunit%20of%20the%20Set3C%20histone%20deacetylase%20complex%2C%20which%20represses%20early%2Fmiddle%20sporulation%20genes%3B%20antagonizes%20telomeric%20silencing%3B%20binds%20specifically%20to%20the%20Sir4p%20N-terminus;dbxref=SGD:S000000307;orf_classification=Verified
S288c_chr02	SGD	gene	449320	449463	.	-	.	ID=YBR103C-A;Name=YBR103C-A;Ontology_term=GO:0003674,GO:0005575,GO:0008150;Note=Dubious%20open%20reading%20frame%20unlikely%20to%20encode%20a%20protein%2C%20based%20on%20experimental%20and%20comparative%20sequence%20data%3B%20identified%20by%20homology%20to%20related%20yeast;dbxref=SGD:S000007593;orf_classification=Dubious
S288c_chr02	SGD	CDS	449320	449463	.	-	0	Parent=YBR103C-A;Name=YBR103C-A;Ontology_term=GO:0003674,GO:0005575,GO:0008150;Note=Dubious%20open%20reading%20frame%20unlikely%20to%20encode%20a%20protein%2C%20based%20on%20experimental%20and%20comparative%20sequence%20data%3B%20identified%20by%20homology%20to%20related%20yeast;dbxref=SGD:S000007593;orf_classification=Dubious
S288c_chr02	SGD	gene	449667	450656	.	+	.	ID=YBR104W;Name=YBR104W;gene=YMC2;Alias=YMC2;Ontology_term=GO:0005342,GO:0005739,GO:0006839,GO:0055085;Note=Mitochondrial%20protein%2C%20putative%20inner%20membrane%20transporter%20with%20a%20role%20in%20oleate%20metabolism%20and%20glutamate%20biosynthesis%3B%20member%20of%20the%20mitochondrial%20carrier%20(MCF)%20family%3B%20has%20similarity%20with%20Ymc1p;dbxref=SGD:S000000308;orf_classification=Verified
S288c_chr02	SGD	CDS	449667	450656	.	+	0	Parent=YBR104W;Name=YBR104W;gene=YMC2;Alias=YMC2;Ontology_term=GO:0005342,GO:0005739,GO:0006839,GO:0055085;Note=Mitochondrial%20protein%2C%20putative%20inner%20membrane%20transporter%20with%20a%20role%20in%20oleate%20metabolism%20and%20glutamate%20biosynthesis%3B%20member%20of%20the%20mitochondrial%20carrier%20(MCF)%20family%3B%20has%20similarity%20with%20Ymc1p;dbxref=SGD:S000000308;orf_classification=Verified
S288c_chr02	SGD	gene	450881	451969	.	-	.	ID=YBR105C;Name=YBR105C;gene=VID24;Alias=VID24,GID4;Ontology_term=GO:0003674,GO:0006623,GO:0007039,GO:0016023,GO:0016192,GO:0019898,GO:0034657,GO:0043161,GO:0045721,GO:0051469;Note=Peripheral%20membrane%20protein%20located%20at%20Vid%20(vacuole%20import%20and%20degradation)%20vesicles%3B%20regulates%20fructose-1%2C6-bisphosphatase%20(FBPase)%20targeting%20to%20the%20vacuole%3B%20promotes%20proteasome-dependent%20catabolite%20degradation%20of%20FBPase;dbxref=SGD:S000000309;orf_classification=Verified
S288c_chr02	SGD	CDS	450881	451969	.	-	0	Parent=YBR105C;Name=YBR105C;gene=VID24;Alias=VID24,GID4;Ontology_term=GO:0003674,GO:0006623,GO:0007039,GO:0016023,GO:0016192,GO:0019898,GO:0034657,GO:0043161,GO:0045721,GO:0051469;Note=Peripheral%20membrane%20protein%20located%20at%20Vid%20(vacuole%20import%20and%20degradation)%20vesicles%3B%20regulates%20fructose-1%2C6-bisphosphatase%20(FBPase)%20targeting%20to%20the%20vacuole%3B%20promotes%20proteasome-dependent%20catabolite%20degradation%20of%20FBPase;dbxref=SGD:S000000309;orf_classification=Verified
S288c_chr02	SGD	gene	452658	453224	.	+	.	ID=YBR106W;Name=YBR106W;gene=PHO88;Alias=PHO88;Ontology_term=GO:0003674,GO:0005739,GO:0006817,GO:0016020;Note=Probable%20membrane%20protein%2C%20involved%20in%20phosphate%20transport%3B%20pho88%20pho86%20double%20null%20mutant%20exhibits%20enhanced%20synthesis%20of%20repressible%20acid%20phosphatase%20at%20high%20inorganic%20phosphate%20concentrations;dbxref=SGD:S000000310;orf_classification=Verified
S288c_chr02	SGD	CDS	452658	453224	.	+	0	Parent=YBR106W;Name=YBR106W;gene=PHO88;Alias=PHO88;Ontology_term=GO:0003674,GO:0005739,GO:0006817,GO:0016020;Note=Probable%20membrane%20protein%2C%20involved%20in%20phosphate%20transport%3B%20pho88%20pho86%20double%20null%20mutant%20exhibits%20enhanced%20synthesis%20of%20repressible%20acid%20phosphatase%20at%20high%20inorganic%20phosphate%20concentrations;dbxref=SGD:S000000310;orf_classification=Verified
S288c_chr02	SGD	gene	453793	454530	.	-	.	ID=YBR107C;Name=YBR107C;gene=IML3;Alias=IML3,MCM19;Ontology_term=GO:0000942,GO:0003674,GO:0007059,GO:0030437,GO:0034087,GO:0034089,GO:0034090,GO:0045144,GO:0071459;Note=Protein%20with%20a%20role%20in%20kinetochore%20function%2C%20localizes%20to%20the%20outer%20kinetochore%20in%20a%20Ctf19p-dependent%20manner%2C%20interacts%20with%20Chl4p%20and%20Ctf19p;dbxref=SGD:S000000311;orf_classification=Verified
S288c_chr02	SGD	CDS	453793	454530	.	-	0	Parent=YBR107C;Name=YBR107C;gene=IML3;Alias=IML3,MCM19;Ontology_term=GO:0000942,GO:0003674,GO:0007059,GO:0030437,GO:0034087,GO:0034089,GO:0034090,GO:0045144,GO:0071459;Note=Protein%20with%20a%20role%20in%20kinetochore%20function%2C%20localizes%20to%20the%20outer%20kinetochore%20in%20a%20Ctf19p-dependent%20manner%2C%20interacts%20with%20Chl4p%20and%20Ctf19p;dbxref=SGD:S000000311;orf_classification=Verified
S288c_chr02	SGD	gene	454822	457665	.	+	.	ID=YBR108W;Name=YBR108W;gene=AIM3;Alias=AIM3;Ontology_term=GO:0000147,GO:0003674,GO:0030479,GO:0045121;Note=Protein%20interacting%20with%20Rvs167p%3B%20null%20mutant%20is%20viable%20and%20displays%20elevated%20frequency%20of%20mitochondrial%20genome%20loss;dbxref=SGD:S000000312;orf_classification=Verified
S288c_chr02	SGD	CDS	454822	457665	.	+	0	Parent=YBR108W;Name=YBR108W;gene=AIM3;Alias=AIM3;Ontology_term=GO:0000147,GO:0003674,GO:0030479,GO:0045121;Note=Protein%20interacting%20with%20Rvs167p%3B%20null%20mutant%20is%20viable%20and%20displays%20elevated%20frequency%20of%20mitochondrial%20genome%20loss;dbxref=SGD:S000000312;orf_classification=Verified
S288c_chr02	SGD	gene	457919	458362	.	-	.	ID=YBR109C;Name=YBR109C;gene=CMD1;Alias=CMD1,CaM;Ontology_term=GO:0000131,GO:0000742,GO:0005509,GO:0005515,GO:0005823,GO:0005934,GO:0005935,GO:0006607,GO:0006661,GO:0006898,GO:0007010,GO:0007114,GO:0016237,GO:0042144,GO:0042991,GO:0043332,GO:0048306,GO:0051300;Note=Calmodulin%3B%20Ca%2B%2B%20binding%20protein%20that%20regulates%20Ca%2B%2B%20independent%20processes%20(mitosis%2C%20bud%20growth%2C%20actin%20organization%2C%20endocytosis%2C%20etc.)%20and%20Ca%2B%2B%20dependent%20processes%20(stress-activated%20pathways)%2C%20targets%20include%20Nuf1p%2C%20Myo2p%20and%20calcineurin;dbxref=SGD:S000000313;orf_classification=Verified
S288c_chr02	SGD	CDS	457919	458362	.	-	0	Parent=YBR109C;Name=YBR109C;gene=CMD1;Alias=CMD1,CaM;Ontology_term=GO:0000131,GO:0000742,GO:0005509,GO:0005515,GO:0005823,GO:0005934,GO:0005935,GO:0006607,GO:0006661,GO:0006898,GO:0007010,GO:0007114,GO:0016237,GO:0042144,GO:0042991,GO:0043332,GO:0048306,GO:0051300;Note=Calmodulin%3B%20Ca%2B%2B%20binding%20protein%20that%20regulates%20Ca%2B%2B%20independent%20processes%20(mitosis%2C%20bud%20growth%2C%20actin%20organization%2C%20endocytosis%2C%20etc.)%20and%20Ca%2B%2B%20dependent%20processes%20(stress-activated%20pathways)%2C%20targets%20include%20Nuf1p%2C%20Myo2p%20and%20calcineurin;dbxref=SGD:S000000313;orf_classification=Verified
S288c_chr02	SGD	gene	458608	458832	.	+	.	ID=YBR109W-A;Name=YBR109W-A;Ontology_term=GO:0003674,GO:0005575,GO:0008150;Note=Putative%20protein%20of%20unknown%20function%3B%20questionable%20ORF%20from%20MIPS;dbxref=SGD:S000028737;orf_classification=Dubious
S288c_chr02	SGD	CDS	458608	458832	.	+	0	Parent=YBR109W-A;Name=YBR109W-A;Ontology_term=GO:0003674,GO:0005575,GO:0008150;Note=Putative%20protein%20of%20unknown%20function%3B%20questionable%20ORF%20from%20MIPS;dbxref=SGD:S000028737;orf_classification=Dubious
S288c_chr02	SGD	gene	458872	460221	.	+	.	ID=YBR110W;Name=YBR110W;gene=ALG1;Alias=ALG1;Ontology_term=GO:0005783,GO:0006487,GO:0006490,GO:0016021,GO:0019187;Note=Mannosyltransferase%2C%20involved%20in%20asparagine-linked%20glycosylation%20in%20the%20endoplasmic%20reticulum%20(ER)%3B%20essential%20for%20viability%2C%20mutation%20is%20functionally%20complemented%20by%20human%20ortholog;dbxref=SGD:S000000314;orf_classification=Verified
S288c_chr02	SGD	CDS	458872	460221	.	+	0	Parent=YBR110W;Name=YBR110W;gene=ALG1;Alias=ALG1;Ontology_term=GO:0005783,GO:0006487,GO:0006490,GO:0016021,GO:0019187;Note=Mannosyltransferase%2C%20involved%20in%20asparagine-linked%20glycosylation%20in%20the%20endoplasmic%20reticulum%20(ER)%3B%20essential%20for%20viability%2C%20mutation%20is%20functionally%20complemented%20by%20human%20ortholog;dbxref=SGD:S000000314;orf_classification=Verified
S288c_chr02	SGD	gene	461178	461873	.	-	.	ID=YBR111C;Name=YBR111C;gene=YSA1;Alias=YSA1,RMA2;Ontology_term=GO:0005634,GO:0005737,GO:0005739,GO:0019693,GO:0047631;Note=Nudix%20hydrolase%20family%20member%20with%20ADP-ribose%20pyrophosphatase%20activity%3B%20shown%20to%20metabolize%20O-acetyl-ADP-ribose%20to%20AMP%20and%20acetylated%20ribose%205'-phosphate;dbxref=SGD:S000000315;orf_classification=Verified
S288c_chr02	SGD	CDS	461178	461873	.	-	0	Parent=YBR111C;Name=YBR111C;gene=YSA1;Alias=YSA1,RMA2;Ontology_term=GO:0005634,GO:0005737,GO:0005739,GO:0019693,GO:0047631;Note=Nudix%20hydrolase%20family%20member%20with%20ADP-ribose%20pyrophosphatase%20activity%3B%20shown%20to%20metabolize%20O-acetyl-ADP-ribose%20to%20AMP%20and%20acetylated%20ribose%205'-phosphate;dbxref=SGD:S000000315;orf_classification=Verified
S288c_chr02	SGD	gene	462139	462579	.	+	.	ID=YBR111W-A;Name=YBR111W-A;gene=SUS1;Alias=SUS1;Ontology_term=GO:0000124,GO:0005643,GO:0006368,GO:0006406,GO:0008047,GO:0016578,GO:0030528,GO:0032880,GO:0045944,GO:0070390,GO:0071819;Note=Protein%20involved%20in%20mRNA%20export%20coupled%20transcription%20activation%20and%20elongation%3B%20component%20of%20both%20the%20SAGA%20histone%20acetylase%20complex%20and%20TREX-2%2C%20and%20interacts%20with%20RNAPII;dbxref=SGD:S000028510;orf_classification=Verified
S288c_chr02	SGD	CDS	462139	462209	.	+	0	Parent=YBR111W-A;Name=YBR111W-A;gene=SUS1;Alias=SUS1;Ontology_term=GO:0000124,GO:0005643,GO:0006368,GO:0006406,GO:0008047,GO:0016578,GO:0030528,GO:0032880,GO:0045944,GO:0070390,GO:0071819;Note=Protein%20involved%20in%20mRNA%20export%20coupled%20transcription%20activation%20and%20elongation%3B%20component%20of%20both%20the%20SAGA%20histone%20acetylase%20complex%20and%20TREX-2%2C%20and%20interacts%20with%20RNAPII;dbxref=SGD:S000028510;orf_classification=Verified
S288c_chr02	SGD	CDS	462290	462429	.	+	1	Parent=YBR111W-A;Name=YBR111W-A;gene=SUS1;Alias=SUS1;Ontology_term=GO:0000124,GO:0005643,GO:0006368,GO:0006406,GO:0008047,GO:0016578,GO:0030528,GO:0032880,GO:0045944,GO:0070390,GO:0071819;Note=Protein%20involved%20in%20mRNA%20export%20coupled%20transcription%20activation%20and%20elongation%3B%20component%20of%20both%20the%20SAGA%20histone%20acetylase%20complex%20and%20TREX-2%2C%20and%20interacts%20with%20RNAPII;dbxref=SGD:S000028510;orf_classification=Verified
S288c_chr02	SGD	CDS	462500	462579	.	+	2	Parent=YBR111W-A;Name=YBR111W-A;gene=SUS1;Alias=SUS1;Ontology_term=GO:0000124,GO:0005643,GO:0006368,GO:0006406,GO:0008047,GO:0016578,GO:0030528,GO:0032880,GO:0045944,GO:0070390,GO:0071819;Note=Protein%20involved%20in%20mRNA%20export%20coupled%20transcription%20activation%20and%20elongation%3B%20component%20of%20both%20the%20SAGA%20histone%20acetylase%20complex%20and%20TREX-2%2C%20and%20interacts%20with%20RNAPII;dbxref=SGD:S000028510;orf_classification=Verified
S288c_chr02	SGD	intron	462210	462289	.	+	.	Parent=YBR111W-A;Name=YBR111W-A;gene=SUS1;Alias=SUS1;Ontology_term=GO:0000124,GO:0005643,GO:0006368,GO:0006406,GO:0008047,GO:0016578,GO:0030528,GO:0032880,GO:0045944,GO:0070390,GO:0071819;Note=Protein%20involved%20in%20mRNA%20export%20coupled%20transcription%20activation%20and%20elongation%3B%20component%20of%20both%20the%20SAGA%20histone%20acetylase%20complex%20and%20TREX-2%2C%20and%20interacts%20with%20RNAPII;dbxref=SGD:S000028510;orf_classification=Verified
S288c_chr02	SGD	intron	462430	462499	.	+	.	Parent=YBR111W-A;Name=YBR111W-A;gene=SUS1;Alias=SUS1;Ontology_term=GO:0000124,GO:0005643,GO:0006368,GO:0006406,GO:0008047,GO:0016578,GO:0030528,GO:0032880,GO:0045944,GO:0070390,GO:0071819;Note=Protein%20involved%20in%20mRNA%20export%20coupled%20transcription%20activation%20and%20elongation%3B%20component%20of%20both%20the%20SAGA%20histone%20acetylase%20complex%20and%20TREX-2%2C%20and%20interacts%20with%20RNAPII;dbxref=SGD:S000028510;orf_classification=Verified
S288c_chr02	SGD	gene	462870	465770	.	-	.	ID=YBR112C;Name=YBR112C;gene=CYC8;Alias=CYC8,CRT8,SSN6;Ontology_term=GO:0003713,GO:0005634,GO:0006338,GO:0016481,GO:0016565,GO:0016584,GO:0017053;Note=General%20transcriptional%20co-repressor%2C%20acts%20together%20with%20Tup1p%3B%20also%20acts%20as%20part%20of%20a%20transcriptional%20co-activator%20complex%20that%20recruits%20the%20SWI%2FSNF%20and%20SAGA%20complexes%20to%20promoters%3B%20can%20form%20the%20prion%20%5BOCT%2B%5D;dbxref=SGD:S000000316;orf_classification=Verified
S288c_chr02	SGD	CDS	462870	465770	.	-	0	Parent=YBR112C;Name=YBR112C;gene=CYC8;Alias=CYC8,CRT8,SSN6;Ontology_term=GO:0003713,GO:0005634,GO:0006338,GO:0016481,GO:0016565,GO:0016584,GO:0017053;Note=General%20transcriptional%20co-repressor%2C%20acts%20together%20with%20Tup1p%3B%20also%20acts%20as%20part%20of%20a%20transcriptional%20co-activator%20complex%20that%20recruits%20the%20SWI%2FSNF%20and%20SAGA%20complexes%20to%20promoters%3B%20can%20form%20the%20prion%20%5BOCT%2B%5D;dbxref=SGD:S000000316;orf_classification=Verified
S288c_chr02	SGD	gene	465566	466048	.	+	.	ID=YBR113W;Name=YBR113W;Ontology_term=GO:0003674,GO:0005575,GO:0008150;Note=Dubious%20open%20reading%20frame%20unlikely%20to%20encode%20a%20protein%2C%20based%20on%20available%20experimental%20and%20comparative%20sequence%20data%3B%20partially%20overlaps%20the%20verified%20gene%20CYC8;dbxref=SGD:S000000317;orf_classification=Dubious
S288c_chr02	SGD	CDS	465566	466048	.	+	0	Parent=YBR113W;Name=YBR113W;Ontology_term=GO:0003674,GO:0005575,GO:0008150;Note=Dubious%20open%20reading%20frame%20unlikely%20to%20encode%20a%20protein%2C%20based%20on%20available%20experimental%20and%20comparative%20sequence%20data%3B%20partially%20overlaps%20the%20verified%20gene%20CYC8;dbxref=SGD:S000000317;orf_classification=Dubious
S288c_chr02	landmark	region	467248	469620	.	+	.	ID=RAD16
S288c_chr02	SGD	gene	467248	469620	.	+	.	ID=YBR114W;Name=YBR114W;gene=RAD16;Alias=RAD16,PSO5;Ontology_term=GO:0000113,GO:0000715,GO:0003684,GO:0004842,GO:0008094,GO:0031463,GO:0042787;Note=Protein%20that%20recognizes%20and%20binds%20damaged%20DNA%20in%20an%20ATP-dependent%20manner%20(with%20Rad7p)%20during%20nucleotide%20excision%20repair%3B%20subunit%20of%20Nucleotide%20Excision%20Repair%20Factor%204%20(NEF4)%20and%20the%20Elongin-Cullin-Socs%20(ECS)%20ligase%20complex;dbxref=SGD:S000000318;orf_classification=Verified
S288c_chr02	SGD	CDS	467248	469620	.	+	0	Parent=YBR114W;Name=YBR114W;gene=RAD16;Alias=RAD16,PSO5;Ontology_term=GO:0000113,GO:0000715,GO:0003684,GO:0004842,GO:0008094,GO:0031463,GO:0042787;Note=Protein%20that%20recognizes%20and%20binds%20damaged%20DNA%20in%20an%20ATP-dependent%20manner%20(with%20Rad7p)%20during%20nucleotide%20excision%20repair%3B%20subunit%20of%20Nucleotide%20Excision%20Repair%20Factor%204%20(NEF4)%20and%20the%20Elongin-Cullin-Socs%20(ECS)%20ligase%20complex;dbxref=SGD:S000000318;orf_classification=Verified
S288c_chr02	SGD	gene	469748	473926	.	-	.	ID=YBR115C;Name=YBR115C;gene=LYS2;Alias=LYS2;Ontology_term=GO:0004043,GO:0005737,GO:0019878;Note=Alpha%20aminoadipate%20reductase%2C%20catalyzes%20the%20reduction%20of%20alpha-aminoadipate%20to%20alpha-aminoadipate%206-semialdehyde%2C%20which%20is%20the%20fifth%20step%20in%20biosynthesis%20of%20lysine%3B%20activation%20requires%20posttranslational%20phosphopantetheinylation%20by%20Lys5p;dbxref=SGD:S000000319;orf_classification=Verified
S288c_chr02	SGD	CDS	469748	473926	.	-	0	Parent=YBR115C;Name=YBR115C;gene=LYS2;Alias=LYS2;Ontology_term=GO:0004043,GO:0005737,GO:0019878;Note=Alpha%20aminoadipate%20reductase%2C%20catalyzes%20the%20reduction%20of%20alpha-aminoadipate%20to%20alpha-aminoadipate%206-semialdehyde%2C%20which%20is%20the%20fifth%20step%20in%20biosynthesis%20of%20lysine%3B%20activation%20requires%20posttranslational%20phosphopantetheinylation%20by%20Lys5p;dbxref=SGD:S000000319;orf_classification=Verified
S288c_chr02	SGD	gene	474199	474726	.	-	.	ID=YBR116C;Name=YBR116C;Ontology_term=GO:0003674,GO:0005575,GO:0008150;Note=Dubious%20open%20reading%20frame%20unlikely%20to%20encode%20a%20protein%2C%20based%20on%20available%20experimental%20and%20comparative%20sequence%20data%3B%20partially%20overlaps%20the%20verified%20gene%20TKL2;dbxref=SGD:S000000320;orf_classification=Dubious
S288c_chr02	SGD	CDS	474199	474726	.	-	0	Parent=YBR116C;Name=YBR116C;Ontology_term=GO:0003674,GO:0005575,GO:0008150;Note=Dubious%20open%20reading%20frame%20unlikely%20to%20encode%20a%20protein%2C%20based%20on%20available%20experimental%20and%20comparative%20sequence%20data%3B%20partially%20overlaps%20the%20verified%20gene%20TKL2;dbxref=SGD:S000000320;orf_classification=Dubious
S288c_chr02	SGD	gene	474392	476437	.	-	.	ID=YBR117C;Name=YBR117C;gene=TKL2;Alias=TKL2;Ontology_term=GO:0004802,GO:0005634,GO:0005737,GO:0006098;Note=Transketolase%2C%20similar%20to%20Tkl1p%3B%20catalyzes%20conversion%20of%20xylulose-5-phosphate%20and%20ribose-5-phosphate%20to%20sedoheptulose-7-phosphate%20and%20glyceraldehyde-3-phosphate%20in%20the%20pentose%20phosphate%20pathway%3B%20needed%20for%20synthesis%20of%20aromatic%20amino%20acids;dbxref=SGD:S000000321;orf_classification=Verified
S288c_chr02	SGD	CDS	474392	476437	.	-	0	Parent=YBR117C;Name=YBR117C;gene=TKL2;Alias=TKL2;Ontology_term=GO:0004802,GO:0005634,GO:0005737,GO:0006098;Note=Transketolase%2C%20similar%20to%20Tkl1p%3B%20catalyzes%20conversion%20of%20xylulose-5-phosphate%20and%20ribose-5-phosphate%20to%20sedoheptulose-7-phosphate%20and%20glyceraldehyde-3-phosphate%20in%20the%20pentose%20phosphate%20pathway%3B%20needed%20for%20synthesis%20of%20aromatic%20amino%20acids;dbxref=SGD:S000000321;orf_classification=Verified
S288c_chr02	SGD	gene	477671	479047	.	+	.	ID=YBR118W;Name=YBR118W;gene=TEF2;Alias=TEF2,EF-1%20alpha;Ontology_term=GO:0003746,GO:0005525,GO:0005737,GO:0005840,GO:0005853,GO:0006409,GO:0006414,GO:0019003;Note=Translational%20elongation%20factor%20EF-1%20alpha%3B%20also%20encoded%20by%20TEF1%3B%20functions%20in%20the%20binding%20reaction%20of%20aminoacyl-tRNA%20(AA-tRNA)%20to%20ribosomes%3B%20may%20also%20have%20a%20role%20in%20tRNA%20re-export%20from%20the%20nucleus;dbxref=SGD:S000000322;orf_classification=Verified
S288c_chr02	SGD	CDS	477671	479047	.	+	0	Parent=YBR118W;Name=YBR118W;gene=TEF2;Alias=TEF2,EF-1%20alpha;Ontology_term=GO:0003746,GO:0005525,GO:0005737,GO:0005840,GO:0005853,GO:0006409,GO:0006414,GO:0019003;Note=Translational%20elongation%20factor%20EF-1%20alpha%3B%20also%20encoded%20by%20TEF1%3B%20functions%20in%20the%20binding%20reaction%20of%20aminoacyl-tRNA%20(AA-tRNA)%20to%20ribosomes%3B%20may%20also%20have%20a%20role%20in%20tRNA%20re-export%20from%20the%20nucleus;dbxref=SGD:S000000322;orf_classification=Verified
S288c_chr02	SGD	gene	479338	480323	.	+	.	ID=YBR119W;Name=YBR119W;gene=MUD1;Alias=MUD1;Ontology_term=GO:0000398,GO:0003723,GO:0005685,GO:0030619,GO:0071004;Note=U1%20snRNP%20A%20protein%2C%20homolog%20of%20human%20U1-A%3B%20involved%20in%20nuclear%20mRNA%20splicing;dbxref=SGD:S000000323;orf_classification=Verified
S288c_chr02	SGD	CDS	479338	479345	.	+	0	Parent=YBR119W;Name=YBR119W;gene=MUD1;Alias=MUD1;Ontology_term=GO:0000398,GO:0003723,GO:0005685,GO:0030619,GO:0071004;Note=U1%20snRNP%20A%20protein%2C%20homolog%20of%20human%20U1-A%3B%20involved%20in%20nuclear%20mRNA%20splicing;dbxref=SGD:S000000323;orf_classification=Verified
S288c_chr02	SGD	CDS	479435	480323	.	+	1	Parent=YBR119W;Name=YBR119W;gene=MUD1;Alias=MUD1;Ontology_term=GO:0000398,GO:0003723,GO:0005685,GO:0030619,GO:0071004;Note=U1%20snRNP%20A%20protein%2C%20homolog%20of%20human%20U1-A%3B%20involved%20in%20nuclear%20mRNA%20splicing;dbxref=SGD:S000000323;orf_classification=Verified
S288c_chr02	SGD	intron	479346	479434	.	+	.	Parent=YBR119W;Name=YBR119W;gene=MUD1;Alias=MUD1;Ontology_term=GO:0000398,GO:0003723,GO:0005685,GO:0030619,GO:0071004;Note=U1%20snRNP%20A%20protein%2C%20homolog%20of%20human%20U1-A%3B%20involved%20in%20nuclear%20mRNA%20splicing;dbxref=SGD:S000000323;orf_classification=Verified
S288c_chr02	SGD	gene	480435	480923	.	-	.	ID=YBR120C;Name=YBR120C;gene=CBP6;Alias=CBP6;Ontology_term=GO:0003674,GO:0005739,GO:0006412;Note=Mitochondrial%20translational%20activator%20of%20the%20COB%20mRNA%3B%20phosphorylated;dbxref=SGD:S000000324;orf_classification=Verified
S288c_chr02	SGD	CDS	480435	480923	.	-	0	Parent=YBR120C;Name=YBR120C;gene=CBP6;Alias=CBP6;Ontology_term=GO:0003674,GO:0005739,GO:0006412;Note=Mitochondrial%20translational%20activator%20of%20the%20COB%20mRNA%3B%20phosphorylated;dbxref=SGD:S000000324;orf_classification=Verified
S288c_chr02	SGD	gene	481364	483367	.	-	.	ID=YBR121C;Name=YBR121C;gene=GRS1;Alias=GRS1;Ontology_term=GO:0004820,GO:0005737,GO:0005739,GO:0006353,GO:0006426,GO:0070150;Note=Cytoplasmic%20and%20mitochondrial%20glycyl-tRNA%20synthase%20that%20ligates%20glycine%20to%20the%20cognate%20anticodon%20bearing%20tRNA%3B%20transcription%20termination%20factor%20that%20may%20interact%20with%20the%203'-end%20of%20pre-mRNA%20to%20promote%203'-end%20formation;dbxref=SGD:S000000325;orf_classification=Verified
S288c_chr02	SGD	CDS	481364	483367	.	-	0	Parent=YBR121C;Name=YBR121C;gene=GRS1;Alias=GRS1;Ontology_term=GO:0004820,GO:0005737,GO:0005739,GO:0006353,GO:0006426,GO:0070150;Note=Cytoplasmic%20and%20mitochondrial%20glycyl-tRNA%20synthase%20that%20ligates%20glycine%20to%20the%20cognate%20anticodon%20bearing%20tRNA%3B%20transcription%20termination%20factor%20that%20may%20interact%20with%20the%203'-end%20of%20pre-mRNA%20to%20promote%203'-end%20formation;dbxref=SGD:S000000325;orf_classification=Verified
S288c_chr02	SGD	gene	482326	482484	.	-	.	ID=YBR121C-A;Name=YBR121C-A;Ontology_term=GO:0003674,GO:0005575,GO:0008150;Note=Dubious%20open%20reading%20frame%20unlikely%20to%20encode%20a%20protein%2C%20based%20on%20available%20experimental%20and%20comparative%20sequence%20data%3B%20completely%20contianed%20within%20the%20verified%20gene%20GRS1%3B%20identified%20by%20expression%20profiling%20and%20mass%20spectrometry;dbxref=SGD:S000028815;orf_classification=Dubious
S288c_chr02	SGD	CDS	482326	482484	.	-	0	Parent=YBR121C-A;Name=YBR121C-A;Ontology_term=GO:0003674,GO:0005575,GO:0008150;Note=Dubious%20open%20reading%20frame%20unlikely%20to%20encode%20a%20protein%2C%20based%20on%20available%20experimental%20and%20comparative%20sequence%20data%3B%20completely%20contianed%20within%20the%20verified%20gene%20GRS1%3B%20identified%20by%20expression%20profiling%20and%20mass%20spectrometry;dbxref=SGD:S000028815;orf_classification=Dubious
S288c_chr02	SGD	gene	483970	484503	.	-	.	ID=YBR122C;Name=YBR122C;gene=MRPL36;Alias=MRPL36;Ontology_term=GO:0003735,GO:0005739,GO:0005762,GO:0032543;Note=Mitochondrial%20ribosomal%20protein%20of%20the%20large%20subunit%3B%20overproduction%20suppresses%20mutations%20in%20the%20COX2%20leader%20peptide-encoding%20region;dbxref=SGD:S000000326;orf_classification=Verified
S288c_chr02	SGD	CDS	483970	484503	.	-	0	Parent=YBR122C;Name=YBR122C;gene=MRPL36;Alias=MRPL36;Ontology_term=GO:0003735,GO:0005739,GO:0005762,GO:0032543;Note=Mitochondrial%20ribosomal%20protein%20of%20the%20large%20subunit%3B%20overproduction%20suppresses%20mutations%20in%20the%20COX2%20leader%20peptide-encoding%20region;dbxref=SGD:S000000326;orf_classification=Verified
S288c_chr02	SGD	gene	484742	486691	.	-	.	ID=YBR123C;Name=YBR123C;gene=TFC1;Alias=TFC1;Ontology_term=GO:0000127,GO:0003709,GO:0006384;Note=One%20of%20six%20subunits%20of%20the%20RNA%20polymerase%20III%20transcription%20initiation%20factor%20complex%20(TFIIIC)%3B%20part%20of%20the%20TauA%20globular%20domain%20of%20TFIIIC%20that%20binds%20DNA%20at%20the%20BoxA%20promoter%20sites%20of%20tRNA%20and%20similar%20genes%3B%20human%20homolog%20is%20TFIIIC-63;dbxref=SGD:S000000327;orf_classification=Verified
S288c_chr02	SGD	CDS	484742	486691	.	-	0	Parent=YBR123C;Name=YBR123C;gene=TFC1;Alias=TFC1;Ontology_term=GO:0000127,GO:0003709,GO:0006384;Note=One%20of%20six%20subunits%20of%20the%20RNA%20polymerase%20III%20transcription%20initiation%20factor%20complex%20(TFIIIC)%3B%20part%20of%20the%20TauA%20globular%20domain%20of%20TFIIIC%20that%20binds%20DNA%20at%20the%20BoxA%20promoter%20sites%20of%20tRNA%20and%20similar%20genes%3B%20human%20homolog%20is%20TFIIIC-63;dbxref=SGD:S000000327;orf_classification=Verified
S288c_chr02	SGD	gene	486507	486866	.	+	.	ID=YBR124W;Name=YBR124W;Ontology_term=GO:0003674,GO:0005575,GO:0008150;Note=Putative%20protein%20of%20unknown%20function;dbxref=SGD:S000000328;orf_classification=Dubious
S288c_chr02	SGD	CDS	486507	486866	.	+	0	Parent=YBR124W;Name=YBR124W;Ontology_term=GO:0003674,GO:0005575,GO:0008150;Note=Putative%20protein%20of%20unknown%20function;dbxref=SGD:S000000328;orf_classification=Dubious
S288c_chr02	SGD	ARS	486707	486954	.	.	.	ID=ARS216;Name=ARS216;Alias=ARSII-487;Note=Autonomously%20Replicating%20Sequence;dbxref=SGD:S000118350
S288c_chr02	SGD	gene	487199	488380	.	-	.	ID=YBR125C;Name=YBR125C;gene=PTC4;Alias=PTC4,GCT1;Ontology_term=GO:0004722,GO:0005737,GO:0008150;Note=Cytoplasmic%20type%202C%20protein%20phosphatase%20(PP2C)%3B%20identified%20as%20a%20high-copy%20number%20suppressor%20of%20cnb1%20mpk1%20synthetic%20lethality%3B%20overexpression%20decreases%20high-osmolarity%20induced%20Hog1p%20phosphorylation%20and%20kinase%20activity;dbxref=SGD:S000000329;orf_classification=Verified
S288c_chr02	SGD	CDS	487199	488380	.	-	0	Parent=YBR125C;Name=YBR125C;gene=PTC4;Alias=PTC4,GCT1;Ontology_term=GO:0004722,GO:0005737,GO:0008150;Note=Cytoplasmic%20type%202C%20protein%20phosphatase%20(PP2C)%3B%20identified%20as%20a%20high-copy%20number%20suppressor%20of%20cnb1%20mpk1%20synthetic%20lethality%3B%20overexpression%20decreases%20high-osmolarity%20induced%20Hog1p%20phosphorylation%20and%20kinase%20activity;dbxref=SGD:S000000329;orf_classification=Verified
S288c_chr02	SGD	gene	488905	490392	.	-	.	ID=YBR126C;Name=YBR126C;gene=TPS1;Alias=TPS1,BYP1,CIF1,FDP1,GGS1,GLC6,TSS1;Ontology_term=GO:0003825,GO:0005737,GO:0005946,GO:0005992,GO:0006950,GO:0044262;Note=Synthase%20subunit%20of%20trehalose-6-phosphate%20synthase%2Fphosphatase%20complex%2C%20which%20synthesizes%20the%20storage%20carbohydrate%20trehalose%3B%20also%20found%20in%20a%20monomeric%20form%3B%20expression%20is%20induced%20by%20the%20stress%20response%20and%20repressed%20by%20the%20Ras-cAMP%20pathway;dbxref=SGD:S000000330;orf_classification=Verified
S288c_chr02	SGD	CDS	488905	490392	.	-	0	Parent=YBR126C;Name=YBR126C;gene=TPS1;Alias=TPS1,BYP1,CIF1,FDP1,GGS1,GLC6,TSS1;Ontology_term=GO:0003825,GO:0005737,GO:0005946,GO:0005992,GO:0006950,GO:0044262;Note=Synthase%20subunit%20of%20trehalose-6-phosphate%20synthase%2Fphosphatase%20complex%2C%20which%20synthesizes%20the%20storage%20carbohydrate%20trehalose%3B%20also%20found%20in%20a%20monomeric%20form%3B%20expression%20is%20induced%20by%20the%20stress%20response%20and%20repressed%20by%20the%20Ras-cAMP%20pathway;dbxref=SGD:S000000330;orf_classification=Verified
S288c_chr02	SGD	gene	490850	491056	.	+	.	ID=YBR126W-A;Name=YBR126W-A;Ontology_term=GO:0003674,GO:0005575,GO:0008150;Note=Dubious%20ORF%20unlikely%20to%20encode%20a%20protein%2C%20based%20on%20available%20experimental%20and%20comparative%20sequence%20data%3B%20partially%20overlaps%20the%20dubious%20ORF%20YBR126W-B%3B%20identified%20by%20gene-trapping%2C%20microarray%20analysis%2C%20and%20genome-wide%20homology%20searches;dbxref=SGD:S000028600;orf_classification=Dubious
S288c_chr02	SGD	CDS	490850	491056	.	+	0	Parent=YBR126W-A;Name=YBR126W-A;Ontology_term=GO:0003674,GO:0005575,GO:0008150;Note=Dubious%20ORF%20unlikely%20to%20encode%20a%20protein%2C%20based%20on%20available%20experimental%20and%20comparative%20sequence%20data%3B%20partially%20overlaps%20the%20dubious%20ORF%20YBR126W-B%3B%20identified%20by%20gene-trapping%2C%20microarray%20analysis%2C%20and%20genome-wide%20homology%20searches;dbxref=SGD:S000028600;orf_classification=Dubious
S288c_chr02	SGD	gene	490927	491070	.	+	.	ID=YBR126W-B;Name=YBR126W-B;Ontology_term=GO:0003674,GO:0005575,GO:0008150;Note=Dubious%20open%20reading%20frame%20unlikely%20to%20encode%20a%20protein%2C%20based%20on%20available%20experimental%20and%20comparative%20sequence%20data%3B%20partially%20overlaps%20the%20dubious%20ORF%20YBR126W-A%3B%20Identified%20by%20SAGE;dbxref=SGD:S000028738;orf_classification=Dubious
S288c_chr02	SGD	CDS	490927	491070	.	+	0	Parent=YBR126W-B;Name=YBR126W-B;Ontology_term=GO:0003674,GO:0005575,GO:0008150;Note=Dubious%20open%20reading%20frame%20unlikely%20to%20encode%20a%20protein%2C%20based%20on%20available%20experimental%20and%20comparative%20sequence%20data%3B%20partially%20overlaps%20the%20dubious%20ORF%20YBR126W-A%3B%20Identified%20by%20SAGE;dbxref=SGD:S000028738;orf_classification=Dubious
S288c_chr02	SGD	gene	491269	492822	.	-	.	ID=YBR127C;Name=YBR127C;gene=VMA2;Alias=VMA2,ATPSV,VAT2;Ontology_term=GO:0000221,GO:0000329,GO:0005737,GO:0006874,GO:0007035,GO:0046961,GO:0055085;Note=Subunit%20B%20of%20the%20eight-subunit%20V1%20peripheral%20membrane%20domain%20of%20the%20vacuolar%20H%2B-ATPase%20(V-ATPase)%2C%20an%20electrogenic%20proton%20pump%20found%20throughout%20the%20endomembrane%20system%3B%20contains%20nucleotide%20binding%20sites%3B%20also%20detected%20in%20the%20cytoplasm;dbxref=SGD:S000000331;orf_classification=Verified
S288c_chr02	SGD	CDS	491269	492822	.	-	0	Parent=YBR127C;Name=YBR127C;gene=VMA2;Alias=VMA2,ATPSV,VAT2;Ontology_term=GO:0000221,GO:0000329,GO:0005737,GO:0006874,GO:0007035,GO:0046961,GO:0055085;Note=Subunit%20B%20of%20the%20eight-subunit%20V1%20peripheral%20membrane%20domain%20of%20the%20vacuolar%20H%2B-ATPase%20(V-ATPase)%2C%20an%20electrogenic%20proton%20pump%20found%20throughout%20the%20endomembrane%20system%3B%20contains%20nucleotide%20binding%20sites%3B%20also%20detected%20in%20the%20cytoplasm;dbxref=SGD:S000000331;orf_classification=Verified
S288c_chr02	SGD	gene	493081	494115	.	-	.	ID=YBR128C;Name=YBR128C;gene=ATG14;Alias=ATG14,APG14,CVT12;Ontology_term=GO:0000300,GO:0000329,GO:0000407,GO:0016236,GO:0016303,GO:0030433,GO:0032258,GO:0034271,GO:0034727;Note=Autophagy-specific%20subunit%20of%20phosphatidylinositol%203-kinase%20complex%20I%20(with%20Vps34%2F15%2F30p)%3B%20Atg14p%20targets%20complex%20I%20to%20the%20phagophore%20assembly%20site%20(PAS)%3B%20required%20for%20localizing%20additional%20ATG%20proteins%20to%20the%20PAS%3B%20homolog%20of%20human%20Barkor;dbxref=SGD:S000000332;orf_classification=Verified
S288c_chr02	SGD	CDS	493081	494115	.	-	0	Parent=YBR128C;Name=YBR128C;gene=ATG14;Alias=ATG14,APG14,CVT12;Ontology_term=GO:0000300,GO:0000329,GO:0000407,GO:0016236,GO:0016303,GO:0030433,GO:0032258,GO:0034271,GO:0034727;Note=Autophagy-specific%20subunit%20of%20phosphatidylinositol%203-kinase%20complex%20I%20(with%20Vps34%2F15%2F30p)%3B%20Atg14p%20targets%20complex%20I%20to%20the%20phagophore%20assembly%20site%20(PAS)%3B%20required%20for%20localizing%20additional%20ATG%20proteins%20to%20the%20PAS%3B%20homolog%20of%20human%20Barkor;dbxref=SGD:S000000332;orf_classification=Verified
S288c_chr02	SGD	gene	494353	495339	.	-	.	ID=YBR129C;Name=YBR129C;gene=OPY1;Alias=OPY1;Ontology_term=GO:0003674,GO:0005737,GO:0005739,GO:0008150;Note=Protein%20of%20unknown%20function%2C%20overproduction%20blocks%20cell%20cycle%20arrest%20in%20the%20presence%20of%20mating%20pheromone%3B%20the%20authentic%2C%20non-tagged%20protein%20is%20detected%20in%20highly%20purified%20mitochondria%20in%20high-throughput%20studies;dbxref=SGD:S000000333;orf_classification=Verified
S288c_chr02	SGD	CDS	494353	495339	.	-	0	Parent=YBR129C;Name=YBR129C;gene=OPY1;Alias=OPY1;Ontology_term=GO:0003674,GO:0005737,GO:0005739,GO:0008150;Note=Protein%20of%20unknown%20function%2C%20overproduction%20blocks%20cell%20cycle%20arrest%20in%20the%20presence%20of%20mating%20pheromone%3B%20the%20authentic%2C%20non-tagged%20protein%20is%20detected%20in%20highly%20purified%20mitochondria%20in%20high-throughput%20studies;dbxref=SGD:S000000333;orf_classification=Verified
S288c_chr02	SGD	gene	495592	496869	.	-	.	ID=YBR130C;Name=YBR130C;gene=SHE3;Alias=SHE3;Ontology_term=GO:0003729,GO:0005737,GO:0005934,GO:0007533,GO:0008298,GO:0030478,GO:0048309;Note=Protein%20that%20acts%20as%20an%20adaptor%20between%20Myo4p%20and%20the%20She2p-mRNA%20complex%3B%20part%20of%20the%20mRNA%20localization%20machinery%20that%20restricts%20accumulation%20of%20certain%20proteins%20to%20the%20bud%3B%20also%20required%20for%20cortical%20ER%20inheritance;dbxref=SGD:S000000334;orf_classification=Verified
S288c_chr02	SGD	CDS	495592	496869	.	-	0	Parent=YBR130C;Name=YBR130C;gene=SHE3;Alias=SHE3;Ontology_term=GO:0003729,GO:0005737,GO:0005934,GO:0007533,GO:0008298,GO:0030478,GO:0048309;Note=Protein%20that%20acts%20as%20an%20adaptor%20between%20Myo4p%20and%20the%20She2p-mRNA%20complex%3B%20part%20of%20the%20mRNA%20localization%20machinery%20that%20restricts%20accumulation%20of%20certain%20proteins%20to%20the%20bud%3B%20also%20required%20for%20cortical%20ER%20inheritance;dbxref=SGD:S000000334;orf_classification=Verified
S288c_chr02	SGD	gene	497163	499277	.	+	.	ID=YBR131W;Name=YBR131W;gene=CCZ1;Alias=CCZ1,CVT16;Ontology_term=GO:0000046,GO:0005085,GO:0005770,GO:0006623,GO:0006914,GO:0007034,GO:0016020,GO:0048278;Note=Protein%20involved%20in%20vacuolar%20assembly%2C%20essential%20for%20autophagy%20and%20the%20cytoplasm-to-vacuole%20pathway;dbxref=SGD:S000000335;orf_classification=Verified
S288c_chr02	SGD	CDS	497163	499277	.	+	0	Parent=YBR131W;Name=YBR131W;gene=CCZ1;Alias=CCZ1,CVT16;Ontology_term=GO:0000046,GO:0005085,GO:0005770,GO:0006623,GO:0006914,GO:0007034,GO:0016020,GO:0048278;Note=Protein%20involved%20in%20vacuolar%20assembly%2C%20essential%20for%20autophagy%20and%20the%20cytoplasm-to-vacuole%20pathway;dbxref=SGD:S000000335;orf_classification=Verified
S288c_chr02	SGD	gene	497650	497739	.	-	.	ID=YBR131C-A;Name=YBR131C-A;Ontology_term=GO:0003674,GO:0005575,GO:0008150;Note=Dubious%20ORF%20unlikely%20to%20encode%20a%20protein%2C%20based%20on%20available%20experimental%20and%20comparative%20sequence%20data%3B%20partially%20overlaps%20the%20verified%20ORF%20YBR131W.%20Identified%20by%20gene-trapping%2C%20microarray%20analysis%2C%20and%20genome-wide%20homology%20searches;dbxref=SGD:S000028601;orf_classification=Dubious
S288c_chr02	SGD	CDS	497650	497739	.	-	0	Parent=YBR131C-A;Name=YBR131C-A;Ontology_term=GO:0003674,GO:0005575,GO:0008150;Note=Dubious%20ORF%20unlikely%20to%20encode%20a%20protein%2C%20based%20on%20available%20experimental%20and%20comparative%20sequence%20data%3B%20partially%20overlaps%20the%20verified%20ORF%20YBR131W.%20Identified%20by%20gene-trapping%2C%20microarray%20analysis%2C%20and%20genome-wide%20homology%20searches;dbxref=SGD:S000028601;orf_classification=Dubious
S288c_chr02	SGD	gene	499652	501442	.	-	.	ID=YBR132C;Name=YBR132C;gene=AGP2;Alias=AGP2;Ontology_term=GO:0005774,GO:0005789,GO:0005887,GO:0006631,GO:0006865,GO:0006970,GO:0015171,GO:0015203,GO:0015226,GO:0015846,GO:0015879,GO:0055085;Note=High%20affinity%20polyamine%20permease%2C%20preferentially%20uses%20spermidine%20over%20putrescine%3B%20expression%20is%20down-regulated%20by%20osmotic%20stress%3B%20plasma%20membrane%20carnitine%20transporter%2C%20also%20functions%20as%20a%20low-affinity%20amino%20acid%20permease;dbxref=SGD:S000000336;orf_classification=Verified
S288c_chr02	SGD	CDS	499652	501442	.	-	0	Parent=YBR132C;Name=YBR132C;gene=AGP2;Alias=AGP2;Ontology_term=GO:0005774,GO:0005789,GO:0005887,GO:0006631,GO:0006865,GO:0006970,GO:0015171,GO:0015203,GO:0015226,GO:0015846,GO:0015879,GO:0055085;Note=High%20affinity%20polyamine%20permease%2C%20preferentially%20uses%20spermidine%20over%20putrescine%3B%20expression%20is%20down-regulated%20by%20osmotic%20stress%3B%20plasma%20membrane%20carnitine%20transporter%2C%20also%20functions%20as%20a%20low-affinity%20amino%20acid%20permease;dbxref=SGD:S000000336;orf_classification=Verified
S288c_chr02	SGD	gene	501804	504287	.	-	.	ID=YBR133C;Name=YBR133C;gene=HSL7;Alias=HSL7;Ontology_term=GO:0000086,GO:0005935,GO:0035241,GO:0035243,GO:0051726;Note=Protein%20arginine%20N-methyltransferase%20that%20exhibits%20septin%20and%20Hsl1p-dependent%20bud%20neck%20localization%20and%20periodic%20Hsl1p-dependent%20phosphorylation%3B%20required%20along%20with%20Hsl1p%20for%20bud%20neck%20recruitment%2C%20phosphorylation%2C%20and%20degradation%20of%20Swe1p;dbxref=SGD:S000000337;orf_classification=Verified
S288c_chr02	SGD	CDS	501804	504287	.	-	0	Parent=YBR133C;Name=YBR133C;gene=HSL7;Alias=HSL7;Ontology_term=GO:0000086,GO:0005935,GO:0035241,GO:0035243,GO:0051726;Note=Protein%20arginine%20N-methyltransferase%20that%20exhibits%20septin%20and%20Hsl1p-dependent%20bud%20neck%20localization%20and%20periodic%20Hsl1p-dependent%20phosphorylation%3B%20required%20along%20with%20Hsl1p%20for%20bud%20neck%20recruitment%2C%20phosphorylation%2C%20and%20degradation%20of%20Swe1p;dbxref=SGD:S000000337;orf_classification=Verified
S288c_chr02	SGD	gene	504243	504644	.	+	.	ID=YBR134W;Name=YBR134W;Ontology_term=GO:0003674,GO:0005575,GO:0008150;Note=Dubious%20open%20reading%20frame%20unlikely%20to%20encode%20a%20functional%20protein%2C%20based%20on%20available%20experimental%20and%20comparative%20sequence%20data;dbxref=SGD:S000000338;orf_classification=Dubious
S288c_chr02	SGD	CDS	504243	504644	.	+	0	Parent=YBR134W;Name=YBR134W;Ontology_term=GO:0003674,GO:0005575,GO:0008150;Note=Dubious%20open%20reading%20frame%20unlikely%20to%20encode%20a%20functional%20protein%2C%20based%20on%20available%20experimental%20and%20comparative%20sequence%20data;dbxref=SGD:S000000338;orf_classification=Dubious
S288c_chr02	SGD	gene	504854	505306	.	+	.	ID=YBR135W;Name=YBR135W;gene=CKS1;Alias=CKS1;Ontology_term=GO:0000307,GO:0005634,GO:0005737,GO:0006350,GO:0030295,GO:0043130,GO:0045893,GO:0051726;Note=Cyclin-dependent%20protein%20kinase%20regulatory%20subunit%20and%20adaptor%3B%20modulates%20proteolysis%20of%20M-phase%20targets%20through%20interactions%20with%20the%20proteasome%3B%20role%20in%20transcriptional%20regulation%2C%20recruiting%20proteasomal%20subunits%20to%20target%20gene%20promoters;dbxref=SGD:S000000339;orf_classification=Verified
S288c_chr02	SGD	CDS	504854	505306	.	+	0	Parent=YBR135W;Name=YBR135W;gene=CKS1;Alias=CKS1;Ontology_term=GO:0000307,GO:0005634,GO:0005737,GO:0006350,GO:0030295,GO:0043130,GO:0045893,GO:0051726;Note=Cyclin-dependent%20protein%20kinase%20regulatory%20subunit%20and%20adaptor%3B%20modulates%20proteolysis%20of%20M-phase%20targets%20through%20interactions%20with%20the%20proteasome%3B%20role%20in%20transcriptional%20regulation%2C%20recruiting%20proteasomal%20subunits%20to%20target%20gene%20promoters;dbxref=SGD:S000000339;orf_classification=Verified
S288c_chr02	SGD	gene	505668	512774	.	+	.	ID=YBR136W;Name=YBR136W;gene=MEC1;Alias=MEC1,ESR1,SAD3;Ontology_term=GO:0000077,GO:0000722,GO:0000723,GO:0004672,GO:0005634,GO:0005739,GO:0006139,GO:0006260,GO:0006310,GO:0006975,GO:0007131,GO:0016572;Note=Genome%20integrity%20checkpoint%20protein%20and%20PI%20kinase%20superfamily%20member%3B%20signal%20transducer%20required%20for%20cell%20cycle%20arrest%20and%20transcriptional%20responses%20prompted%20by%20damaged%20or%20unreplicated%20DNA%3B%20monitors%20and%20participates%20in%20meiotic%20recombination;dbxref=SGD:S000000340;orf_classification=Verified
S288c_chr02	SGD	CDS	505668	512774	.	+	0	Parent=YBR136W;Name=YBR136W;gene=MEC1;Alias=MEC1,ESR1,SAD3;Ontology_term=GO:0000077,GO:0000722,GO:0000723,GO:0004672,GO:0005634,GO:0005739,GO:0006139,GO:0006260,GO:0006310,GO:0006975,GO:0007131,GO:0016572;Note=Genome%20integrity%20checkpoint%20protein%20and%20PI%20kinase%20superfamily%20member%3B%20signal%20transducer%20required%20for%20cell%20cycle%20arrest%20and%20transcriptional%20responses%20prompted%20by%20damaged%20or%20unreplicated%20DNA%3B%20monitors%20and%20participates%20in%20meiotic%20recombination;dbxref=SGD:S000000340;orf_classification=Verified
S288c_chr02	SGD	gene	513044	513583	.	+	.	ID=YBR137W;Name=YBR137W;Ontology_term=GO:0003674,GO:0005737,GO:0008150,GO:0072380;Note=Protein%20of%20unknown%20function%3B%20localized%20to%20the%20cytoplasm%3B%20binds%20to%20Replication%20Protein%20A%20(RPA)%3B%20also%20interacts%20with%20Sgt2p%3B%20YBR137W%20is%20not%20an%20essential%20gene;dbxref=SGD:S000000341;orf_classification=Verified
[truncated: 18,582,680 more chars]
