# Supplementary material for: Alternative polyadenylation diversifies post‐transcriptional regulation by selective RNA–protein interactions
Source: Mol Syst Biol. 2014 Feb 25;10(2):719. doi: 10.1002/msb.135068 (PMC4023391; doi:10.1002/msb.135068)
Supplement: Supplementary file 13 — Sweave document [file MSB-10-2-719-s13.zip › Sweave README.txt]

README
=======
The read me file includes information that will enable the user to obtain a tex file or R source code from the Sweave document. 

Dependencies:
===========
1. R-3.0.1 or above
2. R Packages required : LSD, geneplotter, limma, IRanges, vsn, DESeq, combinat, gplots
	To install packages within the R environment. Follow the lines of code below. Replace "DESeq" 	with the desired package from above
	
	source("http://bioconductor.org/biocLite.R") 
	biocLite("DESeq")

Obtain the basic code script from the Sweave document: 
1. Open R (within the directory containing the Sweave) or set the directory with the setwd() command within an R environment

2. Type the following in the R session:
	Stangle('MIST-Seq.Rnw',encoding="utf-8")

3. This creates a file 'MIST-Seq.R' in the current directory that contains the R code contained within the Sweave.

To Compile the Sweave into a pdf document:
1. Run R from within the  directory with the data
2. Type the following in the R session:
	Sweave('MIST-Seq.Rnw',encoding="utf-8")

3. The above command creates the a tex document which can be converted into various readable formats like pdf or dvi as described here : http://mintaka.sdsu.edu/GF/bibliog/latex/LaTeXtoPDF.html
