# Supplementary material for: Alternative polyadenylation diversifies post‐transcriptional regulation by selective RNA–protein interactions
Source: Mol Syst Biol. 2014 Feb 25;10(2):719. doi: 10.1002/msb.135068 (PMC4023391; doi:10.1002/msb.135068)
Supplement: Supplementary file 13 — Sweave document [file MSB-10-2-719-s13.zip › Table_S3.txt]

#isoform1 : id of isoform 1 in the pair of differentially decaying isoforms 
#isoform2 : id of isoform 2 in the pair of differentially decaying isoforms 
#dist : distance between isoforms in the pair  
#pval : multiple testing corrected p-value of calling differential stability between the isoforms
#geneName : Name of the gene to the isoforms map
#isoform1pos : Position of the isoform 1 on the genome
#isoform2pos : Position of the isoform 2 on the genome
#isoform1halflife : Half-life of the isoform 1
#isoform2halflife : Half-life of the isoform 2


isoform1	isoform2	dist	pval	geneName	strand	isoform1pos	isoform2pos	isoform1halflive	isoform2halflive
56	13	22	16	0.0726224768669626	16	-	57848	57864	13.9457235667726	72.7182132266462
60	13	26	22	0.0306454471035884	16	-	57848	57870	13.9457235667726	50.7765778419117
63	14	15	1	0.0726224768669626	16	-	57853	57854	17.1807428159962	32.4124494708892
70	14	22	11	0.0644078640802485	16	-	57853	57864	17.1807428159962	72.7182132266462
71	14	23	12	0.0861317215698243	16	-	57853	57865	17.1807428159962	43.1609831115555
74	14	26	17	0.000103365110052304	16	-	57853	57870	17.1807428159962	50.7765778419117
79	15	18	5	0.0541880538292664	16	-	57854	57859	32.4124494708892	16.7569973977176
99	16	26	13	0.0209830203396561	16	-	57857	57870	21.7669590220306	50.7765778419117
116	18	22	5	0.0541880538292664	16	-	57859	57864	16.7569973977176	72.7182132266462
117	18	23	6	0.0726224768669626	16	-	57859	57865	16.7569973977176	43.1609831115555
119	18	25	10	0.0541880538292664	16	-	57859	57869	16.7569973977176	24.4824044724403
120	18	26	11	3.75287115410572e-05	16	-	57859	57870	16.7569973977176	50.7765778419117
125	19	22	4	0.0861317215698243	16	-	57860	57864	18.8488427168031	72.7182132266462
129	19	26	10	4.57873129189323e-05	16	-	57860	57870	18.8488427168031	50.7765778419117
144	21	26	7	0.000205430224271996	16	-	57863	57870	20.6252045510248	50.7765778419117
162	25	26	1	0.0120128680826109	16	-	57869	57870	24.4824044724403	50.7765778419117
392	86	87	2	0.0830483074842008	36	-	137521	137523	12.6370690513396	22.734133809908
393	86	88	3	0.0637713119547423	36	-	137521	137524	12.6370690513396	7.89941669501236
396	86	91	30	0.0110545949831005	36	-	137521	137551	12.6370690513396	8.02675157636596
398	87	88	1	0.00705443217260415	36	-	137523	137524	22.734133809908	7.89941669501236
399	87	89	8	0.02273293314576	36	-	137523	137531	22.734133809908	9.72826840452449
401	87	91	28	0.000621283008819917	36	-	137523	137551	22.734133809908	8.02675157636596
590	125	126	150	0.0628819974836243	43	-	170181	170331	9.18684123270513	6.54193006007651
609	144	145	12	9.64864267372079e-07	57	+	48309	48321	20.7802824895871	8.33285253501435
610	144	146	14	9.64864267372079e-07	57	+	48309	48323	20.7802824895871	7.90887474118496
611	144	147	16	2.33481029177085e-06	57	+	48309	48325	20.7802824895871	9.29905077755877
694	160	167	25	0.028198546373505	60	+	62645	62670	9.77043075922457	23.4629335622781
736	164	167	19	0.0970771898438587	60	+	62651	62670	11.7910069802194	23.4629335622781
744	165	167	17	0.0181266389912125	60	+	62653	62670	9.99193189436332	23.4629335622781
746	165	169	24	0.0874935828151926	60	+	62653	62677	9.99193189436332	14.6845253432567
747	165	170	25	0.0899925707625808	60	+	62653	62678	9.99193189436332	14.8805595012799
3005	264	267	9	6.50307007554899e-06	65	+	79527	79536	25.2950718570945	9.71547633427307
3007	264	269	31	2.76334111977609e-05	65	+	79527	79558	25.2950718570945	7.80262106251454
3008	264	270	33	1.71244907143375e-10	65	+	79527	79560	25.2950718570945	5.80144266059783
3020	267	270	24	0.000697516256786404	65	+	79536	79560	9.71547633427307	5.80144266059783
3061	274	282	56	0.00927220768197268	68	+	87855	87911	19.3273881852571	70.6734514365112
3068	275	282	50	3.78137840952864e-05	68	+	87861	87911	13.8616649883569	70.6734514365112
3088	280	282	18	3.78137840952864e-05	68	+	87893	87911	16.7283723751372	70.6734514365112
3107	291	293	5	0.0945102458093106	73	+	126869	126874	9.97924930886339	15.8898249374504
4687	382	384	12	0.0498961287646882	86	+	170400	170412	8.91506269990304	15.684145619732
5041	456	457	4	0.00150792145073186	107	-	61150	61154	15.3553584440751	7.42495766961622
5125	472	478	14	0.00124185876878493	112	-	80932	80946	19.3739013822303	10.970299938942
5129	472	482	20	0.0535364682858955	112	-	80932	80952	19.3739013822303	12.6804225984415
5133	472	486	30	0.0993072746128723	112	-	80932	80962	19.3739013822303	12.7380176261591
5142	473	475	4	0.032473641648638	112	-	80933	80937	32.2223773568675	13.898344027711
5145	473	478	13	2.80108431116588e-07	112	-	80933	80946	32.2223773568675	10.970299938942
5146	473	479	14	0.0202183847431607	112	-	80933	80947	32.2223773568675	15.1080595477236
5147	473	480	15	0.034503786891138	112	-	80933	80948	32.2223773568675	14.5718623471963
5149	473	482	19	0.00025401193471648	112	-	80933	80952	32.2223773568675	12.6804225984415
5151	473	484	23	0.055621734477374	112	-	80933	80956	32.2223773568675	15.9585921206555
5153	473	486	29	0.000999300732260075	112	-	80933	80962	32.2223773568675	12.7380176261591
5239	478	487	17	0.000417604227232982	112	-	80946	80963	10.970299938942	27.5227536363711
5289	482	487	11	0.0122095526098862	112	-	80952	80963	12.6804225984415	27.5227536363711
5323	486	487	1	0.0202183847431607	112	-	80962	80963	12.7380176261591	27.5227536363711
6101	548	550	7	0.0744004427962529	120	-	112718	112725	14.7772037129851	8.61266480128402
6104	548	553	15	0.0744004427962529	120	-	112718	112733	14.7772037129851	9.68879156188449
6105	549	550	6	0.00528213254092413	120	-	112719	112725	28.0624159630357	8.61266480128402
6108	549	553	14	0.00228397298435379	120	-	112719	112733	28.0624159630357	9.68879156188449
6109	550	551	2	0.0711185449861906	120	-	112725	112727	8.61266480128402	15.2538204299595
6110	550	552	6	0.0711185449861906	120	-	112725	112731	8.61266480128402	25.5413051062876
6113	551	553	6	0.0711185449861906	120	-	112727	112733	15.2538204299595	9.68879156188449
6114	552	553	2	0.0711185449861906	120	-	112731	112733	25.5413051062876	9.68879156188449
6118	557	558	297	0.0907576651924078	123	-	122305	122602	10.2577866877116	31.4108594135803
6139	573	574	27	0.021747747211259	128	-	142017	142044	16.9092701667005	9.25547197916403
6147	581	582	254	0.0050657157625198	135	-	162740	162994	10.5975875777492	37.2853596294348
6149	587	588	4	0.0416438098155547	142	-	177793	177797	5.02778333906485	7.54560164352374
6167	596	599	82	0.0937614346278459	148	-	212466	212548	9.56537767510868	19.3618687536222
6188	598	599	1	0.0456139682654006	148	-	212547	212548	13.5432094439692	19.3618687536222
6335	632	640	2788	3.3891069385561e-05	158	-	252398	255186	18.6735569010257	7.07203866762643
6336	632	641	2789	0.00348698271571515	158	-	252398	255187	18.6735569010257	7.80643925488465
6337	632	642	2790	2.49288090170552e-07	158	-	252398	255188	18.6735569010257	5.89304302074234
6339	632	644	2792	0.00147660191987441	158	-	252398	255190	18.6735569010257	7.65089273863792
6340	632	645	2797	1.17512012374199e-05	158	-	252398	255195	18.6735569010257	6.54472082797458
6341	632	646	2800	1.17512012374199e-05	158	-	252398	255198	18.6735569010257	6.60366627150877
6343	633	635	100	0.0763618784955245	158	-	252402	252502	13.6477974670103	22.7751278938528
6348	633	640	2784	0.00052307914768643	158	-	252402	255186	13.6477974670103	7.07203866762643
6349	633	641	2785	0.027312968151839	158	-	252402	255187	13.6477974670103	7.80643925488465
6350	633	642	2786	2.19592447114891e-06	158	-	252402	255188	13.6477974670103	5.89304302074234
6352	633	644	2788	0.0142225519312731	158	-	252402	255190	13.6477974670103	7.65089273863792
6353	633	645	2793	0.000160944298899679	158	-	252402	255195	13.6477974670103	6.54472082797458
6354	633	646	2796	0.000160573195427987	158	-	252402	255198	13.6477974670103	6.60366627150877
6371	635	640	2684	1.17512012374199e-05	158	-	252502	255186	22.7751278938528	7.07203866762643
6372	635	641	2685	0.00133351996514668	158	-	252502	255187	22.7751278938528	7.80643925488465
6373	635	642	2686	9.16538667183886e-08	158	-	252502	255188	22.7751278938528	5.89304302074234
6374	635	643	2687	0.051586822565615	158	-	252502	255189	22.7751278938528	9.96906906570166
6375	635	644	2688	0.000578893578623	158	-	252502	255190	22.7751278938528	7.65089273863792
6376	635	645	2693	4.30308849885819e-06	158	-	252502	255195	22.7751278938528	6.54472082797458
6377	635	646	2696	4.29650952530177e-06	158	-	252502	255198	22.7751278938528	6.60366627150877
6405	639	640	8	0.0056224458181986	158	-	255178	255186	14.4626506483545	7.07203866762643
6406	639	641	9	0.0507206009313328	158	-	255178	255187	14.4626506483545	7.80643925488465
6407	639	642	10	0.000134116742074943	158	-	255178	255188	14.4626506483545	5.89304302074234
6409	639	644	12	0.0357998147728955	158	-	255178	255190	14.4626506483545	7.65089273863792
6410	639	645	17	0.00196649493103203	158	-	255178	255195	14.4626506483545	6.54472082797458
6411	639	646	20	0.00203624258403856	158	-	255178	255198	14.4626506483545	6.60366627150877
6423	642	643	1	0.0299239362865545	158	-	255188	255189	5.89304302074234	9.96906906570166
6456	639	640	8	0.0083533480727522	159	-	255178	255186	14.4626506483545	7.07203866762643
6457	639	641	9	0.0725304593318059	159	-	255178	255187	14.4626506483545	7.80643925488465
6458	639	642	10	0.000203410392146997	159	-	255178	255188	14.4626506483545	5.89304302074234
6460	639	644	12	0.0508489961681683	159	-	255178	255190	14.4626506483545	7.65089273863792
6461	639	645	17	0.00296009236986927	159	-	255178	255195	14.4626506483545	6.54472082797458
6462	639	646	20	0.0029780047791564	159	-	255178	255198	14.4626506483545	6.60366627150877
6463	639	647	26	0.0145022876025793	159	-	255178	255204	14.4626506483545	5.85734142986674
6464	639	648	30	1.91723849571573e-05	159	-	255178	255208	14.4626506483545	5.5847695912066
6483	642	643	1	0.0426416092083401	159	-	255188	255189	5.89304302074234	9.96906906570166
6494	643	648	19	0.0127620304746814	159	-	255189	255208	9.96906906570166	5.5847695912066
6510	648	649	16	0.0540033844983326	159	-	255208	255224	5.5847695912066	10.1029143446434
6674	687	709	201	0.0711153783439344	168	-	290378	290579	15.6568510000128	44.9283429120719
6675	687	710	206	0.081704149445493	168	-	290378	290584	15.6568510000128	58.9413257605792
6676	687	711	217	0.0440707619711175	168	-	290378	290595	15.6568510000128	54.5964223402654
6765	691	698	18	0.0847582407816864	168	-	290448	290466	17.3283025943272	65.4862747139513
6776	691	709	131	0.000497875603182063	168	-	290448	290579	17.3283025943272	44.9283429120719
6777	691	710	136	0.0177502912261866	168	-	290448	290584	17.3283025943272	58.9413257605792
6778	691	711	147	0.000199789496435621	168	-	290448	290595	17.3283025943272	54.5964223402654
6779	691	712	148	0.0847582407816864	168	-	290448	290596	17.3283025943272	43.5361170022429
6784	692	694	9	0.0847582407816864	168	-	290450	290459	55.531509082784	12.803250417385
6806	693	694	5	0.0694612614661786	168	-	290454	290459	26.4296289449131	12.803250417385
6831	694	698	7	0.0199213238141279	168	-	290459	290466	12.803250417385	65.4862747139513
6842	694	709	120	0.000497875603182063	168	-	290459	290579	12.803250417385	44.9283429120719
6843	694	710	125	0.00255014269748738	168	-	290459	290584	12.803250417385	58.9413257605792
6844	694	711	136	0.000215303035982532	168	-	290459	290595	12.803250417385	54.5964223402654
6845	694	712	137	0.0186145552043734	168	-	290459	290596	12.803250417385	43.5361170022429
6846	694	713	138	0.0847582407816864	168	-	290459	290597	12.803250417385	38.6549100511057
6847	694	714	139	0.0233979951762113	168	-	290459	290598	12.803250417385	90.1375566849363
6851	695	698	3	0.052067191126142	168	-	290463	290466	15.283167740055	65.4862747139513
6862	695	709	116	0.000497875603182063	168	-	290463	290579	15.283167740055	44.9283429120719
6863	695	710	121	0.00702498515441332	168	-	290463	290584	15.283167740055	58.9413257605792
6864	695	711	132	0.000199789496435621	168	-	290463	290595	15.283167740055	54.5964223402654
6865	695	712	133	0.049099988663076	168	-	290463	290596	15.283167740055	43.5361170022429
6867	695	714	135	0.0641078698162924	168	-	290463	290598	15.283167740055	90.1375566849363
6901	697	711	130	0.081704149445493	168	-	290465	290595	21.2754575215753	54.5964223402654
6906	698	699	3	0.081704149445493	168	-	290466	290469	65.4862747139513	16.2779351165187
6910	698	703	10	0.055293910952449	168	-	290466	290476	65.4862747139513	15.437920344481
6932	699	709	110	0.00221119814156543	168	-	290469	290579	16.2779351165187	44.9283429120719
6933	699	710	115	0.0186145552043734	168	-	290469	290584	16.2779351165187	58.9413257605792
6934	699	711	126	0.000583329857442435	168	-	290469	290595	16.2779351165187	54.5964223402654
6935	699	712	127	0.081704149445493	168	-	290469	290596	16.2779351165187	43.5361170022429
6937	699	714	129	0.0847582407816864	168	-	290469	290598	16.2779351165187	90.1375566849363
6949	700	711	124	0.0711153783439344	168	-	290471	290595	18.7241417927897	54.5964223402654
6986	703	709	103	0.000500297693528218	168	-	290476	290579	15.437920344481	44.9283429120719
6987	703	710	108	0.00771287053094251	168	-	290476	290584	15.437920344481	58.9413257605792
6988	703	711	119	0.000199789496435621	168	-	290476	290595	15.437920344481	54.5964223402654
6989	703	712	120	0.052067191126142	168	-	290476	290596	15.437920344481	43.5361170022429
6991	703	714	122	0.0682901003715382	168	-	290476	290598	15.437920344481	90.1375566849363
7129	728	736	31	0.0726627219252993	175	-	306138	306169	17.9903331283801	10.2732908516225
7177	733	739	51	0.0698088759419286	175	-	306154	306205	12.8740407169683	35.21474152138
7178	733	740	52	0.0626911825032711	175	-	306154	306206	12.8740407169683	90.6651123837556
7192	736	739	36	0.0231332467997394	175	-	306169	306205	10.2732908516225	35.21474152138
7193	736	740	37	0.0231332467997394	175	-	306169	306206	10.2732908516225	90.6651123837556
7197	738	739	34	0.0505166044479162	175	-	306171	306205	11.20019813594	35.21474152138
7198	738	740	35	0.0477372355355647	175	-	306171	306206	11.20019813594	90.6651123837556
7277	759	760	1	0.0974694579350778	186	-	338662	338663	15.8445845898715	27.2338005017003
7283	760	762	3	0.0974694579350778	186	-	338663	338666	27.2338005017003	13.9185120365624
7284	760	763	7	0.0495025776780774	186	-	338663	338670	27.2338005017003	13.587529817855
7365	781	788	57	0.0137134880116008	194	-	356125	356182	20.0784611723142	10.0153103646745
7366	781	789	62	0.0939267834439247	194	-	356125	356187	20.0784611723142	11.1177192151447
7374	782	788	52	0.015187887499406	194	-	356130	356182	15.8351957504192	10.0153103646745
7400	786	788	30	0.00251642073419278	194	-	356152	356182	14.7685225479504	10.0153103646745
7416	792	795	31	0.00838948838908316	195	-	356750	356781	7.26204445152459	13.1923568263978
7440	804	805	6	0.0948868985837101	198	-	365871	365877	9.85527192908909	13.3864397128525
7817	845	847	19	0.00966629331133573	203	-	373641	373660	6.67181410198559	14.1608600764482
7818	846	847	17	0.00966629331133573	203	-	373643	373660	5.56306049797636	14.1608600764482
7863	864	866	13	0.0801422253172046	209	-	398467	398480	17.9203072945568	8.22664654282826
7866	865	866	3	0.0334826516886468	209	-	398477	398480	22.1135142798291	8.22664654282826
7869	866	867	1	0.0801422253172046	209	-	398480	398481	8.22664654282826	14.8016562231449
8128	903	920	45	0.00501032121900653	214	-	414057	414102	20.9023220628581	1039.43046360002
8129	903	921	47	0.0103108633101435	214	-	414057	414104	20.9023220628581	276.464442455933
8130	903	922	51	0.0231257422775781	214	-	414057	414108	20.9023220628581	146.560336908805
8141	903	933	75	0.0791548913031297	214	-	414057	414132	20.9023220628581	114.906789899014
8212	906	920	40	5.85317623986725e-05	214	-	414062	414102	18.512532321645	1039.43046360002
8213	906	921	42	0.000273878125511828	214	-	414062	414104	18.512532321645	276.464442455933
8214	906	922	46	0.000812768109690332	214	-	414062	414108	18.512532321645	146.560336908805
8225	906	933	70	0.00874984432828858	214	-	414062	414132	18.512532321645	114.906789899014
8263	908	920	38	0.00287701770782868	214	-	414064	414102	21.8293792780286	1039.43046360002
8264	908	921	40	0.00694299859088948	214	-	414064	414104	21.8293792780286	276.464442455933
8265	908	922	44	0.0152097943492941	214	-	414064	414108	21.8293792780286	146.560336908805
8276	908	933	68	0.0737006149981536	214	-	414064	414132	21.8293792780286	114.906789899014
8310	910	920	34	0.000749703201809856	214	-	414068	414102	20.1079493111016	1039.43046360002
8311	910	921	36	0.00179185975787683	214	-	414068	414104	20.1079493111016	276.464442455933
8312	910	922	40	0.00434766968817731	214	-	414068	414108	20.1079493111016	146.560336908805
8323	910	933	64	0.0284947662486985	214	-	414068	414132	20.1079493111016	114.906789899014
8373	913	920	31	0.00179185975787683	214	-	414071	414102	27.3921337481541	1039.43046360002
8374	913	921	33	0.00686968245751984	214	-	414071	414104	27.3921337481541	276.464442455933
8375	913	922	37	0.0193700882473447	214	-	414071	414108	27.3921337481541	146.560336908805
8410	915	920	16	0.000836442229761047	214	-	414086	414102	28.4969170448503	1039.43046360002
8411	915	921	18	0.00434766968817731	214	-	414086	414104	28.4969170448503	276.464442455933
8412	915	922	22	0.014353339224825	214	-	414086	414108	28.4969170448503	146.560336908805
8458	918	920	8	0.0264641565332496	214	-	414094	414102	30.8798494730036	1039.43046360002
8459	918	921	10	0.0613486335133943	214	-	414094	414104	30.8798494730036	276.464442455933
8488	920	923	7	0.088620277631716	214	-	414102	414109	1039.43046360002	38.1177981257895
8489	920	924	10	0.00417577630266948	214	-	414102	414112	1039.43046360002	32.6329844033112
8490	920	925	11	0.027396484519566	214	-	414102	414113	1039.43046360002	32.1268598014167
8494	920	929	19	0.00738378500610704	214	-	414102	414121	1039.43046360002	33.4421846888756
8495	920	930	20	0.0361624976168378	214	-	414102	414122	1039.43046360002	31.1170665164432
8497	920	932	29	0.00727997703033489	214	-	414102	414131	1039.43046360002	33.2180260820152
8501	921	924	8	0.0152097943492941	214	-	414104	414112	276.464442455933	32.6329844033112
8502	921	925	9	0.0712861458676473	214	-	414104	414113	276.464442455933	32.1268598014167
8506	921	929	17	0.0270613366776319	214	-	414104	414121	276.464442455933	33.4421846888756
8507	921	930	18	0.079922142090712	214	-	414104	414122	276.464442455933	31.1170665164432
8509	921	932	27	0.0264641565332496	214	-	414104	414131	276.464442455933	33.2180260820152
8512	922	924	4	0.0472394203357046	214	-	414108	414112	146.560336908805	32.6329844033112
8517	922	929	13	0.0763705436772611	214	-	414108	414121	146.560336908805	33.4421846888756
8520	922	932	23	0.0737006149981536	214	-	414108	414131	146.560336908805	33.2180260820152
8664	954	956	10	0.0225612955163581	220	-	427636	427646	83.9896890818213	14.6380107477161
8666	954	958	12	0.0779810783684008	220	-	427636	427648	83.9896890818213	17.0574205188535
8667	954	959	16	0.00415448978095323	220	-	427636	427652	83.9896890818213	10.9706934263877
8671	955	959	12	0.0225612955163581	220	-	427640	427652	19.6164180062122	10.9706934263877
8676	957	959	5	0.0336117637313627	220	-	427647	427652	19.3690925867851	10.9706934263877
8677	958	959	4	0.0655134180472486	220	-	427648	427652	17.0574205188535	10.9706934263877
8766	973	979	87	0.0249922889377407	228	-	457584	457671	16.6344964521086	33.0036712330509
8770	973	983	101	0.0192172448370029	228	-	457584	457685	16.6344964521086	32.9030643163556
8781	973	994	137	0.00125906644655838	228	-	457584	457721	16.6344964521086	47.6529907654977
8871	976	994	80	0.0378989723848233	228	-	457641	457721	16.8562478831486	47.6529907654977
8899	977	994	58	0.0378989723848233	228	-	457663	457721	18.3479648894626	47.6529907654977
10113	1068	1069	1	0.00107627075622929	238	-	488773	488774	17.6278137818534	55.1389668424217
10129	1074	1076	25	0.0801516173791068	239	-	491076	491101	18.2788352277511	77.5564888459627
10130	1074	1077	26	0.0368786376301555	239	-	491076	491102	18.2788352277511	56.0850799341507
10131	1074	1078	27	0.0213650499233955	239	-	491076	491103	18.2788352277511	83.8444535496147
10136	1075	1076	21	0.0801516173791068	239	-	491080	491101	14.5614600974251	77.5564888459627
10137	1075	1077	22	0.0699579190403181	239	-	491080	491102	14.5614600974251	56.0850799341507
10138	1075	1078	23	0.0368786376301555	239	-	491080	491103	14.5614600974251	83.8444535496147
10233	1107	1108	2	0.039433415071942	253	-	548265	548267	6.12396340925616	10.7392043303587
11436	1256	1258	4	0.000757244367907139	291	-	679384	679388	9.00783885955773	39.7876920333623
11440	1257	1258	1	0.00197947827325962	291	-	679387	679388	8.67404427584144	39.7876920333623
11446	1258	1261	125	0.000757244367907139	291	-	679388	679513	39.7876920333623	10.4574851872516
11623	1294	1305	90	0.00272774764079639	305	-	716674	716764	30.7718217053171	14.6906920569231
11627	1294	1309	96	0.0360658577470804	305	-	716674	716770	30.7718217053171	15.192953646499
11628	1294	1310	103	0.00207147927464095	305	-	716674	716777	30.7718217053171	11.1639629026535
11644	1295	1305	81	0.0304253213984293	305	-	716683	716764	25.4655516938836	14.6906920569231
11649	1295	1310	94	0.0064806898739096	305	-	716683	716777	25.4655516938836	11.1639629026535
11701	1298	1305	26	0.0102736515627375	305	-	716738	716764	549.232268491971	14.6906920569231
11705	1298	1309	32	0.0222922643346389	305	-	716738	716770	549.232268491971	15.192953646499
11706	1298	1310	39	0.0025759676432738	305	-	716738	716777	549.232268491971	11.1639629026535
11707	1298	1311	41	0.0533162677504749	305	-	716738	716779	549.232268491971	13.3168512516187
11708	1298	1312	45	0.0763539835450669	305	-	716738	716783	549.232268491971	13.3114931859372
11711	1298	1315	99	0.0366747496515905	305	-	716738	716837	549.232268491971	15.2992977402772
11712	1298	1316	102	0.0978183153311058	305	-	716738	716840	549.232268491971	14.3983517683631
11718	1299	1305	22	0.00413764111194159	305	-	716742	716764	25.76737667602	14.6906920569231
11722	1299	1309	28	0.0746426322533732	305	-	716742	716770	25.76737667602	15.192953646499
11723	1299	1310	35	0.0025759676432738	305	-	716742	716777	25.76737667602	11.1639629026535
11734	1300	1305	21	0.0126035491936853	305	-	716743	716764	38.3884942134631	14.6906920569231
11738	1300	1309	27	0.0500067312970395	305	-	716743	716770	38.3884942134631	15.192953646499
11739	1300	1310	34	0.00261845761805184	305	-	716743	716777	38.3884942134631	11.1639629026535
11749	1301	1305	20	0.0903408102842258	305	-	716744	716764	38.0182488393373	14.6906920569231
11754	1301	1310	33	0.015243505614825	305	-	716744	716777	38.0182488393373	11.1639629026535
11763	1302	1305	18	0.00198469460368567	305	-	716746	716764	37.4428468577501	14.6906920569231
11767	1302	1309	24	0.0131050175357578	305	-	716746	716770	37.4428468577501	15.192953646499
11768	1302	1310	31	0.00149949693704787	305	-	716746	716777	37.4428468577501	11.1639629026535
11773	1302	1315	91	0.0500067312970395	305	-	716746	716837	37.4428468577501	15.2992977402772
11800	1305	1306	1	0.0214418888608961	305	-	716764	716765	14.6906920569231	22.218217825783
11814	1306	1310	12	0.00690459237059549	305	-	716765	716777	22.218217825783	11.1639629026535
11866	1318	1319	32	0.082769449996527	309	-	727289	727321	8.51642462508844	13.4911115077502
11867	1318	1320	33	0.082769449996527	309	-	727289	727322	8.51642462508844	15.9048005214133
11874	1318	1327	54	0.000472726266581569	309	-	727289	727343	8.51642462508844	41.2364842533874
11882	1319	1327	22	0.082769449996527	309	-	727321	727343	13.4911115077502	41.2364842533874
11895	1321	1327	13	0.082769449996527	309	-	727330	727343	12.4480847874395	41.2364842533874
11900	1322	1327	12	0.082769449996527	309	-	727331	727343	11.6535412878681	41.2364842533874
11904	1323	1327	10	0.0466805242008403	309	-	727333	727343	11.0510666141449	41.2364842533874
11907	1324	1327	5	0.00747304184820163	309	-	727338	727343	10.7998838919603	41.2364842533874
11909	1325	1327	4	0.00417895383943823	309	-	727339	727343	8.83433668287752	41.2364842533874
11948	1345	1354	25	4.4094543100337e-05	323	-	768761	768786	12.7210679912941	394.878527434529
11965	1346	1354	23	0.0199590514277071	323	-	768763	768786	14.9614661237397	394.878527434529
11981	1347	1354	19	0.0150361246924809	323	-	768767	768786	15.4965259451733	394.878527434529
11996	1348	1354	13	0.00610391537764324	323	-	768773	768786	15.2563977230901	394.878527434529
12010	1349	1354	12	0.0778295759164359	323	-	768774	768786	17.8153201439691	394.878527434529
12023	1350	1354	8	1.68887356739589e-05	323	-	768778	768786	12.2188711668577	394.878527434529
12025	1350	1356	13	0.0942288512666884	323	-	768778	768791	12.2188711668577	28.3569314208313
12056	1353	1354	1	0.00764590168729562	323	-	768785	768786	17.4943437596593	394.878527434529
12066	1354	1355	4	0.0364714814853673	323	-	768786	768790	394.878527434529	16.2667236745707
12068	1354	1357	11	0.00651070008124965	323	-	768786	768797	394.878527434529	17.8512040097256
12070	1354	1359	22	0.000812153868117171	323	-	768786	768808	394.878527434529	9.10813676381246
12073	1354	1362	150	4.4094543100337e-05	323	-	768786	768936	394.878527434529	13.0332623939678
12074	1354	1363	154	0.000152802608979874	323	-	768786	768940	394.878527434529	14.0040751711199
12085	1356	1359	17	0.0778295759164359	323	-	768791	768808	28.3569314208313	9.10813676381246
12117	1376	1377	9	0.099813512548157	333	+	24874	24883	9.79016111413327	15.7895432590513
12120	1376	1380	63	0.000309857013582326	333	+	24874	24937	9.79016111413327	5.33121194982908
12123	1377	1380	54	4.68727495483989e-06	333	+	24883	24937	15.7895432590513	5.33121194982908
12125	1378	1380	45	0.0241923838748821	333	+	24892	24937	10.4168784992352	5.33121194982908
12155	1384	1386	72	1.3811539689712e-08	334	+	38697	38769	61.1129632412048	10.5243252377803
12156	1384	1387	87	0.000663830961130513	334	+	38697	38784	61.1129632412048	8.61258918776726
12157	1384	1388	104	0.000246100726226846	334	+	38697	38801	61.1129632412048	9.50258899480453
12169	1386	1389	46	7.46300438281278e-06	334	+	38769	38815	10.5243252377803	95.4207275461923
12173	1387	1389	31	0.00086196847615584	334	+	38784	38815	8.61258918776726	95.4207275461923
12176	1388	1389	14	0.00051711003596609	334	+	38801	38815	9.50258899480453	95.4207275461923
12291	1396	1398	11	0.0321406729179521	338	+	46421	46432	77.5277913791757	29.951290241398
12294	1396	1401	16	0.00134827387701436	338	+	46421	46437	77.5277913791757	22.7363348419487
12296	1396	1403	18	2.29066362522623e-06	338	+	46421	46439	77.5277913791757	15.2108910634584
12302	1396	1409	35	0.0429227551581541	338	+	46421	46456	77.5277913791757	25.1081790091797
12322	1396	1429	95	0.00907697971353347	338	+	46421	46516	77.5277913791757	16.5766707709679
12329	1397	1403	9	0.0282615800011058	338	+	46430	46439	31.0724841283995	15.2108910634584
12361	1398	1403	7	0.0215172857697716	338	+	46432	46439	29.951290241398	15.2108910634584
12392	1399	1403	4	0.0429227551581541	338	+	46435	46439	30.6843136030353	15.2108910634584
12508	1403	1405	4	0.00241441926466455	338	+	46439	46443	15.2108910634584	55.9621105889977
12509	1403	1406	5	0.00610398683446859	338	+	46439	46444	15.2108910634584	36.6606636499925
12510	1403	1407	11	0.00134827387701436	338	+	46439	46450	15.2108910634584	40.814741213095
12514	1403	1411	20	0.0454365218659047	338	+	46439	46459	15.2108910634584	31.8563980870438
12516	1403	1413	23	0.0402787691230428	338	+	46439	46462	15.2108910634584	46.2563481094978
12522	1403	1419	55	0.0587735822941798	338	+	46439	46494	15.2108910634584	49.3859150696255
12524	1403	1421	62	0.0299216517042514	338	+	46439	46501	15.2108910634584	113.789632525398
12526	1403	1423	69	0.0176899946981205	338	+	46439	46508	15.2108910634584	68.6530267125362
12528	1403	1425	73	0.0282615800011058	338	+	46439	46512	15.2108910634584	49.8766981796352
12583	1405	1429	73	0.072589991145493	338	+	46443	46516	55.9621105889977	16.5766707709679
12903	1446	1449	32	0.0700657152778903	354	+	115380	115412	15.3039048785226	7.4394108698804
12911	1447	1451	54	0.0662954831774876	354	+	115382	115436	8.24679668804391	14.0712651801075
12916	1448	1451	32	0.0724577496566855	354	+	115404	115436	9.61912434461922	14.0712651801075
12920	1449	1451	24	0.00146182376566717	354	+	115412	115436	7.4394108698804	14.0712651801075
12943	1464	1466	34	0.0754565070079021	362	+	146942	146976	7.53163828143498	5.87093800891749
12944	1464	1467	65	0.000196134697195482	362	+	146942	147007	7.53163828143498	19.938105488016
12945	1465	1466	26	0.0753246550672242	362	+	146950	146976	8.31455952494302	5.87093800891749
12946	1465	1467	57	0.0138434302334534	362	+	146950	147007	8.31455952494302	19.938105488016
12947	1466	1467	31	2.27324026269571e-09	362	+	146976	147007	5.87093800891749	19.938105488016
13038	1472	1484	36	0.0711757634830512	368	+	169423	169459	42.6727436041466	13.9317262636004
13041	1472	1487	39	0.0925494642966603	368	+	169423	169462	42.6727436041466	14.4405848497297
13043	1472	1489	42	0.0332137136044752	368	+	169423	169465	42.6727436041466	12.2779878025441
13047	1472	1493	48	0.0186305941633828	368	+	169423	169471	42.6727436041466	11.7869763329974
13049	1472	1495	52	0.0759958352723692	368	+	169423	169475	42.6727436041466	13.9002468527813
13050	1472	1496	53	0.0422518751308813	368	+	169423	169476	42.6727436041466	13.3557929289983
13109	1474	1482	23	0.0346980048866569	368	+	169434	169457	32.4580167611025	17.7267690560591
13111	1474	1484	25	0.00165315674649286	368	+	169434	169459	32.4580167611025	13.9317262636004
13114	1474	1487	28	0.00556626309126474	368	+	169434	169462	32.4580167611025	14.4405848497297
13116	1474	1489	31	0.000877302884347703	368	+	169434	169465	32.4580167611025	12.2779878025441
13120	1474	1493	37	5.24365102459674e-05	368	+	169434	169471	32.4580167611025	11.7869763329974
13122	1474	1495	41	0.00463078606901219	368	+	169434	169475	32.4580167611025	13.9002468527813
13123	1474	1496	42	0.000136201186220913	368	+	169434	169476	32.4580167611025	13.3557929289983
13129	1474	1502	49	0.0630734945872335	368	+	169434	169483	32.4580167611025	85.8022131775165
13131	1474	1504	58	0.0264389225555246	368	+	169434	169492	32.4580167611025	1691.03980453855
13146	1475	1484	19	0.0480304193074788	368	+	169440	169459	24.3975638884894	13.9317262636004
13149	1475	1487	22	0.0875413904223765	368	+	169440	169462	24.3975638884894	14.4405848497297
13151	1475	1489	25	0.0209907998933185	368	+	169440	169465	24.3975638884894	12.2779878025441
13155	1475	1493	31	0.00502256612897747	368	+	169440	169471	24.3975638884894	11.7869763329974
13157	1475	1495	35	0.071517686714283	368	+	169440	169475	24.3975638884894	13.9002468527813
13158	1475	1496	36	0.0173214261139905	368	+	169440	169476	24.3975638884894	13.3557929289983
13164	1475	1502	43	0.0137438153164528	368	+	169440	169483	24.3975638884894	85.8022131775165
13166	1475	1504	52	0.0059458687745476	368	+	169440	169492	24.3975638884894	1691.03980453855
13168	1475	1506	93	0.0717799907125594	368	+	169440	169533	24.3975638884894	58.2496360748397
13170	1475	1508	103	0.0395735041720822	368	+	169440	169543	24.3975638884894	100.381915421242
13171	1475	1509	104	0.0315086614117125	368	+	169440	169544	24.3975638884894	64.5123420663629
13178	1476	1482	15	0.0466904544377021	368	+	169442	169457	40.1724195861435	17.7267690560591
13180	1476	1484	17	0.00423430197886684	368	+	169442	169459	40.1724195861435	13.9317262636004
13183	1476	1487	20	0.00946929494481607	368	+	169442	169462	40.1724195861435	14.4405848497297
13185	1476	1489	23	0.00165315674649286	368	+	169442	169465	40.1724195861435	12.2779878025441
13189	1476	1493	29	0.000262505037580851	368	+	169442	169471	40.1724195861435	11.7869763329974
13191	1476	1495	33	0.00742950549635809	368	+	169442	169475	40.1724195861435	13.9002468527813
13192	1476	1496	34	0.000955015209571778	368	+	169442	169476	40.1724195861435	13.3557929289983
13213	1477	1484	16	0.00773450145213897	368	+	169443	169459	26.1313884429778	13.9317262636004
13216	1477	1487	19	0.0220191406897654	368	+	169443	169462	26.1313884429778	14.4405848497297
13218	1477	1489	22	0.00371456696823327	368	+	169443	169465	26.1313884429778	12.2779878025441
13222	1477	1493	28	0.000293688235094667	368	+	169443	169471	26.1313884429778	11.7869763329974
13224	1477	1495	32	0.0178018878153403	368	+	169443	169475	26.1313884429778	13.9002468527813
13225	1477	1496	33	0.000861456118480577	368	+	169443	169476	26.1313884429778	13.3557929289983
13231	1477	1502	40	0.00128487261447553	368	+	169443	169483	26.1313884429778	85.8022131775165
13233	1477	1504	49	0.00173209991523993	368	+	169443	169492	26.1313884429778	1691.03980453855
13235	1477	1506	90	0.0293866871037649	368	+	169443	169533	26.1313884429778	58.2496360748397
13237	1477	1508	100	0.0222403742037278	368	+	169443	169543	26.1313884429778	100.381915421242
13238	1477	1509	101	0.00482191700253398	368	+	169443	169544	26.1313884429778	64.5123420663629
13294	1479	1502	33	0.0710438156319362	368	+	169450	169483	18.5658467657357	85.8022131775165
13296	1479	1504	42	0.0286240859695559	368	+	169450	169492	18.5658467657357	1691.03980453855
13300	1479	1508	93	0.0788823851658211	368	+	169450	169543	18.5658467657357	100.381915421242
13315	1480	1493	19	0.0695529857450362	368	+	169452	169471	20.7489770609655	11.7869763329974
13324	1480	1502	31	0.0228435248535503	368	+	169452	169483	20.7489770609655	85.8022131775165
13326	1480	1504	40	0.0086890222911398	368	+	169452	169492	20.7489770609655	1691.03980453855
13328	1480	1506	81	0.0721071931350056	368	+	169452	169533	20.7489770609655	58.2496360748397
13330	1480	1508	91	0.0391378652558668	368	+	169452	169543	20.7489770609655	100.381915421242
13331	1480	1509	92	0.0418212587004633	368	+	169452	169544	20.7489770609655	64.5123420663629
13335	1481	1484	6	0.0137438153164528	368	+	169453	169459	25.273061616213	13.9317262636004
13338	1481	1487	9	0.0328795496417042	368	+	169453	169462	25.273061616213	14.4405848497297
13340	1481	1489	12	0.00587106233855161	368	+	169453	169465	25.273061616213	12.2779878025441
13344	1481	1493	18	0.000680123292780147	368	+	169453	169471	25.273061616213	11.7869763329974
13346	1481	1495	22	0.0264389225555246	368	+	169453	169475	25.273061616213	13.9002468527813
13347	1481	1496	23	0.00187852928910054	368	+	169453	169476	25.273061616213	13.3557929289983
13353	1481	1502	30	0.00131102656853475	368	+	169453	169483	25.273061616213	85.8022131775165
13355	1481	1504	39	0.00159849616956683	368	+	169453	169492	25.273061616213	1691.03980453855
13357	1481	1506	80	0.0264350071091833	368	+	169453	169533	25.273061616213	58.2496360748397
13359	1481	1508	90	0.0197164202124056	368	+	169453	169543	25.273061616213	100.381915421242
13360	1481	1509	91	0.00482191700253398	368	+	169453	169544	25.273061616213	64.5123420663629
13372	1482	1493	14	0.072812626357602	368	+	169457	169471	17.7267690560591	11.7869763329974
13379	1482	1500	23	0.0726878449778536	368	+	169457	169480	17.7267690560591	46.5840694744657
13381	1482	1502	26	3.75185230488345e-06	368	+	169457	169483	17.7267690560591	85.8022131775165
13382	1482	1503	30	0.0107768485237179	368	+	169457	169487	17.7267690560591	79.5287698821422
13383	1482	1504	35	1.27596381052333e-05	368	+	169457	169492	17.7267690560591	1691.03980453855
13385	1482	1506	76	0.000218499276592475	368	+	169457	169533	17.7267690560591	58.2496360748397
13387	1482	1508	86	0.000304433521242289	368	+	169457	169543	17.7267690560591	100.381915421242
13388	1482	1509	87	1.46231389831887e-05	368	+	169457	169544	17.7267690560591	64.5123420663629
13390	1483	1484	1	0.0744426672967212	368	+	169458	169459	27.6044035745617	13.9317262636004
13395	1483	1489	7	0.0328795496417042	368	+	169458	169465	27.6044035745617	12.2779878025441
13399	1483	1493	13	0.0137438153164528	368	+	169458	169471	27.6044035745617	11.7869763329974
13401	1483	1495	17	0.0909449833826722	368	+	169458	169475	27.6044035745617	13.9002468527813
13402	1483	1496	18	0.0377945216521723	368	+	169458	169476	27.6044035745617	13.3557929289983
13410	1483	1504	34	0.072812626357602	368	+	169458	169492	27.6044035745617	1691.03980453855
13430	1484	1498	19	0.0832589054317621	368	+	169459	169478	13.9317262636004	22.0054791041041
13431	1484	1499	20	0.0789938928892183	368	+	169459	169479	13.9317262636004	21.0277496998139
13432	1484	1500	21	0.00979029829760971	368	+	169459	169480	13.9317262636004	46.5840694744657
13433	1484	1501	22	0.0225072247076756	368	+	169459	169481	13.9317262636004	26.6976521196631
13434	1484	1502	24	1.20676199941918e-07	368	+	169459	169483	13.9317262636004	85.8022131775165
13435	1484	1503	28	0.000774122463037923	368	+	169459	169487	13.9317262636004	79.5287698821422
13436	1484	1504	33	3.68501474519907e-07	368	+	169459	169492	13.9317262636004	1691.03980453855
13438	1484	1506	74	5.02216302138961e-06	368	+	169459	169533	13.9317262636004	58.2496360748397
13440	1484	1508	84	8.5747307912695e-06	368	+	169459	169543	13.9317262636004	100.381915421242
13441	1484	1509	85	3.68501474519907e-07	368	+	169459	169544	13.9317262636004	64.5123420663629
13442	1484	1510	96	0.0759958352723692	368	+	169459	169555	13.9317262636004	82.7474850269063
13459	1485	1502	23	0.0137438153164528	368	+	169460	169483	14.5846427661413	85.8022131775165
13460	1485	1503	27	0.0416410790332328	368	+	169460	169487	14.5846427661413	79.5287698821422
13461	1485	1504	32	0.00508612729287551	368	+	169460	169492	14.5846427661413	1691.03980453855
13463	1485	1506	73	0.0314879911005981	368	+	169460	169533	14.5846427661413	58.2496360748397
13465	1485	1508	83	0.0186305941633828	368	+	169460	169543	14.5846427661413	100.381915421242
13466	1485	1509	84	0.0222403742037278	368	+	169460	169544	14.5846427661413	64.5123420663629
13504	1487	1500	18	0.0179625669054985	368	+	169462	169480	14.4405848497297	46.5840694744657
13505	1487	1501	19	0.0437919902525064	368	+	169462	169481	14.4405848497297	26.6976521196631
13506	1487	1502	21	1.39012617607546e-06	368	+	169462	169483	14.4405848497297	85.8022131775165
13507	1487	1503	25	0.00173209991523993	368	+	169462	169487	14.4405848497297	79.5287698821422
13508	1487	1504	30	2.3477793087423e-06	368	+	169462	169492	14.4405848497297	1691.03980453855
13510	1487	1506	71	3.73346632957331e-05	368	+	169462	169533	14.4405848497297	58.2496360748397
13512	1487	1508	81	4.09301618766733e-05	368	+	169462	169543	14.4405848497297	100.381915421242
13513	1487	1509	82	4.72859874668861e-06	368	+	169462	169544	14.4405848497297	64.5123420663629
13514	1487	1510	93	0.0958094718181919	368	+	169462	169555	14.4405848497297	82.7474850269063
13515	1488	1489	1	0.0973425154779828	368	+	169464	169465	82.1825072829973	12.2779878025441
13519	1488	1493	7	0.0741807043974412	368	+	169464	169471	82.1825072829973	11.7869763329974
13541	1489	1494	7	0.051164891307668	368	+	169465	169472	12.2779878025441	37.7117676586861
13545	1489	1498	13	0.0346504979703583	368	+	169465	169478	12.2779878025441	22.0054791041041
13546	1489	1499	14	0.0328795496417042	368	+	169465	169479	12.2779878025441	21.0277496998139
13547	1489	1500	15	0.00403832529241863	368	+	169465	169480	12.2779878025441	46.5840694744657
13548	1489	1501	16	0.00946929494481607	368	+	169465	169481	12.2779878025441	26.6976521196631
13549	1489	1502	18	3.22230882273307e-07	368	+	169465	169483	12.2779878025441	85.8022131775165
13550	1489	1503	22	0.000293688235094667	368	+	169465	169487	12.2779878025441	79.5287698821422
13551	1489	1504	27	3.68501474519907e-07	368	+	169465	169492	12.2779878025441	1691.03980453855
13553	1489	1506	68	5.89300622321603e-06	368	+	169465	169533	12.2779878025441	58.2496360748397
13555	1489	1508	78	6.23918674239055e-06	368	+	169465	169543	12.2779878025441	100.381915421242
13556	1489	1509	79	1.00830131399832e-06	368	+	169465	169544	12.2779878025441	64.5123420663629
13557	1489	1510	90	0.0415720865853235	368	+	169465	169555	12.2779878025441	82.7474850269063
13588	1491	1502	14	0.0286033710058498	368	+	169469	169483	16.8048880682495	85.8022131775165
13589	1491	1503	18	0.0788823851658211	368	+	169469	169487	16.8048880682495	79.5287698821422
13590	1491	1504	23	0.0112834169378782	368	+	169469	169492	16.8048880682495	1691.03980453855
13592	1491	1506	64	0.0647257073497699	368	+	169469	169533	16.8048880682495	58.2496360748397
13594	1491	1508	74	0.036339458558764	368	+	169469	169543	16.8048880682495	100.381915421242
13595	1491	1509	75	0.0437919902525064	368	+	169469	169544	16.8048880682495	64.5123420663629
13608	1492	1504	22	0.0871787749983687	368	+	169470	169492	19.1426657144046	1691.03980453855
13615	1493	1494	1	0.0304662074733536	368	+	169471	169472	11.7869763329974	37.7117676586861
13618	1493	1497	6	0.083694754381569	368	+	169471	169477	11.7869763329974	23.4735298974844
13619	1493	1498	7	0.00946929494481607	368	+	169471	169478	11.7869763329974	22.0054791041041
13620	1493	1499	8	0.00732545317097264	368	+	169471	169479	11.7869763329974	21.0277496998139
13621	1493	1500	9	0.00106696322820958	368	+	169471	169480	11.7869763329974	46.5840694744657
13622	1493	1501	10	0.00165892856161069	368	+	169471	169481	11.7869763329974	26.6976521196631
13623	1493	1502	12	2.84816318677864e-09	368	+	169471	169483	11.7869763329974	85.8022131775165
13624	1493	1503	16	4.09301618766733e-05	368	+	169471	169487	11.7869763329974	79.5287698821422
13625	1493	1504	21	1.39243061525463e-08	368	+	169471	169492	11.7869763329974	1691.03980453855
13627	1493	1506	62	1.20676199941918e-07	368	+	169471	169533	11.7869763329974	58.2496360748397
13629	1493	1508	72	3.22230882273307e-07	368	+	169471	169543	11.7869763329974	100.381915421242
13630	1493	1509	73	1.09670184045285e-08	368	+	169471	169544	11.7869763329974	64.5123420663629
13631	1493	1510	84	0.0277818575221084	368	+	169471	169555	11.7869763329974	82.7474850269063
13633	1494	1496	4	0.0711757634830512	368	+	169472	169476	37.7117676586861	13.3557929289983
13652	1495	1500	5	0.0137965389570071	368	+	169475	169480	13.9002468527813	46.5840694744657
13653	1495	1501	6	0.0351258307052904	368	+	169475	169481	13.9002468527813	26.6976521196631
13654	1495	1502	8	1.80750524749549e-06	368	+	169475	169483	13.9002468527813	85.8022131775165
13655	1495	1503	12	0.0014240334472116	368	+	169475	169487	13.9002468527813	79.5287698821422
13656	1495	1504	17	2.3477793087423e-06	368	+	169475	169492	13.9002468527813	1691.03980453855
13658	1495	1506	58	3.73346632957331e-05	368	+	169475	169533	13.9002468527813	58.2496360748397
13660	1495	1508	68	3.80297299683404e-05	368	+	169475	169543	13.9002468527813	100.381915421242
13661	1495	1509	69	5.64534188551846e-06	368	+	169475	169544	13.9002468527813	64.5123420663629
13662	1495	1510	80	0.0815329938358671	368	+	169475	169555	13.9002468527813	82.7474850269063
13664	1496	1498	2	0.0304505998182883	368	+	169476	169478	13.3557929289983	22.0054791041041
13665	1496	1499	3	0.0237276701360076	368	+	169476	169479	13.3557929289983	21.0277496998139
13666	1496	1500	4	0.00371456696823327	368	+	169476	169480	13.3557929289983	46.5840694744657
13667	1496	1501	5	0.00581682528495579	368	+	169476	169481	13.3557929289983	26.6976521196631
13668	1496	1502	7	1.36102240588798e-09	368	+	169476	169483	13.3557929289983	85.8022131775165
13669	1496	1503	11	0.000144688500532261	368	+	169476	169487	13.3557929289983	79.5287698821422
13670	1496	1504	16	1.60957210522857e-08	368	+	169476	169492	13.3557929289983	1691.03980453855
13672	1496	1506	57	1.16771959509284e-07	368	+	169476	169533	13.3557929289983	58.2496360748397
13674	1496	1508	67	4.19435654161909e-07	368	+	169476	169543	13.3557929289983	100.381915421242
13675	1496	1509	68	2.84816318677864e-09	368	+	169476	169544	13.3557929289983	64.5123420663629
13676	1496	1510	79	0.055939592434661	368	+	169476	169555	13.3557929289983	82.7474850269063
13683	1497	1504	15	0.0749934263349575	368	+	169477	169492	23.4735298974844	1691.03980453855
13693	1498	1502	5	0.00128487261447553	368	+	169478	169483	22.0054791041041	85.8022131775165
13694	1498	1503	9	0.0731893496341853	368	+	169478	169487	22.0054791041041	79.5287698821422
13695	1498	1504	14	0.000980407374573793	368	+	169478	169492	22.0054791041041	1691.03980453855
13697	1498	1506	55	0.0159060631017064	368	+	169478	169533	22.0054791041041	58.2496360748397
13699	1498	1508	65	0.0108440633708096	368	+	169478	169543	22.0054791041041	100.381915421242
13700	1498	1509	66	0.00411256620813716	368	+	169478	169544	22.0054791041041	64.5123420663629
13704	1499	1502	4	1.97807814410478e-05	368	+	169479	169483	21.0277496998139	85.8022131775165
13705	1499	1503	8	0.0370390984837852	368	+	169479	169487	21.0277496998139	79.5287698821422
13706	1499	1504	13	8.93336523266166e-05	368	+	169479	169492	21.0277496998139	1691.03980453855
13708	1499	1506	54	0.00159849616956683	368	+	169479	169533	21.0277496998139	58.2496360748397
13710	1499	1508	64	0.00194385513496418	368	+	169479	169543	21.0277496998139	100.381915421242
13711	1499	1509	65	9.04443561400292e-05	368	+	169479	169544	21.0277496998139	64.5123420663629
13723	1501	1502	2	0.0282731647355146	368	+	169481	169483	26.6976521196631	85.8022131775165
13725	1501	1504	11	0.0122244313422788	368	+	169481	169492	26.6976521196631	1691.03980453855
13729	1501	1508	62	0.0714131882410748	368	+	169481	169543	26.6976521196631	100.381915421242
13730	1501	1509	63	0.0632872264223775	368	+	169481	169544	26.6976521196631	64.5123420663629
13771	1517	1518	12	0.0360042537326628	375	+	195961	195973	20.0752941406107	10.5920730527452
13772	1517	1519	22	0.0292629074069504	375	+	195961	195983	20.0752941406107	10.2821337196936
13824	1539	1541	13	0.075522868157322	384	+	237065	237078	8.98074355376856	5.22181092757048
13836	1541	1542	58	0.00930209917026836	384	+	237078	237136	5.22181092757048	11.8640397005628
13838	1541	1544	62	0.0171620751078803	384	+	237078	237140	5.22181092757048	13.582238200125
13839	1541	1545	63	0.0231082500915596	384	+	237078	237141	5.22181092757048	9.95597829859833
13948	1581	1583	37	0.00308205534245443	411	+	316650	316687	20.5199294900993	10.190496036298
13949	1582	1583	25	0.000656211339611579	411	+	316662	316687	30.540135861475	10.190496036298
14270	1635	1655	430	0.0536640267869581	435	+	394804	395234	29.3284228698555	13.7167025391667
14277	1635	1662	447	0.0475514015228888	435	+	394804	395251	29.3284228698555	14.9921065305228
14345	1637	1655	360	0.0548030683623589	435	+	394874	395234	49.0801321560832	13.7167025391667
14352	1637	1662	377	0.0659143193028727	435	+	394874	395251	49.0801321560832	14.9921065305228
14414	1639	1653	324	0.0536640267869581	435	+	394893	395217	40.4320314742837	15.3014950254639
14416	1639	1655	341	0.0112814191095072	435	+	394893	395234	40.4320314742837	13.7167025391667
14421	1639	1660	354	0.0505479431302358	435	+	394893	395247	40.4320314742837	15.7579461335032
14423	1639	1662	358	0.00559697574086946	435	+	394893	395251	40.4320314742837	14.9921065305228
14448	1640	1653	320	0.00128781925398319	435	+	394897	395217	260.81830261753	15.3014950254639
14450	1640	1655	337	0.000121157138504135	435	+	394897	395234	260.81830261753	13.7167025391667
14452	1640	1657	343	0.0505479431302358	435	+	394897	395240	260.81830261753	12.5252227966891
14455	1640	1660	350	0.000955731371857116	435	+	394897	395247	260.81830261753	15.7579461335032
14456	1640	1661	352	0.0505479431302358	435	+	394897	395249	260.81830261753	19.0752948330618
14457	1640	1662	354	3.50676586335918e-05	435	+	394897	395251	260.81830261753	14.9921065305228
14458	1640	1663	355	0.0475514015228888	435	+	394897	395252	260.81830261753	12.1924678746374
14460	1640	1665	360	0.0422900909439665	435	+	394897	395257	260.81830261753	20.2423199908686
15039	1677	1679	61	0.0135442878819684	437	+	414072	414133	19.1606387687099	282.298011710972
15051	1679	1682	11	0.00553638154714537	437	+	414133	414144	282.298011710972	17.6154192711947
15066	1689	1690	2	0.0676354609054736	443	+	436780	436782	9.24707203374892	13.1333716852534
15069	1689	1693	7	0.0676354609054736	443	+	436780	436787	9.24707203374892	23.8759971480838
15081	1695	1696	5	0.00471983665249565	446	+	449363	449368	18.3250398812691	270.163487596355
15082	1697	1698	5	0.000854703511390831	448	+	453288	453293	129.744647775731	10.6673668213501
15083	1697	1699	41	0.0420445281774113	448	+	453288	453329	129.744647775731	13.4551889855639
15084	1697	1700	44	0.00837996145260554	448	+	453288	453332	129.744647775731	14.0825749824398
15089	1697	1705	73	0.00284913119643782	448	+	453288	453361	129.744647775731	12.9970911948584
15090	1697	1706	74	0.00837996145260554	448	+	453288	453362	129.744647775731	15.2917681774238
15091	1697	1707	75	0.00101062193651987	448	+	453288	453363	129.744647775731	12.8858997995805
15092	1697	1708	77	0.00319271339511928	448	+	453288	453365	129.744647775731	13.5720721281807
15093	1697	1709	80	0.0487186139472679	448	+	453288	453368	129.744647775731	16.800671543584
15094	1697	1710	81	0.000972685253954644	448	+	453288	453369	129.744647775731	9.96042758493313
15095	1697	1711	82	0.00837996145260554	448	+	453288	453370	129.744647775731	14.0688050234341
15096	1697	1712	83	0.00626975573766275	448	+	453288	453371	129.744647775731	14.3656520866863
15101	1698	1702	52	5.52877040185251e-06	448	+	453293	453345	10.6673668213501	57.2938993293348
15102	1698	1703	57	0.00112010125408419	448	+	453293	453350	10.6673668213501	116.311649665699
15112	1698	1713	82	0.00935870600358629	448	+	453293	453375	10.6673668213501	67.3575668309865
15115	1699	1702	16	0.027606730469931	448	+	453329	453345	13.4551889855639	57.2938993293348
15116	1699	1703	21	0.0487186139472679	448	+	453329	453350	13.4551889855639	116.311649665699
15128	1700	1702	13	0.000135661503397833	448	+	453332	453345	14.0825749824398	57.2938993293348
15129	1700	1703	18	0.0105234975729402	448	+	453332	453350	14.0825749824398	116.311649665699
15139	1700	1713	43	0.0592088671171064	448	+	453332	453375	14.0825749824398	67.3575668309865
15154	1702	1705	16	3.93856077884891e-06	448	+	453345	453361	57.2938993293348	12.9970911948584
15155	1702	1706	17	3.61179351315855e-06	448	+	453345	453362	57.2938993293348	15.2917681774238
15156	1702	1707	18	1.56546775542665e-10	448	+	453345	453363	57.2938993293348	12.8858997995805
15157	1702	1708	20	1.39113927133394e-06	448	+	453345	453365	57.2938993293348	13.5720721281807
15158	1702	1709	23	0.0105773558239835	448	+	453345	453368	57.2938993293348	16.800671543584
15159	1702	1710	24	3.87809824162438e-05	448	+	453345	453369	57.2938993293348	9.96042758493313
15160	1702	1711	25	0.000230717933304092	448	+	453345	453370	57.2938993293348	14.0688050234341
15161	1702	1712	26	5.77277579723775e-06	448	+	453345	453371	57.2938993293348	14.3656520866863
15164	1703	1705	11	0.00431119758723892	448	+	453350	453361	116.311649665699	12.9970911948584
15165	1703	1706	12	0.0105773558239835	448	+	453350	453362	116.311649665699	15.2917681774238
15166	1703	1707	13	0.00161933664607403	448	+	453350	453363	116.311649665699	12.8858997995805
15167	1703	1708	15	0.0049580427706033	448	+	453350	453365	116.311649665699	13.5720721281807
15168	1703	1709	18	0.0570598481492694	448	+	453350	453368	116.311649665699	16.800671543584
15169	1703	1710	19	0.00120250924555685	448	+	453350	453369	116.311649665699	9.96042758493313
15170	1703	1711	20	0.0105773558239835	448	+	453350	453370	116.311649665699	14.0688050234341
15171	1703	1712	21	0.00837996145260554	448	+	453350	453371	116.311649665699	14.3656520866863
15189	1705	1713	14	0.0330673885434029	448	+	453361	453375	12.9970911948584	67.3575668309865
15196	1706	1713	13	0.0728954961561239	448	+	453362	453375	15.2917681774238	67.3575668309865
15202	1707	1713	12	0.0208644489970732	448	+	453363	453375	12.8858997995805	67.3575668309865
15207	1708	1713	10	0.040410854093011	448	+	453365	453375	13.5720721281807	67.3575668309865
15214	1710	1713	6	0.00837996145260554	448	+	453369	453375	9.96042758493313	67.3575668309865
15216	1711	1713	5	0.0606184699717436	448	+	453370	453375	14.0688050234341	67.3575668309865
15217	1712	1713	4	0.0570598481492694	448	+	453371	453375	14.3656520866863	67.3575668309865
16246	1849	1850	42	0.000339394698076756	492	+	603597	603639	8.56217830720643	20.6490806815287
16247	1849	1851	66	0.00862853372002685	492	+	603597	603663	8.56217830720643	15.8708050365702
16251	1850	1852	34	0.0503154665385375	492	+	603639	603673	20.6490806815287	9.87292819053808
16259	1854	1858	9	0.09445194686158	493	+	605553	605562	11.1815429148239	8.13652185712776
16261	1854	1860	17	0.000423117409716456	493	+	605553	605570	11.1815429148239	27.5665845854783
16262	1854	1861	19	0.0389724717362713	493	+	605553	605572	11.1815429148239	18.4092658414843
16264	1854	1863	22	0.00556898133015488	493	+	605553	605575	11.1815429148239	34.8823873723217
16265	1854	1864	23	0.00130537678344769	493	+	605553	605576	11.1815429148239	34.259972069115
16267	1854	1866	26	0.0389724717362713	493	+	605553	605579	11.1815429148239	18.310707376235
16268	1854	1867	30	0.0809475310849267	493	+	605553	605583	11.1815429148239	22.6592518916252
16269	1854	1868	32	0.00013849903765389	493	+	605553	605585	11.1815429148239	32.3642792668939
16274	1855	1860	12	0.000202008957266167	493	+	605558	605570	8.96007954927598	27.5665845854783
16275	1855	1861	14	0.00869144056118007	493	+	605558	605572	8.96007954927598	18.4092658414843
16276	1855	1862	15	0.0856372224576041	493	+	605558	605573	8.96007954927598	16.5459499129037
16277	1855	1863	17	0.00119199784867039	493	+	605558	605575	8.96007954927598	34.8823873723217
16278	1855	1864	18	0.000350300713375618	493	+	605558	605576	8.96007954927598	34.259972069115
16279	1855	1865	19	0.0311255437220255	493	+	605558	605577	8.96007954927598	15.687190038529
16280	1855	1866	21	0.00869144056118007	493	+	605558	605579	8.96007954927598	18.310707376235
16281	1855	1867	25	0.0227665811662407	493	+	605558	605583	8.96007954927598	22.6592518916252
16282	1855	1868	27	9.15803721654199e-05	493	+	605558	605585	8.96007954927598	32.3642792668939
16284	1856	1858	2	0.0327618309439914	493	+	605560	605562	13.5126445241321	8.13652185712776
16286	1856	1860	10	0.0526529293386291	493	+	605560	605570	13.5126445241321	27.5665845854783
16289	1856	1863	15	0.0731699233602424	493	+	605560	605575	13.5126445241321	34.8823873723217
16290	1856	1864	16	0.0475457689126932	493	+	605560	605576	13.5126445241321	34.259972069115
16294	1856	1868	25	0.0273651717354369	493	+	605560	605585	13.5126445241321	32.3642792668939
16297	1857	1860	9	2.66112340496782e-08	493	+	605561	605570	9.12958860769714	27.5665845854783
16298	1857	1861	11	0.000202008957266167	493	+	605561	605572	9.12958860769714	18.4092658414843
16299	1857	1862	12	0.0489660616542389	493	+	605561	605573	9.12958860769714	16.5459499129037
16300	1857	1863	14	8.34977135153459e-05	493	+	605561	605575	9.12958860769714	34.8823873723217
16301	1857	1864	15	3.66171293952888e-06	493	+	605561	605576	9.12958860769714	34.259972069115
16302	1857	1865	16	0.00252953112750143	493	+	605561	605577	9.12958860769714	15.687190038529
16303	1857	1866	18	0.000191714948999833	493	+	605561	605579	9.12958860769714	18.310707376235
16304	1857	1867	22	0.00733948321468949	493	+	605561	605583	9.12958860769714	22.6592518916252
16305	1857	1868	24	3.31734528735694e-09	493	+	605561	605585	9.12958860769714	32.3642792668939
16307	1858	1860	8	4.20025680902825e-10	493	+	605562	605570	8.13652185712776	27.5665845854783
16308	1858	1861	10	8.95536446887668e-06	493	+	605562	605572	8.13652185712776	18.4092658414843
16309	1858	1862	11	0.0128804680235063	493	+	605562	605573	8.13652185712776	16.5459499129037
16310	1858	1863	13	5.72009635324555e-06	493	+	605562	605575	8.13652185712776	34.8823873723217
16311	1858	1864	14	9.98923677109076e-08	493	+	605562	605576	8.13652185712776	34.259972069115
16312	1858	1865	15	0.000177372112960539	493	+	605562	605577	8.13652185712776	15.687190038529
16313	1858	1866	17	8.34837174182312e-06	493	+	605562	605579	8.13652185712776	18.310707376235
16314	1858	1867	21	0.00119567196454581	493	+	605562	605583	8.13652185712776	22.6592518916252
16315	1858	1868	23	7.16460224481352e-11	493	+	605562	605585	8.13652185712776	32.3642792668939
16316	1859	1860	5	0.000334695724359032	493	+	605565	605570	10.5855834516524	27.5665845854783
16317	1859	1861	7	0.0273651717354369	493	+	605565	605572	10.5855834516524	18.4092658414843
16319	1859	1863	10	0.00351655210371603	493	+	605565	605575	10.5855834516524	34.8823873723217
16320	1859	1864	11	0.000925092956263196	493	+	605565	605576	10.5855834516524	34.259972069115
16321	1859	1865	12	0.0944448758453713	493	+	605565	605577	10.5855834516524	15.687190038529
16322	1859	1866	14	0.0273651717354369	493	+	605565	605579	10.5855834516524	18.310707376235
16323	1859	1867	18	0.0578819837550269	493	+	605565	605583	10.5855834516524	22.6592518916252
16324	1859	1868	20	0.000114944840116371	493	+	605565	605585	10.5855834516524	32.3642792668939
16325	1860	1861	2	0.0892190187478853	493	+	605570	605572	27.5665845854783	18.4092658414843
16329	1860	1865	7	0.00949670956404983	493	+	605570	605577	27.5665845854783	15.687190038529
16330	1860	1866	9	0.076115223769015	493	+	605570	605579	27.5665845854783	18.310707376235
16339	1861	1868	13	0.0294197476098373	493	+	605572	605585	18.4092658414843	32.3642792668939
16347	1863	1865	2	0.0695148361299835	493	+	605575	605577	34.8823873723217	15.687190038529
16351	1864	1865	1	0.0273651717354369	493	+	605576	605577	34.259972069115	15.687190038529
16352	1864	1866	3	0.0980070992211918	493	+	605576	605579	34.259972069115	18.310707376235
16357	1865	1868	8	0.00203775394895915	493	+	605577	605585	15.687190038529	32.3642792668939
16359	1866	1868	6	0.0250824980820117	493	+	605579	605585	18.310707376235	32.3642792668939
16634	1906	1907	6	0.000284205655186609	500	+	624328	624334	20.9903453146147	7.2357357466121
16635	1906	1908	10	0.0509785617972498	500	+	624328	624338	20.9903453146147	10.5958198703951
16636	1907	1908	4	0.0216991731089613	500	+	624334	624338	7.2357357466121	10.5958198703951
16742	1928	1929	31	0.000545363314484515	509	+	653159	653190	75.9785080689658	9.6923975801189
16777	1953	1955	37	3.03400007570787e-05	527	+	712843	712880	18.3226127211665	9.31210028050453
16778	1953	1956	47	0.0646340519729096	527	+	712843	712890	18.3226127211665	10.8981962356159
16786	1959	1961	40	0.0980665893642572	531	+	723126	723166	7.98795782868462	13.1196135686836
16788	1962	1963	64	0.0207625367328916	532	+	723662	723726	8.535704662062	6.85939795328009
16797	1965	1969	80	0.0342801457158998	537	+	737788	737868	19.0692930935371	1703.51383884102
16800	1966	1969	78	0.0342801457158998	537	+	737790	737868	27.4478584752221	1703.51383884102
17106	2027	2044	55	0.00985269406616466	569	-	37701	37756	13.1260708258745	68.8341487008724
17107	2027	2045	56	0.0171567878399834	569	-	37701	37757	13.1260708258745	152.179666296218
17160	2030	2044	35	0.00374586322114059	569	-	37721	37756	17.7481898607496	68.8341487008724
17161	2030	2045	36	0.0251264095371957	569	-	37721	37757	17.7481898607496	152.179666296218
17205	2033	2044	29	0.00374586322114059	569	-	37727	37756	18.5518693173468	68.8341487008724
17206	2033	2045	30	0.0313900150840213	569	-	37727	37757	18.5518693173468	152.179666296218
17218	2034	2044	28	0.0697507729611327	569	-	37728	37756	24.5992206415161	68.8341487008724
17241	2036	2044	26	0.00383922699420758	569	-	37730	37756	17.6461374440178	68.8341487008724
17242	2036	2045	27	0.0280874812450396	569	-	37730	37757	17.6461374440178	152.179666296218
17305	2049	2051	16	0.012030213132207	570	-	39647	39663	6.24085492394415	11.8906540370637
17866	2134	2137	67	0.0659370825651142	580	-	65731	65798	14.4574919337502	8.07881822327124
17872	2134	2143	90	0.099369347088995	580	-	65731	65821	14.4574919337502	58.0384962667133
17919	2136	2141	21	0.0183159770129795	580	-	65795	65816	8.71661631571159	14.733541885031
17921	2136	2143	26	3.75123652140985e-08	580	-	65795	65821	8.71661631571159	58.0384962667133
17925	2136	2147	35	0.0848419020113584	580	-	65795	65830	8.71661631571159	13.4160441501923
17926	2136	2148	36	0.000565028778859956	580	-	65795	65831	8.71661631571159	40.56000687402
17929	2136	2151	44	0.0762067606460583	580	-	65795	65839	8.71661631571159	20.1767345094101
17930	2136	2152	46	0.0611843316043815	580	-	65795	65841	8.71661631571159	14.2395417312763
17931	2136	2153	48	0.013448700794558	580	-	65795	65843	8.71661631571159	14.3256418168659
17932	2136	2154	50	0.0155574769270461	580	-	65795	65845	8.71661631571159	13.8688294699735
17933	2136	2155	53	0.022009244075554	580	-	65795	65848	8.71661631571159	14.5163694262333
17934	2136	2156	54	1.3737796100699e-07	580	-	65795	65849	8.71661631571159	27.7152654257428
17935	2136	2157	55	0.00954287524692564	580	-	65795	65850	8.71661631571159	16.6466633946114
17937	2136	2159	58	0.00350297028732864	580	-	65795	65853	8.71661631571159	17.6988857405431
17942	2137	2141	18	0.00114466037588468	580	-	65798	65816	8.07881822327124	14.733541885031
17943	2137	2142	22	0.0783283648121277	580	-	65798	65820	8.07881822327124	12.3373852658727
17944	2137	2143	23	7.5959238898804e-12	580	-	65798	65821	8.07881822327124	58.0384962667133
17946	2137	2145	29	0.0786219420062445	580	-	65798	65827	8.07881822327124	12.8670644694301
17948	2137	2147	32	0.0175145233133441	580	-	65798	65830	8.07881822327124	13.4160441501923
17949	2137	2148	33	4.8989586517445e-05	580	-	65798	65831	8.07881822327124	40.56000687402
17952	2137	2151	41	0.0299991643383804	580	-	65798	65839	8.07881822327124	20.1767345094101
17953	2137	2152	43	0.0109492078523286	580	-	65798	65841	8.07881822327124	14.2395417312763
17954	2137	2153	45	0.000465199727724075	580	-	65798	65843	8.07881822327124	14.3256418168659
17955	2137	2154	47	0.00048372916546631	580	-	65798	65845	8.07881822327124	13.8688294699735
17956	2137	2155	50	0.00183884948627674	580	-	65798	65848	8.07881822327124	14.5163694262333
17957	2137	2156	51	2.76978440183484e-12	580	-	65798	65849	8.07881822327124	27.7152654257428
17958	2137	2157	52	0.000545742981348564	580	-	65798	65850	8.07881822327124	16.6466633946114
17960	2137	2159	55	0.000114093338568821	580	-	65798	65853	8.07881822327124	17.6988857405431
17964	2138	2141	17	0.0227416353772342	580	-	65799	65816	8.80494388721668	14.733541885031
17966	2138	2143	22	1.02505901766747e-07	580	-	65799	65821	8.80494388721668	58.0384962667133
17971	2138	2148	32	0.000748206092510977	580	-	65799	65831	8.80494388721668	40.56000687402
17974	2138	2151	40	0.0817449847410891	580	-	65799	65839	8.80494388721668	20.1767345094101
17975	2138	2152	42	0.0731315456540388	580	-	65799	65841	8.80494388721668	14.2395417312763
17976	2138	2153	44	0.0183747238191576	580	-	65799	65843	8.80494388721668	14.3256418168659
17977	2138	2154	46	0.0213480660881938	580	-	65799	65845	8.80494388721668	13.8688294699735
17978	2138	2155	49	0.0294804230415275	580	-	65799	65848	8.80494388721668	14.5163694262333
17979	2138	2156	50	5.11082327958601e-07	580	-	65799	65849	8.80494388721668	27.7152654257428
17980	2138	2157	51	0.0123033572407393	580	-	65799	65850	8.80494388721668	16.6466633946114
17982	2138	2159	54	0.00523815057628357	580	-	65799	65853	8.80494388721668	17.6988857405431
18026	2141	2143	5	0.00977264326626935	580	-	65816	65821	14.733541885031	58.0384962667133
18039	2141	2156	33	0.0659370825651142	580	-	65816	65849	14.733541885031	27.7152654257428
18044	2142	2143	1	0.00977264326626935	580	-	65820	65821	12.3373852658727	58.0384962667133
18049	2142	2148	11	0.0817449847410891	580	-	65820	65831	12.3373852658727	40.56000687402
18057	2142	2156	29	0.0514634613181188	580	-	65820	65849	12.3373852658727	27.7152654257428
18063	2143	2145	6	0.0222303371054488	580	-	65821	65827	58.0384962667133	12.8670644694301
18064	2143	2146	7	0.00533272172746995	580	-	65821	65828	58.0384962667133	9.92586909241293
18065	2143	2147	9	0.00977264326626935	580	-	65821	65830	58.0384962667133	13.4160441501923
18068	2143	2150	16	0.0023028896932086	580	-	65821	65837	58.0384962667133	11.3390163215375
18070	2143	2152	20	0.0200830400068016	580	-	65821	65841	58.0384962667133	14.2395417312763
18071	2143	2153	22	0.0028623297588118	580	-	65821	65843	58.0384962667133	14.3256418168659
18072	2143	2154	24	0.00114466037588468	580	-	65821	65845	58.0384962667133	13.8688294699735
18073	2143	2155	27	0.00974922881432391	580	-	65821	65848	58.0384962667133	14.5163694262333
18075	2143	2157	29	0.0463912473125444	580	-	65821	65850	58.0384962667133	16.6466633946114
18077	2143	2159	32	0.0619053021637885	580	-	65821	65853	58.0384962667133	17.6988857405431
18111	2146	2148	3	0.0352333492184701	580	-	65828	65831	9.92586909241293	40.56000687402
18119	2146	2156	21	0.02270442431619	580	-	65828	65849	9.92586909241293	27.7152654257428
18132	2147	2156	19	0.0605641795590583	580	-	65830	65849	13.4160441501923	27.7152654257428
18138	2148	2150	6	0.0397066586172751	580	-	65831	65837	40.56000687402	11.3390163215375
18142	2148	2154	14	0.0774739980951905	580	-	65831	65845	40.56000687402	13.8688294699735
18165	2150	2156	12	0.0142788140127412	580	-	65837	65849	11.3390163215375	27.7152654257428
18189	2153	2156	6	0.0212298851128077	580	-	65843	65849	14.3256418168659	27.7152654257428
18195	2154	2156	4	0.00974922881432391	580	-	65845	65849	13.8688294699735	27.7152654257428
18200	2155	2156	1	0.0619053021637885	580	-	65848	65849	14.5163694262333	27.7152654257428
18225	2167	2168	132	0.00276989148150264	584	-	92492	92624	5.4785987392671	16.7882622791614
18226	2167	2169	143	0.000335731661000316	584	-	92492	92635	5.4785987392671	11.7284536993774
18227	2167	2170	162	6.03713734559364e-08	584	-	92492	92654	5.4785987392671	27.8837985100163
18228	2167	2171	196	7.34843852434608e-09	584	-	92492	92688	5.4785987392671	50.7057376530657
18229	2167	2172	208	1.8358822795328e-08	584	-	92492	92700	5.4785987392671	21.559752147888
18234	2169	2170	19	0.0440020395028993	584	-	92635	92654	11.7284536993774	27.8837985100163
18235	2169	2171	53	0.00672997232593397	584	-	92635	92688	11.7284536993774	50.7057376530657
18236	2169	2172	65	0.0526237343678572	584	-	92635	92700	11.7284536993774	21.559752147888
18242	2176	2178	42	0.000803435154634741	587	-	101895	101937	51.8705645384198	11.1138085784986
18243	2176	2179	43	0.0515976678794345	587	-	101895	101938	51.8705645384198	9.1585429209773
18244	2176	2180	44	0.0375954707104548	587	-	101895	101939	51.8705645384198	12.6443187376109
18245	2176	2181	45	0.00721131762742887	587	-	101895	101940	51.8705645384198	10.6189802739546
18247	2176	2183	69	0.00172549209311466	587	-	101895	101964	51.8705645384198	11.5670192449501
18248	2176	2184	72	0.00103883916398217	587	-	101895	101967	51.8705645384198	10.1397598677166
18249	2176	2185	78	0.0483437415272382	587	-	101895	101973	51.8705645384198	14.1154712050795
18250	2176	2186	81	0.0385156642429677	587	-	101895	101976	51.8705645384198	15.6096450334913
18251	2176	2187	87	0.0234623886163982	587	-	101895	101982	51.8705645384198	11.882418792713
18281	2178	2186	39	0.0611738787595965	587	-	101937	101976	11.1138085784986	15.6096450334913
18284	2178	2189	100	0.0128918367262535	587	-	101937	102037	11.1138085784986	72.2389136716614
18298	2179	2189	99	0.0624867693568256	587	-	101938	102037	9.1585429209773	72.2389136716614
18311	2180	2189	98	0.0652950030287724	587	-	101939	102037	12.6443187376109	72.2389136716614
18323	2181	2189	97	0.0234623886163982	587	-	101940	102037	10.6189802739546	72.2389136716614
18344	2183	2189	73	0.0190840645872709	587	-	101964	102037	11.5670192449501	72.2389136716614
18350	2184	2186	9	0.0639289766142002	587	-	101967	101976	10.1397598677166	15.6096450334913
18353	2184	2189	70	0.0102385249006864	587	-	101967	102037	10.1397598677166	72.2389136716614
18374	2187	2189	55	0.0499646481837076	587	-	101982	102037	11.882418792713	72.2389136716614
18453	2195	2220	63	0.042976511186912	589	-	104462	104525	576.034242393402	37.4064858830864
18455	2195	2222	71	0.00551852896977949	589	-	104462	104533	576.034242393402	34.5376667061296
18457	2195	2224	75	3.28296373307035e-05	589	-	104462	104537	576.034242393402	20.2421944610906
18486	2196	2220	61	0.0813122489738005	589	-	104464	104525	377.92704724055	37.4064858830864
18488	2196	2222	69	0.0171741611126216	589	-	104464	104533	377.92704724055	34.5376667061296
18490	2196	2224	73	0.000136557329639944	589	-	104464	104537	377.92704724055	20.2421944610906
18553	2198	2224	71	0.0554730221235544	589	-	104466	104537	51.2659773985444	20.2421944610906
18583	2199	2224	68	0.0108555128075318	589	-	104469	104537	86.1694159487877	20.2421944610906
18610	2200	2222	63	0.0573129750310569	589	-	104470	104533	180.83525807067	34.5376667061296
18612	2200	2224	67	0.000604772832759187	589	-	104470	104537	180.83525807067	20.2421944610906
18718	2204	2224	53	0.000854531764251673	589	-	104484	104537	81.5689679330632	20.2421944610906
18742	2205	2224	48	0.00297931030466585	589	-	104489	104537	132.110910250919	20.2421944610906
18765	2206	2224	47	0.015145617749852	589	-	104490	104537	174.592537736311	20.2421944610906
18787	2207	2224	45	0.0370830405450985	589	-	104492	104537	74.848009350268	20.2421944610906
19063	2247	2253	73	0.00342992081522775	597	-	119389	119462	11.0599813774861	94.3386378633167
19065	2247	2255	78	0.00387525990266979	597	-	119389	119467	11.0599813774861	76.0024682480054
19160	2286	2287	1	0.0765721650001554	609	-	144570	144571	8.86240275845601	24.3835809435293
19447	2343	2349	67	0.0904070487963043	619	-	172757	172824	12.2195439361376	189.104265073637
20613	2481	2482	3	0.074514345265003	648	-	288109	288112	7.62221240499549	15.2869557619123
20889	2556	2558	5	0.0684117429302566	674	+	107517	107522	40.7680439042037	16.1983730920343
21462	2668	2699	62	0.0850898135836643	708	+	218314	218376	33.1943775294868	13.2810588990106
21597	2671	2699	59	0.0819170377617953	708	+	218317	218376	31.2348577070556	13.2810588990106
21615	2672	2674	2	0.0730196840026986	708	+	218318	218320	1493.0067451613	28.614376762097
21620	2672	2679	8	0.0215173491112122	708	+	218318	218326	1493.0067451613	22.8465008965615
21623	2672	2682	14	0.0232966599599503	708	+	218318	218332	1493.0067451613	21.8429677893919
21640	2672	2699	58	0.00122740906858931	708	+	218318	218376	1493.0067451613	13.2810588990106
21682	2673	2699	57	0.013225188906153	708	+	218319	218376	79.6744121608469	13.2810588990106
21802	2676	2699	53	0.0138523449666233	708	+	218323	218376	59.8391414359395	13.2810588990106
21840	2677	2699	52	0.0407558982694716	708	+	218324	218376	46.8241998688983	13.2810588990106
21857	2678	2679	1	0.0556159918081589	708	+	218325	218326	167.244320388422	22.8465008965615
21860	2678	2682	7	0.0576189416523424	708	+	218325	218332	167.244320388422	21.8429677893919
21877	2678	2699	51	0.00368294708414008	708	+	218325	218376	167.244320388422	13.2810588990106
21899	2679	2685	15	0.0515110196411484	708	+	218326	218341	22.8465008965615	98.0006663429314
21907	2679	2693	29	0.0857349541405336	708	+	218326	218355	22.8465008965615	97.2472298571899
21910	2679	2696	38	0.0469365417648258	708	+	218326	218364	22.8465008965615	87.9983373289269
21911	2679	2697	42	0.0435100194718493	708	+	218326	218368	22.8465008965615	130.579854812305
21915	2679	2701	65	0.0734938380063325	708	+	218326	218391	22.8465008965615	71.7025252657303
21982	2681	2699	45	0.0222620820781915	708	+	218331	218376	81.5420489030269	13.2810588990106
22001	2682	2685	9	0.0566629807430454	708	+	218332	218341	21.8429677893919	98.0006663429314
22009	2682	2693	23	0.0881439142186249	708	+	218332	218355	21.8429677893919	97.2472298571899
22012	2682	2696	32	0.0531793752562415	708	+	218332	218364	21.8429677893919	87.9983373289269
22013	2682	2697	36	0.0469365417648258	708	+	218332	218368	21.8429677893919	130.579854812305
22017	2682	2701	59	0.0819002257337541	708	+	218332	218391	21.8429677893919	71.7025252657303
22047	2683	2699	40	0.030674811467493	708	+	218336	218376	45.3416585296612	13.2810588990106
22078	2684	2699	36	0.0367282021533215	708	+	218340	218376	118.850816060238	13.2810588990106
22108	2685	2699	35	0.00368294708414008	708	+	218341	218376	98.0006663429314	13.2810588990106
22137	2686	2699	34	0.0361147291406521	708	+	218342	218376	50.6875095502744	13.2810588990106
22192	2688	2699	29	0.0222620820781915	708	+	218347	218376	140.436848550455	13.2810588990106
22218	2689	2699	28	0.0502002185028278	708	+	218348	218376	134.568019959264	13.2810588990106
22290	2692	2699	22	0.0127621263725055	708	+	218354	218376	132.546633328169	13.2810588990106
22312	2693	2699	21	0.00623260958445427	708	+	218355	218376	97.2472298571899	13.2810588990106
22353	2695	2699	16	0.00781798507033802	708	+	218360	218376	103.556768624679	13.2810588990106
22372	2696	2699	12	0.00357176701334204	708	+	218364	218376	87.9983373289269	13.2810588990106
22390	2697	2699	8	0.00288588984199714	708	+	218368	218376	130.579854812305	13.2810588990106
22425	2699	2701	15	0.00568402886554137	708	+	218376	218391	13.2810588990106	71.7025252657303
22426	2699	2702	16	0.0407558982694716	708	+	218376	218392	13.2810588990106	39.7431403567678
22431	2699	2707	35	0.0911524584744612	708	+	218376	218411	13.2810588990106	53.1836396265685
22432	2699	2708	38	0.0461140522227801	708	+	218376	218414	13.2810588990106	49.2653221632469
22434	2699	2710	40	0.0099749421577413	708	+	218376	218416	13.2810588990106	54.8069837926122
22606	2733	2742	52	0.0538577512255605	722	+	259360	259412	25.4872798274785	9.9037147961304
22609	2733	2745	98	0.0577313010685376	722	+	259360	259458	25.4872798274785	10.0615535591908
22639	2736	2742	42	0.0318566720122615	722	+	259370	259412	15.755366762633	9.9037147961304
22642	2736	2745	88	0.057623681638914	722	+	259370	259458	15.755366762633	10.0615535591908
22648	2737	2742	41	0.057623681638914	722	+	259371	259412	15.1756505072261	9.9037147961304
22651	2737	2745	87	0.0880691386459004	722	+	259371	259458	15.1756505072261	10.0615535591908
22656	2738	2742	37	0.0338687878987491	722	+	259375	259412	16.0660296966971	9.9037147961304
22659	2738	2745	83	0.0577313010685376	722	+	259375	259458	16.0660296966971	10.0615535591908
22873	2755	2765	40	0.0868260746867862	725	+	266934	266974	21.7764784541163	55.1951267224446
22992	2762	2765	3	6.44958639295368e-05	725	+	266971	266974	16.7925493584457	55.1951267224446
22997	2762	2770	8	0.0981984732772445	725	+	266971	266979	16.7925493584457	47.9212223162663
23148	2804	2805	6	0.0229031414644743	742	-	54154	54160	11.8437202372779	27.3616747689973
23155	2811	2812	32	0.0645402837411967	751	-	77166	77198	9.1914819097581	12.4489478362949
23165	2812	2814	17	0.00299798766701371	751	-	77198	77215	12.4489478362949	8.14654436583498
23166	2812	2815	37	0.00415575477959756	751	-	77198	77235	12.4489478362949	7.56912309929201
23167	2812	2816	54	0.010407162274133	751	-	77198	77252	12.4489478362949	8.1011248080373
23172	2813	2814	2	0.012166902397552	751	-	77213	77215	11.7085403239501	8.14654436583498
23173	2813	2815	22	0.0118918423416661	751	-	77213	77235	11.7085403239501	7.56912309929201
23174	2813	2816	39	0.028885998959535	751	-	77213	77252	11.7085403239501	8.1011248080373
23605	2895	2899	70	0.00347946424513759	787	-	194408	194478	9.15664703592812	26.7256701253573
23608	2896	2899	65	0.00909566297587354	787	-	194413	194478	8.90248730201307	26.7256701253573
23881	2938	2940	188	0.0598487855506602	794	-	218401	218589	7.10490003765183	21.7720708364275
23882	2938	2941	189	0.0846817761495766	794	-	218401	218590	7.10490003765183	22.5124396085522
23890	2943	2944	12	0.033574646134892	795	-	219554	219566	8.6510934237934	13.1601007166378
23891	2943	2945	25	0.033574646134892	795	-	219554	219579	8.6510934237934	6.44086501093366
23893	2944	2945	13	3.99628994163237e-05	795	-	219566	219579	13.1601007166378	6.44086501093366
23973	2959	2963	14	0.0099328538606692	798	-	236066	236080	14.3044353930192	8.07979372764598
23975	2959	2965	19	0.0105425767499817	798	-	236066	236085	14.3044353930192	7.19703357957628
24022	2963	2970	32	0.00498058642487464	798	-	236080	236112	8.07979372764598	12.9883135119085
24036	2965	2969	22	0.0686599342630461	798	-	236085	236107	7.19703357957628	13.5615365547133
24037	2965	2970	27	0.00982570139193122	798	-	236085	236112	7.19703357957628	12.9883135119085
24630	3072	3073	16	0.0802240350215149	826	-	310474	310490	7.67991315489455	13.3243750724734
24674	3093	3094	8	0.00015242874405752	836	-	336158	336166	6.03665929924467	14.6237299827583
24675	3093	3095	66	0.00225023474913422	836	-	336158	336224	6.03665929924467	9.66114709027905
24676	3093	3096	67	0.0118908395177946	836	-	336158	336225	6.03665929924467	11.0791791404334
24677	3094	3095	58	0.0657971762085477	836	-	336166	336224	14.6237299827583	9.66114709027905
24819	3114	3118	4	0.00897663531152482	839	-	340460	340464	9.86009401620701	70.0919034053893
24825	3114	3124	52	0.0120987945194445	839	-	340460	340512	9.86009401620701	33.4507471752565
24826	3114	3125	54	0.00897663531152482	839	-	340460	340514	9.86009401620701	28.4986751486907
24917	3127	3137	122	0.0176807043334144	843	-	355410	355532	7.27453821558737	22.9262728057318
24918	3127	3138	127	0.0513154537539711	843	-	355410	355537	7.27453821558737	17.4866394014784
24919	3127	3139	128	0.00160417298643922	843	-	355410	355538	7.27453821558737	540.262972401357
24920	3127	3140	147	0.0172499414493042	843	-	355410	355557	7.27453821558737	28.3798443733146
24922	3127	3142	161	0.0107959104110357	843	-	355410	355571	7.27453821558737	26.3827593856981
24923	3127	3143	163	0.0177427102332872	843	-	355410	355573	7.27453821558737	24.1111910976004
24930	3127	3150	209	0.0065765372273023	843	-	355410	355619	7.27453821558737	32.4065585522943
24931	3127	3151	211	0.00619188989350538	843	-	355410	355621	7.27453821558737	53.2154627452239
24932	3127	3152	222	0.0206111272744121	843	-	355410	355632	7.27453821558737	23.97235802645
24941	3128	3137	116	0.0158979603374728	843	-	355416	355532	7.22352678224447	22.9262728057318
24942	3128	3138	121	0.0460536812972503	843	-	355416	355537	7.22352678224447	17.4866394014784
24943	3128	3139	122	0.00143087382040361	843	-	355416	355538	7.22352678224447	540.262972401357
24944	3128	3140	141	0.0158979603374728	843	-	355416	355557	7.22352678224447	28.3798443733146
24946	3128	3142	155	0.00958032169019301	843	-	355416	355571	7.22352678224447	26.3827593856981
24947	3128	3143	157	0.0160324395298213	843	-	355416	355573	7.22352678224447	24.1111910976004
24954	3128	3150	203	0.00576349912632442	843	-	355416	355619	7.22352678224447	32.4065585522943
24955	3128	3151	205	0.00555816698968229	843	-	355416	355621	7.22352678224447	53.2154627452239
24956	3128	3152	216	0.0181958322961412	843	-	355416	355632	7.22352678224447	23.97235802645
24964	3129	3137	113	0.0323979664417621	843	-	355419	355532	7.30816881167683	22.9262728057318
24965	3129	3138	118	0.0791485727023534	843	-	355419	355537	7.30816881167683	17.4866394014784
24966	3129	3139	119	0.00405543959206207	843	-	355419	355538	7.30816881167683	540.262972401357
24967	3129	3140	138	0.0297606020363074	843	-	355419	355557	7.30816881167683	28.3798443733146
24969	3129	3142	152	0.0219528407295	843	-	355419	355571	7.30816881167683	26.3827593856981
24970	3129	3143	154	0.0323979664417621	843	-	355419	355573	7.30816881167683	24.1111910976004
24977	3129	3150	200	0.0151054851330008	843	-	355419	355619	7.30816881167683	32.4065585522943
24978	3129	3151	202	0.0124734843848965	843	-	355419	355621	7.30816881167683	53.2154627452239
24979	3129	3152	213	0.035536332783244	843	-	355419	355632	7.30816881167683	23.97235802645
24986	3130	3137	106	3.37180134955619e-07	843	-	355426	355532	6.97213312083144	22.9262728057318
24987	3130	3138	111	7.16815459837721e-05	843	-	355426	355537	6.97213312083144	17.4866394014784
24988	3130	3139	112	1.0040041897863e-07	843	-	355426	355538	6.97213312083144	540.262972401357
24989	3130	3140	131	1.79105410871878e-05	843	-	355426	355557	6.97213312083144	28.3798443733146
24991	3130	3142	145	3.70104886737721e-08	843	-	355426	355571	6.97213312083144	26.3827593856981
24992	3130	3143	147	1.62339184840331e-06	843	-	355426	355573	6.97213312083144	24.1111910976004
24999	3130	3150	193	1.193420362533e-08	843	-	355426	355619	6.97213312083144	32.4065585522943
25000	3130	3151	195	1.69081936851612e-06	843	-	355426	355621	6.97213312083144	53.2154627452239
25001	3130	3152	206	7.50716698120054e-06	843	-	355426	355632	6.97213312083144	23.97235802645
25007	3131	3137	105	0.00886105400366289	843	-	355427	355532	8.02850050802471	22.9262728057318
25008	3131	3138	110	0.0367868517656927	843	-	355427	355537	8.02850050802471	17.4866394014784
25009	3131	3139	111	0.000463425119045231	843	-	355427	355538	8.02850050802471	540.262972401357
25010	3131	3140	130	0.0107959104110357	843	-	355427	355557	8.02850050802471	28.3798443733146
25012	3131	3142	144	0.00405543959206207	843	-	355427	355571	8.02850050802471	26.3827593856981
25013	3131	3143	146	0.00958032169019301	843	-	355427	355573	8.02850050802471	24.1111910976004
25020	3131	3150	192	0.00183209821719998	843	-	355427	355619	8.02850050802471	32.4065585522943
25021	3131	3151	194	0.00273009050041806	843	-	355427	355621	8.02850050802471	53.2154627452239
25022	3131	3152	205	0.0124626427199763	843	-	355427	355632	8.02850050802471	23.97235802645
25027	3132	3137	102	5.87958217113105e-06	843	-	355430	355532	7.27464620442288	22.9262728057318
25028	3132	3138	107	0.000426586968623123	843	-	355430	355537	7.27464620442288	17.4866394014784
25029	3132	3139	108	5.5974130264147e-07	843	-	355430	355538	7.27464620442288	540.262972401357
25030	3132	3140	127	0.000102066601900663	843	-	355430	355557	7.27464620442288	28.3798443733146
25032	3132	3142	141	5.5974130264147e-07	843	-	355430	355571	7.27464620442288	26.3827593856981
25033	3132	3143	143	1.74112700943585e-05	843	-	355430	355573	7.27464620442288	24.1111910976004
25040	3132	3150	189	1.76183668054719e-07	843	-	355430	355619	7.27464620442288	32.4065585522943
25041	3132	3151	191	1.14099664420194e-05	843	-	355430	355621	7.27464620442288	53.2154627452239
25042	3132	3152	202	6.05777923506579e-05	843	-	355430	355632	7.27464620442288	23.97235802645
25046	3133	3137	101	0.00440928489907216	843	-	355431	355532	8.81224697690924	22.9262728057318
25047	3133	3138	106	0.0323979664417621	843	-	355431	355537	8.81224697690924	17.4866394014784
25048	3133	3139	107	0.000201054245933863	843	-	355431	355538	8.81224697690924	540.262972401357
25049	3133	3140	126	0.00879842061252769	843	-	355431	355557	8.81224697690924	28.3798443733146
25051	3133	3142	140	0.00147186944078021	843	-	355431	355571	8.81224697690924	26.3827593856981
25052	3133	3143	142	0.0059567405215415	843	-	355431	355573	8.81224697690924	24.1111910976004
25059	3133	3150	188	0.000510196418768261	843	-	355431	355619	8.81224697690924	32.4065585522943
25060	3133	3151	190	0.00174324242722468	843	-	355431	355621	8.81224697690924	53.2154627452239
25061	3133	3152	201	0.00889473357743691	843	-	355431	355632	8.81224697690924	23.97235802645
25114	3137	3139	6	0.0699659420190713	843	-	355532	355538	22.9262728057318	540.262972401357
25128	3138	3139	1	0.022936824023671	843	-	355537	355538	17.4866394014784	540.262972401357
25139	3138	3150	82	0.0896811987953537	843	-	355537	355619	17.4866394014784	32.4065585522943
25261	3155	3161	16	1.4316565533079e-07	846	-	361508	361524	38.9739007282872	9.45712347597587
25270	3156	3161	15	0.000508934671787031	846	-	361509	361524	113.124528132021	9.45712347597587
25278	3157	3161	14	0.00289608655672641	846	-	361510	361524	29.2693127489946	9.45712347597587
25283	3158	3159	4	0.0684547280446471	846	-	361511	361515	73.6733812254381	19.7158444725161
25285	3158	3161	13	5.67002511608905e-09	846	-	361511	361524	73.6733812254381	9.45712347597587
25291	3159	3161	9	0.00280161808916954	846	-	361515	361524	19.7158444725161	9.45712347597587
25480	3217	3219	122	0.00637896136687261	873	-	430797	430919	9.09755238088932	159.13050635741
25484	3217	3223	148	0.0275750551464825	873	-	430797	430945	9.09755238088932	32.5995271284956
25487	3218	3219	1	0.0273320123511283	873	-	430918	430919	17.4472885724857	159.13050635741
25489	3218	3221	18	0.0143062130057165	873	-	430918	430936	17.4472885724857	9.47952964920601
25492	3218	3224	38	0.00781071118676824	873	-	430918	430956	17.4472885724857	10.1603006665373
25493	3218	3225	113	0.00777014019837685	873	-	430918	431031	17.4472885724857	9.58768864995279
25494	3219	3220	5	0.0273320123511283	873	-	430919	430924	159.13050635741	14.4751577165072
25495	3219	3221	17	0.000110061769591496	873	-	430919	430936	159.13050635741	9.47952964920601
25496	3219	3222	24	0.0520404410501056	873	-	430919	430943	159.13050635741	16.6229862447514
25498	3219	3224	37	6.68231325273716e-05	873	-	430919	430956	159.13050635741	10.1603006665373
25499	3219	3225	112	6.68231325273716e-05	873	-	430919	431031	159.13050635741	9.58768864995279
25505	3221	3222	7	0.0669964212669749	873	-	430936	430943	9.47952964920601	16.6229862447514
25506	3221	3223	9	0.00145950150694274	873	-	430936	430945	9.47952964920601	32.5995271284956
25510	3222	3224	13	0.0753986990088732	873	-	430943	430956	16.6229862447514	10.1603006665373
25511	3222	3225	88	0.0566163957783424	873	-	430943	431031	16.6229862447514	9.58768864995279
25512	3223	3224	11	0.000905084455078864	873	-	430945	430956	32.5995271284956	10.1603006665373
25513	3223	3225	86	0.000905084455078864	873	-	430945	431031	32.5995271284956	9.58768864995279
25907	3323	3324	20	0.0930299623664661	923	-	588715	588735	6.56245702913728	9.84565719656401
25910	3324	3325	6	0.0190014142853721	923	-	588735	588741	9.84565719656401	5.77905262510652
25911	3324	3326	10	0.0930299623664661	923	-	588735	588745	9.84565719656401	6.68275728484246
25945	3346	3347	1	0.061818291424426	934	-	616693	616694	8.92901977626143	14.3471596631546
25949	3346	3351	25	0.0241693986930488	934	-	616693	616718	8.92901977626143	17.3957808418861
25950	3346	3352	33	0.00102885675628312	934	-	616693	616726	8.92901977626143	15.794509350331
25951	3346	3353	34	0.000336537057362326	934	-	616693	616727	8.92901977626143	16.4101008056512
25952	3346	3354	35	2.46926279423576e-07	934	-	616693	616728	8.92901977626143	22.530237367827
25953	3346	3355	36	5.20155754302198e-06	934	-	616693	616729	8.92901977626143	19.726295398322
25954	3346	3356	38	0.00015053002391241	934	-	616693	616731	8.92901977626143	16.5145249976739
25955	3346	3357	39	0.012061646030855	934	-	616693	616732	8.92901977626143	34.7288253673548
25956	3346	3358	41	6.63334180694974e-05	934	-	616693	616734	8.92901977626143	16.038629454454
25957	3346	3359	43	0.0100815068268867	934	-	616693	616736	8.92901977626143	25.0373246930702
25958	3346	3360	44	1.6493095778003e-08	934	-	616693	616737	8.92901977626143	23.3919884548855
25959	3346	3361	53	2.79135259351193e-07	934	-	616693	616746	8.92901977626143	38.2656409391941
25960	3346	3362	57	5.78926999551431e-05	934	-	616693	616750	8.92901977626143	28.1576911598156
25962	3346	3364	67	3.86357612569554e-12	934	-	616693	616760	8.92901977626143	44.0750546649972
25964	3346	3366	82	0.0338579075817179	934	-	616693	616775	8.92901977626143	21.3751780442542
25965	3346	3367	122	1.12246233260497e-06	934	-	616693	616815	8.92901977626143	23.5810477664105
25966	3346	3368	123	0.003425445874127	934	-	616693	616816	8.92901977626143	21.2946855359489
25968	3346	3370	219	1.64293711968355e-07	934	-	616693	616912	8.92901977626143	36.2394408416748
25982	3347	3361	52	0.0886702496234381	934	-	616694	616746	14.3471596631546	38.2656409391941
25985	3347	3364	66	0.0267807406662808	934	-	616694	616760	14.3471596631546	44.0750546649972
25991	3347	3370	218	0.0903831826240732	934	-	616694	616912	14.3471596631546	36.2394408416748
25994	3348	3351	4	0.0747943900950461	934	-	616714	616718	8.83239724417693	17.3957808418861
25995	3348	3352	12	0.0388277264120607	934	-	616714	616726	8.83239724417693	15.794509350331
25996	3348	3353	13	0.0267807406662808	934	-	616714	616727	8.83239724417693	16.4101008056512
25997	3348	3354	14	0.00153014196566948	934	-	616714	616728	8.83239724417693	22.530237367827
25998	3348	3355	15	0.00499335551982227	934	-	616714	616729	8.83239724417693	19.726295398322
25999	3348	3356	17	0.0236577933482135	934	-	616714	616731	8.83239724417693	16.5145249976739
26000	3348	3357	18	0.0267807406662808	934	-	616714	616732	8.83239724417693	34.7288253673548
26001	3348	3358	20	0.0238374236352827	934	-	616714	616734	8.83239724417693	16.038629454454
26002	3348	3359	22	0.0300207100708563	934	-	616714	616736	8.83239724417693	25.0373246930702
26003	3348	3360	23	0.000850897335377541	934	-	616714	616737	8.83239724417693	23.3919884548855
26004	3348	3361	32	0.000271772143832587	934	-	616714	616746	8.83239724417693	38.2656409391941
26005	3348	3362	36	0.00286619755632422	934	-	616714	616750	8.83239724417693	28.1576911598156
26007	3348	3364	46	1.47739605586376e-05	934	-	616714	616760	8.83239724417693	44.0750546649972
26009	3348	3366	61	0.0712914819879086	934	-	616714	616775	8.83239724417693	21.3751780442542
26010	3348	3367	101	0.00166339452379871	934	-	616714	616815	8.83239724417693	23.5810477664105
26011	3348	3368	102	0.0239576482529242	934	-	616714	616816	8.83239724417693	21.2946855359489
26013	3348	3370	198	0.00026327824883321	934	-	616714	616912	8.83239724417693	36.2394408416748
26045	3350	3361	29	0.0495104783493015	934	-	616717	616746	12.2419799649367	38.2656409391941
26048	3350	3364	43	0.0157812420829462	934	-	616717	616760	12.2419799649367	44.0750546649972
26054	3350	3370	195	0.0509559236537492	934	-	616717	616912	12.2419799649367	36.2394408416748
26082	3352	3361	20	0.0618954481975129	934	-	616726	616746	15.794509350331	38.2656409391941
26085	3352	3364	34	0.00507828866489981	934	-	616726	616760	15.794509350331	44.0750546649972
26091	3352	3370	186	0.061818291424426	934	-	616726	616912	15.794509350331	36.2394408416748
26099	3353	3361	19	0.077653825119528	934	-	616727	616746	16.4101008056512	38.2656409391941
26102	3353	3364	33	0.00755055580614269	934	-	616727	616760	16.4101008056512	44.0750546649972
26108	3353	3370	185	0.077653825119528	934	-	616727	616912	16.4101008056512	36.2394408416748
26133	3355	3364	31	0.0606897645347909	934	-	616729	616760	19.726295398322	44.0750546649972
26144	3356	3361	15	0.0718797144679288	934	-	616731	616746	16.5145249976739	38.2656409391941
26147	3356	3364	29	0.00499335551982227	934	-	616731	616760	16.5145249976739	44.0750546649972
26153	3356	3370	181	0.0712914819879086	934	-	616731	616912	16.5145249976739	36.2394408416748
26169	3358	3361	12	0.0412477303735004	934	-	616734	616746	16.038629454454	38.2656409391941
26172	3358	3364	26	0.000973882239165835	934	-	616734	616760	16.038629454454	44.0750546649972
26178	3358	3370	178	0.0388277264120607	934	-	616734	616912	16.038629454454	36.2394408416748
26249	3374	3378	150	0.00183274338372286	940	-	626365	626515	7.19750104067321	59.3434731499382
26252	3375	3378	148	9.03543763393818e-05	940	-	626367	626515	7.10614324851304	59.3434731499382
26254	3376	3378	147	1.51183779717456e-06	940	-	626368	626515	5.9471702087464	59.3434731499382
26391	3424	3430	29	0.00538002589985635	967	-	733412	733441	85.003447705124	14.63734849015
26392	3424	3431	31	0.00188630387177036	967	-	733412	733443	85.003447705124	14.4789706146252
26393	3424	3432	34	0.00159116441972196	967	-	733412	733446	85.003447705124	10.2887832097966
26394	3424	3433	36	0.041587286683416	967	-	733412	733448	85.003447705124	15.3932721796166
26401	3425	3432	33	0.0275714055424574	967	-	733413	733446	36.2040862812317	10.2887832097966
26408	3426	3432	29	0.0920330639893516	967	-	733417	733446	23.4459245815703	10.2887832097966
27006	3497	3498	3	0.0848437432167475	986	-	791950	791953	6.91548014637775	10.071883300173
27168	3525	3526	3	0.0134988470717881	996	-	840502	840505	7.4422897572683	14.1998197830945
27171	3526	3527	21	0.00116092223769015	996	-	840505	840526	14.1998197830945	6.65729844334187
27172	3526	3528	23	0.0485445938128322	996	-	840505	840528	14.1998197830945	7.93647884935958
27175	3531	3532	82	0.0279085819903691	999	-	850097	850179	9.25849112246904	13.3606645198571
27176	3531	3533	85	0.0342645462818685	999	-	850097	850182	9.25849112246904	14.1222580810816
27177	3531	3534	86	0.0397968401720557	999	-	850097	850183	9.25849112246904	13.9268184153907
27181	3532	3535	14	0.0279085819903691	999	-	850179	850193	13.3606645198571	6.97830057371279
27183	3533	3535	11	0.0279085819903691	999	-	850182	850193	14.1222580810816	6.97830057371279
27184	3534	3535	10	0.0279085819903691	999	-	850183	850193	13.9268184153907	6.97830057371279
27195	3540	3541	1	0.0527976190781665	1001	-	854146	854147	10.1506556430237	19.9837937810617
27255	3570	3573	16	0.0957217300151294	1016	-	935123	935139	8.76967765754229	15.1128214991274
27300	3576	3589	292	0.0488055142008526	1017	-	937535	937827	16.7020118018624	81.5652651150907
27354	3582	3586	63	0.0843893601615064	1017	-	937698	937761	11.5040424915614	43.0880921625631
27357	3582	3589	129	0.0352968146842958	1017	-	937698	937827	11.5040424915614	81.5652651150907
27548	3667	3669	5	0.00129708977570342	1052	-	1050399	1050404	37.1230832787534	11.8555299742174
27549	3667	3670	8	0.0181833698983302	1052	-	1050399	1050407	37.1230832787534	13.540490147819
27551	3667	3672	14	0.00575058663411721	1052	-	1050399	1050413	37.1230832787534	12.2692687878014
27557	3669	3671	4	0.0662225172944588	1052	-	1050404	1050408	11.8555299742174	21.3203186227663
27767	3714	3715	13	0.00148645097294886	1070	-	1108187	1108200	11.9097046020563	6.23551355618714
27797	3725	3728	47	0.0950720649696935	1075	-	1125165	1125212	15.021708875609	641.237699663111
27845	3728	3731	16	0.0394219656883102	1075	-	1125212	1125228	641.237699663111	21.0653783961006
27846	3728	3732	17	0.0598054885435113	1075	-	1125212	1125229	641.237699663111	27.2847454160949
27847	3728	3733	18	0.0580594437458499	1075	-	1125212	1125230	641.237699663111	17.3978429460285
27852	3728	3738	25	0.0350993909777455	1075	-	1125212	1125237	641.237699663111	17.0842894742794
27853	3728	3739	28	0.00783021173088707	1075	-	1125212	1125240	641.237699663111	21.8437749441406
27854	3728	3740	29	0.053464786452514	1075	-	1125212	1125241	641.237699663111	23.3300013617368
27855	3728	3741	31	0.062536361068713	1075	-	1125212	1125243	641.237699663111	23.2092117227848
27856	3728	3742	32	0.0580594437458499	1075	-	1125212	1125244	641.237699663111	18.9938020409155
27934	3737	3739	6	0.0950720649696935	1075	-	1125234	1125240	57.5631893307918	21.8437749441406
28032	3754	3755	1	0.0811495822680236	1082	-	1151638	1151639	11.4950871060326	18.6562885779121
28038	3754	3761	65	0.0843998952067481	1082	-	1151638	1151703	11.4950871060326	21.0174637212143
28039	3754	3762	67	0.0474791669490091	1082	-	1151638	1151705	11.4950871060326	17.9226529783703
28040	3754	3763	69	0.000896015935648942	1082	-	1151638	1151707	11.4950871060326	35.1511139032655
28041	3754	3764	73	0.00827829258874916	1082	-	1151638	1151711	11.4950871060326	87.9359243975832
28042	3754	3765	76	0.0744940509830792	1082	-	1151638	1151714	11.4950871060326	18.2197013574699
28044	3754	3767	78	0.000272695311136051	1082	-	1151638	1151716	11.4950871060326	80.318328974605
28046	3754	3769	86	0.0936687224305611	1082	-	1151638	1151724	11.4950871060326	17.2752949144896
28060	3755	3767	77	0.0665760184787136	1082	-	1151639	1151716	18.6562885779121	80.318328974605
28098	3758	3763	55	0.0190149805462338	1082	-	1151652	1151707	9.42050386597227	35.1511139032655
28099	3758	3764	59	0.0183642410292703	1082	-	1151652	1151711	9.42050386597227	87.9359243975832
28102	3758	3767	64	0.00809402180324015	1082	-	1151652	1151716	9.42050386597227	80.318328974605
28140	3762	3763	2	0.0900067745445634	1082	-	1151705	1151707	17.9226529783703	35.1511139032655
28144	3762	3767	11	0.0268468865093438	1082	-	1151705	1151716	17.9226529783703	80.318328974605
28154	3763	3769	17	0.093511890990269	1082	-	1151707	1151724	35.1511139032655	17.2752949144896
28165	3765	3767	2	0.046297941570679	1082	-	1151714	1151716	18.2197013574699	80.318328974605
28176	3767	3769	8	0.0276558074266408	1082	-	1151716	1151724	80.318328974605	17.2752949144896
28223	3777	3779	19	0.0871786781247897	1083	-	1162789	1162808	10.8258600651581	26.4504436295791
28237	3777	3793	74	0.0544293704869733	1083	-	1162789	1162863	10.8258600651581	37.2811141717634
28282	3780	3793	51	0.0830511157797551	1083	-	1162812	1162863	13.9524099813963	37.2811141717634
28307	3782	3793	48	0.0551622490394188	1083	-	1162815	1162863	12.967087803394	37.2811141717634
28328	3784	3793	46	0.0646947622435071	1083	-	1162817	1162863	13.252617896715	37.2811141717634
28363	3789	3793	25	0.0713580376527627	1083	-	1162838	1162863	11.8833396654316	37.2811141717634
28389	3796	3799	101	0.000188793068597093	1085	-	1166898	1166999	4.99601160921868	14.2443161832228
28392	3796	3802	217	0.000589822040079418	1085	-	1166898	1167115	4.99601160921868	14.1074977951047
28399	3797	3799	78	0.000256071546093602	1085	-	1166921	1166999	5.77295167446304	14.2443161832228
28402	3797	3802	194	0.00142364397713591	1085	-	1166921	1167115	5.77295167446304	14.1074977951047
28408	3798	3799	62	8.97509886164105e-05	1085	-	1166937	1166999	5.05439202968476	14.2443161832228
28411	3798	3802	178	0.00027488440516115	1085	-	1166937	1167115	5.05439202968476	14.1074977951047
28454	3808	3810	29	0.0113145127915186	1086	-	1170145	1170174	7.71863072122208	15.2172964523515
28481	3816	3817	11	0.0481800748845256	1087	-	1172273	1172284	17.7683551926364	8.12835110325753
28487	3822	3825	29	0.0210282905422177	1092	-	1189102	1189131	29.2003054872048	9.89263099685899
28528	3842	3848	188	0.0464837198306465	1104	-	1228996	1229184	11.9452995926687	26.9484567746387
28529	3842	3849	193	0.0790005070715218	1104	-	1228996	1229189	11.9452995926687	27.7695512676284
28532	3843	3845	5	0.0546501552622778	1104	-	1229136	1229141	7.3723109163812	13.0976602279259
28535	3843	3848	48	5.72990691813935e-05	1104	-	1229136	1229184	7.3723109163812	26.9484567746387
28536	3843	3849	53	0.000483101289250953	1104	-	1229136	1229189	7.3723109163812	27.7695512676284
28541	3844	3848	45	5.04859222507648e-05	1104	-	1229139	1229184	9.3406368383358	26.9484567746387
28542	3844	3849	50	0.00118888244037996	1104	-	1229139	1229189	9.3406368383358	27.7695512676284
28546	3845	3848	43	0.0681397877150778	1104	-	1229141	1229184	13.0976602279259	26.9484567746387
28573	3861	3864	15	0.00625472648680792	1114	-	1257277	1257292	14.4450500295163	8.88987843547412
28618	3895	3900	24	0.0622352631794879	1135	-	1319337	1319361	22.8210433491234	12.0014406250944
28622	3896	3900	22	0.0985195685209979	1135	-	1319339	1319361	26.3940850268862	12.0014406250944
28628	3899	3900	16	0.0265101376957773	1135	-	1319345	1319361	30.0274971380334	12.0014406250944
28630	3903	3904	15	0.0857659607155572	1137	-	1324374	1324389	5.76990100607488	7.96667400082769
29123	3924	3940	27	0.0166682250249717	1145	-	1354696	1354723	81.8823012641039	25.258003909572
29168	3927	3940	22	0.0148672983050657	1145	-	1354701	1354723	48.69158414872	25.258003909572
29223	3932	3940	15	0.0166682250249717	1145	-	1354708	1354723	183.929964197601	25.258003909572
29231	3933	3940	13	0.0377978860374228	1145	-	1354710	1354723	47.8470371338484	25.258003909572
29249	3936	3940	9	0.0377978860374228	1145	-	1354714	1354723	48.5193502940554	25.258003909572
29410	3978	3979	3	0.0594481169024519	1166	-	1428239	1428242	25.3038534892765	9.12096377670752
29411	3978	3980	7	0.0471175720284691	1166	-	1428239	1428246	25.3038534892765	8.98768130562882
29412	3978	3981	10	0.014851298051785	1166	-	1428239	1428249	25.3038534892765	7.79408193153661
29413	3978	3982	19	0.014851298051785	1166	-	1428239	1428258	25.3038534892765	8.26719280548182
29415	3978	3984	26	0.0608086491033961	1166	-	1428239	1428265	25.3038534892765	10.0871423568418
30471	4103	4109	71	0.0169953882115365	1199	-	1501261	1501332	163.284766059103	18.1421678398236
30506	4109	4111	47	0.0169953882115365	1199	-	1501332	1501379	18.1421678398236	100.637273911423
30582	4135	4136	14	0.0675289071009132	1214	+	45967	45981	603.728700564528	26.4091322460555
30583	4135	4137	17	0.0110661592593164	1214	+	45967	45984	603.728700564528	31.2246465777663
30585	4135	4139	35	6.8009597953278e-11	1214	+	45967	46002	603.728700564528	11.3368923896399
30586	4135	4140	36	0.000233948709161348	1214	+	45967	46003	603.728700564528	11.9497179623349
30588	4135	4142	38	2.63788990650937e-12	1214	+	45967	46005	603.728700564528	9.87412278628445
30590	4135	4144	40	1.10667031094636e-11	1214	+	45967	46007	603.728700564528	10.9728090944889
30591	4135	4145	41	0.00585017011780994	1214	+	45967	46008	603.728700564528	10.3425542223104
30592	4135	4146	43	0.00585017011780994	1214	+	45967	46010	603.728700564528	15.5623840866449
30593	4135	4147	44	2.66453525910038e-14	1214	+	45967	46011	603.728700564528	9.5510496313463
30594	4135	4148	60	8.15579151391965e-05	1214	+	45967	46027	603.728700564528	14.4676685737264
30595	4135	4149	67	5.69572761754955e-06	1214	+	45967	46034	603.728700564528	14.1079959463349
30596	4135	4150	68	2.44073461441729e-08	1214	+	45967	46035	603.728700564528	11.9898074271623
30599	4136	4139	21	0.00569466053851529	1214	+	45981	46002	26.4091322460555	11.3368923896399
30602	4136	4142	24	0.000495623719601213	1214	+	45981	46005	26.4091322460555	9.87412278628445
30604	4136	4144	26	0.00283040075689493	1214	+	45981	46007	26.4091322460555	10.9728090944889
30607	4136	4147	30	0.00011891032355489	1214	+	45981	46011	26.4091322460555	9.5510496313463
30610	4136	4150	54	0.0236109972058873	1214	+	45981	46035	26.4091322460555	11.9898074271623
30612	4137	4139	18	2.38375508961515e-07	1214	+	45984	46002	31.2246465777663	11.3368923896399
30613	4137	4140	19	0.0227616400021076	1214	+	45984	46003	31.2246465777663	11.9497179623349
30615	4137	4142	21	5.34238875360415e-09	1214	+	45984	46005	31.2246465777663	9.87412278628445
30617	4137	4144	23	2.44073461441729e-08	1214	+	45984	46007	31.2246465777663	10.9728090944889
30618	4137	4145	24	0.0783010144727225	1214	+	45984	46008	31.2246465777663	10.3425542223104
30620	4137	4147	27	3.33066907387547e-11	1214	+	45984	46011	31.2246465777663	9.5510496313463
30621	4137	4148	43	0.0240592438137028	1214	+	45984	46027	31.2246465777663	14.4676685737264
30622	4137	4149	50	0.00549203047568447	1214	+	45984	46034	31.2246465777663	14.1079959463349
30623	4137	4150	51	6.81017449875234e-05	1214	+	45984	46035	31.2246465777663	11.9898074271623
30666	4142	4143	1	0.0528416179832468	1214	+	46005	46006	9.87412278628445	23.1866788946233
30677	4143	4147	5	0.031611021166566	1214	+	46006	46011	23.1866788946233	9.5510496313463
30696	4147	4148	16	0.0783010144727225	1214	+	46011	46027	9.5510496313463	14.4676685737264
30697	4147	4149	23	0.0675289071009132	1214	+	46011	46034	9.5510496313463	14.1079959463349
30848	4183	4208	99	0.0255420575134023	1233	+	116920	117019	26.1713185254193	10.6016840463207
30882	4184	4191	15	0.0634554770435814	1233	+	116921	116936	19.2259765514101	46.5899366265061
30883	4184	4192	16	0.0697974577019019	1233	+	116921	116937	19.2259765514101	40.8457994275316
30886	4184	4195	44	0.0356170336435182	1233	+	116921	116965	19.2259765514101	42.9838913800722
30899	4184	4208	98	0.0034098430267997	1233	+	116921	117019	19.2259765514101	10.6016840463207
30998	4186	4208	95	5.41743740377044e-05	1233	+	116924	117019	24.1088942157624	10.6016840463207
31001	4186	4211	110	0.0518232281714889	1233	+	116924	117034	24.1088942157624	13.4450896751025
31093	4188	4208	91	0.011928681664434	1233	+	116928	117019	36.2175025333911	10.6016840463207
31126	4189	4195	36	0.0651372480792455	1233	+	116929	116965	19.7260479672365	42.9838913800722
31139	4189	4208	90	0.00301601479316027	1233	+	116929	117019	19.7260479672365	10.6016840463207
31228	4191	4208	83	1.77514003496526e-10	1233	+	116936	117019	46.5899366265061	10.6016840463207
31230	4191	4210	95	0.00521905306769602	1233	+	116936	117031	46.5899366265061	18.1395216885264
31231	4191	4211	98	1.89962953889923e-05	1233	+	116936	117034	46.5899366265061	13.4450896751025
31234	4191	4214	104	0.0290409451354074	1233	+	116936	117040	46.5899366265061	18.0309092529651
31244	4191	4224	152	0.0532974886378065	1233	+	116936	117088	46.5899366265061	13.6857242801931
31271	4192	4208	82	1.54106727379144e-11	1233	+	116937	117019	40.8457994275316	10.6016840463207
31273	4192	4210	94	0.00361147956357083	1233	+	116937	117031	40.8457994275316	18.1395216885264
31274	4192	4211	97	1.05510269434122e-05	1233	+	116937	117034	40.8457994275316	13.4450896751025
31277	4192	4214	103	0.0303026848450575	1233	+	116937	117040	40.8457994275316	18.0309092529651
31287	4192	4224	151	0.0680657409515559	1233	+	116937	117088	40.8457994275316	13.6857242801931
31313	4193	4208	71	0.0866702007351361	1233	+	116948	117019	24.1807740909063	10.6016840463207
31354	4194	4208	63	5.53636803068969e-05	1233	+	116956	117019	43.2055518449529	10.6016840463207
31357	4194	4211	78	0.011928681664434	1233	+	116956	117034	43.2055518449529	13.4450896751025
31394	4195	4208	54	9.53237488943159e-13	1233	+	116965	117019	42.9838913800722	10.6016840463207
31396	4195	4210	66	0.000831458555542357	1233	+	116965	117031	42.9838913800722	18.1395216885264
31397	4195	4211	69	2.25667368706059e-06	1233	+	116965	117034	42.9838913800722	13.4450896751025
31400	4195	4214	75	0.0135409167739723	1233	+	116965	117040	42.9838913800722	18.0309092529651
31410	4195	4224	123	0.0511726487142674	1233	+	116965	117088	42.9838913800722	13.6857242801931
31433	4196	4208	50	6.88614027265207e-05	1233	+	116969	117019	50.9972033583277	10.6016840463207
31436	4196	4211	65	0.0114508669042635	1233	+	116969	117034	50.9972033583277	13.4450896751025
31508	4198	4208	41	3.55976517130152e-06	1233	+	116978	117019	28.9860941947277	10.6016840463207
31511	4198	4211	56	0.00849916681438549	1233	+	116978	117034	28.9860941947277	13.4450896751025
31544	4199	4208	39	1.22882753452735e-06	1233	+	116980	117019	28.6364411323574	10.6016840463207
31547	4199	4211	54	0.00521905306769602	1233	+	116980	117034	28.6364411323574	13.4450896751025
31579	4200	4208	29	2.25667368706059e-06	1233	+	116990	117019	24.6613356998309	10.6016840463207
31582	4200	4211	44	0.011928681664434	1233	+	116990	117034	24.6613356998309	13.4450896751025
31646	4202	4208	13	1.86893997588747e-05	1233	+	117006	117019	23.5766136455323	10.6016840463207
31649	4202	4211	28	0.0375511478663283	1233	+	117006	117034	23.5766136455323	13.4450896751025
31678	4203	4208	10	0.00521905306769602	1233	+	117009	117019	48.5755914515914	10.6016840463207
31709	4204	4208	8	2.87867933818298e-05	1233	+	117011	117019	38.4469817636384	10.6016840463207
31712	4204	4211	23	0.0107652771461005	1233	+	117011	117034	38.4469817636384	13.4450896751025
31739	4205	4208	5	4.41468826994917e-07	1233	+	117014	117019	28.9086473715978	10.6016840463207
31742	4205	4211	20	0.0034098430267997	1233	+	117014	117034	28.9086473715978	13.4450896751025
31825	4208	4210	12	0.00128000293373301	1233	+	117019	117031	10.6016840463207	18.1395216885264
31829	4208	4214	21	0.0104706313373758	1233	+	117019	117040	10.6016840463207	18.0309092529651
31831	4208	4216	28	1.05510269434122e-05	1233	+	117019	117047	10.6016840463207	35.601182027258
31832	4208	4217	35	0.00615466986451112	1233	+	117019	117054	10.6016840463207	83.3157584794145
31835	4208	4220	53	0.00435313863426361	1233	+	117019	117072	10.6016840463207	26.3871218432779
31836	4208	4221	59	0.0293842394627255	1233	+	117019	117078	10.6016840463207	22.6950464618421
31837	4208	4222	63	0.0473187729420532	1233	+	117019	117082	10.6016840463207	22.8007087822719
31838	4208	4223	65	2.48275728351177e-06	1233	+	117019	117084	10.6016840463207	25.2856050927512
31840	4208	4225	91	0.00214552441245891	1233	+	117019	117110	10.6016840463207	20.8870827076883
31841	4208	4226	93	0.0199466149561385	1233	+	117019	117112	10.6016840463207	45.0630836973648
31842	4208	4227	96	0.0199466149561385	1233	+	117019	117115	10.6016840463207	21.5989142369937
31843	4208	4228	98	0.00435313863426361	1233	+	117019	117117	10.6016840463207	25.5551021211375
31845	4208	4230	105	4.30925409103666e-05	1233	+	117019	117124	10.6016840463207	69.0622182089046
31847	4208	4232	120	1.18437925666903e-05	1233	+	117019	117139	10.6016840463207	78.7868718376872
31849	4208	4234	124	0.00580924845856136	1233	+	117019	117143	10.6016840463207	30.7654466761398
31850	4208	4235	125	0.000426980946722744	1233	+	117019	117144	10.6016840463207	35.8528965507059
31898	4210	4232	108	0.0738781174921314	1233	+	117031	117139	18.1395216885264	78.7868718376872
31906	4211	4216	13	0.00773039732121564	1233	+	117034	117047	13.4450896751025	35.601182027258
31907	4211	4217	20	0.0866702007351361	1233	+	117034	117054	13.4450896751025	83.3157584794145
31913	4211	4223	50	0.011928681664434	1233	+	117034	117084	13.4450896751025	25.2856050927512
31920	4211	4230	90	0.006818828635484	1233	+	117034	117124	13.4450896751025	69.0622182089046
31922	4211	4232	105	0.0034098430267997	1233	+	117034	117139	13.4450896751025	78.7868718376872
31925	4211	4235	110	0.0409712300257002	1233	+	117034	117144	13.4450896751025	35.8528965507059
32143	4224	4232	51	0.0698155130330546	1233	+	117088	117139	13.6857242801931	78.7868718376872
32238	4238	4244	27	0.0176247033753071	1234	+	118573	118600	79.8455990058217	22.7742111709381
32245	4238	4251	42	0.0679704455074649	1234	+	118573	118615	79.8455990058217	23.763309708783
32249	4238	4255	48	0.0176247033753071	1234	+	118573	118621	79.8455990058217	14.9674417521475
32251	4238	4257	51	0.0679704455074649	1234	+	118573	118624	79.8455990058217	20.7954917418389
32267	4239	4244	26	0.0701546733443763	1234	+	118574	118600	49.3919981671359	22.7742111709381
32278	4239	4255	47	0.0224520753974892	1234	+	118574	118621	49.3919981671359	14.9674417521475
32306	4240	4255	44	0.0624326832734522	1234	+	118577	118621	42.1941342730994	14.9674417521475
32417	4244	4264	82	0.0731574723353002	1234	+	118600	118682	22.7742111709381	644.32718925284
32557	4251	4264	67	0.0908977039027474	1234	+	118615	118682	23.763309708783	644.32718925284
32615	4255	4264	61	0.0176247033753071	1234	+	118621	118682	14.9674417521475	644.32718925284
32616	4255	4265	70	0.0731574723353002	1234	+	118621	118691	14.9674417521475	82.8979199123321
32638	4257	4264	58	0.0731574723353002	1234	+	118624	118682	20.7954917418389	644.32718925284
33035	4286	4292	18	0.0417852535428753	1236	+	130111	130129	23.2923112908266	80.0727619872852
33177	4314	4317	70	9.55459550058269e-05	1245	+	160806	160876	43.4368394044322	11.5948642615476
33199	4317	4318	4	7.35139591701017e-07	1245	+	160876	160880	11.5948642615476	37.1271256908136
33202	4317	4321	89	0	1245	+	160876	160965	11.5948642615476	70.5064198898688
33203	4317	4322	90	3.10805581271723e-08	1245	+	160876	160966	11.5948642615476	27.5884082776742
33217	4321	4322	1	0.0158891631357244	1245	+	160965	160966	70.5064198898688	27.5884082776742
33223	4325	4326	4	0.000999464778459469	1248	+	169181	169185	5.84047250197195	11.7588023093784
33224	4325	4327	17	0.0459027401685443	1248	+	169181	169198	5.84047250197195	8.74028713836704
33251	4344	4346	40	0.0265675207815241	1259	+	201679	201719	6.83256923824055	12.4411742799476
33252	4344	4347	162	0.0356476538374132	1259	+	201679	201841	6.83256923824055	10.496655382694
33545	4380	4391	26	0.0536592377016961	1263	+	218428	218454	34.9646702286012	16.7804950810557
33719	4386	4406	61	0.0941403173564125	1263	+	218441	218502	23.0626741957238	67.2461636388651
33779	4389	4400	17	0.098726064214047	1263	+	218451	218468	19.5223023574675	147.486169931046
33785	4389	4406	51	0.0517989326014447	1263	+	218451	218502	19.5223023574675	67.2461636388651
33811	4391	4393	3	0.0986548431399221	1263	+	218454	218457	16.7804950810557	39.3054159328055
33815	4391	4397	10	0.0869266921420767	1263	+	218454	218464	16.7804950810557	168.235172735327
33818	4391	4400	14	0.057504519490856	1263	+	218454	218468	16.7804950810557	147.486169931046
33824	4391	4406	48	0.022259903190295	1263	+	218454	218502	16.7804950810557	67.2461636388651
33827	4391	4409	57	0.0941403173564125	1263	+	218454	218511	16.7804950810557	44.1989710254802
33842	4392	4406	46	0.0796431501496914	1263	+	218456	218502	17.6334634690939	67.2461636388651
33947	4400	4403	14	0.0986548431399221	1263	+	218468	218482	147.486169931046	16.3559994583364
33974	4403	4406	20	0.0796431501496914	1263	+	218482	218502	16.3559994583364	67.2461636388651
34009	4414	4421	81	0.00199140111028484	1266	+	228761	228842	9.78232661119152	28.0351298523793
34016	4415	4421	77	0.0554132641599656	1266	+	228765	228842	11.5199849696163	28.0351298523793
34031	4418	4421	26	0.0501129797122255	1266	+	228816	228842	12.1665739535822	28.0351298523793
34034	4419	4421	20	0.0501129797122255	1266	+	228822	228842	11.9124933317512	28.0351298523793
34036	4420	4421	16	0.0373499355339804	1266	+	228826	228842	10.6185889904328	28.0351298523793
34392	4470	4471	8	0.0236112821162966	1277	+	253803	253811	14.5954907078005	7.36860033134564
34393	4470	4472	13	0.0236112821162966	1277	+	253803	253816	14.5954907078005	7.18143949484157
34610	4499	4504	21	0.0723746559126363	1284	+	289606	289627	12.3229771960538	24.3539383991141
34682	4518	4520	36	0.0274339127192181	1287	+	298345	298381	8.75626070457067	21.7987446971586
34720	4524	4528	20	0.0650762561605755	1289	+	302290	302310	14.8984565129698	31.3960880625131
34721	4524	4529	24	0.0304517843964569	1289	+	302290	302314	14.8984565129698	36.289164374468
34722	4524	4530	27	0.051458896035451	1289	+	302290	302317	14.8984565129698	54.0800515805398
34723	4524	4531	28	0.0930113689999775	1289	+	302290	302318	14.8984565129698	28.233550384834
34726	4525	4526	7	0.0650762561605755	1289	+	302292	302299	13.0777809289136	49.1668457931502
34728	4525	4528	18	0.035371960434929	1289	+	302292	302310	13.0777809289136	31.3960880625131
34729	4525	4529	22	0.0190875824813135	1289	+	302292	302314	13.0777809289136	36.289164374468
34730	4525	4530	25	0.0304517843964569	1289	+	302292	302317	13.0777809289136	54.0800515805398
34731	4525	4531	26	0.0573934357959001	1289	+	302292	302318	13.0777809289136	28.233550384834
34741	4527	4528	10	0.0891184160533648	1289	+	302300	302310	16.9638049510492	31.3960880625131
34742	4527	4529	14	0.0304517843964569	1289	+	302300	302314	16.9638049510492	36.289164374468
34743	4527	4530	17	0.0650762561605755	1289	+	302300	302317	16.9638049510492	54.0800515805398
34860	4538	4539	4	0.081599850766092	1291	+	306643	306647	18.5061566386199	10.4735335633755
34864	4538	4543	19	0.0198831628696021	1291	+	306643	306662	18.5061566386199	48.6517120524715
34874	4538	4553	61	0.0391604391974852	1291	+	306643	306704	18.5061566386199	109.663980953851
34884	4539	4542	14	0.0128139106433532	1291	+	306647	306661	10.4735335633755	32.1952647694915
34885	4539	4543	15	2.18334838029133e-05	1291	+	306647	306662	10.4735335633755	48.6517120524715
34886	4539	4544	16	0.000369824518060446	1291	+	306647	306663	10.4735335633755	33.989348607336
34887	4539	4545	17	0.0391604391974852	1291	+	306647	306664	10.4735335633755	35.3887914220144
34889	4539	4547	28	0.0514397305538517	1291	+	306647	306675	10.4735335633755	27.781745986494
34890	4539	4548	31	0.00730664020128968	1291	+	306647	306678	10.4735335633755	37.3917275326383
34891	4539	4549	32	0.00820960574947496	1291	+	306647	306679	10.4735335633755	28.3108470342775
34893	4539	4551	37	0.00483828507470339	1291	+	306647	306684	10.4735335633755	32.5756631021954
34894	4539	4552	38	0.0128139106433532	1291	+	306647	306685	10.4735335633755	23.3894798609476
34895	4539	4553	57	0.000301357607033616	1291	+	306647	306704	10.4735335633755	109.663980953851
34896	4539	4554	58	0.000507405457712329	1291	+	306647	306705	10.4735335633755	37.0438998376317
34905	4540	4543	6	0.0262630830768118	1291	+	306656	306662	14.4025040500918	48.6517120524715
34906	4540	4544	7	0.0834578212043807	1291	+	306656	306663	14.4025040500918	33.989348607336
34915	4540	4553	48	0.0262630830768118	1291	+	306656	306704	14.4025040500918	109.663980953851
34916	4540	4554	49	0.0810252458990413	1291	+	306656	306705	14.4025040500918	37.0438998376317
34923	4541	4542	4	0.0262630830768118	1291	+	306657	306661	12.0038830404895	32.1952647694915
34924	4541	4543	5	1.13479195020805e-05	1291	+	306657	306662	12.0038830404895	48.6517120524715
34925	4541	4544	6	0.000369824518060446	1291	+	306657	306663	12.0038830404895	33.989348607336
34926	4541	4545	7	0.0764781453752057	1291	+	306657	306664	12.0038830404895	35.3887914220144
34928	4541	4547	18	0.0996274890473915	1291	+	306657	306675	12.0038830404895	27.781745986494
34929	4541	4548	21	0.0130233408706155	1291	+	306657	306678	12.0038830404895	37.3917275326383
34930	4541	4549	22	0.0138726192869538	1291	+	306657	306679	12.0038830404895	28.3108470342775
34932	4541	4551	27	0.00840595611047693	1291	+	306657	306684	12.0038830404895	32.5756631021954
34933	4541	4552	28	0.0262630830768118	1291	+	306657	306685	12.0038830404895	23.3894798609476
34934	4541	4553	47	0.000369824518060446	1291	+	306657	306704	12.0038830404895	109.663980953851
34935	4541	4554	48	0.000630090021071603	1291	+	306657	306705	12.0038830404895	37.0438998376317
34962	4543	4546	10	0.0574236021176236	1291	+	306662	306672	48.6517120524715	17.3042316216531
34968	4543	4552	23	0.0658607139184914	1291	+	306662	306685	48.6517120524715	23.3894798609476
35014	4546	4553	32	0.0555371770713815	1291	+	306672	306704	17.3042316216531	109.663980953851
35139	4568	4576	88	0.067131057272794	1292	+	309507	309595	10.7612596335677	78.0827444517257
35152	4570	4576	80	0.0452382108503258	1292	+	309515	309595	10.6713047411557	78.0827444517257
35164	4573	4576	72	0.0057039243962298	1292	+	309523	309595	8.76172433134968	78.0827444517257
35167	4575	4576	66	0.00774713513061798	1292	+	309529	309595	8.97410622693535	78.0827444517257
35792	4640	4641	1	2.67172084815748e-05	1311	+	372029	372030	31.0210288824559	9.11688692627789
35793	4640	4642	3	0.0198787347948954	1311	+	372029	372032	31.0210288824559	10.8360774867741
35794	4640	4643	6	0.00354840080975651	1311	+	372029	372035	31.0210288824559	10.0835159349618
35795	4640	4644	8	5.75722323121752e-05	1311	+	372029	372037	31.0210288824559	8.78201124861129
35796	4640	4645	12	0.00211781727471488	1311	+	372029	372041	31.0210288824559	9.8044097964572
35797	4640	4646	13	0.00147408173411634	1311	+	372029	372042	31.0210288824559	10.3350650460528
35813	4647	4648	3	0.0417264582767238	1312	+	372652	372655	8.50185081564616	5.38489567516131
35953	4662	4670	150	0.0970607613464521	1316	+	400792	400942	11.9928140254242	30.3980829255761
36002	4677	4679	24	0.0103079609153811	1325	+	428572	428596	7.87740899811639	82.7303358624636
36004	4678	4679	4	0.0103079609153811	1325	+	428592	428596	11.8283184043889	82.7303358624636
36040	4688	4695	65	0.0337989936205202	1329	+	439432	439497	8.03217623812521	13.9424382112831
36046	4689	4695	59	0.000434128201392547	1329	+	439438	439497	7.1163966225772	13.9424382112831
36051	4690	4695	58	0.091237217602251	1329	+	439439	439497	8.19879014241021	13.9424382112831
36055	4691	4695	55	0.0136672383344361	1329	+	439442	439497	6.78662151975011	13.9424382112831
36058	4692	4695	49	0.0538016553481156	1329	+	439448	439497	8.28519603537677	13.9424382112831
36060	4693	4695	37	0.000434128201392547	1329	+	439460	439497	6.71870614484313	13.9424382112831
36061	4694	4695	29	0.0177299750691379	1329	+	439468	439497	6.18447791461683	13.9424382112831
36848	4803	4804	6	0.0863951262308285	1357	+	509556	509562	20.8988946816703	13.2343219245626
36854	4804	4805	10	0.0863951262308285	1357	+	509562	509572	13.2343219245626	27.5075829509539
36856	4804	4807	25	0.0354299392287237	1357	+	509562	509587	13.2343219245626	25.7553729444773
36857	4804	4808	27	4.888711971196e-05	1357	+	509562	509589	13.2343219245626	38.9387818200079
36858	4804	4809	28	4.83663091490616e-05	1357	+	509562	509590	13.2343219245626	28.2289116417575
36987	4820	4823	13	0.0568829056339258	1360	+	527294	527307	11.0696202706521	26.1439518480452
37112	4859	4860	135	0.0108627525075224	1374	+	578294	578429	15.0434408311092	8.5891998862316
37116	4859	4864	155	0.000787674006639261	1374	+	578294	578449	15.0434408311092	7.66565619957604
37122	4860	4865	38	0.0108627525075224	1374	+	578429	578467	8.5891998862316	19.1972103165901
37132	4864	4865	18	0.0016562543610112	1374	+	578449	578467	7.66565619957604	19.1972103165901
37139	4869	4873	11	0.0170088883580525	1376	+	580515	580526	15.0931417861997	294.84174931819
37140	4869	4874	12	0.00804905885184742	1376	+	580515	580527	15.0931417861997	79.6653918504555
37141	4869	4875	14	0.0376397668273794	1376	+	580515	580529	15.0931417861997	47.8957119696016
37147	4869	4881	28	0.0246014410029958	1376	+	580515	580543	15.0931417861997	47.8310317605792
37160	4870	4873	7	0.045834864512077	1376	+	580519	580526	15.5144916087292	294.84174931819
37161	4870	4874	8	0.042361558254731	1376	+	580519	580527	15.5144916087292	79.6653918504555
37228	4873	4884	27	0.0333132882118213	1376	+	580526	580553	294.84174931819	20.367313137598
37229	4873	4885	30	0.0333132882118213	1376	+	580526	580556	294.84174931819	17.0188004532229
37230	4873	4886	31	0.0182883657128035	1376	+	580526	580557	294.84174931819	12.2422509320985
37231	4873	4887	32	0.0147342097267575	1376	+	580526	580558	294.84174931819	16.9497796339935
37233	4873	4889	35	0.0182883657128035	1376	+	580526	580561	294.84174931819	16.1045358311356
37235	4873	4891	41	0.032470833425032	1376	+	580526	580567	294.84174931819	18.9243380729396
37245	4874	4884	26	0.00804905885184742	1376	+	580527	580553	79.6653918504555	20.367313137598
37246	4874	4885	29	0.018844757304342	1376	+	580527	580556	79.6653918504555	17.0188004532229
37247	4874	4886	30	0.0170088883580525	1376	+	580527	580557	79.6653918504555	12.2422509320985
37248	4874	4887	31	0.00220036551389979	1376	+	580527	580558	79.6653918504555	16.9497796339935
37250	4874	4889	34	0.00804905885184742	1376	+	580527	580561	79.6653918504555	16.1045358311356
37252	4874	4891	40	0.0112090507945766	1376	+	580527	580567	79.6653918504555	18.9243380729396
37263	4875	4886	28	0.041902371671009	1376	+	580529	580557	47.8957119696016	12.2422509320985
37264	4875	4887	29	0.0295715066362804	1376	+	580529	580558	47.8957119696016	16.9497796339935
37266	4875	4889	32	0.041902371671009	1376	+	580529	580561	47.8957119696016	16.1045358311356
37268	4875	4891	38	0.096688992639072	1376	+	580529	580567	47.8957119696016	18.9243380729396
37293	4877	4887	24	0.096688992639072	1376	+	580534	580558	32.4263018138406	16.9497796339935
37336	4881	4884	10	0.0356150629469393	1376	+	580543	580553	47.8310317605792	20.367313137598
37337	4881	4885	13	0.0627767539989606	1376	+	580543	580556	47.8310317605792	17.0188004532229
37338	4881	4886	14	0.0348255159348997	1376	+	580543	580557	47.8310317605792	12.2422509320985
37339	4881	4887	15	0.0122394197061324	1376	+	580543	580558	47.8310317605792	16.9497796339935
37341	4881	4889	18	0.0250441601628931	1376	+	580543	580561	47.8310317605792	16.1045358311356
37343	4881	4891	24	0.0415592642020418	1376	+	580543	580567	47.8310317605792	18.9243380729396
37401	4899	4906	262	0.0986912649443755	1384	+	601861	602123	680.552609424153	14.2473200985959
37751	4932	4934	27	0.0136200269353139	1391	+	630671	630698	8.2437993125012	5.5963490434351
38026	5007	5015	77	0.0697343321635205	1420	+	766543	766620	15.962383857063	7.3458776612288
38535	5122	5125	104	0.00524890496036878	1456	+	888993	889097	7.13081714191661	11.9283851211959
38557	5127	5130	18	0.0357921982533241	1458	+	893962	893980	8.44245641429004	13.1980489289303
38559	5127	5132	49	1.0231106362113e-07	1458	+	893962	894011	8.44245641429004	28.5800716678705
38561	5127	5134	55	0.000111666338617885	1458	+	893962	894017	8.44245641429004	20.7746684592964
38562	5127	5135	56	2.30973148469941e-06	1458	+	893962	894018	8.44245641429004	20.5684837175576
38563	5127	5136	57	1.94004811938776e-06	1458	+	893962	894019	8.44245641429004	23.2155733116184
38564	5127	5137	58	0.0111383401157715	1458	+	893962	894020	8.44245641429004	26.6708130058747
38565	5127	5138	59	0.000715415471502038	1458	+	893962	894021	8.44245641429004	23.8243401715584
38566	5127	5139	60	3.30161673289808e-07	1458	+	893962	894022	8.44245641429004	30.9318000486807
38567	5127	5140	61	3.30161673289808e-07	1458	+	893962	894023	8.44245641429004	25.0554186389695
38568	5127	5141	62	6.32146547108192e-07	1458	+	893962	894024	8.44245641429004	37.2811678138049
38586	5129	5132	34	0.0268316624152188	1458	+	893977	894011	11.0048128920658	28.5800716678705
38590	5129	5136	42	0.0725795558266625	1458	+	893977	894019	11.0048128920658	23.2155733116184
38593	5129	5139	45	0.0268316624152188	1458	+	893977	894022	11.0048128920658	30.9318000486807
38594	5129	5140	46	0.0466125980105956	1458	+	893977	894023	11.0048128920658	25.0554186389695
38595	5129	5141	47	0.0204892569818858	1458	+	893977	894024	11.0048128920658	37.2811678138049
38598	5130	5132	31	0.0145080275785491	1458	+	893980	894011	13.1980489289303	28.5800716678705
38602	5130	5136	39	0.0725795558266625	1458	+	893980	894019	13.1980489289303	23.2155733116184
38605	5130	5139	42	0.0190412490523357	1458	+	893980	894022	13.1980489289303	30.9318000486807
38606	5130	5140	43	0.0342115907975111	1458	+	893980	894023	13.1980489289303	25.0554186389695
38607	5130	5141	44	0.0153568941096645	1458	+	893980	894024	13.1980489289303	37.2811678138049
38790	5165	5169	39	0.0171665193901148	1465	+	917231	917270	52.8819740445613	17.6946881197207
38870	5169	5183	52	0.0171665193901148	1465	+	917270	917322	17.6946881197207	392.47357120566
39018	5226	5227	7	0.0531941532997459	1501	+	1057755	1057762	10.2879019786648	7.49672816527912
39019	5226	5228	14	0.0450806025296091	1501	+	1057755	1057769	10.2879019786648	7.28044946457392
39394	5279	5286	41	0.00335224461966876	1525	+	1144912	1144953	23.0120048843296	11.0028852392135
39434	5284	5286	22	0.00335224461966876	1525	+	1144931	1144953	18.0502125428739	11.0028852392135
39456	5293	5294	7	0.000432083754367207	1535	+	1170259	1170266	6.66232013785319	16.818303847737
39491	5301	5309	28	0.0792410429150181	1539	+	1184308	1184336	17.9301000145172	10.6618841199867
39493	5301	5311	46	0.0268157120110413	1539	+	1184308	1184354	17.9301000145172	8.04634546725554
39515	5302	5311	43	0.0689876213690543	1539	+	1184311	1184354	22.6793719512643	8.04634546725554
39610	5307	5311	21	0.0792410429150181	1539	+	1184333	1184354	16.503771618168	8.04634546725554
39626	5308	5311	20	0.0689876213690543	1539	+	1184334	1184354	36.6026173540342	8.04634546725554
39653	5309	5323	196	0.0792410429150181	1539	+	1184336	1184532	10.6618841199867	22.9824369043304
39676	5311	5319	164	0.070462406277369	1539	+	1184354	1184518	8.04634546725554	15.6874816489583
39680	5311	5323	178	0.0268157120110413	1539	+	1184354	1184532	8.04634546725554	22.9824369043304
39681	5311	5324	179	0.0689876213690543	1539	+	1184354	1184533	8.04634546725554	54.7636108466247
40124	5356	5361	110	0.0457489056631958	1547	+	1213653	1213763	8.44210384934389	17.6619557892573
40130	5357	5361	107	0.0174260450005104	1547	+	1213656	1213763	7.17608669654841	17.6619557892573
40135	5358	5361	88	0.0174260450005104	1547	+	1213675	1213763	7.75408728116021	17.6619557892573
40149	5364	5366	7	0.0285213261383355	1548	+	1214986	1214993	16.1779127879827	28.7300502822817
40150	5364	5367	16	0.000292969958862077	1548	+	1214986	1215002	16.1779127879827	62.2930481633531
40151	5364	5368	17	0.000941445792191464	1548	+	1214986	1215003	16.1779127879827	45.0439535570367
40153	5364	5370	27	0.00391372333692441	1548	+	1214986	1215013	16.1779127879827	43.4810264842513
40155	5365	5367	10	0.0623043283724322	1548	+	1214992	1215002	22.5223236482768	62.2930481633531
40159	5366	5367	9	0.0451059753591972	1548	+	1214993	1215002	28.7300502822817	62.2930481633531
40161	5366	5369	17	0.0623043283724322	1548	+	1214993	1215010	28.7300502822817	14.6282761372938
40164	5367	5369	8	0.00391372333692441	1548	+	1215002	1215010	62.2930481633531	14.6282761372938
40166	5368	5369	7	0.0102366194128672	1548	+	1215003	1215010	45.0439535570367	14.6282761372938
40168	5369	5370	3	0.0168851619143733	1548	+	1215010	1215013	14.6282761372938	43.4810264842513
40185	5383	5387	221	0.00911912188964248	1553	+	1228967	1229188	35.2996958364981	8.56313047368576
40187	5383	5389	232	0.0214199166841277	1553	+	1228967	1229199	35.2996958364981	10.1130548650775
40188	5383	5390	236	0.0654984951045854	1553	+	1228967	1229203	35.2996958364981	11.8913038406798
40189	5383	5391	237	0.0180653489109935	1553	+	1228967	1229204	35.2996958364981	9.99161340695213
40204	5384	5387	213	0.0313250685545985	1553	+	1228975	1229188	19.594536708863	8.56313047368576
40206	5384	5389	224	0.0921792580463529	1553	+	1228975	1229199	19.594536708863	10.1130548650775
40208	5384	5391	229	0.0763038053185853	1553	+	1228975	1229204	19.594536708863	9.99161340695213
40222	5385	5387	43	0.00879670508592112	1553	+	1229145	1229188	39.5221041073613	8.56313047368576
40224	5385	5389	54	0.0199624674356127	1553	+	1229145	1229199	39.5221041073613	10.1130548650775
40225	5385	5390	58	0.0561592970118343	1553	+	1229145	1229203	39.5221041073613	11.8913038406798
40226	5385	5391	59	0.018029202474612	1553	+	1229145	1229204	39.5221041073613	9.99161340695213
40256	5387	5388	10	0.0219635729926937	1553	+	1229188	1229198	8.56313047368576	22.3659820416348
40260	5387	5392	21	0.0296167124636606	1553	+	1229188	1229209	8.56313047368576	25.1365559653638
40261	5387	5393	100	0.0898025616295751	1553	+	1229188	1229288	8.56313047368576	17.623884643017
40263	5387	5395	111	0.0110137109219106	1553	+	1229188	1229299	8.56313047368576	23.0066669215238
40264	5387	5396	116	0.0296167124636606	1553	+	1229188	1229304	8.56313047368576	19.0042665802101
40265	5387	5397	129	0.0828688255449306	1553	+	1229188	1229317	8.56313047368576	15.1137456391166
40266	5387	5398	131	0.0435330633099231	1553	+	1229188	1229319	8.56313047368576	19.1746169931511
40267	5387	5399	138	0.030280336878864	1553	+	1229188	1229326	8.56313047368576	20.2943316606821
40270	5387	5402	178	0.00475880398692397	1553	+	1229188	1229366	8.56313047368576	26.5398265079284
40272	5388	5389	1	0.0678077848649226	1553	+	1229198	1229199	22.3659820416348	10.1130548650775
40274	5388	5391	6	0.0541771198138038	1553	+	1229198	1229204	22.3659820416348	9.99161340695213
40289	5389	5392	10	0.0783048758552725	1553	+	1229199	1229209	10.1130548650775	25.1365559653638
40292	5389	5395	100	0.0296167124636606	1553	+	1229199	1229299	10.1130548650775	23.0066669215238
40293	5389	5396	105	0.0874237899274096	1553	+	1229199	1229304	10.1130548650775	19.0042665802101
40296	5389	5399	127	0.0882924141663229	1553	+	1229199	1229326	10.1130548650775	20.2943316606821
40299	5389	5402	167	0.0147990414792389	1553	+	1229199	1229366	10.1130548650775	26.5398265079284
40305	5390	5395	96	0.093845382449365	1553	+	1229203	1229299	11.8913038406798	23.0066669215238
40312	5390	5402	163	0.0435330633099231	1553	+	1229203	1229366	11.8913038406798	26.5398265079284
40314	5391	5392	5	0.0697137888740183	1553	+	1229204	1229209	9.99161340695213	25.1365559653638
40317	5391	5395	95	0.0214199166841277	1553	+	1229204	1229299	9.99161340695213	23.0066669215238
40318	5391	5396	100	0.0704084759829295	1553	+	1229204	1229304	9.99161340695213	19.0042665802101
40320	5391	5398	115	0.0957950466824124	1553	+	1229204	1229319	9.99161340695213	19.1746169931511
40321	5391	5399	122	0.0722445188162368	1553	+	1229204	1229326	9.99161340695213	20.2943316606821
40324	5391	5402	162	0.0100288032588889	1553	+	1229204	1229366	9.99161340695213	26.5398265079284
40375	5397	5402	49	0.0704084759829295	1553	+	1229317	1229366	15.1137456391166	26.5398265079284
40601	5443	5445	21	0.000216094356760621	1563	+	1251754	1251775	16.1615873507151	35.9145559584009
40606	5447	5448	5	0.019252634572259	1567	+	1263048	1263053	8.13473603583887	6.06166802148615
40624	5456	5457	23	0.00544461397795037	1570	+	1269500	1269523	9.1836845118378	4.87190942302386
40667	5472	5481	13	0.0357323326088146	1581	+	1302180	1302193	35.7302234059386	15.7644910748833
40672	5472	5486	28	0.0357323326088146	1581	+	1302180	1302208	35.7302234059386	14.4723843360924
40673	5472	5487	30	0.0746132403996023	1581	+	1302180	1302210	35.7302234059386	13.7708660258699
40676	5472	5490	33	0.0357323326088146	1581	+	1302180	1302213	35.7302234059386	16.412155996921
40679	5472	5493	39	0.0900567782529788	1581	+	1302180	1302219	35.7302234059386	16.1338306663272
40687	5473	5481	12	0.0900567782529788	1581	+	1302181	1302193	23.8689967299741	15.7644910748833
40692	5473	5486	27	0.0746132403996023	1581	+	1302181	1302208	23.8689967299741	14.4723843360924
40696	5473	5490	32	0.096286255025278	1581	+	1302181	1302213	23.8689967299741	16.412155996921
40706	5474	5481	11	0.0853174508042731	1581	+	1302182	1302193	78.353915412359	15.7644910748833
40711	5474	5486	26	0.072410509385649	1581	+	1302182	1302208	78.353915412359	14.4723843360924
40712	5474	5487	28	0.0853174508042731	1581	+	1302182	1302210	78.353915412359	13.7708660258699
40715	5474	5490	31	0.0900567782529788	1581	+	1302182	1302213	78.353915412359	16.412155996921
40741	5476	5481	9	0.072410509385649	1581	+	1302184	1302193	26.9527170698496	15.7644910748833
40746	5476	5486	24	0.0536807922923596	1581	+	1302184	1302208	26.9527170698496	14.4723843360924
40750	5476	5490	29	0.072410509385649	1581	+	1302184	1302213	26.9527170698496	16.412155996921
40777	5478	5486	22	0.0900567782529788	1581	+	1302186	1302208	23.75121695534	14.4723843360924
40818	5481	5488	18	0.0900567782529788	1581	+	1302193	1302211	15.7644910748833	30.7780714070415
40863	5486	5488	3	0.0746132403996023	1581	+	1302208	1302211	14.4723843360924	30.7780714070415
40864	5486	5489	4	0.0900567782529788	1581	+	1302208	1302212	14.4723843360924	31.8177397505375
41251	5538	5543	27	0.00252497133720242	1599	+	1360881	1360908	22.3912636669416	1992.31144479477
41252	5538	5544	28	0.0436177914531354	1599	+	1360881	1360909	22.3912636669416	76.6053832149942
41255	5538	5547	31	0.0352776418013455	1599	+	1360881	1360912	22.3912636669416	77.8937038731929
41256	5538	5548	32	0.0123940570446145	1599	+	1360881	1360913	22.3912636669416	164.511913644033
41259	5538	5551	37	0.0317561161519151	1599	+	1360881	1360918	22.3912636669416	108.413770479537
41262	5538	5554	40	0.0991678138740374	1599	+	1360881	1360921	22.3912636669416	84.5477735854389
41267	5539	5543	23	0.0352776418013455	1599	+	1360885	1360908	25.4904333003094	1992.31144479477
41272	5539	5548	28	0.0991678138740374	1599	+	1360885	1360913	25.4904333003094	164.511913644033
41296	5541	5543	14	0.0352776418013455	1599	+	1360894	1360908	35.8147440518036	1992.31144479477
41331	5543	5553	12	0.0317561161519151	1599	+	1360908	1360920	1992.31144479477	34.5204299188017
41376	5548	5553	7	0.0991678138740374	1599	+	1360913	1360920	164.511913644033	34.5204299188017
41464	5567	5568	125	0.0605801030993889	1601	+	1364941	1365066	6.93622943685782	18.2199247194023
41573	5597	5601	128	0.00362027298983603	1612	+	1402662	1402790	5.93023786142849	12.3181900116019
41577	5599	5600	12	0.0708686252047926	1612	+	1402680	1402692	5.52549656555277	9.44950695566856
41578	5599	5601	110	0.000864212818645349	1612	+	1402680	1402790	5.52549656555277	12.3181900116019
41594	5608	5614	41	0.00324381138250285	1620	+	1422595	1422636	580.984314305995	13.584675520452
41617	5617	5618	17	0.00605788439590338	1624	+	1435942	1435959	6.50196290536256	12.3782025613285
41933	5651	5652	1	0.0143853172358156	1636	+	1471526	1471527	37.2901910575169	12.889609681015
41934	5651	5653	3	0.00140941929490523	1636	+	1471526	1471529	37.2901910575169	11.5064499902514
41936	5651	5655	22	0.000775237381727578	1636	+	1471526	1471548	37.2901910575169	9.79716780182198
41944	5653	5656	23	0.0866855786496769	1636	+	1471529	1471552	11.5064499902514	36.3578698228584
41947	5655	5656	4	0.0329708484939257	1636	+	1471548	1471552	9.79716780182198	36.3578698228584
41999	5669	5673	12	0.0653002896125088	1640	+	1481044	1481056	7.58942673357311	13.5451424092835
42002	5669	5676	72	0.0578241634362362	1640	+	1481044	1481116	7.58942673357311	19.7436458733397
42166	5721	5733	155	0.00276680870603951	1672	-	52485	52640	22.2470671084437	10.1325371275475
42184	5722	5733	154	0.00533350272023852	1672	-	52486	52640	27.7597272831702	10.1325371275475
42196	5723	5728	126	0.0336902472013049	1672	-	52498	52624	61.8145679415975	15.4318387367159
42198	5723	5730	133	0.0355306667165515	1672	-	52498	52631	61.8145679415975	14.133092831841
42200	5723	5732	139	0.0831707100963031	1672	-	52498	52637	61.8145679415975	14.838040175353
42201	5723	5733	142	1.54111779893107e-05	1672	-	52498	52640	61.8145679415975	10.1325371275475
42202	5723	5734	143	0.0450364281564655	1672	-	52498	52641	61.8145679415975	13.2036402709149
42217	5724	5733	136	0.000562173763852443	1672	-	52504	52640	44.123608660446	10.1325371275475
42232	5725	5733	38	0.00818981609255476	1672	-	52602	52640	65.6203991588576	10.1325371275475
42246	5726	5733	30	0.0355306667165515	1672	-	52610	52640	42.4710879389754	10.1325371275475
42259	5727	5733	24	0.000562173763852443	1672	-	52616	52640	36.2794410026275	10.1325371275475
42282	5729	5733	15	0.0676004577670637	1672	-	52625	52640	21.7320243267365	10.1325371275475
42301	5731	5733	7	0.00533350272023852	1672	-	52633	52640	36.1308038509587	10.1325371275475
42318	5733	5735	8	0.00960410322532838	1672	-	52640	52648	10.1325371275475	23.3940902198761
42856	5825	5827	18	0.0589942269518438	1705	-	166060	166078	270.298767009869	18.1647113221576
42865	5825	5836	89	0.0849352732957453	1705	-	166060	166149	270.298767009869	21.671899213168
42872	5826	5827	10	0.0589942269518438	1705	-	166068	166078	239.349620807217	18.1647113221576
42881	5826	5836	81	0.0619330346823019	1705	-	166068	166149	239.349620807217	21.671899213168
43125	5863	5873	65	0.0124847251602848	1715	-	194163	194228	28.9624643289179	9.37079637666534
43149	5866	5873	11	0.000652202146847654	1715	-	194217	194228	16.5146196862818	9.37079637666534
43155	5867	5873	10	0.00774285192352808	1715	-	194218	194228	31.8964082291526	9.37079637666534
43160	5868	5873	9	0.0002143634735563	1715	-	194219	194228	18.3370967332647	9.37079637666534
43164	5869	5873	8	0.0190443624067194	1715	-	194220	194228	14.6458258658601	9.37079637666534
43167	5870	5873	7	0.00321153662260543	1715	-	194221	194228	16.2477279604557	9.37079637666534
43249	5896	5911	80	0.0350831971798642	1728	-	235519	235599	8.79835541254996	56.8820083892998
43264	5897	5911	70	0.0177108729833474	1728	-	235529	235599	12.3813104005447	56.8820083892998
43278	5898	5911	65	7.01926637693973e-05	1728	-	235534	235599	10.4939217143404	56.8820083892998
43314	5901	5911	61	0.000510316645851105	1728	-	235538	235599	9.83193720305855	56.8820083892998
43333	5903	5911	57	7.01926637693973e-05	1728	-	235542	235599	10.052176067597	56.8820083892998
43341	5904	5911	55	0.0754906089360426	1728	-	235544	235599	10.9014058658452	56.8820083892998
43348	5905	5911	52	0.0124493631971525	1728	-	235547	235599	11.050557857742	56.8820083892998
43354	5906	5911	48	0.000895473530004409	1728	-	235551	235599	12.4680501466172	56.8820083892998
43359	5907	5911	47	0.039712763731946	1728	-	235552	235599	14.8803107022599	56.8820083892998
43373	5913	5916	13	0.00816058275126341	1729	-	237431	237444	8.91572994322267	13.4795873343277
43375	5913	5918	17	0.000596474866810581	1729	-	237431	237448	8.91572994322267	16.9474568280779
43377	5913	5920	38	0.000596474866810581	1729	-	237431	237469	8.91572994322267	31.1461116310655
43390	5915	5920	28	0.0281146834270385	1729	-	237441	237469	9.49519203410692	31.1461116310655
43399	5917	5920	23	0.0914124372361235	1729	-	237446	237469	11.6236477642575	31.1461116310655
43590	5946	5948	22	0.000196332350273387	1739	-	258558	258580	9.47660589501571	165.809945492809
43591	5946	5949	24	0.0593273150322409	1739	-	258558	258582	9.47660589501571	20.6822122095232
43595	5946	5953	70	0.00553381094597825	1739	-	258558	258628	9.47660589501571	49.6360722812331
43705	5968	5969	3	0.0715272650367592	1746	-	269312	269315	60.2781958284051	26.3578018831813
43715	5968	5979	28	0.0711920226904447	1746	-	269312	269340	60.2781958284051	25.0952236927488
43717	5968	5981	30	0.0715272650367592	1746	-	269312	269342	60.2781958284051	19.0104123417337
43718	5968	5982	31	0.0262614351368509	1746	-	269312	269343	60.2781958284051	22.2126912110214
43720	5968	5984	33	0.0715272650367592	1746	-	269312	269345	60.2781958284051	25.8183342759246
43721	5968	5985	34	0.0715272650367592	1746	-	269312	269346	60.2781958284051	15.0214732923219
43742	5969	5987	33	0.0715272650367592	1746	-	269315	269348	26.3578018831813	269.407566786721
43752	5970	5979	24	0.0968630457050671	1746	-	269316	269340	64.2135703576271	25.0952236927488
43754	5970	5981	26	0.0865749938958375	1746	-	269316	269342	64.2135703576271	19.0104123417337
43755	5970	5982	27	0.0586141606291511	1746	-	269316	269343	64.2135703576271	22.2126912110214
43758	5970	5985	30	0.0715272650367592	1746	-	269316	269346	64.2135703576271	15.0214732923219
43802	5973	5981	22	0.0988748834033318	1746	-	269320	269342	205.142704294401	19.0104123417337
43803	5973	5982	23	0.0917055647956175	1746	-	269320	269343	205.142704294401	22.2126912110214
43806	5973	5985	26	0.0715272650367592	1746	-	269320	269346	205.142704294401	15.0214732923219
43830	5975	5982	19	0.0988748834033318	1746	-	269324	269343	48.8118168457163	22.2126912110214
43877	5979	5987	8	0.0711920226904447	1746	-	269340	269348	25.0952236927488	269.407566786721
43892	5981	5987	6	0.0601263334444561	1746	-	269342	269348	19.0104123417337	269.407566786721
43898	5982	5987	5	0.0532491292050157	1746	-	269343	269348	22.2126912110214	269.407566786721
43907	5984	5987	3	0.0715272650367592	1746	-	269345	269348	25.8183342759246	269.407566786721
43910	5985	5987	2	0.0586141606291511	1746	-	269346	269348	15.0214732923219	269.407566786721
43969	6015	6018	13	0.000112406607929438	1770	-	332356	332369	9.81980237118768	60.4392949816126
43971	6015	6020	19	0.00630861171031927	1770	-	332356	332375	9.81980237118768	29.6953537424276
43975	6015	6024	39	0.00818701847016934	1770	-	332356	332395	9.81980237118768	38.5066916262003
43984	6017	6018	1	0.000112406607929438	1770	-	332368	332369	12.5916205970434	60.4392949816126
43986	6017	6020	7	0.0284473520169146	1770	-	332368	332375	12.5916205970434	29.6953537424276
43990	6017	6024	27	0.0390980187320338	1770	-	332368	332395	12.5916205970434	38.5066916262003
43991	6018	6019	4	0.00488210168657605	1770	-	332369	332373	60.4392949816126	15.3304214550182
43994	6018	6022	23	0.0755547552161961	1770	-	332369	332392	60.4392949816126	14.2225676984904
43995	6018	6023	25	0.00488210168657605	1770	-	332369	332394	60.4392949816126	15.2110764002396
44039	6034	6038	15	0.00117127427928576	1776	-	348559	348574	12.4274720273963	7.60939577653853
44046	6035	6038	14	0.0112578480000061	1776	-	348560	348574	15.6577812539456	7.60939577653853
44052	6036	6038	11	0.0121830664561149	1776	-	348563	348574	10.6784038330489	7.60939577653853
44278	6148	6150	26	0.0606567109564868	1846	+	29617	29643	6.18545482825676	10.7697950836605
44290	6152	6155	21	7.32372082978827e-08	1849	+	44976	44997	28.42045352992	12.1171982869803
44292	6152	6157	26	3.00613952930462e-06	1849	+	44976	45002	28.42045352992	12.3154232667956
44512	6196	6197	6	0.0843960574646661	1857	+	75452	75458	10.9930813401015	23.4521275375937
44517	6197	6198	6	0.0746346695230287	1857	+	75458	75464	23.4521275375937	9.44646296173779
44518	6197	6199	12	0.0843960574646661	1857	+	75458	75470	23.4521275375937	10.7507308399988
44549	6204	6206	8	0.0258948493643134	1859	+	79550	79558	9.378052262657	25.3677125981618
44557	6205	6206	4	0.0184629478309327	1859	+	79554	79558	8.96510976896151	25.3677125981618
44565	6206	6207	27	0.0582880006958892	1859	+	79558	79585	25.3677125981618	9.72930189072676
44566	6206	6208	35	0.0135189490811987	1859	+	79558	79593	25.3677125981618	8.79783807221784
44568	6206	6210	49	0.0209037460416937	1859	+	79558	79607	25.3677125981618	7.85024445585769
44571	6206	6213	69	0.0822571517703299	1859	+	79558	79627	25.3677125981618	9.6796777093257
44805	6267	6268	217	0.000960280994739326	1869	+	108306	108523	6.64879781726206	17.8387421557376
44877	6312	6314	24	0.0890588537417702	1890	+	164335	164359	11.9018017753279	8.04723146346493
45076	6337	6345	48	0.00985199172809637	1895	+	178540	178588	7.03310063103866	13.0533796926867
45078	6337	6347	51	4.10809108574162e-05	1895	+	178540	178591	7.03310063103866	16.5707833201569
45086	6338	6345	46	0.0103707559588955	1895	+	178542	178588	7.0943566093297	13.0533796926867
45088	6338	6347	49	4.10809108574162e-05	1895	+	178542	178591	7.0943566093297	16.5707833201569
45095	6339	6345	40	0.0103707559588955	1895	+	178548	178588	7.65995226886805	13.0533796926867
45097	6339	6347	43	4.484605625521e-06	1895	+	178548	178591	7.65995226886805	16.5707833201569
45105	6340	6347	32	0.00764796030265646	1895	+	178559	178591	9.01824404671294	16.5707833201569
45123	6343	6347	7	0.00525897887968245	1895	+	178584	178591	8.53772066897761	16.5707833201569
45194	6363	6368	15	0.0703711834660903	1905	+	201997	202012	46.3434567843136	20.4567871687891
45196	6363	6370	18	0.01534046838702	1905	+	201997	202015	46.3434567843136	20.6190519089158
45200	6363	6374	150	0.00109881557190761	1905	+	201997	202147	46.3434567843136	20.4780654023929
45201	6363	6375	155	0.00452354146785024	1905	+	201997	202152	46.3434567843136	17.8027419149528
45202	6363	6376	161	0.0396811785111178	1905	+	201997	202158	46.3434567843136	11.1912232779892
45206	6364	6368	10	0.0862754720348207	1905	+	202002	202012	316.207577959621	20.4567871687891
45208	6364	6370	13	0.0678047261760255	1905	+	202002	202015	316.207577959621	20.6190519089158
45212	6364	6374	145	0.0473981362474748	1905	+	202002	202147	316.207577959621	20.4780654023929
45213	6364	6375	150	0.0382126877886864	1905	+	202002	202152	316.207577959621	17.8027419149528
45214	6364	6376	156	0.0307781684957715	1905	+	202002	202158	316.207577959621	11.1912232779892
45224	6365	6375	149	0.0785497480670301	1905	+	202003	202152	82.1908717567833	17.8027419149528
45225	6365	6376	155	0.0473981362474748	1905	+	202003	202158	82.1908717567833	11.1912232779892
45229	6366	6370	11	0.0396811785111178	1905	+	202004	202015	40.371759348261	20.6190519089158
45233	6366	6374	143	0.00452354146785024	1905	+	202004	202147	40.371759348261	20.4780654023929
45234	6366	6375	148	0.0126846416312816	1905	+	202004	202152	40.371759348261	17.8027419149528
45235	6366	6376	154	0.0473981362474748	1905	+	202004	202158	40.371759348261	11.1912232779892
45380	6388	6393	25	0.00784865066090953	1910	+	213992	214017	27.3968867743385	11.7424714872278
45381	6388	6394	29	0.0360671321848861	1910	+	213992	214021	27.3968867743385	11.7362044415764
45441	6393	6399	30	0.0300432487868865	1910	+	214017	214047	11.7424714872278	22.3217654219369
45496	6415	6416	118	6.33850998874586e-05	1920	+	251229	251347	7.78779711304019	190.747686286562
45498	6416	6417	3	0.00356541013033906	1920	+	251347	251350	190.747686286562	9.02632868255446
45523	6436	6442	23	0.0292858691193101	1936	+	303320	303343	9.04027567972333	17.2850929613714
45529	6437	6442	13	0.0184236486498408	1936	+	303330	303343	8.31435276709047	17.2850929613714
45538	6439	6442	6	0.00189941898101198	1936	+	303337	303343	8.21316474788251	17.2850929613714
45539	6439	6443	16	0.0899665853575174	1936	+	303337	303353	8.21316474788251	13.6632521483252
45543	6441	6442	3	0.000765835061773856	1936	+	303340	303343	7.85277633529653	17.2850929613714
45544	6441	6443	13	0.0481538471672668	1936	+	303340	303353	7.85277633529653	13.6632521483252
45554	6445	6454	25	0.090076950911654	1938	+	307272	307297	88.7130760784689	21.5203763259567
45557	6445	6457	28	0.0469257699647517	1938	+	307272	307300	88.7130760784689	19.8163419811321
45560	6445	6460	34	0.0288041172444292	1938	+	307272	307306	88.7130760784689	20.81076433221
45598	6447	6449	2	0.090076950911654	1938	+	307288	307290	131.459932443826	27.0553910119985
45603	6447	6454	9	0.0635903914184987	1938	+	307288	307297	131.459932443826	21.5203763259567
45606	6447	6457	12	0.0288041172444292	1938	+	307288	307300	131.459932443826	19.8163419811321
45609	6447	6460	18	0.0244912365765697	1938	+	307288	307306	131.459932443826	20.81076433221
45658	6449	6464	31	0.090076950911654	1938	+	307290	307321	27.0553910119985	130.400594220967
45664	6449	6470	57	0.0884373888462397	1938	+	307290	307347	27.0553910119985	148.773161908441
45665	6449	6471	72	0.0658809267626778	1938	+	307290	307362	27.0553910119985	502.50539131916
45750	6454	6461	13	0.0737255243084951	1938	+	307297	307310	21.5203763259567	139.720634974844
45753	6454	6464	24	0.0635903914184987	1938	+	307297	307321	21.5203763259567	130.400594220967
45756	6454	6467	39	0.0815978245187122	1938	+	307297	307336	21.5203763259567	108.532670635703
45759	6454	6470	50	0.0625657006605744	1938	+	307297	307347	21.5203763259567	148.773161908441
45760	6454	6471	65	0.0456988860076927	1938	+	307297	307362	21.5203763259567	502.50539131916
45795	6457	6461	10	0.0438746067947717	1938	+	307300	307310	19.8163419811321	139.720634974844
45798	6457	6464	21	0.0288041172444292	1938	+	307300	307321	19.8163419811321	130.400594220967
45800	6457	6466	26	0.0658809267626778	1938	+	307300	307326	19.8163419811321	81.966521215029
45801	6457	6467	36	0.0451099003372541	1938	+	307300	307336	19.8163419811321	108.532670635703
45804	6457	6470	47	0.0288041172444292	1938	+	307300	307347	19.8163419811321	148.773161908441
45805	6457	6471	62	0.0288041172444292	1938	+	307300	307362	19.8163419811321	502.50539131916
45831	6460	6461	4	0.0288041172444292	1938	+	307306	307310	20.81076433221	139.720634974844
45834	6460	6464	15	0.0244912365765697	1938	+	307306	307321	20.81076433221	130.400594220967
45836	6460	6466	20	0.0490205626679391	1938	+	307306	307326	20.81076433221	81.966521215029
45837	6460	6467	30	0.0288041172444292	1938	+	307306	307336	20.81076433221	108.532670635703
45838	6460	6468	38	0.0676119194634148	1938	+	307306	307344	20.81076433221	49.6441800551166
45840	6460	6470	41	0.0244912365765697	1938	+	307306	307347	20.81076433221	148.773161908441
45841	6460	6471	56	0.0244912365765697	1938	+	307306	307362	20.81076433221	502.50539131916
45911	6477	6480	46	0.0304792909370125	1943	+	321940	321986	8.42182013642611	26.7175102870714
45914	6478	6480	42	0.0226475409318845	1943	+	321944	321986	8.70860567847282	26.7175102870714
45965	6491	6493	22	0.0357493758403447	1946	+	330323	330345	21.0941461831624	9.10439024718782
45982	6493	6497	19	0.0838249880020123	1946	+	330345	330364	9.10439024718782	16.7613586058356
45984	6493	6499	27	0.0117888642788855	1946	+	330345	330372	9.10439024718782	19.2984598544336
46117	6516	6538	107	0.00196597277380925	1957	+	363729	363836	67.1523392198699	11.7211504017884
46118	6516	6539	113	0.030026642178521	1957	+	363729	363842	67.1523392198699	13.2368558843186
46119	6516	6540	114	0.00678067517697926	1957	+	363729	363843	67.1523392198699	10.7753623570977
46120	6516	6541	116	0.0775959771424695	1957	+	363729	363845	67.1523392198699	16.7061231984166
46121	6516	6542	119	0.0462396817560593	1957	+	363729	363848	67.1523392198699	14.2588505619514
46223	6520	6538	75	0.0401909555043734	1957	+	363761	363836	30.1681566064321	11.7211504017884
46225	6520	6540	82	0.0547084571575362	1957	+	363761	363843	30.1681566064321	10.7753623570977
46233	6521	6524	3	0.0787869238444087	1957	+	363762	363765	37.3475443318395	86.4536585746751
46247	6521	6538	74	0.00497466021753087	1957	+	363762	363836	37.3475443318395	11.7211504017884
46248	6521	6539	80	0.0679625456922143	1957	+	363762	363842	37.3475443318395	13.2368558843186
46249	6521	6540	81	0.0171384131363506	1957	+	363762	363843	37.3475443318395	10.7753623570977
46270	6522	6538	73	0.0424549598222795	1957	+	363763	363836	45.1731299982989	11.7211504017884
46272	6522	6540	80	0.0477316416228357	1957	+	363763	363843	45.1731299982989	10.7753623570977
46292	6523	6538	72	0.00371229595501466	1957	+	363764	363836	40.5119641960982	11.7211504017884
46293	6523	6539	78	0.0560240769328755	1957	+	363764	363842	40.5119641960982	13.2368558843186
46294	6523	6540	79	0.0146703084775833	1957	+	363764	363843	40.5119641960982	10.7753623570977
46296	6523	6542	84	0.0854643397292741	1957	+	363764	363848	40.5119641960982	14.2588505619514
46313	6524	6538	71	0.000776568189042037	1957	+	363765	363836	86.4536585746751	11.7211504017884
46314	6524	6539	77	0.0141503155697683	1957	+	363765	363842	86.4536585746751	13.2368558843186
46315	6524	6540	78	0.00371229595501466	1957	+	363765	363843	86.4536585746751	10.7753623570977
46316	6524	6541	80	0.0443454965382932	1957	+	363765	363845	86.4536585746751	16.7061231984166
46317	6524	6542	83	0.0260693003670018	1957	+	363765	363848	86.4536585746751	14.2588505619514
46318	6524	6543	86	0.0702675728123972	1957	+	363765	363851	86.4536585746751	18.469595224726
46333	6525	6538	68	0.0157285595171298	1957	+	363768	363836	54.1420320845672	11.7211504017884
46334	6525	6539	74	0.0775959771424695	1957	+	363768	363842	54.1420320845672	13.2368558843186
46335	6525	6540	75	0.0269995773702091	1957	+	363768	363843	54.1420320845672	10.7753623570977
46352	6526	6538	67	0.0422952920806385	1957	+	363769	363836	58.995818391817	11.7211504017884
46354	6526	6540	74	0.0456368433913215	1957	+	363769	363843	58.995818391817	10.7753623570977
46370	6527	6538	66	0.000776568189042037	1957	+	363770	363836	89.173991480375	11.7211504017884
46371	6527	6539	72	0.0146703084775833	1957	+	363770	363842	89.173991480375	13.2368558843186
46372	6527	6540	73	0.00371229595501466	1957	+	363770	363843	89.173991480375	10.7753623570977
46373	6527	6541	75	0.0456368433913215	1957	+	363770	363845	89.173991480375	16.7061231984166
46374	6527	6542	78	0.0269995773702091	1957	+	363770	363848	89.173991480375	14.2588505619514
46375	6527	6543	81	0.0702747526557266	1957	+	363770	363851	89.173991480375	18.469595224726
46387	6528	6538	65	0.000911863122274426	1957	+	363771	363836	140.581555106049	11.7211504017884
46388	6528	6539	71	0.0148075364957306	1957	+	363771	363842	140.581555106049	13.2368558843186
46389	6528	6540	72	0.00371229595501466	1957	+	363771	363843	140.581555106049	10.7753623570977
46390	6528	6541	74	0.0461196580210149	1957	+	363771	363845	140.581555106049	16.7061231984166
46391	6528	6542	77	0.0269995773702091	1957	+	363771	363848	140.581555106049	14.2588505619514
46392	6528	6543	80	0.0702675728123972	1957	+	363771	363851	140.581555106049	18.469595224726
46403	6529	6538	59	0.0477316416228357	1957	+	363777	363836	88.3491787701035	11.7211504017884
46405	6529	6540	66	0.0507960737361408	1957	+	363777	363843	88.3491787701035	10.7753623570977
46584	6549	6551	4	0.0495739130858805	1963	+	397711	397715	51.5297042200961	16.8555057105954
46587	6549	6554	9	0.036438403600118	1963	+	397711	397720	51.5297042200961	16.5579050365497
46639	6550	6556	11	0.0140349914402148	1963	+	397713	397724	19.3586217521508	122.977090028998
46643	6550	6560	16	0.0242668772611772	1963	+	397713	397729	19.3586217521508	328.785060308113
46653	6550	6570	33	0.0961023135185645	1963	+	397713	397746	19.3586217521508	51.6073786771487
46664	6550	6581	63	0.0319925109441359	1963	+	397713	397776	19.3586217521508	251.405590612266
46670	6550	6587	72	0.0639324427978902	1963	+	397713	397785	19.3586217521508	85.5984965691358
46674	6550	6591	86	0.0319925109441359	1963	+	397713	397799	19.3586217521508	191.495380809239
46677	6550	6594	130	0.0639324427978902	1963	+	397713	397843	19.3586217521508	56.6164726412744
46688	6551	6556	9	0.00126001740525283	1963	+	397715	397724	16.8555057105954	122.977090028998
46692	6551	6560	14	0.00269417269103345	1963	+	397715	397729	16.8555057105954	328.785060308113
46696	6551	6564	18	0.0459734979154151	1963	+	397715	397733	16.8555057105954	56.0662771953518
46698	6551	6566	21	0.0886143393850996	1963	+	397715	397736	16.8555057105954	100.403498871471
46700	6551	6568	26	0.0639324427978902	1963	+	397715	397741	16.8555057105954	63.8933235834951
46702	6551	6570	31	0.0179256949929319	1963	+	397715	397746	16.8555057105954	51.6073786771487
46704	6551	6572	33	0.0630601310278561	1963	+	397715	397748	16.8555057105954	38.9584727411766
46709	6551	6577	47	0.0495739130858805	1963	+	397715	397762	16.8555057105954	56.8053057219971
46712	6551	6580	60	0.0442787999202323	1963	+	397715	397775	16.8555057105954	153.783686033624
46713	6551	6581	61	0.00358597984345266	1963	+	397715	397776	16.8555057105954	251.405590612266
46715	6551	6583	65	0.076763349148028	1963	+	397715	397780	16.8555057105954	67.5411765817139
46716	6551	6584	66	0.0532468203430197	1963	+	397715	397781	16.8555057105954	48.5076327899097
46717	6551	6585	67	0.0961023135185645	1963	+	397715	397782	16.8555057105954	61.2214121049432
46719	6551	6587	70	0.0140846144111546	1963	+	397715	397785	16.8555057105954	85.5984965691358
46722	6551	6590	82	0.0616126231254506	1963	+	397715	397797	16.8555057105954	122.583051819573
46723	6551	6591	84	0.00358597984345266	1963	+	397715	397799	16.8555057105954	191.495380809239
46725	6551	6593	126	0.0749148356525563	1963	+	397715	397841	16.8555057105954	44.250828804969
46726	6551	6594	128	0.00903311060787408	1963	+	397715	397843	16.8555057105954	56.6164726412744
46727	6551	6595	132	0.0826936116860715	1963	+	397715	397847	16.8555057105954	39.3444093466459
46736	6552	6556	7	0.0103981119100651	1963	+	397717	397724	21.9365782209769	122.977090028998
46740	6552	6560	12	0.0276736714532553	1963	+	397717	397729	21.9365782209769	328.785060308113
46761	6552	6581	59	0.034034320264732	1963	+	397717	397776	21.9365782209769	251.405590612266
46767	6552	6587	68	0.0803168037791819	1963	+	397717	397785	21.9365782209769	85.5984965691358
46771	6552	6591	82	0.034034320264732	1963	+	397717	397799	21.9365782209769	191.495380809239
46774	6552	6594	126	0.0707516839387118	1963	+	397717	397843	21.9365782209769	56.6164726412744
46783	6553	6556	5	0.034034320264732	1963	+	397719	397724	19.2886961925397	122.977090028998
46787	6553	6560	10	0.0381334147046005	1963	+	397719	397729	19.2886961925397	328.785060308113
46808	6553	6581	57	0.0459734979154151	1963	+	397719	397776	19.2886961925397	251.405590612266
46814	6553	6587	66	0.0996547253078239	1963	+	397719	397785	19.2886961925397	85.5984965691358
46818	6553	6591	80	0.0474148251913383	1963	+	397719	397799	19.2886961925397	191.495380809239
46829	6554	6556	4	0.000624054411667352	1963	+	397720	397724	16.5579050365497	122.977090028998
46832	6554	6559	8	0.0932833709517478	1963	+	397720	397728	16.5579050365497	34.1008565807913
46833	6554	6560	9	0.00218370611736685	1963	+	397720	397729	16.5579050365497	328.785060308113
46837	6554	6564	13	0.034034320264732	1963	+	397720	397733	16.5579050365497	56.0662771953518
46838	6554	6565	14	0.0844049667210746	1963	+	397720	397734	16.5579050365497	31.872514505382
46839	6554	6566	16	0.0730253944184724	1963	+	397720	397736	16.5579050365497	100.403498871471
46841	6554	6568	21	0.0503730008518319	1963	+	397720	397741	16.5579050365497	63.8933235834951
46843	6554	6570	26	0.00923419694819009	1963	+	397720	397746	16.5579050365497	51.6073786771487
46845	6554	6572	28	0.0442787999202323	1963	+	397720	397748	16.5579050365497	38.9584727411766
46848	6554	6575	34	0.084969909082045	1963	+	397720	397754	16.5579050365497	34.7028145302538
46850	6554	6577	42	0.036438403600118	1963	+	397720	397762	16.5579050365497	56.8053057219971
46853	6554	6580	55	0.034332932124109	1963	+	397720	397775	16.5579050365497	153.783686033624
46854	6554	6581	56	0.00245814270038949	1963	+	397720	397776	16.5579050365497	251.405590612266
46856	6554	6583	60	0.0639324427978902	1963	+	397720	397780	16.5579050365497	67.5411765817139
46857	6554	6584	61	0.0391712322544809	1963	+	397720	397781	16.5579050365497	48.5076327899097
46858	6554	6585	62	0.076763349148028	1963	+	397720	397782	16.5579050365497	61.2214121049432
46860	6554	6587	65	0.00903311060787408	1963	+	397720	397785	16.5579050365497	85.5984965691358
46863	6554	6590	77	0.0495739130858805	1963	+	397720	397797	16.5579050365497	122.583051819573
46864	6554	6591	79	0.00245814270038949	1963	+	397720	397799	16.5579050365497	191.495380809239
46866	6554	6593	121	0.0581869529104703	1963	+	397720	397841	16.5579050365497	44.250828804969
46867	6554	6594	123	0.00368333191211844	1963	+	397720	397843	16.5579050365497	56.6164726412744
46868	6554	6595	127	0.0628504015808219	1963	+	397720	397847	16.5579050365497	39.3444093466459
46869	6554	6596	129	0.0932833709517478	1963	+	397720	397849	16.5579050365497	87.4211572760398
46919	6556	6557	1	0.034034320264732	1963	+	397724	397725	122.977090028998	25.0302038156101
46923	6556	6561	6	0.0337648704491273	1963	+	397724	397730	122.977090028998	26.8885968426269
46927	6556	6565	10	0.0730253944184724	1963	+	397724	397734	122.977090028998	31.872514505382
46965	6557	6560	4	0.0522674673520414	1963	+	397725	397729	25.0302038156101	328.785060308113
46986	6557	6581	51	0.0639324427978902	1963	+	397725	397776	25.0302038156101	251.405590612266
46996	6557	6591	74	0.0639324427978902	1963	+	397725	397799	25.0302038156101	191.495380809239
47089	6560	6561	1	0.0580455993191423	1963	+	397729	397730	328.785060308113	26.8885968426269
47148	6561	6581	46	0.0707516839387118	1963	+	397730	397776	26.8885968426269	251.405590612266
47158	6561	6591	69	0.0707516839387118	1963	+	397730	397799	26.8885968426269	191.495380809239
48013	6635	6636	5	0.0365943587595552	1979	+	455149	455154	9.25493485354385	37.460779853782
48015	6636	6637	3	0.00588816977074846	1979	+	455154	455157	37.460779853782	10.3414361482255
48131	6684	6697	147	0.0851207862449704	1999	+	546441	546588	19.6307968415422	9.34637333173077
48178	6686	6703	159	0.0174483909662282	1999	+	546443	546602	12.4590618146995	39.1479902126952
48197	6687	6703	158	0.0677946439017282	1999	+	546444	546602	13.5564129491399	39.1479902126952
48215	6688	6703	157	0.0378423768693665	1999	+	546445	546602	12.8948132075957	39.1479902126952
48232	6689	6703	156	0.0432439475645086	1999	+	546446	546602	12.1276164460179	39.1479902126952
48248	6690	6703	48	0.0851207862449704	1999	+	546554	546602	11.9590419248963	39.1479902126952
48277	6692	6703	19	0.0174483909662282	1999	+	546583	546602	11.2044607842315	39.1479902126952
48290	6693	6703	18	0.0378423768693665	1999	+	546584	546602	12.1733078811518	39.1479902126952
48323	6696	6703	15	0.0528819120632621	1999	+	546587	546602	11.2950050609254	39.1479902126952
48327	6697	6698	3	0.0528819120632621	1999	+	546588	546591	9.34637333173077	19.4781152044575
48332	6697	6703	14	0.00135088777836501	1999	+	546588	546602	9.34637333173077	39.1479902126952
48347	6699	6703	10	0.0604046345414891	1999	+	546592	546602	12.1120887382186	39.1479902126952
48394	6708	6713	19	0.0889117580154067	2000	+	548189	548208	493.638998097065	21.0903231798555
48400	6708	6719	26	0.0889117580154067	2000	+	548189	548215	493.638998097065	20.7420064600436
48580	6738	6746	31	0.0443194195868711	2012	-	43452	43483	17.3289737824203	9.30508666498791
48617	6740	6746	20	0.0466156038822422	2012	-	43463	43483	15.973255218611	9.30508666498791
48624	6740	6753	51	0.0466156038822422	2012	-	43463	43514	15.973255218611	48.0202713802847
48650	6742	6746	14	0.0466156038822422	2012	-	43469	43483	15.1193276188063	9.30508666498791
48657	6742	6753	45	0.0174784494540297	2012	-	43469	43514	15.1193276188063	48.0202713802847
48672	6743	6753	44	0.0540901603258867	2012	-	43470	43514	12.8401497341412	48.0202713802847
48679	6744	6746	11	0.0473396417307889	2012	-	43472	43483	15.3643164133307	9.30508666498791
48686	6744	6753	42	0.0210278491755333	2012	-	43472	43514	15.3643164133307	48.0202713802847
48695	6745	6749	33	0.0466156038822422	2012	-	43476	43509	10.8015897299204	17.9581404573068
48697	6745	6751	35	0.0540901603258867	2012	-	43476	43511	10.8015897299204	20.8731629361243
48699	6745	6753	38	0.000777602383566056	2012	-	43476	43514	10.8015897299204	48.0202713802847
48700	6745	6754	39	0.0466156038822422	2012	-	43476	43515	10.8015897299204	20.2570591888467
48702	6745	6756	43	0.00735393688672015	2012	-	43476	43519	10.8015897299204	22.3397874145269
48703	6745	6757	50	0.00735393688672015	2012	-	43476	43526	10.8015897299204	24.4255344042991
48707	6746	6749	26	0.0174784494540297	2012	-	43483	43509	9.30508666498791	17.9581404573068
48708	6746	6750	27	0.0799558694567914	2012	-	43483	43510	9.30508666498791	17.9157237151872
48709	6746	6751	28	0.0210278491755333	2012	-	43483	43511	9.30508666498791	20.8731629361243
48710	6746	6752	30	0.0962606903578046	2012	-	43483	43513	9.30508666498791	15.4642779476592
48711	6746	6753	31	0.000456114462364043	2012	-	43483	43514	9.30508666498791	48.0202713802847
48712	6746	6754	32	0.0174784494540297	2012	-	43483	43515	9.30508666498791	20.2570591888467
48714	6746	6756	36	0.00265895618327932	2012	-	43483	43519	9.30508666498791	22.3397874145269
48715	6746	6757	43	0.00265895618327932	2012	-	43483	43526	9.30508666498791	24.4255344042991
48718	6747	6749	20	0.0802691357219706	2012	-	43489	43509	10.2915286459811	17.9581404573068
48720	6747	6751	22	0.0799558694567914	2012	-	43489	43511	10.2915286459811	20.8731629361243
48722	6747	6753	25	0.00265895618327932	2012	-	43489	43514	10.2915286459811	48.0202713802847
48723	6747	6754	26	0.0677205884505082	2012	-	43489	43515	10.2915286459811	20.2570591888467
48725	6747	6756	30	0.0210278491755333	2012	-	43489	43519	10.2915286459811	22.3397874145269
48726	6747	6757	37	0.0210278491755333	2012	-	43489	43526	10.2915286459811	24.4255344042991
48732	6748	6753	18	0.0174784494540297	2012	-	43496	43514	13.6058406398213	48.0202713802847
48762	6752	6753	1	0.0602741355150587	2012	-	43513	43514	15.4642779476592	48.0202713802847
48842	6762	6780	148	0.0360416524433657	2015	-	52980	53128	14.5384244627802	1389.74890498745
48845	6762	6783	158	0.0648770831377423	2015	-	52980	53138	14.5384244627802	100.61974957438
48860	6762	6798	206	0.0403476426876188	2015	-	52980	53186	14.5384244627802	171.193152302948
49040	6767	6793	84	0.0292881142280007	2015	-	53083	53167	147.698977014999	15.7431576424694
49126	6770	6780	41	0.0601572819768968	2015	-	53087	53128	18.3715629142846	1389.74890498745
49144	6770	6798	99	0.0706739818501442	2015	-	53087	53186	18.3715629142846	171.193152302948
49310	6776	6793	49	0.0593239497261021	2015	-	53118	53167	32.8849253333242	15.7431576424694
49382	6779	6793	40	0.00162568705402673	2015	-	53127	53167	48.7951805208657	15.7431576424694
49399	6780	6788	29	0.0367760039407745	2015	-	53128	53157	1389.74890498745	24.4510863118159
49401	6780	6790	31	0.0403476426876188	2015	-	53128	53159	1389.74890498745	21.1432964797069
49402	6780	6791	33	0.074545564667662	2015	-	53128	53161	1389.74890498745	24.8636969966083
49404	6780	6793	39	0.00014761212697334	2015	-	53128	53167	1389.74890498745	15.7431576424694
49405	6780	6794	40	0.0265838272109162	2015	-	53128	53168	1389.74890498745	19.0658980697382
49425	6781	6793	36	0.0450777334495442	2015	-	53131	53167	38.4626188451878	15.7431576424694
49445	6782	6793	31	0.00128230994856082	2015	-	53136	53167	53.9023231669141	15.7431576424694
49459	6783	6788	19	0.0764301846115635	2015	-	53138	53157	100.61974957438	24.4510863118159
49461	6783	6790	21	0.0920068743026417	2015	-	53138	53159	100.61974957438	21.1432964797069
49464	6783	6793	29	0.000206835589234844	2015	-	53138	53167	100.61974957438	15.7431576424694
49465	6783	6794	30	0.0427736698833321	2015	-	53138	53168	100.61974957438	19.0658980697382
49482	6784	6793	27	0.00740896472489213	2015	-	53140	53167	49.0681531740345	15.7431576424694
49515	6786	6793	23	0.00740896472489213	2015	-	53144	53167	77.8103652469153	15.7431576424694
49549	6788	6798	29	0.0353568612398598	2015	-	53157	53186	24.4510863118159	171.193152302948
49557	6789	6793	9	0.0648770831377423	2015	-	53158	53167	33.3869701676708	15.7431576424694
49574	6790	6798	27	0.0427736698833321	2015	-	53159	53186	21.1432964797069	171.193152302948
49585	6791	6798	25	0.0797282892048208	2015	-	53161	53186	24.8636969966083	171.193152302948
49604	6793	6798	19	4.68162173894449e-05	2015	-	53167	53186	15.7431576424694	171.193152302948
49612	6794	6798	18	0.0265838272109162	2015	-	53168	53186	19.0658980697382	171.193152302948
49883	6811	6822	74	0.0231931180319425	2016	-	55191	55265	43.7108501910053	13.0633563191666
49890	6811	6829	88	0.0104589069422936	2016	-	55191	55279	43.7108501910053	13.8706553722432
49891	6811	6830	92	0.042218763693598	2016	-	55191	55283	43.7108501910053	16.1709887229596
49902	6812	6818	10	0.0230553796117023	2016	-	55247	55257	22.7538072309179	1696.1903705926
49913	6812	6829	32	0.0434249672453954	2016	-	55247	55279	22.7538072309179	13.8706553722432
49928	6813	6822	17	0.0569596734784853	2016	-	55248	55265	35.6677649072527	13.0633563191666
49935	6813	6829	31	0.0368879129783034	2016	-	55248	55279	35.6677649072527	13.8706553722432
49945	6814	6818	7	0.0264648726351859	2016	-	55250	55257	22.5919095445791	1696.1903705926
49956	6814	6829	29	0.0658938115612019	2016	-	55250	55279	22.5919095445791	13.8706553722432
49965	6815	6818	6	0.0772793685321348	2016	-	55251	55257	26.1633809668593	1696.1903705926
49969	6815	6822	14	0.0733435320506959	2016	-	55251	55265	26.1633809668593	13.0633563191666
49976	6815	6829	28	0.0290158177057215	2016	-	55251	55279	26.1633809668593	13.8706553722432
49984	6816	6818	4	0.037635028752599	2016	-	55253	55257	21.7195856158545	1696.1903705926
50002	6817	6818	2	0.02946789085274	2016	-	55255	55257	22.0253221391542	1696.1903705926
50020	6818	6819	2	0.00482013452493035	2016	-	55257	55259	1696.1903705926	18.6836028114454
50022	6818	6821	4	0.0508379388761631	2016	-	55257	55261	1696.1903705926	12.2588409722961
50023	6818	6822	8	0.000939546737106944	2016	-	55257	55265	1696.1903705926	13.0633563191666
50025	6818	6824	11	0.0163002303408906	2016	-	55257	55268	1696.1903705926	16.3241493449522
50026	6818	6825	14	0.00812119754415175	2016	-	55257	55271	1696.1903705926	15.3013761434739
50027	6818	6826	17	0.00533871013311124	2016	-	55257	55274	1696.1903705926	16.8083149199515
50029	6818	6828	20	0.0180774831718115	2016	-	55257	55277	1696.1903705926	17.1609793087517
50030	6818	6829	22	0.000124838209993428	2016	-	55257	55279	1696.1903705926	13.8706553722432
50031	6818	6830	26	0.000939546737106944	2016	-	55257	55283	1696.1903705926	16.1709887229596
50092	6822	6833	26	0.0915763514984995	2016	-	55265	55291	13.0633563191666	38.9040465663023
50155	6829	6833	12	0.0740095862929194	2016	-	55279	55291	13.8706553722432	38.9040465663023
50344	6855	6856	8	0.0897407388456312	2031	-	101532	101540	9598.8942626428	27.1514916330882
50345	6855	6857	12	0.0897407388456312	2031	-	101532	101544	9598.8942626428	28.7697630521547
50357	6855	6869	45	0.0816174641473276	2031	-	101532	101577	9598.8942626428	15.0980178826499
50363	6856	6862	24	0.0551772836404645	2031	-	101540	101564	27.1514916330882	142.259609585078
50375	6857	6862	20	0.0432918231977286	2031	-	101544	101564	28.7697630521547	142.259609585078
50422	6862	6864	3	0.0897407388456312	2031	-	101564	101567	142.259609585078	35.2447049767934
50425	6862	6867	6	0.0850244285442602	2031	-	101564	101570	142.259609585078	28.7024898523099
50427	6862	6869	13	0.0816174641473276	2031	-	101564	101577	142.259609585078	15.0980178826499
50661	6924	6930	39	0.00372254038453193	2060	-	220329	220368	10.6310929036466	36.1455867110649
50662	6924	6931	40	0.004032958721264	2060	-	220329	220369	10.6310929036466	81.2644461885445
50663	6924	6932	42	0.00118508406069735	2060	-	220329	220371	10.6310929036466	48.1560506264317
50674	6924	6943	113	0.0935670356229326	2060	-	220329	220442	10.6310929036466	30.6450727803438
50677	6924	6946	125	0.000846435294006941	2060	-	220329	220454	10.6310929036466	51.4778578702614
50678	6924	6947	126	0.0285812981434023	2060	-	220329	220455	10.6310929036466	24.5332272464221
50679	6924	6948	143	0.0172038916548691	2060	-	220329	220472	10.6310929036466	30.8356809707914
50680	6924	6949	144	0.0111876367263113	2060	-	220329	220473	10.6310929036466	54.3090150607218
50683	6924	6952	170	0.00709001510898711	2060	-	220329	220499	10.6310929036466	63.2997474223509
50704	6925	6946	123	0.0956657949078341	2060	-	220331	220454	14.1759579663194	51.4778578702614
50714	6926	6930	21	0.000727318225004214	2060	-	220347	220368	9.73558922112223	36.1455867110649
50715	6926	6931	22	0.00113181457055139	2060	-	220347	220369	9.73558922112223	81.2644461885445
50716	6926	6932	24	0.00027541690817164	2060	-	220347	220371	9.73558922112223	48.1560506264317
50725	6926	6941	90	0.043964700891236	2060	-	220347	220437	9.73558922112223	19.9405859858277
50726	6926	6942	94	0.043964700891236	2060	-	220347	220441	9.73558922112223	18.2317487896948
50727	6926	6943	95	0.043964700891236	2060	-	220347	220442	9.73558922112223	30.6450727803438
50729	6926	6945	106	0.0964873553418617	2060	-	220347	220453	9.73558922112223	16.2168003941291
50730	6926	6946	107	0.000196954624286848	2060	-	220347	220454	9.73558922112223	51.4778578702614
50731	6926	6947	108	0.00662643459844856	2060	-	220347	220455	9.73558922112223	24.5332272464221
50732	6926	6948	125	0.00410758871942425	2060	-	220347	220472	9.73558922112223	30.8356809707914
50733	6926	6949	126	0.00372254038453193	2060	-	220347	220473	9.73558922112223	54.3090150607218
50736	6926	6952	152	0.0022541431348674	2060	-	220347	220499	9.73558922112223	63.2997474223509
50813	6930	6935	17	9.40200402133051e-06	2060	-	220368	220385	36.1455867110649	9.26301569756429
50814	6930	6936	22	0.0956657949078341	2060	-	220368	220390	36.1455867110649	11.3321700654581
50818	6930	6940	68	0.00410758871942425	2060	-	220368	220436	36.1455867110649	15.1778081171622
50823	6930	6945	85	0.0308927420501566	2060	-	220368	220453	36.1455867110649	16.2168003941291
50834	6931	6935	16	0.00015978439519504	2060	-	220369	220385	81.2644461885445	9.26301569756429
50835	6931	6936	21	0.0575460110710291	2060	-	220369	220390	81.2644461885445	11.3321700654581
50839	6931	6940	67	0.0171601798569759	2060	-	220369	220436	81.2644461885445	15.1778081171622
50841	6931	6942	72	0.0944972814437824	2060	-	220369	220441	81.2644461885445	18.2317487896948
50844	6931	6945	84	0.0424883609676904	2060	-	220369	220453	81.2644461885445	16.2168003941291
50854	6932	6935	14	1.89986275378473e-06	2060	-	220371	220385	48.1560506264317	9.26301569756429
50855	6932	6936	19	0.0575460110710291	2060	-	220371	220390	48.1560506264317	11.3321700654581
50859	6932	6940	65	0.000846435294006941	2060	-	220371	220436	48.1560506264317	15.1778081171622
50861	6932	6942	70	0.035313350218039	2060	-	220371	220441	48.1560506264317	18.2317487896948
50864	6932	6945	82	0.00728406516688066	2060	-	220371	220453	48.1560506264317	16.2168003941291
50913	6935	6940	51	0.0198920473383952	2060	-	220385	220436	9.26301569756429	15.1778081171622
50914	6935	6941	52	0.00623276296737821	2060	-	220385	220437	9.26301569756429	19.9405859858277
50915	6935	6942	56	0.004032958721264	2060	-	220385	220441	9.26301569756429	18.2317487896948
50916	6935	6943	57	0.0145449359040887	2060	-	220385	220442	9.26301569756429	30.6450727803438
50917	6935	6944	67	0.0575460110710291	2060	-	220385	220452	9.26301569756429	27.6693900310849
50918	6935	6945	68	0.0150515151540248	2060	-	220385	220453	9.26301569756429	16.2168003941291
50919	6935	6946	69	1.89986275378473e-06	2060	-	220385	220454	9.26301569756429	51.4778578702614
50920	6935	6947	70	0.000346716538131564	2060	-	220385	220455	9.26301569756429	24.5332272464221
50921	6935	6948	87	0.000346716538131564	2060	-	220385	220472	9.26301569756429	30.8356809707914
50922	6935	6949	88	0.000547501252446879	2060	-	220385	220473	9.26301569756429	54.3090150607218
50924	6935	6951	95	0.0872291838493813	2060	-	220385	220480	9.26301569756429	22.0975141379569
50925	6935	6952	114	0.000335045204902684	2060	-	220385	220499	9.26301569756429	63.2997474223509
50935	6936	6946	64	0.0512437153878121	2060	-	220390	220454	11.3321700654581	51.4778578702614
50938	6936	6949	83	0.0944972814437824	2060	-	220390	220473	11.3321700654581	54.3090150607218
50941	6936	6952	109	0.0809627874298349	2060	-	220390	220499	11.3321700654581	63.2997474223509
50989	6940	6946	18	0.000411461092970633	2060	-	220436	220454	15.1778081171622	51.4778578702614
50990	6940	6947	19	0.0984732668045877	2060	-	220436	220455	15.1778081171622	24.5332272464221
50991	6940	6948	36	0.0732620262146738	2060	-	220436	220472	15.1778081171622	30.8356809707914
50992	6940	6949	37	0.0554303736679389	2060	-	220436	220473	15.1778081171622	54.3090150607218
50995	6940	6952	63	0.035313350218039	2060	-	220436	220499	15.1778081171622	63.2997474223509
51010	6942	6946	13	0.0229082318323947	2060	-	220441	220454	18.2317487896948	51.4778578702614
51034	6945	6946	1	0.00410758871942425	2060	-	220453	220454	16.2168003941291	51.4778578702614
51037	6945	6949	20	0.0999158465700758	2060	-	220453	220473	16.2168003941291	54.3090150607218
51040	6945	6952	46	0.0754998745209156	2060	-	220453	220499	16.2168003941291	63.2997474223509
51417	6983	6985	43	0.0691011255336305	2065	-	227345	227388	9.32023231075905	5.7227988661918
51430	6985	6987	7	0.0471465152740378	2065	-	227388	227395	5.7227988661918	11.127327788491
51431	6985	6988	108	0.071617328011217	2065	-	227388	227496	5.7227988661918	10.4529936345991
51433	6985	6990	113	0.0471465152740378	2065	-	227388	227501	5.7227988661918	10.3484940844116
51439	6987	6989	104	0.0691011255336305	2065	-	227395	227499	11.127327788491	6.70059559647007
51443	6989	6990	2	0.0691011255336305	2065	-	227499	227501	6.70059559647007	10.3484940844116
51718	7026	7028	11	0.0880416778146311	2074	-	250086	250097	10.3507511716173	6.44811809377796
51732	7036	7037	4	0.0768333266710137	2082	+	38825	38829	10.6676454555902	6.81431404654312
51920	7098	7100	16	1.59082613149231e-06	2112	+	152611	152627	21.8442474863523	7.1070129349231
52042	7149	7151	5	0.0715132043340438	2142	+	265698	265703	10.6385247092192	6.49609944788743
52188	7195	7199	21	0.0495228286188718	2165	-	81327	81348	9.10518742097575	13.3200571042194
52189	7195	7200	22	0.0495228286188718	2165	-	81327	81349	9.10518742097575	23.3810813773679
52200	7197	7200	17	0.080248728431938	2165	-	81332	81349	9.58914971651837	23.3810813773679
53674	7377	7383	122	0.0658375648091967	2222	-	281499	281621	11.3820218595929	46.2124276076579
53679	7378	7383	101	0.000513670899087715	2222	-	281520	281621	8.67863927689088	46.2124276076579
53686	7380	7383	81	0.000513670899087715	2222	-	281540	281621	8.1393298147841	46.2124276076579
53845	7486	7488	11	0.0852528578408884	2257	-	409961	409972	7.76603026147626	5.0659051135429
53848	7487	7488	9	0.0852528578408884	2257	-	409963	409972	6.57815107453114	5.0659051135429
53851	7488	7489	1	0.0852528578408884	2257	-	409972	409973	5.0659051135429	6.82801683311898
54586	7570	7571	2	0.0676597257913915	2277	-	474291	474293	11.2575433940238	6.22725300208154
54595	7571	7572	51	0.00673269687347267	2277	-	474293	474344	6.22725300208154	13.3148785568186
54597	7571	7574	56	0.0219413907320803	2277	-	474293	474349	6.22725300208154	13.9125793813164
54598	7571	7575	62	0.0742814316073157	2277	-	474293	474355	6.22725300208154	10.3237438424234
54599	7571	7576	64	0.00234037198890202	2277	-	474293	474357	6.22725300208154	15.2879311093573
54600	7571	7577	68	0.00715435431713374	2277	-	474293	474361	6.22725300208154	12.5140584484983
54601	7571	7578	69	0.00715435431713374	2277	-	474293	474362	6.22725300208154	15.619281166988
54602	7571	7579	70	0.00234037198890202	2277	-	474293	474363	6.22725300208154	21.584388692208
54621	7575	7576	2	0.0742814316073157	2277	-	474355	474357	10.3237438424234	15.2879311093573
54624	7575	7579	8	0.0742814316073157	2277	-	474355	474363	10.3237438424234	21.584388692208
54694	7584	7590	34	3.23480283829066e-07	2278	-	476109	476143	51.2354919624195	10.1399765989525
54724	7587	7590	28	0.0761394831139128	2278	-	476115	476143	24.019583670299	10.1399765989525
56574	7703	7707	10	0.0333973996309533	2298	-	534034	534044	339.7942837139	21.4596860167621
56657	7707	7708	2	0.0646960373463551	2298	-	534044	534046	21.4596860167621	110.156948094064
56664	7707	7715	13	0.0742205784540622	2298	-	534044	534057	21.4596860167621	77.5744006092829
56667	7707	7718	16	0.0502048394735138	2298	-	534044	534060	21.4596860167621	83.7621406266934
56670	7707	7721	19	0.0891892553825977	2298	-	534044	534063	21.4596860167621	97.6846412771474
56672	7707	7723	23	0.0436047316662983	2298	-	534044	534067	21.4596860167621	181.639104010911
56674	7707	7725	27	0.0369030365657028	2298	-	534044	534071	21.4596860167621	187.548650207099
56851	7727	7732	41	0.00435622804681304	2305	-	559398	559439	16.1583123607203	85.8322304559181
56937	7732	7733	19	2.76602441018348e-05	2305	-	559439	559458	85.8322304559181	10.9883210625783
56938	7732	7734	29	0.0160218701792612	2305	-	559439	559468	85.8322304559181	12.8729284018276
56941	7732	7737	78	0.00082154515415267	2305	-	559439	559517	85.8322304559181	12.6190323129323
56942	7732	7738	85	0.00111263949942461	2305	-	559439	559524	85.8322304559181	16.9713397271805
56944	7732	7740	105	0.00111263949942461	2305	-	559439	559544	85.8322304559181	11.9849071663256
56945	7732	7741	109	9.28676880729284e-05	2305	-	559439	559548	85.8322304559181	14.6575631283071
56946	7732	7742	110	0.000179723985729296	2305	-	559439	559549	85.8322304559181	16.1953312029531
56949	7732	7745	121	0.0957403995261034	2305	-	559439	559560	85.8322304559181	22.9443905345354
56950	7732	7746	123	2.38077098035916e-07	2305	-	559439	559562	85.8322304559181	13.6768011357795
56963	7733	7745	102	0.0407655927130812	2305	-	559458	559560	10.9883210625783	22.9443905345354
57209	7774	7779	41	0.0120768986744116	2334	-	648246	648287	21.510937760118	12.4741688327457
57212	7774	7782	47	0.00137250709080973	2334	-	648246	648293	21.510937760118	11.5953618575175
57214	7774	7784	49	0.0293265414904828	2334	-	648246	648295	21.510937760118	12.9267064581073
57217	7774	7787	52	0.00782960969083141	2334	-	648246	648298	21.510937760118	12.4479148095243
57221	7774	7791	58	0.000421311506953507	2334	-	648246	648304	21.510937760118	11.2319159994395
57222	7774	7792	60	0.000754644512762553	2334	-	648246	648306	21.510937760118	10.1682610310322
57223	7774	7793	62	0.000421311506953507	2334	-	648246	648308	21.510937760118	10.494780971014
57224	7774	7794	64	0.00741553821900011	2334	-	648246	648310	21.510937760118	9.99977511177288
57229	7775	7779	36	0.0120768986744116	2334	-	648251	648287	21.0025096199247	12.4741688327457
57232	7775	7782	42	0.00122668839772845	2334	-	648251	648293	21.0025096199247	11.5953618575175
57234	7775	7784	44	0.0300199617202177	2334	-	648251	648295	21.0025096199247	12.9267064581073
57237	7775	7787	47	0.00770577591103194	2334	-	648251	648298	21.0025096199247	12.4479148095243
57241	7775	7791	53	0.000402340512019483	2334	-	648251	648304	21.0025096199247	11.2319159994395
57242	7775	7792	55	0.000754644512762553	2334	-	648251	648306	21.0025096199247	10.1682610310322
57243	7775	7793	57	0.000402340512019483	2334	-	648251	648308	21.0025096199247	10.494780971014
57244	7775	7794	59	0.00766828261793177	2334	-	648251	648310	21.0025096199247	9.99977511177288
57248	7776	7779	34	0.00770577591103194	2334	-	648253	648287	44.50304772723	12.4741688327457
57251	7776	7782	40	0.00232470982126537	2334	-	648253	648293	44.50304772723	11.5953618575175
57253	7776	7784	42	0.0130939187694672	2334	-	648253	648295	44.50304772723	12.9267064581073
57256	7776	7787	45	0.00690898075176719	2334	-	648253	648298	44.50304772723	12.4479148095243
57258	7776	7789	47	0.0401583052731342	2334	-	648253	648300	44.50304772723	14.2871892958663
57259	7776	7790	48	0.0297016678517854	2334	-	648253	648301	44.50304772723	12.5693461498524
57260	7776	7791	51	0.00122668839772845	2334	-	648253	648304	44.50304772723	11.2319159994395
57261	7776	7792	53	0.000817120291681398	2334	-	648253	648306	44.50304772723	10.1682610310322
57262	7776	7793	55	0.000817120291681398	2334	-	648253	648308	44.50304772723	10.494780971014
57263	7776	7794	57	0.0027149825509436	2334	-	648253	648310	44.50304772723	9.99977511177288
57266	7777	7779	28	0.0442644889591838	2334	-	648259	648287	17.6989732056831	12.4741688327457
57269	7777	7782	34	0.00523617764337171	2334	-	648259	648293	17.6989732056831	11.5953618575175
57274	7777	7787	39	0.0313132061983331	2334	-	648259	648298	17.6989732056831	12.4479148095243
57278	7777	7791	45	0.00085381421920705	2334	-	648259	648304	17.6989732056831	11.2319159994395
57279	7777	7792	47	0.00202862544770462	2334	-	648259	648306	17.6989732056831	10.1682610310322
57280	7777	7793	49	0.000887832080460509	2334	-	648259	648308	17.6989732056831	10.494780971014
57281	7777	7794	51	0.0213583758350517	2334	-	648259	648310	17.6989732056831	9.99977511177288
57283	7778	7779	25	0.0346665685489637	2334	-	648262	648287	18.6240148099719	12.4741688327457
57286	7778	7782	31	0.00402343327483313	2334	-	648262	648293	18.6240148099719	11.5953618575175
57288	7778	7784	33	0.0765826028394393	2334	-	648262	648295	18.6240148099719	12.9267064581073
57291	7778	7787	36	0.0224147456843633	2334	-	648262	648298	18.6240148099719	12.4479148095243
57295	7778	7791	42	0.000817120291681398	2334	-	648262	648304	18.6240148099719	11.2319159994395
57296	7778	7792	44	0.00160378246395747	2334	-	648262	648306	18.6240148099719	10.1682610310322
57297	7778	7793	46	0.000817120291681398	2334	-	648262	648308	18.6240148099719	10.494780971014
57298	7778	7794	48	0.016654841575879	2334	-	648262	648310	18.6240148099719	9.99977511177288
57303	7779	7783	7	0.00881803865263509	2334	-	648287	648294	12.4741688327457	34.9584321285
57305	7779	7785	9	0.0466750774861141	2334	-	648287	648296	12.4741688327457	26.1016887927126
57315	7779	7795	30	0.0154592076931289	2334	-	648287	648317	12.4741688327457	20.6614405980528
57317	7780	7782	5	0.0743925081567749	2334	-	648288	648293	16.6252222276869	11.5953618575175
57326	7780	7791	16	0.0357332484056736	2334	-	648288	648304	16.6252222276869	11.2319159994395
57327	7780	7792	18	0.0213583758350517	2334	-	648288	648306	16.6252222276869	10.1682610310322
57328	7780	7793	20	0.0195147882855795	2334	-	648288	648308	16.6252222276869	10.494780971014
57329	7780	7794	22	0.0654914413847547	2334	-	648288	648310	16.6252222276869	9.99977511177288
57340	7781	7791	15	0.0739158636940921	2334	-	648289	648304	22.1123460555534	11.2319159994395
57341	7781	7792	17	0.0397497040704012	2334	-	648289	648306	22.1123460555534	10.1682610310322
57342	7781	7793	19	0.0434800362746312	2334	-	648289	648308	22.1123460555534	10.494780971014
57343	7781	7794	21	0.0613049357113309	2334	-	648289	648310	22.1123460555534	9.99977511177288
57345	7782	7783	1	0.0023513962829942	2334	-	648293	648294	11.5953618575175	34.9584321285
57347	7782	7785	3	0.0182439504426225	2334	-	648293	648296	11.5953618575175	26.1016887927126
57350	7782	7788	6	0.0490244149095499	2334	-	648293	648299	11.5953618575175	22.4002189466173
57357	7782	7795	24	0.00160378246395747	2334	-	648293	648317	11.5953618575175	20.6614405980528
57358	7783	7784	1	0.0161416711002152	2334	-	648294	648295	34.9584321285	12.9267064581073
57361	7783	7787	4	0.00766828261793177	2334	-	648294	648298	34.9584321285	12.4479148095243
57363	7783	7789	6	0.0525836411357339	2334	-	648294	648300	34.9584321285	14.2871892958663
57364	7783	7790	7	0.0390331867351045	2334	-	648294	648301	34.9584321285	12.5693461498524
57365	7783	7791	10	0.00118088155207707	2334	-	648294	648304	34.9584321285	11.2319159994395
57366	7783	7792	12	0.000817120291681398	2334	-	648294	648306	34.9584321285	10.1682610310322
57367	7783	7793	14	0.000817120291681398	2334	-	648294	648308	34.9584321285	10.494780971014
57368	7783	7794	16	0.00349188140982751	2334	-	648294	648310	34.9584321285	9.99977511177288
57370	7784	7785	1	0.0743925081567749	2334	-	648295	648296	12.9267064581073	26.1016887927126
57380	7784	7795	22	0.0357332484056736	2334	-	648295	648317	12.9267064581073	20.6614405980528
57382	7785	7787	2	0.0417798604822826	2334	-	648296	648298	26.1016887927126	12.4479148095243
57386	7785	7791	8	0.0100053958855869	2334	-	648296	648304	26.1016887927126	11.2319159994395
57387	7785	7792	10	0.0062453270900352	2334	-	648296	648306	26.1016887927126	10.1682610310322
57388	7785	7793	12	0.0062453270900352	2334	-	648296	648308	26.1016887927126	10.494780971014
57389	7785	7794	14	0.0158969231010319	2334	-	648296	648310	26.1016887927126	9.99977511177288
57396	7786	7792	9	0.0890627204807665	2334	-	648297	648306	16.9588032967566	10.1682610310322
57407	7787	7795	19	0.00959564140044987	2334	-	648298	648317	12.4479148095243	20.6614405980528
57410	7788	7791	5	0.0324141532882054	2334	-	648299	648304	22.4002189466173	11.2319159994395
57411	7788	7792	7	0.0178279248859695	2334	-	648299	648306	22.4002189466173	10.1682610310322
57412	7788	7793	9	0.0186852630548106	2334	-	648299	648308	22.4002189466173	10.494780971014
57413	7788	7794	11	0.0357332484056736	2334	-	648299	648310	22.4002189466173	9.99977511177288
57429	7791	7795	13	0.000421311506953507	2334	-	648304	648317	11.2319159994395	20.6614405980528
57432	7792	7795	11	0.000817120291681398	2334	-	648306	648317	10.1682610310322	20.6614405980528
57434	7793	7795	9	0.000421311506953507	2334	-	648308	648317	10.494780971014	20.6614405980528
57435	7794	7795	7	0.00841213678209542	2334	-	648310	648317	9.99977511177288	20.6614405980528
57457	7798	7803	227	0.0193587689502628	2335	-	649243	649470	7.43879575980779	14.5475430307809
57458	7798	7804	325	0.000405032273275707	2335	-	649243	649568	7.43879575980779	17.5238446412371
57459	7798	7805	331	0.0224865813196692	2335	-	649243	649574	7.43879575980779	17.6895316997358
57464	7799	7804	315	0.0224865813196692	2335	-	649253	649568	9.04273629924578	17.5238446412371
57540	7840	7841	73	0.0361270361699314	2367	-	755348	755421	6.66953505306493	12.5759441491972
57578	7848	7851	45	0.0160828133731239	2376	-	783997	784042	16.8851484737	338.50119962128
57630	7854	7868	70	0.0823700968682534	2378	-	787156	787226	253.534605719325	33.2498773696902
57633	7854	7871	74	0.0259052303221831	2378	-	787156	787230	253.534605719325	30.0086871129214
57634	7854	7872	75	0.0178891268225314	2378	-	787156	787231	253.534605719325	30.435873278681
57636	7854	7874	77	0.0115710677409774	2378	-	787156	787233	253.534605719325	20.6097626233742
57638	7854	7876	80	1.44460472313312e-05	2378	-	787156	787236	253.534605719325	15.5079820365009
57639	7854	7877	81	4.18037233416158e-05	2378	-	787156	787237	253.534605719325	14.7691466848007
57722	7857	7876	75	0.00515767540821318	2378	-	787161	787236	38.4693075136136	15.5079820365009
57723	7857	7877	76	0.00904538741419323	2378	-	787161	787237	38.4693075136136	14.7691466848007
57748	7858	7876	74	0.0496588497294201	2378	-	787162	787236	72.6928496019236	15.5079820365009
57749	7858	7877	75	0.0456967273258186	2378	-	787162	787237	72.6928496019236	14.7691466848007
57773	7859	7876	64	0.00749754677816408	2378	-	787172	787236	40.7351066677504	15.5079820365009
57774	7859	7877	65	0.011477137147281	2378	-	787172	787237	40.7351066677504	14.7691466848007
57797	7860	7876	62	0.00514941314331862	2378	-	787174	787236	42.4502313179046	15.5079820365009
57798	7860	7877	63	0.00749754677816408	2378	-	787174	787237	42.4502313179046	14.7691466848007
57820	7861	7876	59	0.0114653796900193	2378	-	787177	787236	41.310527583605	15.5079820365009
57821	7861	7877	60	0.0147959753731474	2378	-	787177	787237	41.310527583605	14.7691466848007
57883	7864	7876	54	0.0451851879083767	2378	-	787182	787236	46.7455514604218	15.5079820365009
57884	7864	7877	55	0.0451851879083767	2378	-	787182	787237	46.7455514604218	14.7691466848007
57953	7868	7876	10	0.0259052303221831	2378	-	787226	787236	33.2498773696902	15.5079820365009
57954	7868	7877	11	0.0342466960106222	2378	-	787226	787237	33.2498773696902	14.7691466848007
57963	7869	7871	3	0.0614719954189929	2378	-	787227	787230	117.899761294327	30.0086871129214
57964	7869	7872	4	0.0451851879083767	2378	-	787227	787231	117.899761294327	30.435873278681
57966	7869	7874	6	0.0246824642078027	2378	-	787227	787233	117.899761294327	20.6097626233742
57968	7869	7876	9	3.29240728325075e-05	2378	-	787227	787236	117.899761294327	15.5079820365009
57969	7869	7877	10	0.000131685840556154	2378	-	787227	787237	117.899761294327	14.7691466848007
57982	7870	7876	8	0.0353561536454229	2378	-	787228	787236	40.4909433120446	15.5079820365009
57983	7870	7877	9	0.0380652734834364	2378	-	787228	787237	40.4909433120446	14.7691466848007
57995	7871	7876	6	0.0382095048911361	2378	-	787230	787236	30.0086871129214	15.5079820365009
57996	7871	7877	7	0.0456967273258186	2378	-	787230	787237	30.0086871129214	14.7691466848007
58007	7872	7876	5	0.0246824642078027	2378	-	787231	787236	30.435873278681	15.5079820365009
58008	7872	7877	6	0.0346394985450293	2378	-	787231	787237	30.435873278681	14.7691466848007
58018	7873	7876	4	0.00749754677816408	2378	-	787232	787236	40.9704420173053	15.5079820365009
58019	7873	7877	5	0.0114653796900193	2378	-	787232	787237	40.9704420173053	14.7691466848007
58048	7876	7879	17	0.0259052303221831	2378	-	787236	787253	15.5079820365009	34.0432404969099
58055	7877	7879	16	0.03365146979099	2378	-	787237	787253	14.7691466848007	34.0432404969099
58180	7914	7919	17	0.0171018888788854	2400	-	850910	850927	21.7708206653016	45.5338455026324
58187	7915	7919	11	0.0747436201734281	2400	-	850916	850927	21.4537969953962	45.5338455026324
58365	7944	7953	23	0.0595872856155772	2406	-	866211	866234	119.177886199085	25.3065023975114
58371	7944	7959	38	0.0289107786784182	2406	-	866211	866249	119.177886199085	18.8376367113246
58376	7944	7964	55	0.0678892373396005	2406	-	866211	866266	119.177886199085	21.7207322154287
58377	7944	7965	57	0.0396320159388736	2406	-	866211	866268	119.177886199085	16.7446620444305
58379	7944	7967	59	0.00223408888422288	2406	-	866211	866270	119.177886199085	14.3601643418578
58382	7944	7970	68	0.00135161874061429	2406	-	866211	866279	119.177886199085	16.0827277500421
58384	7944	7972	97	0.0218008368648317	2406	-	866211	866308	119.177886199085	22.3220544951523
58452	7947	7953	18	0.00703582119756629	2406	-	866216	866234	146.491819038112	25.3065023975114
58458	7947	7959	33	0.00703582119756629	2406	-	866216	866249	146.491819038112	18.8376367113246
58463	7947	7964	50	0.0218008368648317	2406	-	866216	866266	146.491819038112	21.7207322154287
58464	7947	7965	52	0.0174742424277115	2406	-	866216	866268	146.491819038112	16.7446620444305
58466	7947	7967	54	0.000469858637201781	2406	-	866216	866270	146.491819038112	14.3601643418578
58467	7947	7968	55	0.0483991415158979	2406	-	866216	866271	146.491819038112	20.8448694868303
58469	7947	7970	63	7.2624259068732e-05	2406	-	866216	866279	146.491819038112	16.0827277500421
58471	7947	7972	92	0.00168977984348463	2406	-	866216	866308	146.491819038112	22.3220544951523
58691	7957	7967	27	0.0314931286297154	2406	-	866243	866270	37.0837352533413	14.3601643418578
58694	7957	7970	36	0.0218008368648317	2406	-	866243	866279	37.0837352533413	16.0827277500421
58700	7958	7959	5	0.0488845695859368	2406	-	866244	866249	68.5842047213305	18.8376367113246
58706	7958	7965	24	0.0644155717021311	2406	-	866244	866268	68.5842047213305	16.7446620444305
58708	7958	7967	26	0.00383971108377401	2406	-	866244	866270	68.5842047213305	14.3601643418578
58711	7958	7970	35	0.00168977984348463	2406	-	866244	866279	68.5842047213305	16.0827277500421
58713	7958	7972	64	0.0345003331852593	2406	-	866244	866308	68.5842047213305	22.3220544951523
59426	8046	8047	1	0.000396426585128618	2425	-	910713	910714	7.43444237477055	13.1187731108153
59428	8046	8049	5	0.0015739084845906	2425	-	910713	910718	7.43444237477055	23.4549797923316
59430	8046	8051	20	0.0201975311801433	2425	-	910713	910733	7.43444237477055	12.8807710086465
59431	8047	8048	3	0.0610634558695734	2425	-	910714	910717	13.1187731108153	8.83100432628219
59433	8047	8050	18	0.00823918243937516	2425	-	910714	910732	13.1187731108153	7.88361232172073
59435	8048	8049	1	0.0201975311801433	2425	-	910717	910718	8.83100432628219	23.4549797923316
59438	8049	8050	14	0.00701901230677926	2425	-	910718	910732	23.4549797923316	7.88361232172073
59440	8050	8051	1	0.0610634558695734	2425	-	910732	910733	7.88361232172073	12.8807710086465
59564	8069	8073	26	0.0255090072071349	2427	-	913382	913408	14.9770536071019	49.7217231911727
59565	8069	8074	41	0.0113577262615117	2427	-	913382	913423	14.9770536071019	39.0653668808794
59569	8070	8073	22	0.000673034052492305	2427	-	913386	913408	11.3275254196983	49.7217231911727
59570	8070	8074	37	5.26524076658319e-05	2427	-	913386	913423	11.3275254196983	39.0653668808794
59571	8070	8075	53	0.0991102285025827	2427	-	913386	913439	11.3275254196983	18.6899789722457
59573	8071	8073	5	0.0155987879814897	2427	-	913403	913408	13.4852074584029	49.7217231911727
59574	8071	8074	20	0.00867215477491854	2427	-	913403	913423	13.4852074584029	39.0653668808794
59576	8072	8073	2	0.00142507817373483	2427	-	913406	913408	11.9900770394943	49.7217231911727
59577	8072	8074	17	0.000112942807598326	2427	-	913406	913423	11.9900770394943	39.0653668808794
59626	8088	8095	77	0.0461785663809652	2435	-	952317	952394	9.88198255831895	13.5728498246575
59634	8089	8090	1	0.0999254128475354	2435	-	952319	952320	14.5228387310932	9.12579523277384
59647	8090	8091	3	0.0614351992976604	2435	-	952320	952323	9.12579523277384	11.8188207104793
59651	8090	8095	74	0.00405046098452162	2435	-	952320	952394	9.12579523277384	13.5728498246575
59736	8113	8115	5	0.0599037815321202	2442	-	969087	969092	6.52674042221762	9.77393621254614
59820	8148	8149	1	0.0486200291237954	2453	-	998245	998246	9.89872662151194	16.1962002437
59822	8148	8151	34	0.0391707652513208	2453	-	998245	998279	9.89872662151194	6.94534416598418
59824	8148	8153	48	0.0469213819632557	2453	-	998245	998293	9.89872662151194	6.91963341152088
59826	8149	8150	14	0.0391707652513208	2453	-	998246	998260	16.1962002437	9.57326763958093
59827	8149	8151	33	0.000414165814025758	2453	-	998246	998279	16.1962002437	6.94534416598418
59828	8149	8152	42	0.00819570110467782	2453	-	998246	998288	16.1962002437	8.60195916005628
59829	8149	8153	47	0.000838974858544006	2453	-	998246	998293	16.1962002437	6.91963341152088
59830	8149	8154	54	0.00819570110467782	2453	-	998246	998300	16.1962002437	7.22517249115254
59831	8150	8151	19	0.0426503170397448	2453	-	998260	998279	9.57326763958093	6.94534416598418
59833	8150	8153	33	0.0506552342382951	2453	-	998260	998293	9.57326763958093	6.91963341152088
59872	8169	8171	20	0.000376824466530312	2460	-	1016861	1016881	10.0538327766199	5.23302249250705
59873	8170	8171	16	0.000109134874704653	2460	-	1016865	1016881	11.1541248307033	5.23302249250705
59935	8180	8184	73	0.0118969212969233	2462	-	1019400	1019473	38.0697271124718	10.9221137469517
59975	8191	8192	2	0.0688605942574316	2464	-	1024916	1024918	11.808552813284	27.5263978292191
60004	8207	8209	89	0.0180838761578722	2473	-	1057419	1057508	9.63696762138965	53.1077709368789
60006	8207	8211	162	0.0697568727666239	2473	-	1057419	1057581	9.63696762138965	21.4575178528439
60007	8207	8212	163	0.0765445794310614	2473	-	1057419	1057582	9.63696762138965	20.8918902431213
60009	8207	8214	168	0.0323883922259866	2473	-	1057419	1057587	9.63696762138965	35.3037660957245
60012	8208	8209	67	0.0424315531582526	2473	-	1057441	1057508	13.0111119827202	53.1077709368789
60084	8222	8224	2	0.00110178144210105	2475	-	1060472	1060474	34.9980616640144	163.588156184753
61181	8283	8285	18	0.00129324487447402	2489	+	36805	36823	23.8456596177408	8.18493656230293
61182	8283	8286	21	0.0771866237157598	2489	+	36805	36826	23.8456596177408	10.8300934196144
61385	8310	8312	17	0.0255095293572503	2496	+	52514	52531	29.6807404777348	13.4541316103709
61386	8310	8313	24	0.000105484562354929	2496	+	52514	52538	29.6807404777348	10.5167692140683
61413	8313	8316	5	0.00700537546276703	2496	+	52538	52543	10.5167692140683	21.1563524595469
61414	8313	8317	65	0.0829456224056865	2496	+	52538	52603	10.5167692140683	23.5065160384148
61625	8375	8382	36	0.0867490965637388	2517	+	102166	102202	12.1253217121097	22.5972524489754
61647	8376	8382	35	0.0867490965637388	2517	+	102167	102202	11.0037775344091	22.5972524489754
61742	8381	8382	2	0.0867490965637388	2517	+	102200	102202	12.2457848418786	22.5972524489754
61760	8382	8384	2	0.0867490965637388	2517	+	102202	102204	22.5972524489754	12.2733046862668
62143	8439	8440	5	0.0483785069883541	2525	+	145294	145299	56.6186971827103	12.8355060226524
62149	8439	8446	143	0.0483785069883541	2525	+	145294	145437	56.6186971827103	15.8770273159884
62150	8439	8447	144	0.0483785069883541	2525	+	145294	145438	56.6186971827103	13.0763028635647
62151	8439	8448	146	0.0068788941771678	2525	+	145294	145440	56.6186971827103	14.3668602141773
62211	8451	8454	54	0.00236273944189147	2528	+	159173	159227	11.2813848042958	6.59134112199981
62213	8452	8454	24	0.0450170378279977	2528	+	159203	159227	9.7698449284715	6.59134112199981
62240	8467	8468	7	2.21397788324751e-07	2540	+	202406	202413	5.67976238601059	18.7891552991006
62481	8512	8525	241	0.00177045734936598	2555	+	252853	253094	13.850966401866	133.213373347517
62483	8513	8515	24	0.0433311906895062	2555	+	252859	252883	12.5040979105881	21.5084796029783
62493	8513	8525	235	0.000399194071901698	2555	+	252859	253094	12.5040979105881	133.213373347517
62496	8514	8517	56	0.0751198850463962	2555	+	252870	252926	15.5747698648797	10.8210202295509
62504	8514	8525	224	0.00335437825474738	2555	+	252870	253094	15.5747698648797	133.213373347517
62506	8515	8517	43	0.00133731634360368	2555	+	252883	252926	21.5084796029783	10.8210202295509
62514	8515	8525	211	0.045374227063515	2555	+	252883	253094	21.5084796029783	133.213373347517
62526	8517	8520	43	0.0534964689185484	2555	+	252926	252969	10.8210202295509	17.98226446563
62528	8517	8522	53	0.0685891802584712	2555	+	252926	252979	10.8210202295509	20.0224647128729
62531	8517	8525	168	9.26172834425643e-06	2555	+	252926	253094	10.8210202295509	133.213373347517
62549	8520	8525	125	0.0374867334146813	2555	+	252969	253094	17.98226446563	133.213373347517
62553	8521	8525	121	0.0488053309586804	2555	+	252973	253094	16.4920112164081	133.213373347517
62560	8534	8535	12	0.00277369323029066	2556	+	255365	255377	13.018519467362	91.1385083171377
62561	8534	8536	13	0.0215570639204172	2556	+	255365	255378	13.018519467362	34.7234371690791
62563	8534	8538	15	0.00277369323029066	2556	+	255365	255380	13.018519467362	46.3998557928299
62564	8534	8539	17	0.0121425936850052	2556	+	255365	255382	13.018519467362	49.2524668215859
62565	8534	8540	18	0.0783885002302355	2556	+	255365	255383	13.018519467362	52.2972739235605
62566	8534	8541	19	0.00245571765955654	2556	+	255365	255384	13.018519467362	206.015845239372
62567	8534	8542	20	0.00245571765955654	2556	+	255365	255385	13.018519467362	51.925522828289
62568	8534	8543	21	0.00245571765955654	2556	+	255365	255386	13.018519467362	47.543588207963
62569	8534	8544	22	0.00931436834300385	2556	+	255365	255387	13.018519467362	41.7881502137791
62570	8534	8545	23	0.00245571765955654	2556	+	255365	255388	13.018519467362	56.6879601987421
62571	8534	8546	24	0.00245571765955654	2556	+	255365	255389	13.018519467362	82.5342630829045
62572	8534	8547	25	0.00384072873999242	2556	+	255365	255390	13.018519467362	47.6414302754108
62573	8534	8548	26	0.0558983782158487	2556	+	255365	255391	13.018519467362	56.4950069558343
62574	8534	8549	27	0.000488517164408897	2556	+	255365	255392	13.018519467362	120.028420743043
62575	8534	8550	29	0.0148461069195177	2556	+	255365	255394	13.018519467362	44.126450028997
62576	8534	8551	38	0.00245571765955654	2556	+	255365	255403	13.018519467362	65.3282780569355
62577	8534	8552	42	0.0121164380750367	2556	+	255365	255407	13.018519467362	49.4554387413358
62578	8534	8553	43	0.00245571765955654	2556	+	255365	255408	13.018519467362	73.2510886759626
62579	8534	8554	76	0.0169096227804132	2556	+	255365	255441	13.018519467362	47.3012978118868
62580	8534	8555	77	0.00277369323029066	2556	+	255365	255442	13.018519467362	78.058982092457
62582	8534	8557	107	0.0360787307270363	2556	+	255365	255472	13.018519467362	62.7427828677553
62875	8568	8570	2	0.0164295619710539	2563	+	278465	278467	15.8739863386346	35.0601974464118
62894	8570	8572	2	0.0164295619710539	2563	+	278467	278469	35.0601974464118	15.3984155692994
62942	8582	8585	19	0.0474196967798353	2569	+	293070	293089	11.0775572160577	6.9160077704393
62959	8590	8594	44	0.0581732115882533	2572	+	301512	301556	24.9361976347169	14.1209560274265
62960	8590	8595	47	0.0461881941266646	2572	+	301512	301559	24.9361976347169	12.7621950890474
63038	8604	8606	6	0.00815156002765465	2574	+	308647	308653	34.4643518479436	11.0497483596995
63061	8605	8606	5	0.0996659807196611	2574	+	308648	308653	19.1555664553028	11.0497483596995
63063	8605	8608	14	0.000243601011431283	2574	+	308648	308662	19.1555664553028	86.9238527761341
63064	8605	8609	15	0.00832534908432396	2574	+	308648	308663	19.1555664553028	37.4424195795632
63065	8605	8610	16	0.0386752739691419	2574	+	308648	308664	19.1555664553028	67.8733588166395
63071	8605	8616	31	0.0996659807196611	2574	+	308648	308679	19.1555664553028	39.1278719782826
63072	8605	8617	32	0.0708662588394313	2574	+	308648	308680	19.1555664553028	36.8903481206604
63075	8605	8620	38	0.000329692356196731	2574	+	308648	308686	19.1555664553028	72.5584435865779
63076	8605	8621	39	0.00642610948647028	2574	+	308648	308687	19.1555664553028	233.000471804256
63077	8605	8622	41	1.5470415882346e-05	2574	+	308648	308689	19.1555664553028	97.6777918572373
63080	8605	8625	48	0.0468467281833949	2574	+	308648	308696	19.1555664553028	49.4241319556588
63082	8605	8627	58	0.0687500436336763	2574	+	308648	308706	19.1555664553028	36.4752190660184
63084	8606	8607	8	0.0792514805684536	2574	+	308653	308661	11.0497483596995	31.766821919028
63085	8606	8608	9	1.5470415882346e-05	2574	+	308653	308662	11.0497483596995	86.9238527761341
63086	8606	8609	10	0.000243601011431283	2574	+	308653	308663	11.0497483596995	37.4424195795632
63087	8606	8610	11	0.000543203020918219	2574	+	308653	308664	11.0497483596995	67.8733588166395
63088	8606	8611	12	0.010820828423487	2574	+	308653	308665	11.0497483596995	47.2287067324619
63089	8606	8612	13	0.00288946189079449	2574	+	308653	308666	11.0497483596995	27.7559773895621
63090	8606	8613	16	0.00261971293470731	2574	+	308653	308669	11.0497483596995	42.5914274193889
63091	8606	8614	24	0.0783533328884652	2574	+	308653	308677	11.0497483596995	29.7571901675501
63092	8606	8615	25	0.0086134943675681	2574	+	308653	308678	11.0497483596995	27.4335469191675
63093	8606	8616	26	0.00128607354586503	2574	+	308653	308679	11.0497483596995	39.1278719782826
63094	8606	8617	27	0.000805580188220459	2574	+	308653	308680	11.0497483596995	36.8903481206604
63095	8606	8618	29	0.00261971293470731	2574	+	308653	308682	11.0497483596995	29.8899204652877
63096	8606	8619	32	0.00815156002765465	2574	+	308653	308685	11.0497483596995	49.7073086048341
63097	8606	8620	33	1.84135772414717e-05	2574	+	308653	308686	11.0497483596995	72.5584435865779
63098	8606	8621	34	0.000118032167056192	2574	+	308653	308687	11.0497483596995	233.000471804256
63099	8606	8622	36	7.76866557683498e-06	2574	+	308653	308689	11.0497483596995	97.6777918572373
63100	8606	8623	40	0.00232805502507953	2574	+	308653	308693	11.0497483596995	41.6841090350579
63101	8606	8624	41	0.0841508752984425	2574	+	308653	308694	11.0497483596995	75.134479644448
63102	8606	8625	43	0.000575836685569597	2574	+	308653	308696	11.0497483596995	49.4241319556588
63103	8606	8626	50	0.0573151577912061	2574	+	308653	308703	11.0497483596995	57.2459588423403
63104	8606	8627	53	0.000805580188220459	2574	+	308653	308706	11.0497483596995	36.4752190660184
63130	8608	8612	4	0.00766637531687056	2574	+	308662	308666	86.9238527761341	27.7559773895621
63133	8608	8615	16	0.0882827255435425	2574	+	308662	308678	86.9238527761341	27.4335469191675
63136	8608	8618	20	0.0598936296741952	2574	+	308662	308682	86.9238527761341	29.8899204652877
63159	8609	8622	26	0.00821806699472305	2574	+	308663	308689	37.4424195795632	97.6777918572373
63208	8612	8620	20	0.00898088325758356	2574	+	308666	308686	27.7559773895621	72.5584435865779
63209	8612	8621	21	0.0841508752984425	2574	+	308666	308687	27.7559773895621	233.000471804256
63210	8612	8622	23	0.000202300178395636	2574	+	308666	308689	27.7559773895621	97.6777918572373
63252	8615	8622	11	0.0331666400850652	2574	+	308678	308689	27.4335469191675	97.6777918572373
63283	8618	8620	4	0.0841508752984425	2574	+	308682	308686	29.8899204652877	72.5584435865779
63285	8618	8622	7	0.00830261621035056	2574	+	308682	308689	29.8899204652877	97.6777918572373
63412	8631	8646	17	0.0641859038911942	2576	+	311996	312013	56.0703445346026	27.6916492833926
63415	8631	8649	20	0.0980125652752158	2576	+	311996	312016	56.0703445346026	29.4970776674905
63418	8631	8652	30	0.000215014683000447	2576	+	311996	312026	56.0703445346026	17.0873749050423
63422	8631	8656	41	7.40125561430697e-07	2576	+	311996	312037	56.0703445346026	16.3107818989089
63425	8631	8659	49	0.00573300991484319	2576	+	311996	312045	56.0703445346026	18.510315003008
63446	8632	8652	29	0.0741385791725696	2576	+	311997	312026	199.607937262053	17.0873749050423
63450	8632	8656	40	0.0500855838963964	2576	+	311997	312037	199.607937262053	16.3107818989089
63466	8633	8645	14	0.0354402962860247	2576	+	311998	312012	115.714704418629	32.9655594136232
63467	8633	8646	15	0.00654933897444453	2576	+	311998	312013	115.714704418629	27.6916492833926
63470	8633	8649	18	0.00989480030588523	2576	+	311998	312016	115.714704418629	29.4970776674905
63471	8633	8650	22	0.0496032274916899	2576	+	311998	312020	115.714704418629	32.3518477818781
63473	8633	8652	28	1.73496800484977e-05	2576	+	311998	312026	115.714704418629	17.0873749050423
63477	8633	8656	39	5.11159636099971e-08	2576	+	311998	312037	115.714704418629	16.3107818989089
63480	8633	8659	47	0.000673689086463033	2576	+	311998	312045	115.714704418629	18.510315003008
63489	8634	8642	10	0.0984329777805368	2576	+	311999	312009	137.934295638831	27.7063143975003
63491	8634	8644	12	0.0923374376202485	2576	+	311999	312011	137.934295638831	37.3691882591867
63492	8634	8645	13	0.0286466341468383	2576	+	311999	312012	137.934295638831	32.9655594136232
63493	8634	8646	14	0.00559209528020992	2576	+	311999	312013	137.934295638831	27.6916492833926
63496	8634	8649	17	0.00822579607688705	2576	+	311999	312016	137.934295638831	29.4970776674905
63497	8634	8650	21	0.0407484835896877	2576	+	311999	312020	137.934295638831	32.3518477818781
63499	8634	8652	27	1.73496800484977e-05	2576	+	311999	312026	137.934295638831	17.0873749050423
63503	8634	8656	38	5.11159636099971e-08	2576	+	311999	312037	137.934295638831	16.3107818989089
63506	8634	8659	46	0.000587097396409967	2576	+	311999	312045	137.934295638831	18.510315003008
63514	8635	8642	8	0.0735841702340227	2576	+	312001	312009	112.106342740392	27.7063143975003
63516	8635	8644	10	0.0209471923310229	2576	+	312001	312011	112.106342740392	37.3691882591867
63517	8635	8645	11	0.0018231082677946	2576	+	312001	312012	112.106342740392	32.9655594136232
63518	8635	8646	12	0.000122775674268533	2576	+	312001	312013	112.106342740392	27.6916492833926
63519	8635	8647	13	0.089603619251349	2576	+	312001	312014	112.106342740392	25.8610565606951
63521	8635	8649	15	0.000169060797681688	2576	+	312001	312016	112.106342740392	29.4970776674905
63522	8635	8650	19	0.00661569143592369	2576	+	312001	312020	112.106342740392	32.3518477818781
63524	8635	8652	25	1.39929528507486e-07	2576	+	312001	312026	112.106342740392	17.0873749050423
63528	8635	8656	36	1.10134124042816e-13	2576	+	312001	312037	112.106342740392	16.3107818989089
63531	8635	8659	44	7.56438645597157e-05	2576	+	312001	312045	112.106342740392	18.510315003008
63542	8636	8646	11	0.0265619969853716	2576	+	312002	312013	84.9668266182716	27.6916492833926
63545	8636	8649	14	0.0408811747472106	2576	+	312002	312016	84.9668266182716	29.4970776674905
63548	8636	8652	24	0.000105249267416678	2576	+	312002	312026	84.9668266182716	17.0873749050423
63552	8636	8656	35	7.89729613669666e-07	2576	+	312002	312037	84.9668266182716	16.3107818989089
63555	8636	8659	43	0.00241262730632801	2576	+	312002	312045	84.9668266182716	18.510315003008
63561	8637	8642	6	0.0404376942712398	2576	+	312003	312009	206.170642676623	27.7063143975003
63563	8637	8644	8	0.00732865708128401	2576	+	312003	312011	206.170642676623	37.3691882591867
63564	8637	8645	9	0.000649155042799165	2576	+	312003	312012	206.170642676623	32.9655594136232
63565	8637	8646	10	5.55188332474038e-05	2576	+	312003	312013	206.170642676623	27.6916492833926
63566	8637	8647	11	0.0503205505097517	2576	+	312003	312014	206.170642676623	25.8610565606951
63568	8637	8649	13	7.03466984538058e-05	2576	+	312003	312016	206.170642676623	29.4970776674905
63569	8637	8650	17	0.00241464862625122	2576	+	312003	312020	206.170642676623	32.3518477818781
63571	8637	8652	23	5.70267728911793e-08	2576	+	312003	312026	206.170642676623	17.0873749050423
63575	8637	8656	34	1.10134124042816e-13	2576	+	312003	312037	206.170642676623	16.3107818989089
63578	8637	8659	42	3.06653518424109e-05	2576	+	312003	312045	206.170642676623	18.510315003008
63579	8637	8660	43	0.0723191364349391	2576	+	312003	312046	206.170642676623	35.2242588993111
63583	8638	8642	5	0.0599044875554598	2576	+	312004	312009	135.016294169793	27.7063143975003
63585	8638	8644	7	0.0153626551837819	2576	+	312004	312011	135.016294169793	37.3691882591867
63586	8638	8645	8	0.00143487246309964	2576	+	312004	312012	135.016294169793	32.9655594136232
63587	8638	8646	9	0.000105249267416678	2576	+	312004	312013	135.016294169793	27.6916492833926
63588	8638	8647	10	0.0723191364349391	2576	+	312004	312014	135.016294169793	25.8610565606951
63590	8638	8649	12	0.000145847557974247	2576	+	312004	312016	135.016294169793	29.4970776674905
63591	8638	8650	16	0.00511297276317277	2576	+	312004	312020	135.016294169793	32.3518477818781
63593	8638	8652	22	1.24477978591386e-07	2576	+	312004	312026	135.016294169793	17.0873749050423
63597	8638	8656	33	1.46845498723754e-13	2576	+	312004	312037	135.016294169793	16.3107818989089
63600	8638	8659	41	6.06374356593165e-05	2576	+	312004	312045	135.016294169793	18.510315003008
63607	8639	8645	7	0.0723191364349391	2576	+	312005	312012	94.9132616284206	32.9655594136232
63608	8639	8646	8	0.0165199386268685	2576	+	312005	312013	94.9132616284206	27.6916492833926
63611	8639	8649	11	0.0265619969853716	2576	+	312005	312016	94.9132616284206	29.4970776674905
63612	8639	8650	15	0.0923374376202485	2576	+	312005	312020	94.9132616284206	32.3518477818781
63614	8639	8652	21	6.08450680941982e-05	2576	+	312005	312026	94.9132616284206	17.0873749050423
63618	8639	8656	32	3.10943714897472e-07	2576	+	312005	312037	94.9132616284206	16.3107818989089
63621	8639	8659	40	0.0016324584148304	2576	+	312005	312045	94.9132616284206	18.510315003008
63627	8640	8645	5	0.0642046503488637	2576	+	312007	312012	67.585621664242	32.9655594136232
63628	8640	8646	6	0.00939887618411231	2576	+	312007	312013	67.585621664242	27.6916492833926
63631	8640	8649	9	0.0153626551837819	2576	+	312007	312016	67.585621664242	29.4970776674905
63632	8640	8650	13	0.0984242560555653	2576	+	312007	312020	67.585621664242	32.3518477818781
63634	8640	8652	19	1.73496800484977e-05	2576	+	312007	312026	67.585621664242	17.0873749050423
63638	8640	8656	30	3.64202534797187e-09	2576	+	312007	312037	67.585621664242	16.3107818989089
63641	8640	8659	38	0.00130506732790883	2576	+	312007	312045	67.585621664242	18.510315003008
63682	8643	8646	3	0.0736028895264076	2576	+	312010	312013	49.8323510688465	27.6916492833926
63688	8643	8652	16	0.00020951784079711	2576	+	312010	312026	49.8323510688465	17.0873749050423
63692	8643	8656	27	2.54346257122506e-07	2576	+	312010	312037	49.8323510688465	16.3107818989089
63695	8643	8659	35	0.00664290987922556	2576	+	312010	312045	49.8323510688465	18.510315003008
63704	8644	8652	15	0.00257572016053025	2576	+	312011	312026	37.3691882591867	17.0873749050423
63708	8644	8656	26	1.73496800484977e-05	2576	+	312011	312037	37.3691882591867	16.3107818989089
63711	8644	8659	34	0.0388445616970498	2576	+	312011	312045	37.3691882591867	18.510315003008
63719	8645	8652	14	0.00661569143592369	2576	+	312012	312026	32.9655594136232	17.0873749050423
63723	8645	8656	25	5.7037424491746e-05	2576	+	312012	312037	32.9655594136232	16.3107818989089
63726	8645	8659	33	0.0723191364349391	2576	+	312012	312045	32.9655594136232	18.510315003008
63733	8646	8652	13	0.0500855838963964	2576	+	312013	312026	27.6916492833926	17.0873749050423
63737	8646	8656	24	0.00251639631313346	2576	+	312013	312037	27.6916492833926	16.3107818989089
63769	8649	8652	10	0.0209471923310229	2576	+	312016	312026	29.4970776674905	17.0873749050423
63773	8649	8656	21	0.000432953569250882	2576	+	312016	312037	29.4970776674905	16.3107818989089
63779	8650	8652	6	0.0153626551837819	2576	+	312020	312026	32.3518477818781	17.0873749050423
63783	8650	8656	17	0.000527712284932502	2576	+	312020	312037	32.3518477818781	16.3107818989089
63797	8652	8653	3	0.0130953422184726	2576	+	312026	312029	17.0873749050423	119.041233150896
63798	8652	8654	4	0.0589269585760463	2576	+	312026	312030	17.0873749050423	40.3343290645771
63804	8652	8660	20	0.0407484835896877	2576	+	312026	312046	17.0873749050423	35.2242588993111
63807	8653	8656	8	0.00472527622721119	2576	+	312029	312037	119.041233150896	16.3107818989089
63810	8653	8659	16	0.0394903416376831	2576	+	312029	312045	119.041233150896	18.510315003008
63813	8654	8656	7	0.0197562614276965	2576	+	312030	312037	40.3343290645771	16.3107818989089
63823	8656	8657	1	0.0984329777805368	2576	+	312037	312038	16.3107818989089	33.7983285390634
63826	8656	8660	9	0.0072900275123133	2576	+	312037	312046	16.3107818989089	35.2242588993111
63844	8672	8674	8	0.0234734941235311	2583	+	323337	323345	7.2177568083692	13.6216922322479
63845	8673	8674	2	0.0466553786538806	2583	+	323343	323345	7.79583314270883	13.6216922322479
63853	8686	8690	20	0.0740016735913958	2607	+	377275	377295	10.1572372507429	15.9933599440098
63857	8687	8690	11	0.00721829140995556	2607	+	377284	377295	8.86317122907822	15.9933599440098
64585	8818	8841	61	0.00156343915520784	2664	+	556732	556793	29.8574286756351	9.16345288787322
64586	8818	8842	66	0.0437894954166096	2664	+	556732	556798	29.8574286756351	10.4515247294061
64587	8818	8843	67	0.00691370736653038	2664	+	556732	556799	29.8574286756351	9.29115343698507
64589	8818	8845	69	0.000386242433260625	2664	+	556732	556801	29.8574286756351	8.39871021674623
64590	8818	8846	71	0.0293981536396081	2664	+	556732	556803	29.8574286756351	9.71504374252672
64593	8818	8849	78	0.0437894954166096	2664	+	556732	556810	29.8574286756351	10.3256845261638
64604	8819	8827	27	0.0759288584184339	2664	+	556733	556760	37.4596841513777	18.175707413056
64608	8819	8831	32	0.0214684576372167	2664	+	556733	556765	37.4596841513777	16.1354019129455
64615	8819	8838	46	0.0546906431103842	2664	+	556733	556779	37.4596841513777	15.4871224980286
64618	8819	8841	60	4.15959790163919e-05	2664	+	556733	556793	37.4596841513777	9.16345288787322
64619	8819	8842	65	0.00971494802608183	2664	+	556733	556798	37.4596841513777	10.4515247294061
64620	8819	8843	66	0.000588277153509307	2664	+	556733	556799	37.4596841513777	9.29115343698507
64622	8819	8845	68	5.18746889843769e-06	2664	+	556733	556801	37.4596841513777	8.39871021674623
64623	8819	8846	70	0.00691370736653038	2664	+	556733	556803	37.4596841513777	9.71504374252672
64626	8819	8849	77	0.0101182055337452	2664	+	556733	556810	37.4596841513777	10.3256845261638
64650	8820	8841	57	0.00326347899348894	2664	+	556736	556793	151.126867987372	9.16345288787322
64651	8820	8842	62	0.0259357960043171	2664	+	556736	556798	151.126867987372	10.4515247294061
64652	8820	8843	63	0.00702384327499465	2664	+	556736	556799	151.126867987372	9.29115343698507
64654	8820	8845	65	0.0010943195209423	2664	+	556736	556801	151.126867987372	8.39871021674623
64655	8820	8846	67	0.0193598914165497	2664	+	556736	556803	151.126867987372	9.71504374252672
64658	8820	8849	74	0.0259357960043171	2664	+	556736	556810	151.126867987372	10.3256845261638
64681	8821	8841	56	0.0252601304119391	2664	+	556737	556793	29.8192275421826	9.16345288787322
64683	8821	8843	62	0.0418449580005527	2664	+	556737	556799	29.8192275421826	9.29115343698507
64685	8821	8845	64	0.00941118360527099	2664	+	556737	556801	29.8192275421826	8.39871021674623
64686	8821	8846	66	0.0964261387719617	2664	+	556737	556803	29.8192275421826	9.71504374252672
64711	8822	8841	46	0.00260093752059903	2664	+	556747	556793	41.5483940450121	9.16345288787322
64712	8822	8842	51	0.03863016406316	2664	+	556747	556798	41.5483940450121	10.4515247294061
64713	8822	8843	52	0.00738501612358666	2664	+	556747	556799	41.5483940450121	9.29115343698507
64715	8822	8845	54	0.000678200061946105	2664	+	556747	556801	41.5483940450121	8.39871021674623
64716	8822	8846	56	0.0259357960043171	2664	+	556747	556803	41.5483940450121	9.71504374252672
64719	8822	8849	63	0.03863016406316	2664	+	556747	556810	41.5483940450121	10.3256845261638
64768	8824	8841	40	0.00326347899348894	2664	+	556753	556793	27.4463574943095	9.16345288787322
64769	8824	8842	45	0.0670015895217826	2664	+	556753	556798	27.4463574943095	10.4515247294061
64770	8824	8843	46	0.010556561356838	2664	+	556753	556799	27.4463574943095	9.29115343698507
64772	8824	8845	48	0.000678200061946105	2664	+	556753	556801	27.4463574943095	8.39871021674623
64773	8824	8846	50	0.0420969911778	2664	+	556753	556803	27.4463574943095	9.71504374252672
64776	8824	8849	57	0.0670015895217826	2664	+	556753	556810	27.4463574943095	10.3256845261638
64795	8825	8841	38	0.00366116777496704	2664	+	556755	556793	21.7165340512824	9.16345288787322
64797	8825	8843	44	0.0167352815456985	2664	+	556755	556799	21.7165340512824	9.29115343698507
64799	8825	8845	46	0.000678200061946105	2664	+	556755	556801	21.7165340512824	8.39871021674623
64800	8825	8846	48	0.0702154166128389	2664	+	556755	556803	21.7165340512824	9.71504374252672
64846	8827	8841	33	0.0307944752398622	2664	+	556760	556793	18.175707413056	9.16345288787322
64848	8827	8843	39	0.0741525959604615	2664	+	556760	556799	18.175707413056	9.29115343698507
64850	8827	8845	41	0.00941118360527099	2664	+	556760	556801	18.175707413056	8.39871021674623
64870	8828	8841	31	0.0759025178589088	2664	+	556762	556793	18.3827515129015	9.16345288787322
64874	8828	8845	39	0.028075205125258	2664	+	556762	556801	18.3827515129015	8.39871021674623
64893	8829	8841	30	0.00262328536879855	2664	+	556763	556793	41.5296960763727	9.16345288787322
64894	8829	8842	35	0.0390922836336055	2664	+	556763	556798	41.5296960763727	10.4515247294061
64895	8829	8843	36	0.00765589357380647	2664	+	556763	556799	41.5296960763727	9.29115343698507
64897	8829	8845	38	0.000678200061946105	2664	+	556763	556801	41.5296960763727	8.39871021674623
64898	8829	8846	40	0.0259357960043171	2664	+	556763	556803	41.5296960763727	9.71504374252672
64901	8829	8849	47	0.0390922836336055	2664	+	556763	556810	41.5296960763727	10.3256845261638
64905	8830	8831	1	0.0759288584184339	2664	+	556764	556765	58.5948243530623	16.1354019129455
64912	8830	8838	15	0.097504076511584	2664	+	556764	556779	58.5948243530623	15.4871224980286
64915	8830	8841	29	0.000620940509790816	2664	+	556764	556793	58.5948243530623	9.16345288787322
64916	8830	8842	34	0.0167352815456985	2664	+	556764	556798	58.5948243530623	10.4515247294061
64917	8830	8843	35	0.00222960641292955	2664	+	556764	556799	58.5948243530623	9.29115343698507
64919	8830	8845	37	0.000146872352872029	2664	+	556764	556801	58.5948243530623	8.39871021674623
64920	8830	8846	39	0.0104209292882601	2664	+	556764	556803	58.5948243530623	9.71504374252672
64923	8830	8849	46	0.0167352815456985	2664	+	556764	556810	58.5948243530623	10.3256845261638
64936	8831	8841	28	0.0741525959604615	2664	+	556765	556793	16.1354019129455	9.16345288787322
64940	8831	8845	36	0.0251300376695338	2664	+	556765	556801	16.1354019129455	8.39871021674623
64960	8832	8845	34	0.097339680882667	2664	+	556767	556801	17.1883549598819	8.39871021674623
64979	8833	8845	31	0.03863016406316	2664	+	556770	556801	16.7197947904736	8.39871021674623
64993	8834	8841	18	0.050828324625544	2664	+	556775	556793	26.3479850185865	9.16345288787322
64995	8834	8843	24	0.0783717287554699	2664	+	556775	556799	26.3479850185865	9.29115343698507
64997	8834	8845	26	0.0240659605222228	2664	+	556775	556801	26.3479850185865	8.39871021674623
65010	8835	8841	17	0.00916649045511736	2664	+	556776	556793	23.2192838741709	9.16345288787322
65012	8835	8843	23	0.0252601304119391	2664	+	556776	556799	23.2192838741709	9.29115343698507
65014	8835	8845	25	0.00222960641292955	2664	+	556776	556801	23.2192838741709	8.39871021674623
65015	8835	8846	27	0.0783717287554699	2664	+	556776	556803	23.2192838741709	9.71504374252672
65026	8836	8841	16	0.00971494802608183	2664	+	556777	556793	38.3528476514986	9.16345288787322
65027	8836	8842	21	0.0748997726321209	2664	+	556777	556798	38.3528476514986	10.4515247294061
65028	8836	8843	22	0.0209217042087995	2664	+	556777	556799	38.3528476514986	9.29115343698507
65030	8836	8845	24	0.00334122777966936	2664	+	556777	556801	38.3528476514986	8.39871021674623
65031	8836	8846	26	0.0502529218419721	2664	+	556777	556803	38.3528476514986	9.71504374252672
65034	8836	8849	33	0.0741525959604615	2664	+	556777	556810	38.3528476514986	10.3256845261638
65041	8837	8841	15	0.0010943195209423	2664	+	556778	556793	46.306492773922	9.16345288787322
65042	8837	8842	20	0.0259357960043171	2664	+	556778	556798	46.306492773922	10.4515247294061
65043	8837	8843	21	0.00370262503709654	2664	+	556778	556799	46.306492773922	9.29115343698507
65045	8837	8845	23	0.000386202227274225	2664	+	556778	556801	46.306492773922	8.39871021674623
65046	8837	8846	25	0.0175116885671069	2664	+	556778	556803	46.306492773922	9.71504374252672
65049	8837	8849	32	0.0259357960043171	2664	+	556778	556810	46.306492773922	10.3256845261638
65059	8838	8845	22	0.0580696698901326	2664	+	556779	556801	15.4871224980286	8.39871021674623
65122	8844	8845	1	0.0756644558100294	2664	+	556800	556801	18.8889920824069	8.39871021674623
65165	8868	8869	2	0.0134434207204887	2677	+	601251	601253	5.35965218610725	10.9483985351764
65168	8868	8872	35	0.00572855830414554	2677	+	601251	601286	5.35965218610725	11.2010982664932
65169	8868	8873	36	0.0217552383880681	2677	+	601251	601287	5.35965218610725	9.30261276967877
65295	8911	8913	39	0.0136237660536909	2707	+	693174	693213	10.0762985593848	6.36143468164762
65299	8913	8914	12	0.0136237660536909	2707	+	693213	693225	6.36143468164762	9.66256972458888
65456	8943	8953	96	0.00206623844421819	2720	+	727794	727890	38.2271741696577	12.6236193955853
65458	8943	8955	102	0.0881312180055694	2720	+	727794	727896	38.2271741696577	19.5804125308372
65459	8943	8956	103	0.000438465800722284	2720	+	727794	727897	38.2271741696577	13.8991651838604
65460	8943	8957	105	0.0881312180055694	2720	+	727794	727899	38.2271741696577	21.4192817581702
65463	8943	8960	108	0.000255418091044864	2720	+	727794	727902	38.2271741696577	14.5946612051731
65465	8943	8962	112	0.0427824511428502	2720	+	727794	727906	38.2271741696577	15.1314012385896
65466	8943	8963	114	0.00790413751045973	2720	+	727794	727908	38.2271741696577	15.5532938561237
65484	8944	8953	94	0.000489581319985651	2720	+	727796	727890	76.9036543000202	12.6236193955853
65486	8944	8955	100	0.019897108278308	2720	+	727796	727896	76.9036543000202	19.5804125308372
65487	8944	8956	101	0.000139999717150262	2720	+	727796	727897	76.9036543000202	13.8991651838604
65488	8944	8957	103	0.0191542479698722	2720	+	727796	727899	76.9036543000202	21.4192817581702
65491	8944	8960	106	0.000116994460657338	2720	+	727796	727902	76.9036543000202	14.5946612051731
65493	8944	8962	110	0.0119460815410495	2720	+	727796	727906	76.9036543000202	15.1314012385896
65494	8944	8963	112	0.00182240232978389	2720	+	727796	727908	76.9036543000202	15.5532938561237
65495	8944	8964	115	0.054853941413481	2720	+	727796	727911	76.9036543000202	21.746245021965
65537	8946	8953	49	0.0243291304194203	2720	+	727841	727890	39.3208253562427	12.6236193955853
65540	8946	8956	56	0.0256915407950071	2720	+	727841	727897	39.3208253562427	13.8991651838604
65544	8946	8960	61	0.0315430633241386	2720	+	727841	727902	39.3208253562427	14.5946612051731
65547	8946	8963	67	0.0846136205972057	2720	+	727841	727908	39.3208253562427	15.5532938561237
65695	8953	8957	9	0.0669507293380006	2720	+	727890	727899	12.6236193955853	21.4192817581702
65696	8953	8958	10	0.000653967131253097	2720	+	727890	727900	12.6236193955853	53.6482061803237
65697	8953	8959	11	0.0510947461500117	2720	+	727890	727901	12.6236193955853	25.1555328689424
65702	8953	8964	21	0.0973586125407038	2720	+	727890	727911	12.6236193955853	21.746245021965
65703	8953	8965	22	0.000369595059237758	2720	+	727890	727912	12.6236193955853	53.1358112288877
65704	8953	8966	23	0.000736251385330501	2720	+	727890	727913	12.6236193955853	65.2836503204076
65705	8953	8967	24	0.00179176412052975	2720	+	727890	727914	12.6236193955853	37.2980728642202
65706	8953	8968	26	0.00419323302358324	2720	+	727890	727916	12.6236193955853	47.8330078604397
65707	8953	8969	41	5.25512008068701e-05	2720	+	727890	727931	12.6236193955853	2456.77707380627
65731	8955	8958	4	0.0289163116061233	2720	+	727896	727900	19.5804125308372	53.6482061803237
65738	8955	8965	16	0.0184864425778241	2720	+	727896	727912	19.5804125308372	53.1358112288877
65739	8955	8966	17	0.0289163116061233	2720	+	727896	727913	19.5804125308372	65.2836503204076
65740	8955	8967	18	0.0785122964044206	2720	+	727896	727914	19.5804125308372	37.2980728642202
65742	8955	8969	35	0.00205205801398895	2720	+	727896	727931	19.5804125308372	2456.77707380627
65746	8956	8957	2	0.0488923972017578	2720	+	727897	727899	13.8991651838604	21.4192817581702
65747	8956	8958	3	0.000125074474240113	2720	+	727897	727900	13.8991651838604	53.6482061803237
65748	8956	8959	4	0.0491662096788616	2720	+	727897	727901	13.8991651838604	25.1555328689424
65754	8956	8965	15	4.17910522637991e-05	2720	+	727897	727912	13.8991651838604	53.1358112288877
65755	8956	8966	16	0.000222144466720793	2720	+	727897	727913	13.8991651838604	65.2836503204076
65756	8956	8967	17	0.000255418091044864	2720	+	727897	727914	13.8991651838604	37.2980728642202
65757	8956	8968	19	0.00259236666612161	2720	+	727897	727916	13.8991651838604	47.8330078604397
65758	8956	8969	34	1.21393966836081e-05	2720	+	727897	727931	13.8991651838604	2456.77707380627
65762	8957	8958	1	0.0250546570289837	2720	+	727899	727900	21.4192817581702	53.6482061803237
65764	8957	8960	3	0.0488923972017578	2720	+	727899	727902	21.4192817581702	14.5946612051731
65769	8957	8965	13	0.0135851550481346	2720	+	727899	727912	21.4192817581702	53.1358112288877
65770	8957	8966	14	0.0289163116061233	2720	+	727899	727913	21.4192817581702	65.2836503204076
65771	8957	8967	15	0.0717845749322735	2720	+	727899	727914	21.4192817581702	37.2980728642202
65773	8957	8969	32	0.00161487063360741	2720	+	727899	727931	21.4192817581702	2456.77707380627
65778	8958	8960	2	7.02348441749783e-05	2720	+	727900	727902	53.6482061803237	14.5946612051731
65780	8958	8962	6	0.0170112773316611	2720	+	727900	727906	53.6482061803237	15.1314012385896
65781	8958	8963	8	0.00206623844421819	2720	+	727900	727908	53.6482061803237	15.5532938561237
65782	8958	8964	11	0.0834624405614515	2720	+	727900	727911	53.6482061803237	21.746245021965
65791	8959	8960	1	0.0582690846443694	2720	+	727901	727902	25.1555328689424	14.5946612051731
65800	8959	8969	30	0.033240484947072	2720	+	727901	727931	25.1555328689424	2456.77707380627
65808	8960	8965	10	1.93034818088173e-05	2720	+	727902	727912	14.5946612051731	53.1358112288877
65809	8960	8966	11	0.000159037508440903	2720	+	727902	727913	14.5946612051731	65.2836503204076
65810	8960	8967	12	0.000125074474240113	2720	+	727902	727914	14.5946612051731	37.2980728642202
65811	8960	8968	14	0.00261612574062106	2720	+	727902	727916	14.5946612051731	47.8330078604397
65812	8960	8969	29	7.75216472170825e-06	2720	+	727902	727931	14.5946612051731	2456.77707380627
65829	8962	8965	6	0.0135851550481346	2720	+	727906	727912	15.1314012385896	53.1358112288877
65830	8962	8966	7	0.0156175985469268	2720	+	727906	727913	15.1314012385896	65.2836503204076
65831	8962	8967	8	0.0409791154011533	2720	+	727906	727914	15.1314012385896	37.2980728642202
65832	8962	8968	10	0.0482973032247424	2720	+	727906	727916	15.1314012385896	47.8330078604397
65833	8962	8969	25	0.00175194335869742	2720	+	727906	727931	15.1314012385896	2456.77707380627
65838	8963	8965	4	0.00112427871996109	2720	+	727908	727912	15.5532938561237	53.1358112288877
65839	8963	8966	5	0.00259236666612161	2720	+	727908	727913	15.5532938561237	65.2836503204076
65840	8963	8967	6	0.00588569801105443	2720	+	727908	727914	15.5532938561237	37.2980728642202
65841	8963	8968	8	0.0172487829239348	2720	+	727908	727916	15.5532938561237	47.8330078604397
65842	8963	8969	23	0.000141043084867398	2720	+	727908	727931	15.5532938561237	2456.77707380627
65846	8964	8965	1	0.0635786186625912	2720	+	727911	727912	21.746245021965	53.1358112288877
65847	8964	8966	2	0.0772066205705486	2720	+	727911	727913	21.746245021965	65.2836503204076
65850	8964	8969	20	0.00748250180155982	2720	+	727911	727931	21.746245021965	2456.77707380627
65937	8975	8982	30	0.0945127952551494	2728	+	741773	741803	12.7046504634139	31.099452853465
65940	8975	8985	68	0.0871011809934617	2728	+	741773	741841	12.7046504634139	29.8721899343228
65941	8975	8986	92	0.0613618209971897	2728	+	741773	741865	12.7046504634139	27.8488151050612
65952	8975	8997	192	0.0463355814743216	2728	+	741773	741965	12.7046504634139	40.0477654463757
65974	8976	8997	188	0.0871011809934617	2728	+	741777	741965	15.0412364612203	40.0477654463757
66131	8986	8989	8	0.0945127952551494	2728	+	741865	741873	27.8488151050612	13.564083178789
66169	8989	8997	92	0.0613618209971897	2728	+	741873	741965	13.564083178789	40.0477654463757
66202	8995	8997	11	0.0871011809934617	2728	+	741954	741965	14.7080578903398	40.0477654463757
66366	9047	9053	78	0.0124099566144455	2752	+	800125	800203	22.580250622981	10.8924898078108
66367	9047	9054	80	0.0257376209924461	2752	+	800125	800205	22.580250622981	10.014421003094
66368	9047	9055	100	0.00746466959217753	2752	+	800125	800225	22.580250622981	9.41389906784428
66372	9048	9052	68	0.000400068354612093	2752	+	800129	800197	59.5480551379481	15.0105625461363
66373	9048	9053	74	7.51823583389211e-07	2752	+	800129	800203	59.5480551379481	10.8924898078108
66374	9048	9054	76	0.000262968761519655	2752	+	800129	800205	59.5480551379481	10.014421003094
66375	9048	9055	96	6.44324225973492e-06	2752	+	800129	800225	59.5480551379481	9.41389906784428
66378	9049	9052	14	0.063021708765424	2752	+	800183	800197	29.196851844225	15.0105625461363
66379	9049	9053	20	0.00200606021515032	2752	+	800183	800203	29.196851844225	10.8924898078108
66380	9049	9054	22	0.00746466959217753	2752	+	800183	800205	29.196851844225	10.014421003094
66381	9049	9055	42	0.00162464916888649	2752	+	800183	800225	29.196851844225	9.41389906784428
66383	9050	9052	12	0.08756077611787	2752	+	800185	800197	32.8811126766068	15.0105625461363
66384	9050	9053	18	0.00518881296996267	2752	+	800185	800203	32.8811126766068	10.8924898078108
66385	9050	9054	20	0.0107638165651846	2752	+	800185	800205	32.8811126766068	10.014421003094
66386	9050	9055	40	0.00306706277579893	2752	+	800185	800225	32.8811126766068	9.41389906784428
66387	9051	9052	1	0.0258739428899716	2752	+	800196	800197	36.3487799324001	15.0105625461363
66388	9051	9053	7	0.000703979212265948	2752	+	800196	800203	36.3487799324001	10.8924898078108
66389	9051	9054	9	0.00373372473092515	2752	+	800196	800205	36.3487799324001	10.014421003094
66390	9051	9055	29	0.000703979212265948	2752	+	800196	800225	36.3487799324001	9.41389906784428
66391	9052	9053	6	0.0323212027934009	2752	+	800197	800203	15.0105625461363	10.8924898078108
66393	9052	9055	28	0.0256128814309703	2752	+	800197	800225	15.0105625461363	9.41389906784428
66421	9057	9064	59	0.00815203709118417	2754	+	805097	805156	42.3225557748647	12.5135767366843
66427	9057	9070	88	0.0955371584271106	2754	+	805097	805185	42.3225557748647	16.6409531594772
66828	9137	9147	36	0.0153563679059273	2781	+	908823	908859	24.4553906429878	10.9362478292942
66831	9137	9150	42	0.023098502286929	2781	+	908823	908865	24.4553906429878	10.2317138211405
66835	9137	9154	54	0.0337081138155428	2781	+	908823	908877	24.4553906429878	11.9188856075212
66876	9140	9147	27	0.000241391574501303	2781	+	908832	908859	42.6508202020879	10.9362478292942
66877	9140	9148	30	0.0470131124486003	2781	+	908832	908862	42.6508202020879	13.1104892797692
66879	9140	9150	33	0.000739211201933065	2781	+	908832	908865	42.6508202020879	10.2317138211405
66880	9140	9151	39	0.0117532203656197	2781	+	908832	908871	42.6508202020879	14.3351064517856
66882	9140	9153	42	0.00321895373782878	2781	+	908832	908874	42.6508202020879	13.5752127844853
66883	9140	9154	45	0.000475155477544559	2781	+	908832	908877	42.6508202020879	11.9188856075212
66903	9142	9147	23	0.0450402891949635	2781	+	908836	908859	23.9813325983672	10.9362478292942
66906	9142	9150	29	0.0470131124486003	2781	+	908836	908865	23.9813325983672	10.2317138211405
66910	9142	9154	41	0.0879185726259933	2781	+	908836	908877	23.9813325983672	11.9188856075212
66998	9160	9163	68	0.018013834773362	2785	+	916825	916893	300.249882528339	11.7563690926035
66999	9160	9164	70	0.00206679047136671	2785	+	916825	916895	300.249882528339	10.4083177401077
67001	9160	9166	74	0.00920304983589681	2785	+	916825	916899	300.249882528339	11.6755434394985
68007	9228	9229	7	0.0108586574952885	2797	+	954693	954700	10.0124199018962	6.15296887846431
68010	9229	9230	13	0.011249159497102	2797	+	954700	954713	6.15296887846431	11.0102332001734
68011	9229	9231	16	0.0082373963822735	2797	+	954700	954716	6.15296887846431	9.85370262676816
68059	9234	9236	2	0.0644674623292065	2798	+	961347	961349	214.893342624333	22.4435902292392
68060	9234	9237	6	0.0244490340420567	2798	+	961347	961353	214.893342624333	14.0693351323756
68061	9234	9238	8	0.0820481615770108	2798	+	961347	961355	214.893342624333	22.5557050967565
68063	9234	9240	13	0.0130290484200719	2798	+	961347	961360	214.893342624333	19.5729464342033
68067	9234	9244	23	0.0163316927715966	2798	+	961347	961370	214.893342624333	19.1642949461119
68068	9234	9245	26	0.0935068338707564	2798	+	961347	961373	214.893342624333	16.9874078355216
68070	9234	9247	28	0.0130290484200719	2798	+	961347	961375	214.893342624333	16.9643502482376
68071	9234	9248	29	0.0130290484200719	2798	+	961347	961376	214.893342624333	16.5149288545983
68072	9234	9249	34	0.0289288287383712	2798	+	961347	961381	214.893342624333	19.8401387213433
68073	9234	9250	42	0.0163316927715966	2798	+	961347	961389	214.893342624333	17.593120251325
68075	9234	9252	46	0.0554191844986605	2798	+	961347	961393	214.893342624333	25.1785968378718
68076	9234	9253	47	0.00843533771111638	2798	+	961347	961394	214.893342624333	18.3062230296521
68077	9234	9254	51	0.0521086612207862	2798	+	961347	961398	214.893342624333	25.9076296495481
68122	9237	9242	15	0.0461353898797188	2798	+	961353	961368	14.0693351323756	76.2444704140194
68170	9240	9242	8	0.0330903748190329	2798	+	961360	961368	19.5729464342033	76.2444704140194
68199	9242	9244	2	0.0461353898797188	2798	+	961368	961370	76.2444704140194	19.1642949461119
68202	9242	9247	7	0.0261802804419509	2798	+	961368	961375	76.2444704140194	16.9643502482376
68203	9242	9248	8	0.0258746075655004	2798	+	961368	961376	76.2444704140194	16.5149288545983
68204	9242	9249	13	0.0783220797903252	2798	+	961368	961381	76.2444704140194	19.8401387213433
68205	9242	9250	21	0.0445175575465507	2798	+	961368	961389	76.2444704140194	17.593120251325
68208	9242	9253	26	0.0162242908972825	2798	+	961368	961394	76.2444704140194	18.3062230296521
68214	9243	9247	6	0.0917181157786672	2798	+	961369	961375	42.2266922001555	16.9643502482376
68215	9243	9248	7	0.0860475503703844	2798	+	961369	961376	42.2266922001555	16.5149288545983
68220	9243	9253	25	0.0644674623292065	2798	+	961369	961394	42.2266922001555	18.3062230296521
68280	9251	9253	2	0.0917181157786672	2798	+	961392	961394	40.3025197301412	18.3062230296521
68286	9253	9254	4	0.099255033406465	2798	+	961394	961398	18.3062230296521	25.9076296495481
68483	9312	9332	419	0.0249306222840898	2837	-	34739	35158	14.8500209621355	123.978929392718
68487	9312	9336	433	0.0346104196113763	2837	-	34739	35172	14.8500209621355	78.010711624055
68491	9312	9340	448	0.0201438123194297	2837	-	34739	35187	14.8500209621355	186.200802627146
68492	9312	9341	449	0.0382915884520684	2837	-	34739	35188	14.8500209621355	3073.75952692369
68493	9312	9342	457	0.0267444174574379	2837	-	34739	35196	14.8500209621355	202.510854956738
68512	9313	9332	413	0.0734159448019246	2837	-	34745	35158	17.4908439142981	123.978929392718
68516	9313	9336	427	0.0950695859386503	2837	-	34745	35172	17.4908439142981	78.010711624055
68520	9313	9340	442	0.0600265139628313	2837	-	34745	35187	17.4908439142981	186.200802627146
68521	9313	9341	443	0.087844326979653	2837	-	34745	35188	17.4908439142981	3073.75952692369
68522	9313	9342	451	0.0735506278081258	2837	-	34745	35196	17.4908439142981	202.510854956738
68538	9314	9330	328	0.0132068515507712	2837	-	34749	35077	13.2025992677707	40.1335864471825
68540	9314	9332	409	0.00130944180136629	2837	-	34749	35158	13.2025992677707	123.978929392718
68542	9314	9334	421	0.0247875080122237	2837	-	34749	35170	13.2025992677707	41.3674928479099
68544	9314	9336	423	0.00165398134763381	2837	-	34749	35172	13.2025992677707	78.010711624055
68548	9314	9340	438	0.00109261998934826	2837	-	34749	35187	13.2025992677707	186.200802627146
68549	9314	9341	439	0.00569594447177938	2837	-	34749	35188	13.2025992677707	3073.75952692369
68550	9314	9342	447	0.00197035697328964	2837	-	34749	35196	13.2025992677707	202.510854956738
68551	9315	9316	3	0.0883177021110616	2837	-	34757	34760	17.008667482075	11.4941992806402
68561	9315	9326	125	0.0495076461106664	2837	-	34757	34882	17.008667482075	10.0034292076764
68565	9315	9330	320	0.0359631229089502	2837	-	34757	35077	17.008667482075	40.1335864471825
68567	9315	9332	401	0.00197035697328964	2837	-	34757	35158	17.008667482075	123.978929392718
68569	9315	9334	413	0.0731079920442168	2837	-	34757	35170	17.008667482075	41.3674928479099
68571	9315	9336	415	0.00219553604395249	2837	-	34757	35172	17.008667482075	78.010711624055
68575	9315	9340	430	0.00178303997378079	2837	-	34757	35187	17.008667482075	186.200802627146
68576	9315	9341	431	0.0172789516786453	2837	-	34757	35188	17.008667482075	3073.75952692369
68577	9315	9342	439	0.00445139158840026	2837	-	34757	35196	17.008667482075	202.510854956738
68581	9316	9320	10	0.0101979622998188	2837	-	34760	34770	11.4941992806402	22.1529318422612
68591	9316	9330	317	1.04506090712183e-05	2837	-	34760	35077	11.4941992806402	40.1335864471825
68593	9316	9332	398	3.69578254814466e-07	2837	-	34760	35158	11.4941992806402	123.978929392718
68595	9316	9334	410	0.000186620098071983	2837	-	34760	35170	11.4941992806402	41.3674928479099
68596	9316	9335	411	0.00654836615531956	2837	-	34760	35171	11.4941992806402	24.5915682837205
68597	9316	9336	412	2.1792051896341e-07	2837	-	34760	35172	11.4941992806402	78.010711624055
68601	9316	9340	427	3.69578254814466e-07	2837	-	34760	35187	11.4941992806402	186.200802627146
68602	9316	9341	428	0.000157010703628074	2837	-	34760	35188	11.4941992806402	3073.75952692369
68603	9316	9342	436	3.98143945703724e-06	2837	-	34760	35196	11.4941992806402	202.510854956738
68604	9317	9318	2	0.0950695859386503	2837	-	34761	34763	21.9502677295345	10.5107695661627
68612	9317	9326	121	0.0541832773448562	2837	-	34761	34882	21.9502677295345	10.0034292076764
68630	9318	9320	7	0.0262436042011036	2837	-	34763	34770	10.5107695661627	22.1529318422612
68640	9318	9330	314	0.000614975762585512	2837	-	34763	35077	10.5107695661627	40.1335864471825
68642	9318	9332	395	2.60283613196434e-05	2837	-	34763	35158	10.5107695661627	123.978929392718
68644	9318	9334	407	0.0015719595582722	2837	-	34763	35170	10.5107695661627	41.3674928479099
68645	9318	9335	408	0.0172789516786453	2837	-	34763	35171	10.5107695661627	24.5915682837205
68646	9318	9336	409	2.85070710827284e-05	2837	-	34763	35172	10.5107695661627	78.010711624055
68650	9318	9340	424	2.25392923424531e-05	2837	-	34763	35187	10.5107695661627	186.200802627146
68651	9318	9341	425	0.000561762373351371	2837	-	34763	35188	10.5107695661627	3073.75952692369
68652	9318	9342	433	7.36678006641287e-05	2837	-	34763	35196	10.5107695661627	202.510854956738
68663	9319	9330	313	0.0109258763461541	2837	-	34764	35077	13.9404424481532	40.1335864471825
68665	9319	9332	394	0.000893068161301633	2837	-	34764	35158	13.9404424481532	123.978929392718
68667	9319	9334	406	0.0245299348487574	2837	-	34764	35170	13.9404424481532	41.3674928479099
68669	9319	9336	408	0.00109261998934826	2837	-	34764	35172	13.9404424481532	78.010711624055
68673	9319	9340	423	0.000771719497535941	2837	-	34764	35187	13.9404424481532	186.200802627146
68674	9319	9341	424	0.00569594447177938	2837	-	34764	35188	13.9404424481532	3073.75952692369
68675	9319	9342	432	0.00167554408713997	2837	-	34764	35196	13.9404424481532	202.510854956738
68681	9320	9326	112	0.00738311547615819	2837	-	34770	34882	22.1529318422612	10.0034292076764
68687	9320	9332	388	0.0416915425352788	2837	-	34770	35158	22.1529318422612	123.978929392718
68691	9320	9336	402	0.0578817365024748	2837	-	34770	35172	22.1529318422612	78.010711624055
68695	9320	9340	417	0.0341486881314598	2837	-	34770	35187	22.1529318422612	186.200802627146
68696	9320	9341	418	0.0907807172304898	2837	-	34770	35188	22.1529318422612	3073.75952692369
68697	9320	9342	426	0.0545577591138461	2837	-	34770	35196	22.1529318422612	202.510854956738
68706	9321	9330	224	0.0172789516786453	2837	-	34853	35077	14.8431716815098	40.1335864471825
68708	9321	9332	305	0.00130932463788293	2837	-	34853	35158	14.8431716815098	123.978929392718
68710	9321	9334	317	0.0359631229089502	2837	-	34853	35170	14.8431716815098	41.3674928479099
68712	9321	9336	319	0.00153315924982196	2837	-	34853	35172	14.8431716815098	78.010711624055
68716	9321	9340	334	0.00109261998934826	2837	-	34853	35187	14.8431716815098	186.200802627146
68717	9321	9341	335	0.00825610427797642	2837	-	34853	35188	14.8431716815098	3073.75952692369
68718	9321	9342	343	0.00221000548391861	2837	-	34853	35196	14.8431716815098	202.510854956738
68745	9323	9330	207	0.0391205133428589	2837	-	34870	35077	13.2198756668507	40.1335864471825
68747	9323	9332	288	0.00514370673708623	2837	-	34870	35158	13.2198756668507	123.978929392718
68749	9323	9334	300	0.0541832773448562	2837	-	34870	35170	13.2198756668507	41.3674928479099
68751	9323	9336	302	0.00685976573178083	2837	-	34870	35172	13.2198756668507	78.010711624055
68755	9323	9340	317	0.00422533430278374	2837	-	34870	35187	13.2198756668507	186.200802627146
68756	9323	9341	318	0.0125933621563223	2837	-	34870	35188	13.2198756668507	3073.75952692369
68757	9323	9342	326	0.00643907579259579	2837	-	34870	35196	13.2198756668507	202.510854956738
68759	9324	9326	11	0.0790916477856286	2837	-	34871	34882	25.0821539937508	10.0034292076764
68782	9325	9332	280	0.0907807172304898	2837	-	34878	35158	12.1983104254021	123.978929392718
68790	9325	9340	309	0.080367961453695	2837	-	34878	35187	12.1983104254021	186.200802627146
68791	9325	9341	310	0.0856730078537841	2837	-	34878	35188	12.1983104254021	3073.75952692369
68792	9325	9342	318	0.0856730078537841	2837	-	34878	35196	12.1983104254021	202.510854956738
68796	9326	9330	195	6.14080565854183e-05	2837	-	34882	35077	10.0034292076764	40.1335864471825
68798	9326	9332	276	2.56867830206176e-06	2837	-	34882	35158	10.0034292076764	123.978929392718
68800	9326	9334	288	0.000304249132189464	2837	-	34882	35170	10.0034292076764	41.3674928479099
68801	9326	9335	289	0.00502314822197064	2837	-	34882	35171	10.0034292076764	24.5915682837205
68802	9326	9336	290	2.56867830206176e-06	2837	-	34882	35172	10.0034292076764	78.010711624055
68806	9326	9340	305	2.56867830206176e-06	2837	-	34882	35187	10.0034292076764	186.200802627146
68807	9326	9341	306	0.00012639494411719	2837	-	34882	35188	10.0034292076764	3073.75952692369
68808	9326	9342	314	1.02434523911326e-05	2837	-	34882	35196	10.0034292076764	202.510854956738
68876	9332	9335	13	0.0950695859386503	2837	-	35158	35171	123.978929392718	24.5915682837205
68905	9335	9340	16	0.080367961453695	2837	-	35171	35187	24.5915682837205	186.200802627146
69069	9417	9419	18	0.0387320157037259	2875	-	139840	139858	8.1103716192014	5.37326161906654
69070	9418	9419	4	0.0409883550896322	2875	-	139854	139858	7.4954240200035	5.37326161906654
69492	9462	9463	164	0.000132026391353124	2880	-	157445	157609	5.71442850917219	18.2554114696889
69628	9489	9498	21	0.0839315926008555	2889	-	187074	187095	26.4671061374916	12.2427097640084
69642	9490	9498	20	0.0839315926008555	2889	-	187075	187095	48.1009739483445	12.2427097640084
69867	9530	9532	4	0.0231865538427569	2900	-	218151	218155	50.7108320914016	18.1629479506856
69871	9531	9532	2	0.0963148120124768	2900	-	218153	218155	29.3516125155619	18.1629479506856
69986	9547	9556	59	0.0432288223026948	2905	-	225341	225400	31.7435094443111	118.234304560823
70018	9548	9556	58	0.0443286619253197	2905	-	225342	225400	35.1384547534563	118.234304560823
70049	9549	9556	57	0.008776692198894	2905	-	225343	225400	28.1107183562844	118.234304560823
70214	9555	9556	2	0.0705002130619641	2905	-	225398	225400	41.5847651562043	118.234304560823
70224	9555	9566	20	0.0515223043897786	2905	-	225398	225418	41.5847651562043	22.8583805362026
70239	9556	9557	1	0.00663029746880905	2905	-	225400	225401	118.234304560823	36.5674275742937
70248	9556	9566	18	0.000535712927068888	2905	-	225400	225418	118.234304560823	22.8583805362026
70249	9556	9567	19	0.00125048182917725	2905	-	225400	225419	118.234304560823	24.2471800333097
70353	9561	9566	10	0.0201682778416692	2905	-	225408	225418	314.848743138447	22.8583805362026
70354	9561	9567	11	0.040915375996895	2905	-	225408	225419	314.848743138447	24.2471800333097
70436	9566	9569	10	0.0161551781129043	2905	-	225418	225428	22.8583805362026	50.5341001464133
70437	9566	9570	11	0.0201682778416692	2905	-	225418	225429	22.8583805362026	254.901692431218
70439	9566	9572	15	0.0161828600257963	2905	-	225418	225433	22.8583805362026	49.7080900438768
70444	9566	9577	45	0.0568681816421633	2905	-	225418	225463	22.8583805362026	131.818634625988
70446	9566	9579	51	0.046482780491176	2905	-	225418	225469	22.8583805362026	176.738329881421
70449	9567	9569	9	0.0478949106526022	2905	-	225419	225428	24.2471800333097	50.5341001464133
70450	9567	9570	10	0.040915375996895	2905	-	225419	225429	24.2471800333097	254.901692431218
70452	9567	9572	14	0.0492514215734646	2905	-	225419	225433	24.2471800333097	49.7080900438768
70457	9567	9577	44	0.0948867264202018	2905	-	225419	225463	24.2471800333097	131.818634625988
70459	9567	9579	50	0.078391673260616	2905	-	225419	225469	24.2471800333097	176.738329881421
70649	9630	9631	2	0.0406029040603144	2937	-	334325	334327	18.7307278008953	49.5181843743798
70661	9631	9633	29	9.59585008986075e-05	2937	-	334327	334356	49.5181843743798	17.2999072789759
70663	9631	9635	43	0.063728814528487	2937	-	334327	334370	49.5181843743798	28.2319059951931
70667	9631	9639	48	0.0530867641810216	2937	-	334327	334375	49.5181843743798	16.6525038217197
70680	9633	9635	14	0.0271205092415809	2937	-	334356	334370	17.2999072789759	28.2319059951931
70681	9633	9636	16	0.0404493063437865	2937	-	334356	334372	17.2999072789759	31.7044847220788
70683	9633	9638	18	0.0404493063437865	2937	-	334356	334374	17.2999072789759	38.8604424006721
70788	9660	9674	35	0.0938842216157215	2953	-	381860	381895	169.778032854439	14.7677757050605
70859	9662	9684	49	0.0828796758380126	2953	-	381867	381916	20.254908310005	60.9954719957425
70861	9662	9686	51	0.0243171465421299	2953	-	381867	381918	20.254908310005	184.96920572965
70884	9663	9680	43	0.0965439020448467	2953	-	381868	381911	15.4059611478663	48.0746775234256
70888	9663	9684	48	0.0589501209998326	2953	-	381868	381916	15.4059611478663	60.9954719957425
70890	9663	9686	50	0.0196517174446613	2953	-	381868	381918	15.4059611478663	184.96920572965
70893	9663	9689	58	0.0814462741918034	2953	-	381868	381926	15.4059611478663	151.76887370236
70898	9664	9666	6	0.0512185568974593	2953	-	381869	381875	69.7102342096033	15.7549005139186
70902	9664	9670	15	0.0484457695570859	2953	-	381869	381884	69.7102342096033	15.4631454454954
70905	9664	9673	18	0.0663043968032978	2953	-	381869	381887	69.7102342096033	15.1846535733849
70906	9664	9674	26	0.042122576341436	2953	-	381869	381895	69.7102342096033	14.7677757050605
70965	9666	9680	36	0.00078246819314548	2953	-	381875	381911	15.7549005139186	48.0746775234256
70969	9666	9684	41	0.000144908411940481	2953	-	381875	381916	15.7549005139186	60.9954719957425
70970	9666	9685	42	0.0243171465421299	2953	-	381875	381917	15.7549005139186	30.9121483016232
70971	9666	9686	43	7.80295962343747e-05	2953	-	381875	381918	15.7549005139186	184.96920572965
70973	9666	9688	50	0.0018122453759009	2953	-	381875	381925	15.7549005139186	48.9838964140042
70974	9666	9689	51	0.0154181668175923	2953	-	381875	381926	15.7549005139186	151.76887370236
70990	9667	9680	35	0.0886044033757469	2953	-	381876	381911	19.3349098690813	48.0746775234256
70994	9667	9684	40	0.039156114407165	2953	-	381876	381916	19.3349098690813	60.9954719957425
70996	9667	9686	42	0.0100381157668314	2953	-	381876	381918	19.3349098690813	184.96920572965
71020	9668	9686	40	0.039156114407165	2953	-	381878	381918	22.4969061000952	184.96920572965
71059	9670	9680	27	0.000908751509386151	2953	-	381884	381911	15.4631454454954	48.0746775234256
71063	9670	9684	32	0.000177250896350456	2953	-	381884	381916	15.4631454454954	60.9954719957425
71064	9670	9685	33	0.0243171465421299	2953	-	381884	381917	15.4631454454954	30.9121483016232
71065	9670	9686	34	7.80295962343747e-05	2953	-	381884	381918	15.4631454454954	184.96920572965
71067	9670	9688	41	0.00193116943381444	2953	-	381884	381925	15.4631454454954	48.9838964140042
71068	9670	9689	42	0.0147496314031371	2953	-	381884	381926	15.4631454454954	151.76887370236
71100	9672	9680	25	0.0289463325494159	2953	-	381886	381911	15.8701843125035	48.0746775234256
71104	9672	9684	30	0.012316067124124	2953	-	381886	381916	15.8701843125035	60.9954719957425
71106	9672	9686	32	0.00258499803593513	2953	-	381886	381918	15.8701843125035	184.96920572965
71108	9672	9688	39	0.0371533336122818	2953	-	381886	381925	15.8701843125035	48.9838964140042
71109	9672	9689	40	0.0458605229733224	2953	-	381886	381926	15.8701843125035	151.76887370236
71119	9673	9680	24	0.0103393786317531	2953	-	381887	381911	15.1846535733849	48.0746775234256
71123	9673	9684	29	0.00282464298306324	2953	-	381887	381916	15.1846535733849	60.9954719957425
71124	9673	9685	30	0.07777573296556	2953	-	381887	381917	15.1846535733849	30.9121483016232
71125	9673	9686	31	0.000660577078244184	2953	-	381887	381918	15.1846535733849	184.96920572965
71127	9673	9688	38	0.0140257821560879	2953	-	381887	381925	15.1846535733849	48.9838964140042
71128	9673	9689	39	0.0269268651680359	2953	-	381887	381926	15.1846535733849	151.76887370236
71137	9674	9680	16	0.00170401644309312	2953	-	381895	381911	14.7677757050605	48.0746775234256
71141	9674	9684	21	0.000390290077624894	2953	-	381895	381916	14.7677757050605	60.9954719957425
71142	9674	9685	22	0.0274469556112975	2953	-	381895	381917	14.7677757050605	30.9121483016232
71143	9674	9686	23	0.000134289613072269	2953	-	381895	381918	14.7677757050605	184.96920572965
71145	9674	9688	30	0.00258499803593513	2953	-	381895	381925	14.7677757050605	48.9838964140042
71146	9674	9689	31	0.0140257821560879	2953	-	381895	381926	14.7677757050605	151.76887370236
71176	9676	9686	21	0.0589501209998326	2953	-	381897	381918	25.7985465698779	184.96920572965
71191	9677	9686	16	0.0663043968032978	2953	-	381902	381918	15.4724875907003	184.96920572965
71226	9680	9682	3	0.0056973631407331	2953	-	381911	381914	48.0746775234256	19.9989327245909
71249	9682	9684	2	0.000660577078244184	2953	-	381914	381916	19.9989327245909	60.9954719957425
71251	9682	9686	4	0.000189144134846973	2953	-	381914	381918	19.9989327245909	184.96920572965
71253	9682	9688	11	0.0140257821560879	2953	-	381914	381925	19.9989327245909	48.9838964140042
71254	9682	9689	12	0.0663043968032978	2953	-	381914	381926	19.9989327245909	151.76887370236
71275	9685	9686	1	0.039156114407165	2953	-	381917	381918	30.9121483016232	184.96920572965
71337	9711	9712	3	0.0570276597894912	2982	-	481877	481880	12.3333968448842	30.7574278867532
71853	9794	9800	41	0.0814486318815314	3020	+	105150	105191	298.451227179296	24.8823001307979
71854	9794	9801	44	5.03599646485498e-05	3020	+	105150	105194	298.451227179296	13.3474909011073
71856	9794	9803	52	0.0148629684430648	3020	+	105150	105202	298.451227179296	19.2811616151449
71857	9794	9804	54	0.0735667427182286	3020	+	105150	105204	298.451227179296	24.9712402146691
71858	9794	9805	58	0.0042187563371007	3020	+	105150	105208	298.451227179296	17.8064415052499
71860	9794	9807	60	0.0769423167137749	3020	+	105150	105210	298.451227179296	23.9089884165686
71861	9794	9808	61	0.0501772069098636	3020	+	105150	105211	298.451227179296	22.4560059026033
71863	9794	9810	63	0.0111990795475414	3020	+	105150	105213	298.451227179296	19.2776875986767
71865	9794	9812	65	0.0372648698448655	3020	+	105150	105215	298.451227179296	21.0488292037423
71866	9794	9813	66	0.0821440709116209	3020	+	105150	105216	298.451227179296	24.7889758526304
71877	9794	9824	157	0.0821440709116209	3020	+	105150	105307	298.451227179296	18.7492821419623
71884	9795	9801	34	0.0186291280932551	3020	+	105160	105194	37.4874458746642	13.3474909011073
71941	9797	9801	19	0.000698911923061729	3020	+	105175	105194	29.7787807207355	13.3474909011073
71945	9797	9805	33	0.0874275732259923	3020	+	105175	105208	29.7787807207355	17.8064415052499
71993	9799	9800	4	0.0875396740281481	3020	+	105187	105191	49.987703841645	24.8823001307979
71994	9799	9801	7	4.07474232133609e-09	3020	+	105187	105194	49.987703841645	13.3474909011073
71996	9799	9803	15	0.00482107144858415	3020	+	105187	105202	49.987703841645	19.2811616151449
71997	9799	9804	17	0.0578100721326627	3020	+	105187	105204	49.987703841645	24.9712402146691
71998	9799	9805	21	8.36898213361081e-05	3020	+	105187	105208	49.987703841645	17.8064415052499
72000	9799	9807	23	0.0924828331888184	3020	+	105187	105210	49.987703841645	23.9089884165686
72001	9799	9808	24	0.0479445032564611	3020	+	105187	105211	49.987703841645	22.4560059026033
72003	9799	9810	26	0.00181162069997084	3020	+	105187	105213	49.987703841645	19.2776875986767
72005	9799	9812	28	0.031226882137102	3020	+	105187	105215	49.987703841645	21.0488292037423
72019	9800	9801	3	0.00957873415897026	3020	+	105191	105194	24.8823001307979	13.3474909011073
72024	9800	9806	18	0.0875396740281481	3020	+	105191	105209	24.8823001307979	73.2642059657946
72044	9801	9802	5	0.00194460155674611	3020	+	105194	105199	13.3474909011073	31.1780992258829
72046	9801	9804	10	0.00482107144858415	3020	+	105194	105204	13.3474909011073	24.9712402146691
72048	9801	9806	15	1.13956769354218e-06	3020	+	105194	105209	13.3474909011073	73.2642059657946
72049	9801	9807	16	0.0251402559664135	3020	+	105194	105210	13.3474909011073	23.9089884165686
72050	9801	9808	17	0.0404793462123482	3020	+	105194	105211	13.3474909011073	22.4560059026033
72051	9801	9809	18	0.00768294614179711	3020	+	105194	105212	13.3474909011073	169.240307595415
72054	9801	9812	21	0.0821440709116209	3020	+	105194	105215	13.3474909011073	21.0488292037423
72055	9801	9813	22	0.0128070483173085	3020	+	105194	105216	13.3474909011073	24.7889758526304
72056	9801	9814	23	0.000160019830869678	3020	+	105194	105217	13.3474909011073	33.590151140234
72057	9801	9815	24	8.57664444087192e-06	3020	+	105194	105218	13.3474909011073	39.7437479643524
72058	9801	9816	25	0.018017561126558	3020	+	105194	105219	13.3474909011073	904.244906625305
72062	9801	9820	65	0.0186291280932551	3020	+	105194	105259	13.3474909011073	33.0272704951571
72064	9801	9822	106	0.0432446312724339	3020	+	105194	105300	13.3474909011073	57.7470099449623
72093	9803	9806	7	0.00957873415897026	3020	+	105202	105209	19.2811616151449	73.2642059657946
72102	9803	9815	16	0.0562012833605896	3020	+	105202	105218	19.2811616151449	39.7437479643524
72114	9804	9806	5	0.074557590820673	3020	+	105204	105209	24.9712402146691	73.2642059657946
72134	9805	9806	1	0.0011530170284928	3020	+	105208	105209	17.8064415052499	73.2642059657946
72137	9805	9809	4	0.074557590820673	3020	+	105208	105212	17.8064415052499	169.240307595415
72142	9805	9814	9	0.0404793462123482	3020	+	105208	105217	17.8064415052499	33.590151140234
72143	9805	9815	10	0.00768294614179711	3020	+	105208	105218	17.8064415052499	39.7437479643524
72144	9805	9816	11	0.0924828331888184	3020	+	105208	105219	17.8064415052499	904.244906625305
72154	9806	9807	1	0.0874275732259923	3020	+	105209	105210	73.2642059657946	23.9089884165686
72155	9806	9808	2	0.0527754959785401	3020	+	105209	105211	73.2642059657946	22.4560059026033
72157	9806	9810	4	0.00587079126332171	3020	+	105209	105213	73.2642059657946	19.2776875986767
72159	9806	9812	6	0.0370690557452599	3020	+	105209	105215	73.2642059657946	21.0488292037423
72160	9806	9813	7	0.0933660146123676	3020	+	105209	105216	73.2642059657946	24.7889758526304
72228	9810	9815	5	0.0389997239286298	3020	+	105213	105218	19.2776875986767	39.7437479643524
72344	9827	9828	9	0.0666360579600127	3026	+	119565	119574	33.11825156655	12.1682276526915
72957	9904	9905	137	0.0641472417086586	3046	+	176953	177090	10.8573242845911	19.8498658839911
73000	9921	9924	4	0.0895753748809316	3059	+	207322	207326	13.9532054330612	22.7574368208459
73001	9921	9925	7	0.081292472449662	3059	+	207322	207329	13.9532054330612	72.9773141970413
73002	9921	9926	10	0.0997134783610425	3059	+	207322	207332	13.9532054330612	43.3147250255647
73003	9921	9927	18	0.0997134783610425	3059	+	207322	207340	13.9532054330612	62.3925701316393
73010	9923	9925	4	0.0895753748809316	3059	+	207325	207329	15.2446722584332	72.9773141970413
73123	9948	9953	101	0.0188522742120456	3070	+	233311	233412	55.6212045738086	10.2096098913653
73125	9948	9955	116	0.0221736982146525	3070	+	233311	233427	55.6212045738086	11.6116661180613
73203	9953	9958	44	0.0188522742120456	3070	+	233412	233456	10.2096098913653	102.235870740706
73204	9953	9959	115	0.0446485588662642	3070	+	233412	233527	10.2096098913653	44.2805639028513
73207	9953	9962	127	0.0797828427729224	3070	+	233412	233539	10.2096098913653	22.7245217845528
73210	9953	9965	172	0.0440141166114156	3070	+	233412	233584	10.2096098913653	44.3254334726147
73226	9955	9958	29	0.0188522742120456	3070	+	233427	233456	11.6116661180613	102.235870740706
73227	9955	9959	100	0.0766805803157076	3070	+	233427	233527	11.6116661180613	44.2805639028513
73233	9955	9965	157	0.072862730944631	3070	+	233427	233584	11.6116661180613	44.3254334726147
73245	9957	9958	20	0.0918939176095518	3070	+	233436	233456	14.2848122461273	102.235870740706
73296	9969	9972	30	2.85105059871782e-05	3073	+	241387	241417	6.53291177857555	13.4917113859499
73307	9974	9977	18	0.0153873743275834	3074	+	241985	242003	8.9730841019797	19.3396163725104
73310	9975	9977	15	0.0535116842089867	3074	+	241988	242003	8.96534577466372	19.3396163725104
73312	9976	9977	6	0.0101606586394676	3074	+	241997	242003	8.00689928451319	19.3396163725104
73313	9976	9978	7	0.0629034411479457	3074	+	241997	242004	8.00689928451319	10.4643099095302
73314	9977	9978	1	0.0629034411479457	3074	+	242003	242004	19.3396163725104	10.4643099095302
73477	10044	10046	20	0.0970019626155105	3099	+	333008	333028	8.55031294095115	11.7795454549853
74505	10165	10173	34	0.0301325448573272	3151	+	463777	463811	128.135036130712	15.5995594756003
74507	10165	10175	37	0.0272089242987663	3151	+	463777	463814	128.135036130712	21.5136274036779
74536	10167	10173	17	0.0438481925223313	3151	+	463794	463811	57.9032846840842	15.5995594756003
74538	10167	10175	20	0.0301325448573272	3151	+	463794	463814	57.9032846840842	21.5136274036779
74608	10173	10176	4	0.0360891263485577	3151	+	463811	463815	15.5995594756003	90.9783145745665
74623	10175	10176	1	0.0360891263485577	3151	+	463814	463815	21.5136274036779	90.9783145745665
74665	10185	10199	116	0.047506898105873	3155	+	472455	472571	201.907422871281	12.7410020239942
74745	10190	10199	29	0.0738006933841116	3155	+	472542	472571	28.1273423479667	12.7410020239942
74748	10190	10202	51	0.0456658435878995	3155	+	472542	472593	28.1273423479667	2894.27416012421
74770	10192	10199	26	0.00642399077410871	3155	+	472545	472571	65.462949140447	12.7410020239942
74781	10193	10199	25	0.0444122665673232	3155	+	472546	472571	52.8358821070997	12.7410020239942
74791	10194	10199	24	0.0695384721246655	3155	+	472547	472571	30.0473217656798	12.7410020239942
74794	10194	10202	46	0.0738006933841116	3155	+	472547	472593	30.0473217656798	2894.27416012421
74808	10196	10199	19	0.0168740616391605	3155	+	472552	472571	73.3372336445446	12.7410020239942
74815	10197	10199	9	0.00642399077410871	3155	+	472562	472571	51.8431747014867	12.7410020239942
74821	10198	10199	8	0.0845047897829354	3155	+	472563	472571	29.122422009525	12.7410020239942
74824	10198	10202	30	0.0868117871230063	3155	+	472563	472593	29.122422009525	2894.27416012421
74828	10199	10201	10	0.0842169551007435	3155	+	472571	472581	12.7410020239942	33.2028583522262
74829	10199	10202	22	0.00232889237132827	3155	+	472571	472593	12.7410020239942	2894.27416012421
74830	10199	10203	28	0.00481278329872659	3155	+	472571	472599	12.7410020239942	170.591887544065
74887	10216	10217	17	0.0877821174596638	3160	+	487724	487741	16.7363686409529	10.3698528190612
74919	10237	10238	1	0.0435794322863308	3174	+	518864	518865	10.4762591744174	18.1727054891717
74923	10237	10242	9	0.0780164506449621	3174	+	518864	518873	10.4762591744174	17.0282611708563
74928	10238	10240	2	0.0780164506449621	3174	+	518865	518867	18.1727054891717	10.5358062995971
74929	10238	10241	5	0.0935035796885366	3174	+	518865	518870	18.1727054891717	10.7366736366126
75018	10278	10288	38	0.0278943033204015	3200	-	88874	88912	12.7850916118133	34.3202987268062
75027	10279	10285	14	0.087550553079439	3200	-	88878	88892	12.0247856270583	38.939027483575
75030	10279	10288	34	0.00537415610040171	3200	-	88878	88912	12.0247856270583	34.3202987268062
75060	10282	10288	28	0.023587715653175	3200	-	88884	88912	15.1779423868997	34.3202987268062
75120	10298	10313	72	0.0373970979389547	3203	-	98414	98486	13.6020985062596	87.9618773641278
75134	10299	10313	67	0.0613908624024664	3203	-	98419	98486	14.7989444977563	87.9618773641278
75148	10301	10302	1	0.0613908624024664	3203	-	98426	98427	10.725073600557	18.7315182076493
75149	10301	10303	2	0.0126135539161947	3203	-	98426	98428	10.725073600557	19.2578392981774
75150	10301	10304	3	0.00504467891240523	3203	-	98426	98429	10.725073600557	34.4804068345177
75159	10301	10313	60	0.000372898331466587	3203	-	98426	98486	10.725073600557	87.9618773641278
75164	10302	10307	12	0.0241810692283018	3203	-	98427	98439	18.7315182076493	8.30696655558431
75165	10302	10308	21	0.0613908624024664	3203	-	98427	98448	18.7315182076493	9.07663794493001
75174	10303	10307	11	0.00950425812037192	3203	-	98428	98439	19.2578392981774	8.30696655558431
75175	10303	10308	20	0.034787198970562	3203	-	98428	98448	19.2578392981774	9.07663794493001
75181	10304	10305	3	0.0310131847678452	3203	-	98429	98432	34.4804068345177	10.6675523723845
75183	10304	10307	10	0.00263165813425115	3203	-	98429	98439	34.4804068345177	8.30696655558431
75184	10304	10308	19	0.00876085471128337	3203	-	98429	98448	34.4804068345177	9.07663794493001
75185	10304	10309	26	0.0415766017907107	3203	-	98429	98455	34.4804068345177	9.5727784243396
75197	10305	10313	54	0.00507968420814464	3203	-	98432	98486	10.6675523723845	87.9618773641278
75210	10307	10313	47	0.000372898331466587	3203	-	98439	98486	8.30696655558431	87.9618773641278
75215	10308	10313	38	0.00147806160121	3203	-	98448	98486	9.07663794493001	87.9618773641278
75219	10309	10313	31	0.0095409335024943	3203	-	98455	98486	9.5727784243396	87.9618773641278
75222	10310	10313	28	0.0613908624024664	3203	-	98458	98486	12.387648521927	87.9618773641278
76071	10413	10424	81	0.0403145788162425	3244	-	231340	231421	11.0796457064766	85.434265948549
76081	10414	10424	78	0.0568914567845109	3244	-	231343	231421	15.798593375227	85.434265948549
76090	10415	10424	77	5.18418350652361e-05	3244	-	231344	231421	10.5571873274765	85.434265948549
76098	10416	10424	74	0.0403145788162425	3244	-	231347	231421	10.7275276949905	85.434265948549
76105	10417	10424	65	0.000349703733016682	3244	-	231356	231421	9.2031227965216	85.434265948549
76111	10418	10424	56	0.000405011341325756	3244	-	231365	231421	9.92209001089706	85.434265948549
76116	10419	10424	48	0.00097590539326764	3244	-	231373	231421	10.3955187351387	85.434265948549
76120	10420	10424	46	0.0316819279880547	3244	-	231375	231421	10.8248400838431	85.434265948549
76125	10422	10424	34	0.000405011341325756	3244	-	231387	231421	8.75725943665868	85.434265948549
76126	10423	10424	32	0.019734757357916	3244	-	231389	231421	11.9763348814075	85.434265948549
76130	10428	10429	6	0.0943190786939734	3248	-	242725	242731	8.22446485869402	11.5316013035622
76307	10442	10457	30	0.0919299848823064	3254	-	256107	256137	78.5508411388698	15.091021507587
76356	10444	10457	28	0.0144564353437784	3254	-	256109	256137	35.1252885236179	15.091021507587
76379	10445	10457	27	0.099630283130077	3254	-	256110	256137	30.2358372751904	15.091021507587
76409	10446	10465	67	0.0413473823216111	3254	-	256111	256178	22.6119121816585	115.23037553816
76442	10448	10457	21	0.099630283130077	3254	-	256116	256137	26.7414383911453	15.091021507587
76450	10448	10465	62	0.071549964237235	3254	-	256116	256178	26.7414383911453	115.23037553816
76487	10450	10465	60	0.0347694295298378	3254	-	256118	256178	13.5533804558849	115.23037553816
76541	10454	10457	7	0.0129653483745985	3254	-	256130	256137	33.348118226981	15.091021507587
76554	10455	10457	6	0.0421655312787823	3254	-	256131	256137	56.6200519598257	15.091021507587
76566	10456	10457	5	0.0474787159816706	3254	-	256132	256137	37.5496185607808	15.091021507587
76579	10457	10459	12	0.0347694295298378	3254	-	256137	256149	15.091021507587	39.3276062723335
76582	10457	10462	19	0.0413473823216111	3254	-	256137	256156	15.091021507587	29.0027830090617
76583	10457	10463	20	0.00580238795193608	3254	-	256137	256157	15.091021507587	43.0362677274392
76584	10457	10464	40	0.00262714534414243	3254	-	256137	256177	15.091021507587	36.9922870989033
76585	10457	10465	41	4.8675333196968e-05	3254	-	256137	256178	15.091021507587	115.23037553816
76587	10457	10467	43	0.00521127666994126	3254	-	256137	256180	15.091021507587	42.9484360906586
76593	10458	10463	13	0.0586808572807257	3254	-	256144	256157	15.5712175046243	43.0362677274392
76594	10458	10464	33	0.0550423027967011	3254	-	256144	256177	15.5712175046243	36.9922870989033
76595	10458	10465	34	0.00521127666994126	3254	-	256144	256178	15.5712175046243	115.23037553816
76597	10458	10467	36	0.0550423027967011	3254	-	256144	256180	15.5712175046243	42.9484360906586
76619	10461	10465	25	0.0413473823216111	3254	-	256153	256178	24.9070201615719	115.23037553816
76625	10462	10465	22	0.099630283130077	3254	-	256156	256178	29.0027830090617	115.23037553816
76665	10470	10478	37	0.0945080686713806	3255	-	257689	257726	31.8543290895389	18.2742590394402
76673	10471	10474	6	0.0645009895742521	3255	-	257705	257711	19.6981566679708	46.0549675477973
76698	10473	10478	17	0.0380811107283396	3255	-	257709	257726	35.0489012596087	18.2742590394402
76706	10474	10477	10	0.0663224075863065	3255	-	257711	257721	46.0549675477973	17.3801053662682
76707	10474	10478	15	0.0115259886086971	3255	-	257711	257726	46.0549675477973	18.2742590394402
76738	10478	10483	13	0.0663224075863065	3255	-	257726	257739	18.2742590394402	42.9295275459842
77053	10560	10561	6	0.0728922886143692	3304	-	420942	420948	9.13760406061319	16.4511913250738
77055	10560	10563	13	0.0644105299369122	3304	-	420942	420955	9.13760406061319	20.6039956533663
77058	10560	10566	21	0.0198678620809698	3304	-	420942	420963	9.13760406061319	25.6628302580942
77092	10569	10572	5	0.0170045480752978	3305	-	422002	422007	13.9030860516331	9.58549191480167
77095	10571	10572	1	0.00922431440106952	3305	-	422006	422007	15.9119152224179	9.58549191480167
77295	10625	10638	22	0.0977187768848659	3325	+	69590	69612	37.9532876132705	17.9230657543394
77296	10625	10639	28	0.0977187768848659	3325	+	69590	69618	37.9532876132705	16.310944527914
77299	10625	10642	35	0.0277543046891355	3325	+	69590	69625	37.9532876132705	14.4365136453069
77300	10625	10643	37	0.00243537467827713	3325	+	69590	69627	37.9532876132705	11.6573598882653
77301	10625	10644	42	0.0171371130986728	3325	+	69590	69632	37.9532876132705	13.3864459847364
77303	10625	10646	46	0.0277543046891355	3325	+	69590	69636	37.9532876132705	13.857765701645
77309	10626	10629	3	0.075545866252985	3325	+	69591	69594	60.6743190106094	21.5245161871254
77313	10626	10633	7	0.0277543046891355	3325	+	69591	69598	60.6743190106094	19.5852513846176
77316	10626	10636	13	0.023351567262672	3325	+	69591	69604	60.6743190106094	19.733313643657
77318	10626	10638	21	0.0180001110058111	3325	+	69591	69612	60.6743190106094	17.9230657543394
77319	10626	10639	27	0.0241608660666662	3325	+	69591	69618	60.6743190106094	16.310944527914
77322	10626	10642	34	0.00457970168064607	3325	+	69591	69625	60.6743190106094	14.4365136453069
77323	10626	10643	36	0.000214728383158766	3325	+	69591	69627	60.6743190106094	11.6573598882653
77324	10626	10644	41	0.00251454258876971	3325	+	69591	69632	60.6743190106094	13.3864459847364
77326	10626	10646	45	0.00504060671062493	3325	+	69591	69636	60.6743190106094	13.857765701645
77328	10626	10648	73	0.0599605658458231	3325	+	69591	69664	60.6743190106094	15.3233093711912
77336	10627	10634	10	0.097075391415812	3325	+	69592	69602	27.4689830629861	72.7111005048959
77344	10627	10642	33	0.0330920573589051	3325	+	69592	69625	27.4689830629861	14.4365136453069
77345	10627	10643	35	0.0017911152272212	3325	+	69592	69627	27.4689830629861	11.6573598882653
77346	10627	10644	40	0.019392341986883	3325	+	69592	69632	27.4689830629861	13.3864459847364
77348	10627	10646	44	0.0348721019913105	3325	+	69592	69636	27.4689830629861	13.857765701645
77362	10628	10639	25	0.097075391415812	3325	+	69593	69618	45.5699217103129	16.310944527914
77365	10628	10642	32	0.0305725380163837	3325	+	69593	69625	45.5699217103129	14.4365136453069
77366	10628	10643	34	0.00337013450936825	3325	+	69593	69627	45.5699217103129	11.6573598882653
77367	10628	10644	39	0.019392341986883	3325	+	69593	69632	45.5699217103129	13.3864459847364
77369	10628	10646	43	0.0283895963941826	3325	+	69593	69636	45.5699217103129	13.857765701645
77377	10629	10634	8	0.0142591302037246	3325	+	69594	69602	21.5245161871254	72.7111005048959
77386	10629	10643	33	0.0178985815521018	3325	+	69594	69627	21.5245161871254	11.6573598882653
77401	10630	10639	23	0.0977187768848659	3325	+	69595	69618	672.623883021621	16.310944527914
77404	10630	10642	30	0.0507995222014489	3325	+	69595	69625	672.623883021621	14.4365136453069
77405	10630	10643	32	0.014775724868	3325	+	69595	69627	672.623883021621	11.6573598882653
77406	10630	10644	37	0.0330920573589051	3325	+	69595	69632	672.623883021621	13.3864459847364
77408	10630	10646	41	0.0453213527300309	3325	+	69595	69636	672.623883021621	13.857765701645
77414	10631	10634	6	0.0944815216504937	3325	+	69596	69602	25.2386620495859	72.7111005048959
77422	10631	10642	29	0.097075391415812	3325	+	69596	69625	25.2386620495859	14.4365136453069
77423	10631	10643	31	0.0075720788532499	3325	+	69596	69627	25.2386620495859	11.6573598882653
77424	10631	10644	36	0.0507995222014489	3325	+	69596	69632	25.2386620495859	13.3864459847364
77426	10631	10646	40	0.0940885246256496	3325	+	69596	69636	25.2386620495859	13.857765701645
77440	10632	10643	30	0.0198349330847715	3325	+	69597	69627	29.1729148176799	11.6573598882653
77441	10632	10644	35	0.0813985769853039	3325	+	69597	69632	29.1729148176799	13.3864459847364
77447	10633	10634	4	0.00271011733785316	3325	+	69598	69602	19.5852513846176	72.7111005048959
77456	10633	10643	29	0.0305725380163837	3325	+	69598	69627	19.5852513846176	11.6573598882653
77464	10634	10636	2	0.00140962408892647	3325	+	69602	69604	72.7111005048959	19.733313643657
77465	10634	10637	8	0.078033657817916	3325	+	69602	69610	72.7111005048959	19.2548136239072
77466	10634	10638	10	0.0017911152272212	3325	+	69602	69612	72.7111005048959	17.9230657543394
77467	10634	10639	16	0.00531871956851343	3325	+	69602	69618	72.7111005048959	16.310944527914
77470	10634	10642	23	0.000544172886314809	3325	+	69602	69625	72.7111005048959	14.4365136453069
77471	10634	10643	25	1.08963986286284e-05	3325	+	69602	69627	72.7111005048959	11.6573598882653
77472	10634	10644	30	0.000237207733648647	3325	+	69602	69632	72.7111005048959	13.3864459847364
77474	10634	10646	34	0.000870275398539064	3325	+	69602	69636	72.7111005048959	13.857765701645
77476	10634	10648	62	0.0279828541106756	3325	+	69602	69664	72.7111005048959	15.3233093711912
77480	10635	10638	9	0.0977187768848659	3325	+	69603	69612	42.7542965205971	17.9230657543394
77481	10635	10639	15	0.097075391415812	3325	+	69603	69618	42.7542965205971	16.310944527914
77484	10635	10642	22	0.0279828541106756	3325	+	69603	69625	42.7542965205971	14.4365136453069
77485	10635	10643	24	0.00271723749325559	3325	+	69603	69627	42.7542965205971	11.6573598882653
77486	10635	10644	29	0.0178985815521018	3325	+	69603	69632	42.7542965205971	13.3864459847364
77488	10635	10646	33	0.0277543046891355	3325	+	69603	69636	42.7542965205971	13.857765701645
77498	10636	10643	23	0.023351567262672	3325	+	69604	69627	19.733313643657	11.6573598882653
77521	10638	10643	15	0.0944815216504937	3325	+	69612	69627	17.9230657543394	11.6573598882653
77655	10678	10688	30	0.000830104616396987	3340	+	129881	129911	83.4116988512014	19.7785083701152
77659	10678	10692	36	0.000830104616396987	3340	+	129881	129917	83.4116988512014	19.4119587558751
77783	10688	10691	5	0.0266403471047507	3340	+	129911	129916	19.7785083701152	335.854080084516
77802	10691	10692	1	0.0266403471047507	3340	+	129916	129917	335.854080084516	19.4119587558751
77818	10699	10700	21	0.0827917739076702	3342	+	134013	134034	9.10555433463427	17.6309452679222
78027	10738	10740	30	0.0127724246494929	3367	+	214735	214765	79.6712995248851	17.3281668711818
78030	10738	10743	34	0.0822041711875117	3367	+	214735	214769	79.6712995248851	19.6132477164386
78033	10738	10746	37	0.0881732881697025	3367	+	214735	214772	79.6712995248851	19.7810272441628
78048	10739	10740	16	0.0775782888146384	3367	+	214749	214765	85.271025001032	17.3281668711818
78073	10740	10745	6	0.0775782888146384	3367	+	214765	214771	17.3281668711818	34.9477585173403
78075	10740	10747	8	0.0848210840024654	3367	+	214765	214773	17.3281668711818	49.9192979043695
78076	10740	10748	9	0.0127724246494929	3367	+	214765	214774	17.3281668711818	54.7483442149735
78077	10740	10749	10	0.0537627826047228	3367	+	214765	214775	17.3281668711818	38.3120830242126
78082	10740	10754	21	0.0127724246494929	3367	+	214765	214786	17.3281668711818	196.260319103556
78083	10740	10755	22	0.000619633661581798	3367	+	214765	214787	17.3281668711818	86.1645554996056
78084	10740	10756	25	0.0120443553982096	3367	+	214765	214790	17.3281668711818	49.2037385499637
78120	10742	10755	19	0.0502182883579699	3367	+	214768	214787	22.8932199751297	86.1645554996056
78130	10743	10748	5	0.096165574284602	3367	+	214769	214774	19.6132477164386	54.7483442149735
78136	10743	10754	17	0.0670468957624759	3367	+	214769	214786	19.6132477164386	196.260319103556
78137	10743	10755	18	0.0178041567156209	3367	+	214769	214787	19.6132477164386	86.1645554996056
78138	10743	10756	21	0.0949746638746721	3367	+	214769	214790	19.6132477164386	49.2037385499637
78168	10745	10755	16	0.00828715285486078	3367	+	214771	214787	34.9477585173403	86.1645554996056
78181	10746	10754	14	0.0712857546360244	3367	+	214772	214786	19.7810272441628	196.260319103556
78182	10746	10755	15	0.0235016271684187	3367	+	214772	214787	19.7810272441628	86.1645554996056
78218	10749	10755	12	0.0537627826047228	3367	+	214775	214787	38.3120830242126	86.1645554996056
78245	10752	10755	6	0.0881732881697025	3367	+	214781	214787	26.5190446756115	86.1645554996056
78252	10753	10755	4	0.0881732881697025	3367	+	214783	214787	21.5188746817653	86.1645554996056
78261	10754	10758	8	0.0971799462918301	3367	+	214786	214794	196.260319103556	27.2321293654984
78266	10755	10758	7	0.00073199826910253	3367	+	214787	214794	86.1645554996056	27.2321293654984
78270	10756	10758	4	0.0775782888146384	3367	+	214790	214794	49.2037385499637	27.2321293654984
78361	10778	10780	73	0.000408900567606674	3375	+	255928	256001	35.3977608866891	7.07753616748267
78362	10778	10781	92	0.0700450935341307	3375	+	255928	256020	35.3977608866891	12.8839899172758
78363	10778	10782	96	0.000677208284448894	3375	+	255928	256024	35.3977608866891	8.46714611137688
78364	10778	10783	101	0.0830650941111473	3375	+	255928	256029	35.3977608866891	11.3280332358033
78365	10779	10780	70	0.000111937149689378	3375	+	255931	256001	44.017214997117	7.07753616748267
78366	10779	10781	89	0.034489186663003	3375	+	255931	256020	44.017214997117	12.8839899172758
78367	10779	10782	93	0.000111937149689378	3375	+	255931	256024	44.017214997117	8.46714611137688
78368	10779	10783	98	0.0592714743647297	3375	+	255931	256029	44.017214997117	11.3280332358033
78369	10780	10781	19	0.0592714743647297	3375	+	256001	256020	7.07753616748267	12.8839899172758
78375	10785	10786	37	0.0599185183848093	3381	+	270685	270722	9.92725290710557	19.430761058373
78430	10790	10816	95	0.0163638734713283	3384	+	277578	277673	16.4515628772724	917.373530040343
78471	10792	10808	30	0.0300467015443254	3384	+	277582	277612	102.230205117377	12.4697123830536
78501	10793	10815	73	0.0632708562438004	3384	+	277583	277656	17.3181031695597	66.748608248836
78502	10793	10816	90	0.00199372885221905	3384	+	277583	277673	17.3181031695597	917.373530040343
78516	10794	10808	28	0.0203777218580549	3384	+	277584	277612	31.4392941318757	12.4697123830536
78537	10795	10808	27	0.0758973757160395	3384	+	277585	277612	27.9860159629401	12.4697123830536
78565	10796	10816	87	0.00221369800277849	3384	+	277586	277673	20.150163465003	917.373530040343
78594	10798	10808	24	0.0758973757160395	3384	+	277588	277612	27.0868311131681	12.4697123830536
78618	10799	10815	67	0.0487163539801801	3384	+	277589	277656	18.1813780767614	66.748608248836
78619	10799	10816	84	0.000460698560390549	3384	+	277589	277673	18.1813780767614	917.373530040343
78642	10801	10808	10	0.0845612608004254	3384	+	277602	277612	23.8396489910225	12.4697123830536
78650	10801	10816	71	0.0364207930989373	3384	+	277602	277673	23.8396489910225	917.373530040343
78656	10802	10808	6	0.0163638734713283	3384	+	277606	277612	52.5604429715985	12.4697123830536
78677	10803	10816	66	0.0163638734713283	3384	+	277607	277673	19.7352274529834	917.373530040343
78688	10804	10815	48	0.0796996349845231	3384	+	277608	277656	18.766397503754	66.748608248836
78689	10804	10816	65	0.00199372885221905	3384	+	277608	277673	18.766397503754	917.373530040343
78692	10805	10808	3	0.0692880212560852	3384	+	277609	277612	43.2487472507205	12.4697123830536
78710	10806	10816	63	0.0218516964946041	3384	+	277610	277673	21.4780726691357	917.373530040343
78719	10807	10816	62	0.0409139718337285	3384	+	277611	277673	22.0323466117255	917.373530040343
78721	10808	10810	5	0.0572249537649234	3384	+	277612	277617	12.4697123830536	34.1979235298286
78722	10808	10811	6	0.0185742269295074	3384	+	277612	277618	12.4697123830536	40.5158188115367
78726	10808	10815	44	0.00629447631740598	3384	+	277612	277656	12.4697123830536	66.748608248836
78727	10808	10816	61	0.000147229624184231	3384	+	277612	277673	12.4697123830536	917.373530040343
78792	10832	10834	30	0.0533269298173695	3394	+	312686	312716	7.23342428280819	4.95377573118433
78811	10839	10855	23	0.00777742274565174	3397	+	318014	318037	134.538918773544	18.9801845569924
78812	10839	10856	24	0.0310200403271509	3397	+	318014	318038	134.538918773544	24.4324172197264
78814	10839	10858	35	0.00593210267283673	3397	+	318014	318049	134.538918773544	17.8056837373069
78815	10839	10859	162	0.0799814604232592	3397	+	318014	318176	134.538918773544	16.5810643339059
78830	10840	10855	21	0.000486048465263789	3397	+	318016	318037	77.0315924952521	18.9801845569924
78831	10840	10856	22	0.00231094063369491	3397	+	318016	318038	77.0315924952521	24.4324172197264
78833	10840	10858	33	0.000486048465263789	3397	+	318016	318049	77.0315924952521	17.8056837373069
78834	10840	10859	160	0.0806141508419467	3397	+	318016	318176	77.0315924952521	16.5810643339059
78848	10841	10855	20	0.0424214257935447	3397	+	318017	318037	87.0756668703475	18.9801845569924
78851	10841	10858	32	0.0311256239452777	3397	+	318017	318049	87.0756668703475	17.8056837373069
78865	10842	10855	19	0.0172030202150445	3397	+	318018	318037	43.5627704954485	18.9801845569924
78866	10842	10856	20	0.0864894599032077	3397	+	318018	318038	43.5627704954485	24.4324172197264
78868	10842	10858	31	0.0143731174785677	3397	+	318018	318049	43.5627704954485	17.8056837373069
78887	10844	10846	2	0.0322172751460331	3397	+	318022	318024	758.192150291275	36.2044646997651
78889	10844	10848	4	0.0806141508419467	3397	+	318022	318026	758.192150291275	39.6162357113458
78892	10844	10851	10	0.0268872074187962	3397	+	318022	318032	758.192150291275	30.3267226494471
78895	10844	10854	14	0.0362556086200392	3397	+	318022	318036	758.192150291275	32.8854208908916
78896	10844	10855	15	0.000128109316561709	3397	+	318022	318037	758.192150291275	18.9801845569924
78897	10844	10856	16	0.000486048465263789	3397	+	318022	318038	758.192150291275	24.4324172197264
78899	10844	10858	27	0.000128109316561709	3397	+	318022	318049	758.192150291275	17.8056837373069
78900	10844	10859	154	0.0268872074187962	3397	+	318022	318176	758.192150291275	16.5810643339059
78910	10845	10855	14	0.0127975785932217	3397	+	318023	318037	47.713020768574	18.9801845569924
78911	10845	10856	15	0.059864996561378	3397	+	318023	318038	47.713020768574	24.4324172197264
78913	10845	10858	26	0.0102361907019077	3397	+	318023	318049	47.713020768574	17.8056837373069
78923	10846	10855	13	0.0311256239452777	3397	+	318024	318037	36.2044646997651	18.9801845569924
78926	10846	10858	25	0.0268381194946629	3397	+	318024	318049	36.2044646997651	17.8056837373069
78946	10848	10855	11	0.0268381194946629	3397	+	318026	318037	39.6162357113458	18.9801845569924
78949	10848	10858	23	0.0213528712620674	3397	+	318026	318049	39.6162357113458	17.8056837373069
78956	10849	10855	8	0.0218736800635203	3397	+	318029	318037	52.194327937135	18.9801845569924
78959	10849	10858	20	0.0172030202150445	3397	+	318029	318049	52.194327937135	17.8056837373069
78965	10850	10855	6	0.0172030202150445	3397	+	318031	318037	47.766077008244	18.9801845569924
78966	10850	10856	7	0.0864894599032077	3397	+	318031	318038	47.766077008244	24.4324172197264
78968	10850	10858	18	0.0143731174785677	3397	+	318031	318049	47.766077008244	17.8056837373069
78971	10851	10853	3	0.0864894599032077	3397	+	318032	318035	30.3267226494471	176.897365179638
78986	10853	10855	2	0.000785097626903042	3397	+	318035	318037	176.897365179638	18.9801845569924
78987	10853	10856	3	0.00593210267283673	3397	+	318035	318038	176.897365179638	24.4324172197264
78989	10853	10858	14	0.000714056851648381	3397	+	318035	318049	176.897365179638	17.8056837373069
78990	10853	10859	141	0.0471425307788158	3397	+	318035	318176	176.897365179638	16.5810643339059
78994	10854	10858	13	0.0864894599032077	3397	+	318036	318049	32.8854208908916	17.8056837373069
79028	10869	10870	51	0.0483215856133941	3405	+	341596	341647	12.571197646908	7.7357963416128
79498	10968	10972	17	0.078167497845349	3450	-	72586	72603	8.54130815127172	36.0378258145621
79516	10971	10972	1	0.078167497845349	3450	-	72602	72603	9.02648017999053	36.0378258145621
79522	10972	10974	15	0.0576982603760634	3450	-	72603	72618	36.0378258145621	8.44720950412848
79601	10980	10985	40	0.00735925488802008	3451	-	74720	74760	13.60465650629	6.79325301377342
79606	10980	10990	81	0.00160947232492457	3451	-	74720	74801	13.60465650629	93.2927788548691
79607	10980	10991	85	0.0261972834621594	3451	-	74720	74805	13.60465650629	39.8455875638465
79608	10980	10992	93	0.00608055238199566	3451	-	74720	74813	13.60465650629	105.018600235788
79609	10980	10993	101	0.000199141732912154	3451	-	74720	74821	13.60465650629	170.242895668355
79610	10980	10994	105	0.00278129412747393	3451	-	74720	74825	13.60465650629	65.4521195714496
79611	10980	10995	108	0.00104061453317613	3451	-	74720	74828	13.60465650629	76.1357370408719
79612	10980	10996	109	0.00654324918756424	3451	-	74720	74829	13.60465650629	4600.58603365126
79613	10980	10997	115	0.000555072054976858	3451	-	74720	74835	13.60465650629	96.6751900445425
79614	10980	10998	119	0.0017361173917525	3451	-	74720	74839	13.60465650629	245.991459179937
79615	10980	10999	125	0.00140858386843319	3451	-	74720	74845	13.60465650629	72.877903517073
79616	10980	11000	127	0.0204669091142843	3451	-	74720	74847	13.60465650629	52.1834556167003
79619	10981	10984	9	0.046713698170144	3451	-	74749	74758	18.765765312555	10.281261524154
79620	10981	10985	11	6.29667743079107e-05	3451	-	74749	74760	18.765765312555	6.79325301377342
79621	10981	10986	19	0.00415388351115221	3451	-	74749	74768	18.765765312555	10.6723015499713
79625	10981	10990	52	0.00387837655155241	3451	-	74749	74801	18.765765312555	93.2927788548691
79627	10981	10992	64	0.0230451957048537	3451	-	74749	74813	18.765765312555	105.018600235788
79628	10981	10993	72	0.00010680205445929	3451	-	74749	74821	18.765765312555	170.242895668355
79629	10981	10994	76	0.00687012690337094	3451	-	74749	74825	18.765765312555	65.4521195714496
79630	10981	10995	79	0.00131598114534638	3451	-	74749	74828	18.765765312555	76.1357370408719
79631	10981	10996	80	0.0250248998459962	3451	-	74749	74829	18.765765312555	4600.58603365126
79632	10981	10997	86	0.000519292426642598	3451	-	74749	74835	18.765765312555	96.6751900445425
79633	10981	10998	90	0.00559490655070274	3451	-	74749	74839	18.765765312555	245.991459179937
79634	10981	10999	96	0.00243718857581006	3451	-	74749	74845	18.765765312555	72.877903517073
79635	10981	11000	98	0.0804916359789332	3451	-	74749	74847	18.765765312555	52.1834556167003
79637	10982	10984	4	0.0955628955784264	3451	-	74754	74758	16.9294007372268	10.281261524154
79638	10982	10985	6	0.00020349750338345	3451	-	74754	74760	16.9294007372268	6.79325301377342
79639	10982	10986	14	0.0191079982994873	3451	-	74754	74768	16.9294007372268	10.6723015499713
79643	10982	10990	47	0.00126476299402237	3451	-	74754	74801	16.9294007372268	93.2927788548691
79644	10982	10991	51	0.0495463660027797	3451	-	74754	74805	16.9294007372268	39.8455875638465
79645	10982	10992	59	0.0105378745766343	3451	-	74754	74813	16.9294007372268	105.018600235788
79646	10982	10993	67	2.72321366337912e-05	3451	-	74754	74821	16.9294007372268	170.242895668355
79647	10982	10994	71	0.00228063727904993	3451	-	74754	74825	16.9294007372268	65.4521195714496
79648	10982	10995	74	0.000369306743404376	3451	-	74754	74828	16.9294007372268	76.1357370408719
79649	10982	10996	75	0.0131416500557067	3451	-	74754	74829	16.9294007372268	4600.58603365126
79650	10982	10997	81	0.000133632133522116	3451	-	74754	74835	16.9294007372268	96.6751900445425
79651	10982	10998	85	0.00217956054313258	3451	-	74754	74839	16.9294007372268	245.991459179937
79652	10982	10999	91	0.000703076536960307	3451	-	74754	74845	16.9294007372268	72.877903517073
79653	10982	11000	93	0.0397499957755156	3451	-	74754	74847	16.9294007372268	52.1834556167003
79654	10983	10984	2	0.0366575150628429	3451	-	74756	74758	23.8344947691418	10.281261524154
79655	10983	10985	4	0.000125985307840496	3451	-	74756	74760	23.8344947691418	6.79325301377342
79656	10983	10986	12	0.0105474749059744	3451	-	74756	74768	23.8344947691418	10.6723015499713
79663	10983	10993	65	0.067980452567159	3451	-	74756	74821	23.8344947691418	170.242895668355
79671	10984	10985	2	0.0962063204537741	3451	-	74758	74760	10.281261524154	6.79325301377342
79676	10984	10990	43	4.22777807469869e-05	3451	-	74758	74801	10.281261524154	93.2927788548691
79677	10984	10991	47	0.00131598114534638	3451	-	74758	74805	10.281261524154	39.8455875638465
79678	10984	10992	55	0.000296901220945778	3451	-	74758	74813	10.281261524154	105.018600235788
79679	10984	10993	63	2.87995567194166e-06	3451	-	74758	74821	10.281261524154	170.242895668355
79680	10984	10994	67	7.51017143327815e-05	3451	-	74758	74825	10.281261524154	65.4521195714496
79681	10984	10995	70	2.20620240247886e-05	3451	-	74758	74828	10.281261524154	76.1357370408719
79682	10984	10996	71	0.000462220822029161	3451	-	74758	74829	10.281261524154	4600.58603365126
79683	10984	10997	77	9.89200467482743e-06	3451	-	74758	74835	10.281261524154	96.6751900445425
79684	10984	10998	81	6.29667743079107e-05	3451	-	74758	74839	10.281261524154	245.991459179937
79685	10984	10999	87	3.1529700806092e-05	3451	-	74758	74845	10.281261524154	72.877903517073
79686	10984	11000	89	0.00119941308355371	3451	-	74758	74847	10.281261524154	52.1834556167003
79687	10985	10986	8	0.025200348557093	3451	-	74760	74768	6.79325301377342	10.6723015499713
79688	10985	10987	10	0.0387731153032325	3451	-	74760	74770	6.79325301377342	14.5278558517459
79689	10985	10988	18	0.000703076536960307	3451	-	74760	74778	6.79325301377342	15.2372972218316
79691	10985	10990	41	2.23234231100378e-09	3451	-	74760	74801	6.79325301377342	93.2927788548691
79692	10985	10991	45	4.42957320601067e-07	3451	-	74760	74805	6.79325301377342	39.8455875638465
79693	10985	10992	53	8.55985467396181e-08	3451	-	74760	74813	6.79325301377342	105.018600235788
79694	10985	10993	61	5.60628876655755e-11	3451	-	74760	74821	6.79325301377342	170.242895668355
79695	10985	10994	65	3.957337346705e-09	3451	-	74760	74825	6.79325301377342	65.4521195714496
79696	10985	10995	68	6.92845400099681e-10	3451	-	74760	74828	6.79325301377342	76.1357370408719
79697	10985	10996	69	3.85911336455452e-07	3451	-	74760	74829	6.79325301377342	4600.58603365126
79698	10985	10997	75	2.65994337667053e-10	3451	-	74760	74835	6.79325301377342	96.6751900445425
79699	10985	10998	79	6.86983454738328e-09	3451	-	74760	74839	6.79325301377342	245.991459179937
79700	10985	10999	85	1.0447626763721e-09	3451	-	74760	74845	6.79325301377342	72.877903517073
79701	10985	11000	87	5.64881117601078e-07	3451	-	74760	74847	6.79325301377342	52.1834556167003
79703	10986	10988	10	0.0723158218807389	3451	-	74768	74778	10.6723015499713	15.2372972218316
79705	10986	10990	33	1.0447626763721e-09	3451	-	74768	74801	10.6723015499713	93.2927788548691
79706	10986	10991	37	1.16331798536606e-05	3451	-	74768	74805	10.6723015499713	39.8455875638465
79707	10986	10992	45	3.10911937972946e-06	3451	-	74768	74813	10.6723015499713	105.018600235788
79708	10986	10993	53	0	3451	-	74768	74821	10.6723015499713	170.242895668355
79709	10986	10994	57	1.0447626763721e-09	3451	-	74768	74825	10.6723015499713	65.4521195714496
79710	10986	10995	60	1.69553260320754e-12	3451	-	74768	74828	10.6723015499713	76.1357370408719
79711	10986	10996	61	3.1529700806092e-05	3451	-	74768	74829	10.6723015499713	4600.58603365126
79712	10986	10997	67	1.53210777398272e-13	3451	-	74768	74835	10.6723015499713	96.6751900445425
79713	10986	10998	71	7.54333043647851e-08	3451	-	74768	74839	10.6723015499713	245.991459179937
79714	10986	10999	77	2.2782442599123e-11	3451	-	74768	74845	10.6723015499713	72.877903517073
79715	10986	11000	79	3.0196440719382e-05	3451	-	74768	74847	10.6723015499713	52.1834556167003
79718	10987	10990	31	0.0818285007326627	3451	-	74770	74801	14.5278558517459	93.2927788548691
79720	10987	10992	43	0.0970079724794008	3451	-	74770	74813	14.5278558517459	105.018600235788
79721	10987	10993	51	0.0468936091828613	3451	-	74770	74821	14.5278558517459	170.242895668355
79723	10987	10995	58	0.0865159524224318	3451	-	74770	74828	14.5278558517459	76.1357370408719
79724	10987	10996	59	0.0723158218807389	3451	-	74770	74829	14.5278558517459	4600.58603365126
79725	10987	10997	65	0.0693678152988957	3451	-	74770	74835	14.5278558517459	96.6751900445425
79726	10987	10998	69	0.0619008065685563	3451	-	74770	74839	14.5278558517459	245.991459179937
79727	10987	10999	75	0.0926863852705796	3451	-	74770	74845	14.5278558517459	72.877903517073
79730	10988	10990	23	0.000360042494792848	3451	-	74778	74801	15.2372972218316	93.2927788548691
79731	10988	10991	27	0.0204669091142843	3451	-	74778	74805	15.2372972218316	39.8455875638465
79732	10988	10992	35	0.00406783381459662	3451	-	74778	74813	15.2372972218316	105.018600235788
79733	10988	10993	43	4.90649064625744e-06	3451	-	74778	74821	15.2372972218316	170.242895668355
79734	10988	10994	47	0.000637515716875696	3451	-	74778	74825	15.2372972218316	65.4521195714496
79735	10988	10995	50	8.52362806603334e-05	3451	-	74778	74828	15.2372972218316	76.1357370408719
79736	10988	10996	51	0.00590548403062277	3451	-	74778	74829	15.2372972218316	4600.58603365126
79737	10988	10997	57	3.0196440719382e-05	3451	-	74778	74835	15.2372972218316	96.6751900445425
79738	10988	10998	61	0.000707545279968306	3451	-	74778	74839	15.2372972218316	245.991459179937
79739	10988	10999	67	0.000179969503561012	3451	-	74778	74845	15.2372972218316	72.877903517073
79740	10988	11000	69	0.0175181442726486	3451	-	74778	74847	15.2372972218316	52.1834556167003
79904	11025	11028	6	0.0184702835599087	3474	-	121921	121927	17.1143990517597	11.5655259064038
79920	11025	11044	202	0.0795446413780229	3474	-	121921	122123	17.1143990517597	10.1263949755587
79921	11025	11045	223	0.000668926298045247	3474	-	121921	122144	17.1143990517597	9.06884358064947
79922	11025	11046	233	0.0910530947044748	3474	-	121921	122154	17.1143990517597	40.0386879167924
79924	11025	11048	241	0.00268783032352067	3474	-	121921	122162	17.1143990517597	38.7547662485854
79925	11025	11049	246	2.56058260038235e-05	3474	-	121921	122167	17.1143990517597	86.7279816306394
79927	11025	11051	252	5.38456447005604e-05	3474	-	121921	122173	17.1143990517597	48.5689208219236
79928	11025	11052	256	8.0317198392077e-08	3474	-	121921	122177	17.1143990517597	88.0865665677088
79929	11025	11053	257	0.0498498212459966	3474	-	121921	122178	17.1143990517597	59.3909286479616
79930	11025	11054	273	8.61394066663981e-08	3474	-	121921	122194	17.1143990517597	74.1292503659371
79931	11025	11055	274	2.13425117103931e-05	3474	-	121921	122195	17.1143990517597	148.002837642096
79932	11025	11056	279	0.00388728427069136	3474	-	121921	122200	17.1143990517597	104.791841894792
79933	11025	11057	302	0.073813655632269	3474	-	121921	122223	17.1143990517597	28.1522407532566
79934	11025	11058	303	0.0024113862535221	3474	-	121921	122224	17.1143990517597	87.0413695833759
79937	11026	11028	5	0.0179417578429208	3474	-	121922	121927	23.5044951825821	11.5655259064038
79953	11026	11044	201	0.0364315826102182	3474	-	121922	122123	23.5044951825821	10.1263949755587
79954	11026	11045	222	0.00102269093656036	3474	-	121922	122144	23.5044951825821	9.06884358064947
79961	11026	11052	255	0.0874414067294825	3474	-	121922	122177	23.5044951825821	88.0865665677088
79964	11026	11055	273	0.0789188587747977	3474	-	121922	122195	23.5044951825821	148.002837642096
79978	11027	11037	84	0.0534231869136487	3474	-	121924	122008	11.083265741751	37.8821231706856
79987	11027	11046	230	0.0369957794009446	3474	-	121924	122154	11.083265741751	40.0386879167924
79988	11027	11047	236	0.0669796870041941	3474	-	121924	122160	11.083265741751	38.7778503143668
79989	11027	11048	238	0.0148198831250444	3474	-	121924	122162	11.083265741751	38.7547662485854
79990	11027	11049	243	0.00268783032352067	3474	-	121924	122167	11.083265741751	86.7279816306394
79991	11027	11050	244	0.0883393662341568	3474	-	121924	122168	11.083265741751	30.9772121925006
79992	11027	11051	249	0.0067523927508444	3474	-	121924	122173	11.083265741751	48.5689208219236
79993	11027	11052	253	0.00182763760526475	3474	-	121924	122177	11.083265741751	88.0865665677088
79994	11027	11053	254	0.0205606200135873	3474	-	121924	122178	11.083265741751	59.3909286479616
79995	11027	11054	270	0.00227723332470179	3474	-	121924	122194	11.083265741751	74.1292503659371
79996	11027	11055	271	0.00182763760526475	3474	-	121924	122195	11.083265741751	148.002837642096
79997	11027	11056	276	0.00542473110034199	3474	-	121924	122200	11.083265741751	104.791841894792
79998	11027	11057	299	0.0498498212459966	3474	-	121924	122223	11.083265741751	28.1522407532566
79999	11027	11058	300	0.005344460779386	3474	-	121924	122224	11.083265741751	87.0413695833759
80008	11028	11036	76	0.0692197624546191	3474	-	121927	122003	11.5655259064038	24.5065032075877
80009	11028	11037	81	0.00473807417455026	3474	-	121927	122008	11.5655259064038	37.8821231706856
80018	11028	11046	227	0.00125430867629894	3474	-	121927	122154	11.5655259064038	40.0386879167924
80019	11028	11047	233	0.0127389703043568	3474	-	121927	122160	11.5655259064038	38.7778503143668
80020	11028	11048	235	6.43734668427852e-08	3474	-	121927	122162	11.5655259064038	38.7547662485854
80021	11028	11049	240	1.60566671070228e-10	3474	-	121927	122167	11.5655259064038	86.7279816306394
80022	11028	11050	241	0.014892284913478	3474	-	121927	122168	11.5655259064038	30.9772121925006
80023	11028	11051	246	1.09155184890852e-10	3474	-	121927	122173	11.5655259064038	48.5689208219236
80024	11028	11052	250	7.39408534400354e-14	3474	-	121927	122177	11.5655259064038	88.0865665677088
80025	11028	11053	251	0.000663854680129673	3474	-	121927	122178	11.5655259064038	59.3909286479616
80026	11028	11054	267	7.39408534400354e-14	3474	-	121927	122194	11.5655259064038	74.1292503659371
80027	11028	11055	268	2.47065967684534e-10	3474	-	121927	122195	11.5655259064038	148.002837642096
80028	11028	11056	273	3.40289816858075e-06	3474	-	121927	122200	11.5655259064038	104.791841894792
80029	11028	11057	296	5.02021457359447e-05	3474	-	121927	122223	11.5655259064038	28.1522407532566
80030	11028	11058	297	9.15722117911244e-07	3474	-	121927	122224	11.5655259064038	87.0413695833759
80031	11028	11059	299	0.0298105521244154	3474	-	121927	122226	11.5655259064038	24.8803687520131
80050	11029	11048	234	0.0612909423367035	3474	-	121928	122162	13.8054011509836	38.7547662485854
80051	11029	11049	239	0.0120478301430643	3474	-	121928	122167	13.8054011509836	86.7279816306394
80053	11029	11051	245	0.0298032704649964	3474	-	121928	122173	13.8054011509836	48.5689208219236
80054	11029	11052	249	0.00799897064430806	3474	-	121928	122177	13.8054011509836	88.0865665677088
80055	11029	11053	250	0.0707143139442169	3474	-	121928	122178	13.8054011509836	59.3909286479616
80056	11029	11054	266	0.0103045409117627	3474	-	121928	122194	13.8054011509836	74.1292503659371
80057	11029	11055	267	0.00761195579344619	3474	-	121928	122195	13.8054011509836	148.002837642096
80058	11029	11056	272	0.0219454749682888	3474	-	121928	122200	13.8054011509836	104.791841894792
80060	11029	11058	296	0.0219454749682888	3474	-	121928	122224	13.8054011509836	87.0413695833759
80157	11033	11045	171	0.0743947760401426	3474	-	121973	122144	14.7381095845711	9.06884358064947
80160	11033	11048	189	0.0371639558810776	3474	-	121973	122162	14.7381095845711	38.7547662485854
80161	11033	11049	194	0.00458175242790688	3474	-	121973	122167	14.7381095845711	86.7279816306394
80163	11033	11051	200	0.0129529096214842	3474	-	121973	122173	14.7381095845711	48.5689208219236
80164	11033	11052	204	0.00227723332470179	3474	-	121973	122177	14.7381095845711	88.0865665677088
80165	11033	11053	205	0.0610961299246815	3474	-	121973	122178	14.7381095845711	59.3909286479616
80166	11033	11054	221	0.00289966562642953	3474	-	121973	122194	14.7381095845711	74.1292503659371
80167	11033	11055	222	0.00268783032352067	3474	-	121973	122195	14.7381095845711	148.002837642096
80168	11033	11056	227	0.0134049615747885	3474	-	121973	122200	14.7381095845711	104.791841894792
80170	11033	11058	251	0.0127389703043568	3474	-	121973	122224	14.7381095845711	87.0413695833759
80182	11034	11045	168	0.0467087210674055	3474	-	121976	122144	35.0047278759387	9.06884358064947
80206	11035	11045	142	0.0387813688298694	3474	-	122002	122144	16.3433913427296	9.06884358064947
80209	11035	11048	160	0.0964582348306552	3474	-	122002	122162	16.3433913427296	38.7547662485854
80210	11035	11049	165	0.0163778810988574	3474	-	122002	122167	16.3433913427296	86.7279816306394
80212	11035	11051	171	0.045629051016956	3474	-	122002	122173	16.3433913427296	48.5689208219236
80213	11035	11052	175	0.00997475590861719	3474	-	122002	122177	16.3433913427296	88.0865665677088
80215	11035	11054	192	0.0129481488480387	3474	-	122002	122194	16.3433913427296	74.1292503659371
80216	11035	11055	193	0.0103045409117627	3474	-	122002	122195	16.3433913427296	148.002837642096
80217	11035	11056	198	0.0365613018554957	3474	-	122002	122200	16.3433913427296	104.791841894792
80219	11035	11058	222	0.0364315826102182	3474	-	122002	122224	16.3433913427296	87.0413695833759
80228	11036	11044	120	0.0666298116838753	3474	-	122003	122123	24.5065032075877	10.1263949755587
80229	11036	11045	141	0.00745993337904483	3474	-	122003	122144	24.5065032075877	9.06884358064947
80246	11037	11040	55	0.0707143139442169	3474	-	122008	122063	37.8821231706856	12.1052528716363
80250	11037	11044	115	0.0103045409117627	3474	-	122008	122123	37.8821231706856	10.1263949755587
80251	11037	11045	136	0.000223104635143555	3474	-	122008	122144	37.8821231706856	9.06884358064947
80272	11038	11045	97	0.0964582348306552	3474	-	122047	122144	17.0851201798749	9.06884358064947
80279	11038	11052	130	0.0945597841579401	3474	-	122047	122177	17.0851201798749	88.0865665677088
80282	11038	11055	148	0.0789188587747977	3474	-	122047	122195	17.0851201798749	148.002837642096
80292	11039	11045	86	0.0962933500726346	3474	-	122058	122144	15.5037102713255	9.06884358064947
80296	11039	11049	109	0.0292373351099877	3474	-	122058	122167	15.5037102713255	86.7279816306394
80298	11039	11051	115	0.0664959119314741	3474	-	122058	122173	15.5037102713255	48.5689208219236
80299	11039	11052	119	0.0205136112901442	3474	-	122058	122177	15.5037102713255	88.0865665677088
80301	11039	11054	136	0.0263790177580981	3474	-	122058	122194	15.5037102713255	74.1292503659371
80302	11039	11055	137	0.0182428703239223	3474	-	122058	122195	15.5037102713255	148.002837642096
80303	11039	11056	142	0.0489209169731485	3474	-	122058	122200	15.5037102713255	104.791841894792
80305	11039	11058	166	0.0496191344264622	3474	-	122058	122224	15.5037102713255	87.0413695833759
80312	11040	11046	91	0.0498498212459966	3474	-	122063	122154	12.1052528716363	40.0386879167924
80313	11040	11047	97	0.0910530947044748	3474	-	122063	122160	12.1052528716363	38.7778503143668
80314	11040	11048	99	0.0180453412174051	3474	-	122063	122162	12.1052528716363	38.7547662485854
80315	11040	11049	104	0.002816709722876	3474	-	122063	122167	12.1052528716363	86.7279816306394
80317	11040	11051	110	0.00761195579344619	3474	-	122063	122173	12.1052528716363	48.5689208219236
80318	11040	11052	114	0.00182763760526475	3474	-	122063	122177	12.1052528716363	88.0865665677088
80319	11040	11053	115	0.0286811879100733	3474	-	122063	122178	12.1052528716363	59.3909286479616
80320	11040	11054	131	0.00227723332470179	3474	-	122063	122194	12.1052528716363	74.1292503659371
80321	11040	11055	132	0.00184834488207847	3474	-	122063	122195	12.1052528716363	148.002837642096
80322	11040	11056	137	0.00676658885121114	3474	-	122063	122200	12.1052528716363	104.791841894792
80323	11040	11057	160	0.0656644524483997	3474	-	122063	122223	12.1052528716363	28.1522407532566
80324	11040	11058	161	0.00659451075240435	3474	-	122063	122224	12.1052528716363	87.0413695833759
80346	11042	11045	73	0.0656644524483997	3474	-	122071	122144	16.8302296560224	9.06884358064947
80350	11042	11049	96	0.0593878092926759	3474	-	122071	122167	16.8302296560224	86.7279816306394
80353	11042	11052	106	0.0468052421116823	3474	-	122071	122177	16.8302296560224	88.0865665677088
80355	11042	11054	123	0.0571221872938573	3474	-	122071	122194	16.8302296560224	74.1292503659371
80356	11042	11055	124	0.0399903032742037	3474	-	122071	122195	16.8302296560224	148.002837642096
80357	11042	11056	129	0.081847196067874	3474	-	122071	122200	16.8302296560224	104.791841894792
80359	11042	11058	153	0.0855619025650225	3474	-	122071	122224	16.8302296560224	87.0413695833759
80366	11043	11049	82	0.0553279664268789	3474	-	122085	122167	10.9644858207405	86.7279816306394
80368	11043	11051	88	0.0889588781519113	3474	-	122085	122173	10.9644858207405	48.5689208219236
80369	11043	11052	92	0.0498498212459966	3474	-	122085	122177	10.9644858207405	88.0865665677088
80371	11043	11054	109	0.0572696904822704	3474	-	122085	122194	10.9644858207405	74.1292503659371
80372	11043	11055	110	0.0420707124202173	3474	-	122085	122195	10.9644858207405	148.002837642096
80373	11043	11056	115	0.0610961299246815	3474	-	122085	122200	10.9644858207405	104.791841894792
80375	11043	11058	139	0.0648555988968089	3474	-	122085	122224	10.9644858207405	87.0413695833759
80378	11044	11046	31	0.005344460779386	3474	-	122123	122154	10.1263949755587	40.0386879167924
80379	11044	11047	37	0.0172511426712914	3474	-	122123	122160	10.1263949755587	38.7778503143668
80380	11044	11048	39	0.000663854680129673	3474	-	122123	122162	10.1263949755587	38.7547662485854
80381	11044	11049	44	3.41349246828493e-05	3474	-	122123	122167	10.1263949755587	86.7279816306394
80382	11044	11050	45	0.0223863634860403	3474	-	122123	122168	10.1263949755587	30.9772121925006
80383	11044	11051	50	0.00013552355734274	3474	-	122123	122173	10.1263949755587	48.5689208219236
80384	11044	11052	54	1.21494737737643e-05	3474	-	122123	122177	10.1263949755587	88.0865665677088
80385	11044	11053	55	0.002816709722876	3474	-	122123	122178	10.1263949755587	59.3909286479616
80386	11044	11054	71	1.77601145218191e-05	3474	-	122123	122194	10.1263949755587	74.1292503659371
80387	11044	11055	72	2.01014319247506e-05	3474	-	122123	122195	10.1263949755587	148.002837642096
80388	11044	11056	77	0.000271467759818678	3474	-	122123	122200	10.1263949755587	104.791841894792
80389	11044	11057	100	0.00485542742930949	3474	-	122123	122223	10.1263949755587	28.1522407532566
80390	11044	11058	101	0.000221882711391407	3474	-	122123	122224	10.1263949755587	87.0413695833759
80391	11044	11059	103	0.0418204106674674	3474	-	122123	122226	10.1263949755587	24.8803687520131
80392	11045	11046	10	3.41349246828493e-05	3474	-	122144	122154	9.06884358064947	40.0386879167924
80393	11045	11047	16	0.00102269093656036	3474	-	122144	122160	9.06884358064947	38.7778503143668
80394	11045	11048	18	5.72872222386939e-09	3474	-	122144	122162	9.06884358064947	38.7547662485854
80395	11045	11049	23	3.63542529413508e-11	3474	-	122144	122167	9.06884358064947	86.7279816306394
80396	11045	11050	24	0.00107174594256303	3474	-	122144	122168	9.06884358064947	30.9772121925006
80397	11045	11051	29	6.89340013642387e-11	3474	-	122144	122173	9.06884358064947	48.5689208219236
80398	11045	11052	33	2.95763413760142e-13	3474	-	122144	122177	9.06884358064947	88.0865665677088
80399	11045	11053	34	2.01014319247506e-05	3474	-	122144	122178	9.06884358064947	59.3909286479616
80400	11045	11054	50	2.95763413760142e-13	3474	-	122144	122194	9.06884358064947	74.1292503659371
80401	11045	11055	51	3.63542529413508e-11	3474	-	122144	122195	9.06884358064947	148.002837642096
80402	11045	11056	56	7.52425476591156e-08	3474	-	122144	122200	9.06884358064947	104.791841894792
80403	11045	11057	79	1.41635280443975e-06	3474	-	122144	122223	9.06884358064947	28.1522407532566
80404	11045	11058	80	2.28687797929275e-08	3474	-	122144	122224	9.06884358064947	87.0413695833759
80405	11045	11059	82	0.0021921026795975	3474	-	122144	122226	9.06884358064947	24.8803687520131
80449	11049	11057	56	0.0984680638724071	3474	-	122167	122223	86.7279816306394	28.1522407532566
80473	11052	11057	46	0.0489209169731485	3474	-	122177	122223	88.0865665677088	28.1522407532566
80484	11054	11057	29	0.0656644524483997	3474	-	122194	122223	74.1292503659371	28.1522407532566
80488	11055	11057	28	0.0610961299246815	3474	-	122195	122223	148.002837642096	28.1522407532566
80559	11077	11085	14	0.0956851502656953	3496	-	156385	156399	55.5343319158693	19.0300544240647
80576	11078	11085	13	0.0658926229354417	3496	-	156386	156399	55.2692057623666	19.0300544240647
80625	11081	11089	21	0.0956851502656953	3496	-	156392	156413	35.058102886035	188.035031386534
80629	11081	11093	29	0.0611730369686267	3496	-	156392	156421	35.058102886035	156.818257205127
80661	11084	11089	16	0.0202113657893772	3496	-	156397	156413	21.7851918777346	188.035031386534
80663	11084	11091	19	0.0611730369686267	3496	-	156397	156416	21.7851918777346	107.830527181878
80665	11084	11093	24	0.0159847351558806	3496	-	156397	156421	21.7851918777346	156.818257205127
80668	11085	11086	11	0.0611730369686267	3496	-	156399	156410	19.0300544240647	46.3022895209907
80670	11085	11088	13	0.0956851502656953	3496	-	156399	156412	19.0300544240647	95.6705506668674
80671	11085	11089	14	0.000325513022955137	3496	-	156399	156413	19.0300544240647	188.035031386534
80673	11085	11091	17	0.00385193923474618	3496	-	156399	156416	19.0300544240647	107.830527181878
80675	11085	11093	22	0.000156709753478257	3496	-	156399	156421	19.0300544240647	156.818257205127
80676	11085	11094	24	0.0611730369686267	3496	-	156399	156423	19.0300544240647	345.890765205915
80785	11120	11123	13	0.015034621046945	3506	-	186892	186905	10.4134096839335	6.15527695940838
80787	11121	11123	10	0.0624446756576125	3506	-	186895	186905	9.62975867392392	6.15527695940838
80788	11122	11123	4	0.0789638536405159	3506	-	186901	186905	8.74066240494417	6.15527695940838
80840	11128	11130	53	0.0377986315611312	3507	-	187895	187948	14.7600218691548	7.69220806362214
80841	11128	11131	61	0.0324650607759666	3507	-	187895	187956	14.7600218691548	6.71997444461024
80999	11154	11155	27	0.0324155518402678	3513	-	209792	209819	5.17595081643203	7.96370716749928
81003	11160	11161	5	0.010243327563755	3521	-	234165	234170	6.50972012063713	12.4557174293426
81074	11186	11190	61	0.000938759765969355	3538	-	290968	291029	5.63170662062933	15.7707373762926
81079	11188	11190	50	0.0295992448549998	3538	-	290979	291029	7.46849788814247	15.7707373762926
81185	11234	11235	1	0.00555699343239024	3564	-	388284	388285	8.04822814965765	16.928410677134
81187	11235	11236	11	0.00104464060328646	3564	-	388285	388296	16.928410677134	6.91434546256573
81289	11256	11261	102	0.0308899007225336	3574	-	419758	419860	7.20488655825133	15.3444447637536
81290	11256	11262	117	0.00137572531002232	3574	-	419758	419875	7.20488655825133	20.5816401602258
81296	11257	11261	95	0.00293914997282916	3574	-	419765	419860	6.11612701878512	15.3444447637536
81297	11257	11262	110	5.51390663345863e-05	3574	-	419765	419875	6.11612701878512	20.5816401602258
81303	11258	11262	96	0.0262907835580579	3574	-	419779	419875	7.62082344291943	20.5816401602258
81307	11259	11261	59	0.000284725362545979	3574	-	419801	419860	6.07380234743136	15.3444447637536
81308	11259	11262	74	7.20759940620042e-08	3574	-	419801	419875	6.07380234743136	20.5816401602258
81311	11260	11261	44	0.00112070825157216	3574	-	419816	419860	5.25530440903271	15.3444447637536
81312	11260	11262	59	5.51063834941523e-05	3574	-	419816	419875	5.25530440903271	20.5816401602258
81324	11268	11269	4	0.0726594172891865	3578	-	433098	433102	40.8761695382591	14.5093781732887
81327	11268	11272	11	0.0147716931874847	3578	-	433098	433109	40.8761695382591	13.1768783091292
81330	11268	11275	27	0.00396288586365001	3578	-	433098	433125	40.8761695382591	10.4192600387083
81331	11268	11276	30	0.00396288586365001	3578	-	433098	433128	40.8761695382591	11.4272716958391
81340	11270	11272	6	0.0407192951384512	3578	-	433103	433109	25.949549640197	13.1768783091292
81343	11270	11275	22	0.00529660439245028	3578	-	433103	433125	25.949549640197	10.4192600387083
81344	11270	11276	25	0.00533277208192295	3578	-	433103	433128	25.949549640197	11.4272716958391
82023	11346	11352	46	0.0296555318482898	3606	-	519376	519422	6.72104362906343	18.4398936684667
82024	11346	11353	52	0.0016701884637297	3606	-	519376	519428	6.72104362906343	23.0022468051021
82025	11346	11354	58	0.000548526962043061	3606	-	519376	519434	6.72104362906343	31.0797731441419
82026	11346	11355	62	0.000825050682950597	3606	-	519376	519438	6.72104362906343	19.8348628609034
82027	11346	11356	63	0.000700640520119658	3606	-	519376	519439	6.72104362906343	29.3728703916674
82028	11346	11357	71	0.00080021463129698	3606	-	519376	519447	6.72104362906343	19.8326762675355
82029	11346	11358	72	0.00269172015355302	3606	-	519376	519448	6.72104362906343	29.5497147997773
82030	11346	11359	75	2.20229188956025e-05	3606	-	519376	519451	6.72104362906343	53.1375337767098
82031	11346	11360	104	0.0648887007087633	3606	-	519376	519480	6.72104362906343	12.5708334311623
82032	11346	11361	166	0.0392815245338962	3606	-	519376	519542	6.72104362906343	16.5316863541757
82033	11346	11362	169	0.000548526962043061	3606	-	519376	519545	6.72104362906343	30.240685424508
82034	11347	11348	32	0.0596489182287862	3606	-	519380	519412	4.80293546286417	7.20677201396846
82035	11347	11349	36	0.00430225987994127	3606	-	519380	519416	4.80293546286417	8.83643719843063
82036	11347	11350	38	0.00821831575437036	3606	-	519380	519418	4.80293546286417	8.07690345857097
82037	11347	11351	39	0.00210408942801399	3606	-	519380	519419	4.80293546286417	9.00676072776982
82038	11347	11352	42	0.00046126078828391	3606	-	519380	519422	4.80293546286417	18.4398936684667
82039	11347	11353	48	2.21722809832237e-06	3606	-	519380	519428	4.80293546286417	23.0022468051021
82040	11347	11354	54	4.53730196081636e-07	3606	-	519380	519434	4.80293546286417	31.0797731441419
82041	11347	11355	58	4.53648869669365e-07	3606	-	519380	519438	4.80293546286417	19.8348628609034
82042	11347	11356	59	6.12142513250242e-07	3606	-	519380	519439	4.80293546286417	29.3728703916674
82043	11347	11357	67	4.53648869669365e-07	3606	-	519380	519447	4.80293546286417	19.8326762675355
82044	11347	11358	68	1.56373104178103e-05	3606	-	519380	519448	4.80293546286417	29.5497147997773
82045	11347	11359	71	4.81323580991955e-09	3606	-	519380	519451	4.80293546286417	53.1375337767098
82046	11347	11360	100	0.000548526962043061	3606	-	519380	519480	4.80293546286417	12.5708334311623
82047	11347	11361	162	0.000548526962043061	3606	-	519380	519542	4.80293546286417	16.5316863541757
82048	11347	11362	165	4.53648869669365e-07	3606	-	519380	519545	4.80293546286417	30.240685424508
82052	11348	11352	10	0.03096158320328	3606	-	519412	519422	7.20677201396846	18.4398936684667
82053	11348	11353	16	0.000773615087214509	3606	-	519412	519428	7.20677201396846	23.0022468051021
82054	11348	11354	22	0.000165874183810422	3606	-	519412	519434	7.20677201396846	31.0797731441419
82055	11348	11355	26	0.000149321186723204	3606	-	519412	519438	7.20677201396846	19.8348628609034
82056	11348	11356	27	0.000231547896473339	3606	-	519412	519439	7.20677201396846	29.3728703916674
82057	11348	11357	35	0.000140765422881994	3606	-	519412	519447	7.20677201396846	19.8326762675355
82058	11348	11358	36	0.00192909848785004	3606	-	519412	519448	7.20677201396846	29.5497147997773
82059	11348	11359	39	6.68790026359112e-07	3606	-	519412	519451	7.20677201396846	53.1375337767098
82060	11348	11360	68	0.0654858659755024	3606	-	519412	519480	7.20677201396846	12.5708334311623
82061	11348	11361	130	0.0416699074717055	3606	-	519412	519542	7.20677201396846	16.5316863541757
82062	11348	11362	133	0.000149321186723204	3606	-	519412	519545	7.20677201396846	30.240685424508
82066	11349	11353	12	0.00754306838389193	3606	-	519416	519428	8.83643719843063	23.0022468051021
82067	11349	11354	18	0.0016701884637297	3606	-	519416	519434	8.83643719843063	31.0797731441419
82068	11349	11355	22	0.00192909848785004	3606	-	519416	519438	8.83643719843063	19.8348628609034
82069	11349	11356	23	0.00214645763312374	3606	-	519416	519439	8.83643719843063	29.3728703916674
82070	11349	11357	31	0.0016701884637297	3606	-	519416	519447	8.83643719843063	19.8326762675355
82071	11349	11358	32	0.0160243170985981	3606	-	519416	519448	8.83643719843063	29.5497147997773
82072	11349	11359	35	1.67584245948649e-05	3606	-	519416	519451	8.83643719843063	53.1375337767098
82075	11349	11362	129	0.00164053819737286	3606	-	519416	519545	8.83643719843063	30.240685424508
82077	11350	11352	4	0.0587658684980456	3606	-	519418	519422	8.07690345857097	18.4398936684667
82078	11350	11353	10	0.000808417040076684	3606	-	519418	519428	8.07690345857097	23.0022468051021
82079	11350	11354	16	0.000147173796614401	3606	-	519418	519434	8.07690345857097	31.0797731441419
82080	11350	11355	20	3.54478211710418e-05	3606	-	519418	519438	8.07690345857097	19.8348628609034
82081	11350	11356	21	0.000205046174168355	3606	-	519418	519439	8.07690345857097	29.3728703916674
82082	11350	11357	29	2.2877345990459e-05	3606	-	519418	519447	8.07690345857097	19.8326762675355
82083	11350	11358	30	0.00307935788006536	3606	-	519418	519448	8.07690345857097	29.5497147997773
82084	11350	11359	33	7.06388277871284e-08	3606	-	519418	519451	8.07690345857097	53.1375337767098
82086	11350	11361	124	0.0765175806414089	3606	-	519418	519542	8.07690345857097	16.5316863541757
82087	11350	11362	127	0.000135018492422354	3606	-	519418	519545	8.07690345857097	30.240685424508
82089	11351	11353	9	0.00446577276149479	3606	-	519419	519428	9.00676072776982	23.0022468051021
82090	11351	11354	15	0.000885323391394116	3606	-	519419	519434	9.00676072776982	31.0797731441419
82091	11351	11355	19	0.000652619222676622	3606	-	519419	519438	9.00676072776982	19.8348628609034
82092	11351	11356	20	0.00130631880350539	3606	-	519419	519439	9.00676072776982	29.3728703916674
82093	11351	11357	28	0.000548526962043061	3606	-	519419	519447	9.00676072776982	19.8326762675355
82094	11351	11358	29	0.0131545007202637	3606	-	519419	519448	9.00676072776982	29.5497147997773
82095	11351	11359	32	1.37797080812518e-06	3606	-	519419	519451	9.00676072776982	53.1375337767098
82098	11351	11362	126	0.000825050682950597	3606	-	519419	519545	9.00676072776982	30.240685424508
82129	11355	11359	13	0.084662640032703	3606	-	519438	519451	19.8348628609034	53.1375337767098
82140	11357	11359	4	0.0765175806414089	3606	-	519447	519451	19.8326762675355	53.1375337767098
82148	11359	11360	29	0.026738915246171	3606	-	519451	519480	53.1375337767098	12.5708334311623
82205	11374	11381	40	0.0626102451817672	3617	-	557635	557675	14.8736721108242	9.03020889602976
82210	11375	11380	29	0.0995863974704196	3617	-	557638	557667	21.978092062586	10.5960328305289
82211	11375	11381	37	0.00477410208131324	3617	-	557638	557675	21.978092062586	9.03020889602976
82241	11387	11388	1	0.0514923438285264	3621	-	570896	570897	9.5136935560818	17.5708268166307
82282	11401	11405	25	0.00156493833041171	3624	-	577098	577123	12.8704307946243	49.3998478476366
82287	11403	11405	20	0.0311820301955164	3624	-	577103	577123	14.4962283626912	49.3998478476366
82288	11404	11405	16	0.0187745708217935	3624	-	577107	577123	12.1470355588944	49.3998478476366
82324	11428	11434	7	0.07447734421946	3641	-	622465	622472	84.2385181803378	34.4586932409203
82570	11482	11486	27	0.0769808658284241	3664	-	689323	689350	637.787153833012	20.845055795604
82571	11482	11487	34	0.0245917391846115	3664	-	689323	689357	637.787153833012	20.7506460347987
82575	11482	11491	45	0.0964214567145833	3664	-	689323	689368	637.787153833012	32.2805355072342
82603	11484	11486	4	0.0844334531235858	3664	-	689346	689350	183.449873448055	20.845055795604
82604	11484	11487	11	0.0238160423468788	3664	-	689346	689357	183.449873448055	20.7506460347987
82608	11484	11491	22	0.0844334531235858	3664	-	689346	689368	183.449873448055	32.2805355072342
82619	11485	11487	8	0.0964214567145833	3664	-	689349	689357	61.2936837127996	20.7506460347987
82656	11487	11497	22	0.050947658690752	3664	-	689357	689379	20.7506460347987	84.304368183155
82756	11504	11505	5	0.00355731154554295	3666	-	698189	698194	17.1086213648508	10.1835702562533
82846	11511	11533	36	0.0618743545221628	3667	-	701928	701964	27.8411480250036	89.3383973863214
82873	11512	11533	35	0.00362488906814229	3667	-	701929	701964	24.2296240272415	89.3383973863214
82877	11512	11537	56	0.0849907252651015	3667	-	701929	701985	24.2296240272415	83.4957536274467
82924	11514	11533	32	0.0169902377034611	3667	-	701932	701964	25.3768866176931	89.3383973863214
82993	11517	11533	29	0.00232681068420781	3667	-	701935	701964	21.6060093603603	89.3383973863214
82997	11517	11537	50	0.0508191512847305	3667	-	701935	701985	21.6060093603603	83.4957536274467
83014	11518	11533	28	0.0535498732864798	3667	-	701936	701964	25.948022410536	89.3383973863214
83088	11522	11533	20	0.00362488906814229	3667	-	701944	701964	23.2978770284671	89.3383973863214
83092	11522	11537	41	0.0670511901215426	3667	-	701944	701985	23.2978770284671	83.4957536274467
83104	11523	11533	17	0.0618836270015677	3667	-	701947	701964	23.8963384341092	89.3383973863214
83133	11525	11533	15	0.0618743545221628	3667	-	701949	701964	21.8667201945234	89.3383973863214
83303	11575	11576	27	0.0192254402438907	3691	+	82032	82059	6.28598595846128	18.0593215498824
83305	11577	11579	14	0.00275364456601901	3692	+	83878	83892	15.1126920148672	6.86644368199617
83306	11577	11580	38	0.0508166245214321	3692	+	83878	83916	15.1126920148672	9.24279162590466
83307	11578	11579	12	0.0508166245214321	3692	+	83880	83892	10.9389744921036	6.86644368199617
83887	11619	11624	74	0.00703522086543399	3697	+	96090	96164	7.98248986329377	14.2918487575188
83888	11619	11625	76	0.0012527696926775	3697	+	96090	96166	7.98248986329377	21.9735045838495
83890	11619	11627	130	0.00156260614400535	3697	+	96090	96220	7.98248986329377	17.7501366370357
83896	11620	11624	61	0.00176925480133816	3697	+	96103	96164	7.20461579768985	14.2918487575188
83897	11620	11625	63	0.000517845825728114	3697	+	96103	96166	7.20461579768985	21.9735045838495
83899	11620	11627	117	0.000517845825728114	3697	+	96103	96220	7.20461579768985	17.7501366370357
83911	11622	11624	56	0.0287241608764662	3697	+	96108	96164	9.40819629413379	14.2918487575188
83912	11622	11625	58	0.00316361005338833	3697	+	96108	96166	9.40819629413379	21.9735045838495
83914	11622	11627	112	0.00409976425121688	3697	+	96108	96220	9.40819629413379	17.7501366370357
84000	11633	11645	19	0.0582993369603111	3700	+	106172	106191	21.860753954967	37.6091279194106
84125	11655	11662	241	7.32938501890601e-06	3707	+	121750	121991	65.7747319786912	11.0478723551165
84126	11655	11663	251	0.0269121989914742	3707	+	121750	122001	65.7747319786912	14.6211282099179
84127	11655	11664	252	0.000574965426050289	3707	+	121750	122002	65.7747319786912	12.7375354406162
84128	11655	11665	253	0.00268706547062572	3707	+	121750	122003	65.7747319786912	13.7764585392968
84148	11657	11662	26	0.000272806008080662	3707	+	121965	121991	31.561306587041	11.0478723551165
84150	11657	11664	37	0.011404743136226	3707	+	121965	122002	31.561306587041	12.7375354406162
84151	11657	11665	38	0.034142780780971	3707	+	121965	122003	31.561306587041	13.7764585392968
84158	11658	11662	23	0.000497547179103996	3707	+	121968	121991	23.0674681498219	11.0478723551165
84160	11658	11664	34	0.034142780780971	3707	+	121968	122002	23.0674681498219	12.7375354406162
84175	11660	11662	19	2.54519577147505e-06	3707	+	121972	121991	46.1451279231047	11.0478723551165
84176	11660	11663	29	0.034142780780971	3707	+	121972	122001	46.1451279231047	14.6211282099179
84177	11660	11664	30	0.000497547179103996	3707	+	121972	122002	46.1451279231047	12.7375354406162
84178	11660	11665	31	0.00268706547062572	3707	+	121972	122003	46.1451279231047	13.7764585392968
84182	11661	11662	8	0.000240641194792834	3707	+	121983	121991	49.8152048779533	11.0478723551165
84183	11661	11663	18	0.0670511459013091	3707	+	121983	122001	49.8152048779533	14.6211282099179
84184	11661	11664	19	0.0046000329688366	3707	+	121983	122002	49.8152048779533	12.7375354406162
84185	11661	11665	20	0.0154186305592475	3707	+	121983	122003	49.8152048779533	13.7764585392968
84192	11662	11666	17	0.0473946643562021	3707	+	121991	122008	11.0478723551165	19.8676671034313
84256	11687	11691	63	9.14884775246261e-05	3718	+	147714	147777	15.015338860356	4.98496482570984
84257	11687	11692	146	0.00473236503513035	3718	+	147714	147860	15.015338860356	6.5344606526796
84266	11688	11691	60	6.53098387370932e-07	3718	+	147717	147777	14.9569713560064	4.98496482570984
84267	11688	11692	143	2.15036974911875e-05	3718	+	147717	147860	14.9569713560064	6.5344606526796
84269	11688	11694	159	0.0112465423739401	3718	+	147717	147876	14.9569713560064	9.10378344514827
84271	11688	11696	172	0.0687452847339012	3718	+	147717	147889	14.9569713560064	9.17627148424316
84275	11689	11691	47	2.15036974911875e-05	3718	+	147730	147777	13.9767298685919	4.98496482570984
84276	11689	11692	130	0.0012587796381335	3718	+	147730	147860	13.9767298685919	6.5344606526796
84291	11691	11692	83	0.0718577860562848	3718	+	147777	147860	4.98496482570984	6.5344606526796
84292	11691	11693	98	7.54005938173504e-05	3718	+	147777	147875	4.98496482570984	11.1919061141926
84293	11691	11694	99	6.87238997346208e-05	3718	+	147777	147876	4.98496482570984	9.10378344514827
84294	11691	11695	108	0.000178353097219031	3718	+	147777	147885	4.98496482570984	15.3519788769458
84295	11691	11696	112	0.000617938127754553	3718	+	147777	147889	4.98496482570984	9.17627148424316
84296	11691	11697	119	7.20957647670772e-06	3718	+	147777	147896	4.98496482570984	14.9329979939046
84298	11692	11693	15	0.00544784808764349	3718	+	147860	147875	6.5344606526796	11.1919061141926
84299	11692	11694	16	0.00499283881929299	3718	+	147860	147876	6.5344606526796	9.10378344514827
84300	11692	11695	25	0.00662670350210454	3718	+	147860	147885	6.5344606526796	15.3519788769458
84301	11692	11696	29	0.0425696253324684	3718	+	147860	147889	6.5344606526796	9.17627148424316
84302	11692	11697	36	0.000353586795826866	3718	+	147860	147896	6.5344606526796	14.9329979939046
84311	11694	11697	20	0.0576852183043394	3718	+	147876	147896	9.10378344514827	14.9329979939046
84335	11701	11705	78	0.0880769143250668	3719	+	151675	151753	8.64733790667878	12.5439564275204
84351	11710	11712	26	0.00929352946362227	3731	+	193623	193649	6.64677052001302	34.8206433624174
84352	11711	11712	22	0.0339101447104726	3731	+	193627	193649	8.76666360571481	34.8206433624174
84368	11719	11720	11	0.0625583755430226	3733	+	197227	197238	7.69319301778149	12.612761697205
84370	11720	11721	27	0.0625583755430226	3733	+	197238	197265	12.612761697205	8.11149318872988
84378	11728	11732	55	0.0162087838591263	3741	+	227936	227991	7.03704095376708	13.0016405120697
84382	11729	11732	54	0.0117007015062986	3741	+	227937	227991	7.93976103359699	13.0016405120697
84385	11730	11732	48	0.00071707376886665	3741	+	227943	227991	7.70748872405625	13.0016405120697
84387	11731	11732	19	0.00346384450951309	3741	+	227972	227991	7.19295640247307	13.0016405120697
84483	11786	11789	19	0.0798437257697042	3766	+	334146	334165	21.3761109081626	13.1446972320238
84621	11819	11824	92	0.0179103239222724	3784	+	383474	383566	21.7094748685238	121.200543224251
84643	11820	11824	87	0.000961836772928049	3784	+	383479	383566	17.948853149227	121.200543224251
84997	11891	11894	35	0.00720166623080654	3804	+	452058	452093	10.5895692977681	5.27260049456148
84999	11892	11894	34	0.00013538261165591	3804	+	452059	452093	14.4412766776004	5.27260049456148
85000	11893	11894	6	0.0175794666197979	3804	+	452087	452093	9.41408253855134	5.27260049456148
85099	11904	11915	122	0.013196081540672	3811	+	462524	462646	38.980934382997	17.254362955441
85109	11905	11915	120	0.013196081540672	3811	+	462526	462646	48.7689881406193	17.254362955441
85118	11906	11915	117	0.0377770794687637	3811	+	462529	462646	59.2056681689627	17.254362955441
85126	11907	11915	113	0.013196081540672	3811	+	462533	462646	47.3004150175368	17.254362955441
85139	11909	11915	45	0.0442821555528477	3811	+	462601	462646	33.1737815915472	17.254362955441
85148	11911	11915	21	0.0442821555528477	3811	+	462625	462646	37.8915917116662	17.254362955441
85186	11946	11948	120	0.0311116583202224	3840	+	575248	575368	17.9524074768328	9.58074652627208
85240	11958	11963	19	0.097242549428967	3848	+	608956	608975	69.5492085551749	12.7219181417516
85248	11958	11971	35	0.0804985451033772	3848	+	608956	608991	69.5492085551749	15.3673034828296
85294	11962	11963	7	0.0491474012800566	3848	+	608968	608975	50.6894160740186	12.7219181417516
85299	11962	11968	19	0.0105538553808078	3848	+	608968	608987	50.6894160740186	17.1210007048396
85302	11962	11971	23	0.00160360000271242	3848	+	608968	608991	50.6894160740186	15.3673034828296
85332	11965	11971	7	0.0803377438788751	3848	+	608984	608991	29.1459036815062	15.3673034828296
85340	11966	11971	6	0.0491474012800566	3848	+	608985	608991	30.4474642119837	15.3673034828296
85472	11997	12005	11	0.0424517521441032	3858	+	624639	624650	17.0526593718097	163.094579053411
85473	11997	12006	12	0.0424517521441032	3858	+	624639	624651	17.0526593718097	54.0418052307908
85476	11997	12009	17	0.0679494139926996	3858	+	624639	624656	17.0526593718097	49.9614615427097
85714	12039	12043	14	0.00745700544816774	3869	+	652647	652661	148.697245381603	13.1574301094156
85717	12039	12046	32	8.48424445045737e-05	3869	+	652647	652679	148.697245381603	12.7975803598892
85719	12039	12048	37	0.0357609095241008	3869	+	652647	652684	148.697245381603	19.1256870222038
85720	12039	12049	38	0.000133769792079186	3869	+	652647	652685	148.697245381603	12.2876603675304
85722	12039	12051	45	0.0716295760995975	3869	+	652647	652692	148.697245381603	36.6638448574706
85723	12039	12052	46	0.00643873802707919	3869	+	652647	652693	148.697245381603	18.479851582223
85724	12039	12053	47	0.00824485228038129	3869	+	652647	652694	148.697245381603	17.3631376903697
85725	12039	12054	48	0.00824485228038129	3869	+	652647	652695	148.697245381603	19.6910849022321
85726	12039	12055	49	0.0274013301085314	3869	+	652647	652696	148.697245381603	22.5810491079863
85727	12039	12056	50	8.48424445045737e-05	3869	+	652647	652697	148.697245381603	15.0552679840501
85728	12039	12057	51	0.020700004242806	3869	+	652647	652698	148.697245381603	21.0627649587696
85729	12039	12058	52	0.000717970981072114	3869	+	652647	652699	148.697245381603	16.0353952886749
85732	12040	12043	12	0.039666346190708	3869	+	652649	652661	68.8197653552108	13.1574301094156
85735	12040	12046	30	0.00824485228038129	3869	+	652649	652679	68.8197653552108	12.7975803598892
85738	12040	12049	36	0.0083838004104908	3869	+	652649	652685	68.8197653552108	12.2876603675304
85742	12040	12053	45	0.0957410009802005	3869	+	652649	652694	68.8197653552108	17.3631376903697
85745	12040	12056	48	0.0177697804347425	3869	+	652649	652697	68.8197653552108	15.0552679840501
85747	12040	12058	50	0.0356225936289443	3869	+	652649	652699	68.8197653552108	16.0353952886749
85749	12041	12043	8	0.026588633654247	3869	+	652653	652661	92.3017079123798	13.1574301094156
85752	12041	12046	26	0.00584553890410566	3869	+	652653	652679	92.3017079123798	12.7975803598892
85755	12041	12049	32	0.0063117310398047	3869	+	652653	652685	92.3017079123798	12.2876603675304
85758	12041	12052	40	0.0637655563666305	3869	+	652653	652693	92.3017079123798	18.479851582223
85759	12041	12053	41	0.0632521716412763	3869	+	652653	652694	92.3017079123798	17.3631376903697
85760	12041	12054	42	0.0833142444103523	3869	+	652653	652695	92.3017079123798	19.6910849022321
85762	12041	12056	44	0.00876264252790979	3869	+	652653	652697	92.3017079123798	15.0552679840501
85764	12041	12058	46	0.019875582680271	3869	+	652653	652699	92.3017079123798	16.0353952886749
85765	12042	12043	7	0.0676975210533171	3869	+	652654	652661	66.581467793602	13.1574301094156
85768	12042	12046	25	0.019875582680271	3869	+	652654	652679	66.581467793602	12.7975803598892
85771	12042	12049	31	0.019875582680271	3869	+	652654	652685	66.581467793602	12.2876603675304
85778	12042	12056	43	0.0446795622186597	3869	+	652654	652697	66.581467793602	15.0552679840501
85780	12042	12058	45	0.0777331149591839	3869	+	652654	652699	66.581467793602	16.0353952886749
85788	12043	12051	31	0.0732613191446836	3869	+	652661	652692	13.1574301094156	36.6638448574706
85827	12046	12051	13	0.00899695469863262	3869	+	652679	652692	12.7975803598892	36.6638448574706
85857	12049	12051	7	0.0109443790369294	3869	+	652685	652692	12.2876603675304	36.6638448574706
85877	12051	12056	5	0.0207584166349197	3869	+	652692	652697	36.6638448574706	15.0552679840501
85879	12051	12058	7	0.0586988472532449	3869	+	652692	652699	36.6638448574706	16.0353952886749
85902	12062	12063	4	0.0168056307027955	3876	+	673725	673729	6.44167049759344	9.34431332847484
85903	12064	12065	3	0.0529269420578289	3877	+	677328	677331	10.0288380201268	6.46249471227269
85905	12065	12066	7	0.0529269420578289	3877	+	677331	677338	6.46249471227269	13.3359597200014
85912	12071	12072	5	0.0186356122599971	3880	+	698271	698276	14.4071144178001	8.27537011397015
87074	12158	12160	13	0.0210148960239467	3909	-	74758	74771	10.8727497694093	7.15490684926718
87088	12160	12161	4	0.00900402528150612	3909	-	74771	74775	7.15490684926718	13.1286722744071
87146	12183	12187	10	0.00199561586574698	3923	-	120289	120299	9.15718771733476	26.4193927712654
87150	12184	12187	9	0.00199561586574698	3923	-	120290	120299	8.12486538713019	26.4193927712654
87152	12185	12186	1	0.0776849024933839	3923	-	120297	120298	7.95245620126064	11.5651856836903
87153	12185	12187	2	0.000421135053463306	3923	-	120297	120299	7.95245620126064	26.4193927712654
87155	12186	12187	1	0.0388159504583271	3923	-	120298	120299	11.5651856836903	26.4193927712654
87194	12198	12214	64	0.0541875170789649	3940	-	163476	163540	586.773472492416	14.2274462919501
87223	12200	12214	49	0.0364852838822349	3940	-	163491	163540	550.828177838518	14.2274462919501
87236	12201	12214	48	0.0439575878187211	3940	-	163492	163540	187.436445950371	14.2274462919501
87248	12202	12214	44	0.0481447933163271	3940	-	163496	163540	114.801569240599	14.2274462919501
87259	12203	12214	41	0.0364852838822349	3940	-	163499	163540	267.264665773192	14.2274462919501
87269	12204	12214	39	0.0431142238810858	3940	-	163501	163540	161.815674038546	14.2274462919501
87278	12205	12214	36	0.0439575878187211	3940	-	163504	163540	139.277076925015	14.2274462919501
87286	12206	12214	35	0.0364852838822349	3940	-	163505	163540	579.867902854969	14.2274462919501
87293	12207	12214	31	0.0364852838822349	3940	-	163509	163540	782.112699656514	14.2274462919501
87299	12208	12214	30	0.0376288267054202	3940	-	163510	163540	1398.10059653834	14.2274462919501
87304	12209	12214	29	0.0705538746879427	3940	-	163511	163540	162.457707265136	14.2274462919501
87327	12224	12225	3	0.00678318630148267	3953	-	195150	195153	5.52515942706489	8.82880667808394
87356	12240	12245	24	0.0501001541639727	3966	-	242966	242990	11.042871209488	32.5274631276427
87360	12240	12249	53	0.0951603046394881	3966	-	242966	243019	11.042871209488	38.3352553767578
87383	12243	12245	10	0.0123959692867381	3966	-	242980	242990	12.2965348615864	32.5274631276427
87387	12243	12249	39	0.0951603046394881	3966	-	242980	243019	12.2965348615864	38.3352553767578
87587	12289	12320	105	0.0634130011263789	3997	-	326268	326373	127.116405255214	27.6772544444816
87923	12302	12318	40	0.0188597139446397	3997	-	326330	326370	314.179389631267	30.4875232544494
87925	12302	12320	43	0.00333707425680596	3997	-	326330	326373	314.179389631267	27.6772544444816
87927	12302	12322	47	0.0180513354541224	3997	-	326330	326377	314.179389631267	29.1290105800864
87960	12304	12318	30	0.0201808325027331	3997	-	326340	326370	116.28435039122	30.4875232544494
87962	12304	12320	33	0.00331709585389783	3997	-	326340	326373	116.28435039122	27.6772544444816
87964	12304	12322	37	0.0201039625426118	3997	-	326340	326377	116.28435039122	29.1290105800864
87995	12306	12320	27	0.0447087033714793	3997	-	326346	326373	77.7310585849515	27.6772544444816
88010	12307	12320	26	0.0955897481511886	3997	-	326347	326373	64.849270381399	27.6772544444816
88068	12312	12318	15	0.0156430350039418	3997	-	326355	326370	206.874230910927	30.4875232544494
88070	12312	12320	18	0.00331709585389783	3997	-	326355	326373	206.874230910927	27.6772544444816
88072	12312	12322	22	0.0156430350039418	3997	-	326355	326377	206.874230910927	29.1290105800864
88079	12313	12320	16	0.0201808325027331	3997	-	326357	326373	76.5541460639396	27.6772544444816
89032	12406	12409	39	0.0137823922970637	4028	-	403451	403490	7.1851598973669	4.13573927127874
89099	12434	12436	72	0.00207213875291035	4035	-	427149	427221	14.0566815292409	7.22889749842791
89102	12437	12439	54	0.0926427486037218	4036	-	430066	430120	9.17358354691439	17.9205278296124
89103	12437	12440	55	0.00106143477944021	4036	-	430066	430121	9.17358354691439	62.2956124518444
89104	12437	12441	62	0.00278925860103093	4036	-	430066	430128	9.17358354691439	33.4830021176166
89105	12437	12442	63	0.00395137287418823	4036	-	430066	430129	9.17358354691439	42.1842509573517
89107	12437	12444	72	0.04068785229945	4036	-	430066	430138	9.17358354691439	19.6132966408465
89116	12439	12440	1	0.0869293715555062	4036	-	430120	430121	17.9205278296124	62.2956124518444
89124	12440	12443	12	0.00395137287418823	4036	-	430121	430133	62.2956124518444	14.5520553991789
89125	12440	12444	17	0.0567514925111602	4036	-	430121	430138	62.2956124518444	19.6132966408465
89128	12441	12443	5	0.0181302837560469	4036	-	430128	430133	33.4830021176166	14.5520553991789
89131	12442	12443	4	0.039362859257867	4036	-	430129	430133	42.1842509573517	14.5520553991789
89538	12526	12527	1	0.0753380710280363	4072	-	525250	525251	12.7881922114404	28.1407809069403
89544	12526	12533	28	0.00946162685841301	4072	-	525250	525278	12.7881922114404	71.4894098723781
89555	12528	12533	24	0.0753380710280363	4072	-	525254	525278	17.7577345322598	71.4894098723781
89559	12529	12533	23	0.0858698627206881	4072	-	525255	525278	18.4757836703265	71.4894098723781
89566	12534	12535	3	0.0167167225801088	4073	-	526762	526765	9.94615510229822	71.6568766409286
89594	12549	12555	70	0.0624719994945055	4085	-	565122	565192	6.46990436570889	14.1129460754142
89599	12550	12555	31	0.0179705441120969	4085	-	565161	565192	8.11819171960662	14.1129460754142
89603	12551	12555	30	0.00690256947958634	4085	-	565162	565192	7.82756157931375	14.1129460754142
89606	12552	12555	22	0.0698906068992387	4085	-	565170	565192	9.98325004894364	14.1129460754142
89609	12554	12555	14	0.0515722428701766	4085	-	565178	565192	9.99257376124926	14.1129460754142
89623	12557	12561	12	0.0970234620533905	4086	-	565988	566000	66.90212947237	11.0106299289389
89992	12640	12641	14	0.0814229222299234	4121	+	49022	49036	8.54209502038022	16.409384394297
89994	12640	12643	22	0.084497178560961	4121	+	49022	49044	8.54209502038022	11.7422681562377
89996	12641	12642	1	0.0814229222299234	4121	+	49036	49037	16.409384394297	8.09995978215041
89999	12642	12643	7	0.0814229222299234	4121	+	49037	49044	8.09995978215041	11.7422681562377
90000	12642	12644	14	0.084497178560961	4121	+	49037	49051	8.09995978215041	12.9317044190093
90011	12654	12657	15	0.0361796994459809	4127	+	82725	82740	7.44572594483306	12.3400148914942
90241	12695	12710	71	0.0146230816760145	4138	+	110166	110237	27.2552868076185	11.8046042063249
90243	12695	12712	77	0.068361515765869	4138	+	110166	110243	27.2552868076185	11.407517710894
90244	12695	12713	80	0.072709191354208	4138	+	110166	110246	27.2552868076185	11.1105551558161
90258	12696	12705	42	0.0919867927654682	4138	+	110172	110214	43.8762694842474	17.5091801473219
90260	12696	12707	48	0.0375650207706218	4138	+	110172	110220	43.8762694842474	17.2363454679352
90263	12696	12710	65	7.43681829673548e-05	4138	+	110172	110237	43.8762694842474	11.8046042063249
90265	12696	12712	71	0.00698404234093416	4138	+	110172	110243	43.8762694842474	11.407517710894
90266	12696	12713	74	0.00987722920592904	4138	+	110172	110246	43.8762694842474	11.1105551558161
90269	12696	12716	86	0.0259031899695659	4138	+	110172	110258	43.8762694842474	12.6701939606863
90271	12696	12718	88	0.0181578283982914	4138	+	110172	110260	43.8762694842474	11.2235418825978
90284	12697	12710	57	0.072709191354208	4138	+	110180	110237	31.8794537217354	11.8046042063249
90294	12698	12700	6	0.00401840405664447	4138	+	110188	110194	62.2678691867977	21.334575669388
90297	12698	12703	22	0.0301745176154524	4138	+	110188	110210	62.2678691867977	26.7862433290561
90299	12698	12705	26	0.0163421412173748	4138	+	110188	110214	62.2678691867977	17.5091801473219
90301	12698	12707	32	0.00205429240158285	4138	+	110188	110220	62.2678691867977	17.2363454679352
90304	12698	12710	49	5.31863164621171e-08	4138	+	110188	110237	62.2678691867977	11.8046042063249
90306	12698	12712	55	0.00201452772053227	4138	+	110188	110243	62.2678691867977	11.407517710894
90307	12698	12713	58	0.00205429240158285	4138	+	110188	110246	62.2678691867977	11.1105551558161
90309	12698	12715	69	0.0404259427671672	4138	+	110188	110257	62.2678691867977	15.0197211393048
90310	12698	12716	70	0.00595316073691767	4138	+	110188	110258	62.2678691867977	12.6701939606863
90311	12698	12717	71	0.0622068067076727	4138	+	110188	110259	62.2678691867977	14.923411819744
90312	12698	12718	72	0.00461418703986527	4138	+	110188	110260	62.2678691867977	11.2235418825978
90341	12700	12710	43	0.0259031899695659	4138	+	110194	110237	21.334575669388	11.8046042063249
90358	12701	12710	38	0.0429861946664462	4138	+	110199	110237	33.8375062164021	11.8046042063249
90360	12701	12712	44	0.0919867927654682	4138	+	110199	110243	33.8375062164021	11.407517710894
90361	12701	12713	47	0.0919867927654682	4138	+	110199	110246	33.8375062164021	11.1105551558161
90374	12702	12710	29	0.00205429240158285	4138	+	110208	110237	51.0318350297851	11.8046042063249
90376	12702	12712	35	0.0176596092011202	4138	+	110208	110243	51.0318350297851	11.407517710894
90377	12702	12713	38	0.0181578283982914	4138	+	110208	110246	51.0318350297851	11.1105551558161
90380	12702	12716	50	0.0429861946664462	4138	+	110208	110258	51.0318350297851	12.6701939606863
90382	12702	12718	52	0.0285008720724687	4138	+	110208	110260	51.0318350297851	11.2235418825978
90389	12703	12710	27	0.00205429240158285	4138	+	110210	110237	26.7862433290561	11.8046042063249
90391	12703	12712	33	0.0404259427671672	4138	+	110210	110243	26.7862433290561	11.407517710894
90392	12703	12713	36	0.0443411232600837	4138	+	110210	110246	26.7862433290561	11.1105551558161
90397	12703	12718	50	0.072709191354208	4138	+	110210	110260	26.7862433290561	11.2235418825978
90403	12704	12710	25	0.00438538724168868	4138	+	110212	110237	67.6998882047798	11.8046042063249
90405	12704	12712	31	0.0181578283982914	4138	+	110212	110243	67.6998882047798	11.407517710894
90406	12704	12713	34	0.019646857773605	4138	+	110212	110246	67.6998882047798	11.1105551558161
90409	12704	12716	46	0.043896454825884	4138	+	110212	110258	67.6998882047798	12.6701939606863
90411	12704	12718	48	0.028531836660448	4138	+	110212	110260	67.6998882047798	11.2235418825978
90535	12738	12743	44	0.0955300098772953	4151	+	158342	158386	131.185448816965	25.6843649638196
90730	12796	12797	31	0.0781710254789658	4161	+	182587	182618	7.52610780341809	13.0530527402619
90734	12797	12798	3	0.0997340426101971	4161	+	182618	182621	13.0530527402619	7.41685710401414
90746	12806	12807	1	3.98801970908913e-05	4168	+	207820	207821	15.402742551523	8.51293853700391
92271	12993	12998	67	0.000521606035938982	4224	+	364384	364451	19.196186810734	7.36398360917432
92275	12994	12998	63	0.00124615328275057	4224	+	364388	364451	18.7943268901611	7.36398360917432
92278	12995	12998	39	0.012751618715352	4224	+	364412	364451	14.164984735902	7.36398360917432
92359	13019	13020	3	0.00149911119276885	4230	+	375284	375287	11.2892406385339	116.298987426071
92362	13019	13023	68	0.00205900902400613	4230	+	375284	375352	11.2892406385339	4.9483624572089
92363	13020	13021	1	0.00149911119276885	4230	+	375287	375288	116.298987426071	10.99243587746
92364	13020	13022	4	0.0045328682336389	4230	+	375287	375291	116.298987426071	11.271999887072
92365	13020	13023	65	8.96474899581001e-06	4230	+	375287	375352	116.298987426071	4.9483624572089
92367	13021	13023	64	0.00246431131244984	4230	+	375288	375352	10.99243587746	4.9483624572089
92368	13022	13023	61	0.00384563050970516	4230	+	375291	375352	11.271999887072	4.9483624572089
92460	13047	13067	54	0.0402917032842967	4245	+	432759	432813	28.5594407413487	10.2317130936003
92522	13049	13064	30	0.0799931500345239	4245	+	432777	432807	30.9983952762281	12.2683434335438
92523	13049	13065	32	0.069457169747423	4245	+	432777	432809	30.9983952762281	11.6393340321599
92525	13049	13067	36	0.019141308225753	4245	+	432777	432813	30.9983952762281	10.2317130936003
92556	13050	13067	35	0.098756899063042	4245	+	432778	432813	16.3226760836002	10.2317130936003
92565	13050	13076	49	0.00284235404158482	4245	+	432778	432827	16.3226760836002	128.59479434898
92566	13050	13077	50	0.000305193416340055	4245	+	432778	432828	16.3226760836002	1201.64883734946
92567	13050	13078	51	0.0358880393781145	4245	+	432778	432829	16.3226760836002	44.3794723267395
92577	13051	13058	15	0.0402917032842967	4245	+	432779	432794	20.7841288800771	12.7008386137615
92583	13051	13064	28	0.0164337593934044	4245	+	432779	432807	20.7841288800771	12.2683434335438
92584	13051	13065	30	0.0257283803157272	4245	+	432779	432809	20.7841288800771	11.6393340321599
92586	13051	13067	34	0.00113463343296737	4245	+	432779	432813	20.7841288800771	10.2317130936003
92589	13051	13070	38	0.0402917032842967	4245	+	432779	432817	20.7841288800771	12.4106544006882
92590	13051	13071	43	0.0485077612726641	4245	+	432779	432822	20.7841288800771	12.726879805914
92595	13051	13076	48	0.000864095848209609	4245	+	432779	432827	20.7841288800771	128.59479434898
92596	13051	13077	49	1.26066590167007e-05	4245	+	432779	432828	20.7841288800771	1201.64883734946
92597	13051	13078	50	0.0387149885771042	4245	+	432779	432829	20.7841288800771	44.3794723267395
92625	13052	13077	47	0.0618522429184078	4245	+	432781	432828	19.0530475886018	1201.64883734946
92634	13053	13058	11	0.0734247432888242	4245	+	432783	432794	19.1889638428407	12.7008386137615
92640	13053	13064	24	0.0343507311076678	4245	+	432783	432807	19.1889638428407	12.2683434335438
92641	13053	13065	26	0.0459692860991279	4245	+	432783	432809	19.1889638428407	11.6393340321599
92643	13053	13067	30	0.00261597054735958	4245	+	432783	432813	19.1889638428407	10.2317130936003
92646	13053	13070	34	0.0712593638169858	4245	+	432783	432817	19.1889638428407	12.4106544006882
92647	13053	13071	39	0.0864415359096653	4245	+	432783	432822	19.1889638428407	12.726879805914
92652	13053	13076	44	0.0001116989800951	4245	+	432783	432827	19.1889638428407	128.59479434898
92653	13053	13077	45	6.53328958464014e-07	4245	+	432783	432828	19.1889638428407	1201.64883734946
92654	13053	13078	46	0.00976309475864396	4245	+	432783	432829	19.1889638428407	44.3794723267395
92667	13054	13064	20	0.061995368063765	4245	+	432787	432807	19.6699598522717	12.2683434335438
92668	13054	13065	22	0.0669281562337517	4245	+	432787	432809	19.6699598522717	11.6393340321599
92670	13054	13067	26	0.00612935865706611	4245	+	432787	432813	19.6699598522717	10.2317130936003
92679	13054	13076	40	0.00261971921742174	4245	+	432787	432827	19.6699598522717	128.59479434898
92680	13054	13077	41	0.000117838058556197	4245	+	432787	432828	19.6699598522717	1201.64883734946
92681	13054	13078	42	0.0535181766000576	4245	+	432787	432829	19.6699598522717	44.3794723267395
92685	13055	13056	2	0.0708671755996178	4245	+	432788	432790	40.2159238583959	17.4901838589362
92687	13055	13058	6	0.00377924031017305	4245	+	432788	432794	40.2159238583959	12.7008386137615
92690	13055	13061	13	0.0679193386709653	4245	+	432788	432801	40.2159238583959	17.5489904843189
92693	13055	13064	19	0.00167413797599511	4245	+	432788	432807	40.2159238583959	12.2683434335438
92694	13055	13065	21	0.00261597054735958	4245	+	432788	432809	40.2159238583959	11.6393340321599
92696	13055	13067	25	0.000108348896891925	4245	+	432788	432813	40.2159238583959	10.2317130936003
92699	13055	13070	29	0.00377924031017305	4245	+	432788	432817	40.2159238583959	12.4106544006882
92700	13055	13071	34	0.00446539849534803	4245	+	432788	432822	40.2159238583959	12.726879805914
92721	13056	13067	23	0.0149553565972833	4245	+	432790	432813	17.4901838589362	10.2317130936003
92730	13056	13076	37	0.000117838058556197	4245	+	432790	432827	17.4901838589362	128.59479434898
92731	13056	13077	38	1.55282140633052e-06	4245	+	432790	432828	17.4901838589362	1201.64883734946
92732	13056	13078	39	0.00720225088192241	4245	+	432790	432829	17.4901838589362	44.3794723267395
92733	13056	13079	41	0.083857479092683	4245	+	432790	432831	17.4901838589362	47.7822552453319
92734	13056	13080	43	0.0660406103030596	4245	+	432790	432833	17.4901838589362	34.6649126261905
92735	13056	13081	45	0.0933558291731242	4245	+	432790	432835	17.4901838589362	31.659952333084
92736	13057	13058	1	0.0582576539105526	4245	+	432793	432794	31.7401771517364	12.7008386137615
92742	13057	13064	14	0.0387149885771042	4245	+	432793	432807	31.7401771517364	12.2683434335438
92743	13057	13065	16	0.0358880393781145	4245	+	432793	432809	31.7401771517364	11.6393340321599
92745	13057	13067	20	0.00612935865706611	4245	+	432793	432813	31.7401771517364	10.2317130936003
92748	13057	13070	24	0.0535181766000576	4245	+	432793	432817	31.7401771517364	12.4106544006882
92749	13057	13071	29	0.061995368063765	4245	+	432793	432822	31.7401771517364	12.726879805914
92770	13058	13069	22	0.0430742437823691	4245	+	432794	432816	12.7008386137615	25.0038782866259
92773	13058	13072	29	0.0149553565972833	4245	+	432794	432823	12.7008386137615	33.4962142686483
92774	13058	13073	30	0.0522057826186834	4245	+	432794	432824	12.7008386137615	274.220330863934
92775	13058	13074	31	0.00945111583972375	4245	+	432794	432825	12.7008386137615	26.4679603169864
92776	13058	13075	32	0.0341817880424133	4245	+	432794	432826	12.7008386137615	37.6609973294564
92777	13058	13076	33	1.22710527091415e-06	4245	+	432794	432827	12.7008386137615	128.59479434898
92778	13058	13077	34	2.44865455689691e-08	4245	+	432794	432828	12.7008386137615	1201.64883734946
92779	13058	13078	35	0.000117838058556197	4245	+	432794	432829	12.7008386137615	44.3794723267395
92780	13058	13079	37	0.00612935865706611	4245	+	432794	432831	12.7008386137615	47.7822552453319
92781	13058	13080	39	0.00261597054735958	4245	+	432794	432833	12.7008386137615	34.6649126261905
92782	13058	13081	41	0.00377924031017305	4245	+	432794	432835	12.7008386137615	31.659952333084
92820	13060	13076	28	0.0149039391170304	4245	+	432799	432827	16.4426016811888	128.59479434898
92821	13060	13077	29	0.00377924031017305	4245	+	432799	432828	16.4426016811888	1201.64883734946
92822	13060	13078	30	0.0927686244637286	4245	+	432799	432829	16.4426016811888	44.3794723267395
92831	13061	13067	12	0.0123209565223729	4245	+	432801	432813	17.5489904843189	10.2317130936003
92840	13061	13076	26	8.61867434230486e-05	4245	+	432801	432827	17.5489904843189	128.59479434898
92841	13061	13077	27	8.02432973704112e-07	4245	+	432801	432828	17.5489904843189	1201.64883734946
92842	13061	13078	28	0.00612935865706611	4245	+	432801	432829	17.5489904843189	44.3794723267395
92843	13061	13079	30	0.0813848131238756	4245	+	432801	432831	17.5489904843189	47.7822552453319
92844	13061	13080	32	0.0610114852355343	4245	+	432801	432833	17.5489904843189	34.6649126261905
92845	13061	13081	34	0.0864415359096653	4245	+	432801	432835	17.5489904843189	31.659952333084
92847	13062	13064	3	0.083857479092683	4245	+	432804	432807	43.6519837858884	12.2683434335438
92848	13062	13065	5	0.0712593638169858	4245	+	432804	432809	43.6519837858884	11.6393340321599
92850	13062	13067	9	0.0254450629929317	4245	+	432804	432813	43.6519837858884	10.2317130936003
92853	13062	13070	13	0.0998419433271591	4245	+	432804	432817	43.6519837858884	12.4106544006882
92868	13063	13067	7	0.0689481769581565	4245	+	432806	432813	23.7576053900474	10.2317130936003
92887	13064	13069	9	0.0230549637595554	4245	+	432807	432816	12.2683434335438	25.0038782866259
92890	13064	13072	16	0.00720225088192241	4245	+	432807	432823	12.2683434335438	33.4962142686483
92891	13064	13073	17	0.0402917032842967	4245	+	432807	432824	12.2683434335438	274.220330863934
92892	13064	13074	18	0.00362242957878471	4245	+	432807	432825	12.2683434335438	26.4679603169864
92893	13064	13075	19	0.0201649489564842	4245	+	432807	432826	12.2683434335438	37.6609973294564
92894	13064	13076	20	1.26219253937521e-07	4245	+	432807	432827	12.2683434335438	128.59479434898
92895	13064	13077	21	1.45552792041315e-09	4245	+	432807	432828	12.2683434335438	1201.64883734946
92896	13064	13078	22	2.19341230410662e-05	4245	+	432807	432829	12.2683434335438	44.3794723267395
92897	13064	13079	24	0.0033117024044573	4245	+	432807	432831	12.2683434335438	47.7822552453319
92898	13064	13080	26	0.000778786746840497	4245	+	432807	432833	12.2683434335438	34.6649126261905
92899	13064	13081	28	0.00129038704821416	4245	+	432807	432835	12.2683434335438	31.659952333084
92903	13065	13069	7	0.0258752513012039	4245	+	432809	432816	11.6393340321599	25.0038782866259
92906	13065	13072	14	0.00883308958514421	4245	+	432809	432823	11.6393340321599	33.4962142686483
92907	13065	13073	15	0.0358880393781145	4245	+	432809	432824	11.6393340321599	274.220330863934
92908	13065	13074	16	0.00612935865706611	4245	+	432809	432825	11.6393340321599	26.4679603169864
92909	13065	13075	17	0.0200042478914858	4245	+	432809	432826	11.6393340321599	37.6609973294564
92910	13065	13076	18	1.86444622074511e-06	4245	+	432809	432827	11.6393340321599	128.59479434898
92911	13065	13077	19	5.88858140027071e-08	4245	+	432809	432828	11.6393340321599	1201.64883734946
92912	13065	13078	20	0.000117838058556197	4245	+	432809	432829	11.6393340321599	44.3794723267395
92913	13065	13079	22	0.00377924031017305	4245	+	432809	432831	11.6393340321599	47.7822552453319
92914	13065	13080	24	0.00181949967085031	4245	+	432809	432833	11.6393340321599	34.6649126261905
92915	13065	13081	26	0.00269353712027022	4245	+	432809	432835	11.6393340321599	31.659952333084
92925	13066	13076	15	0.0200042478914858	4245	+	432812	432827	14.2378733874188	128.59479434898
92926	13066	13077	16	0.00707497279879343	4245	+	432812	432828	14.2378733874188	1201.64883734946
92927	13066	13078	17	0.0866790518274191	4245	+	432812	432829	14.2378733874188	44.3794723267395
92932	13067	13069	3	0.00261597054735958	4245	+	432813	432816	10.2317130936003	25.0038782866259
92935	13067	13072	10	0.000765765856024947	4245	+	432813	432823	10.2317130936003	33.4962142686483
92936	13067	13073	11	0.0121921412347448	4245	+	432813	432824	10.2317130936003	274.220330863934
92937	13067	13074	12	0.000183782520522768	4245	+	432813	432825	10.2317130936003	26.4679603169864
92938	13067	13075	13	0.00320588237179657	4245	+	432813	432826	10.2317130936003	37.6609973294564
92939	13067	13076	14	7.78668463041754e-09	4245	+	432813	432827	10.2317130936003	128.59479434898
92940	13067	13077	15	8.77253825137814e-11	4245	+	432813	432828	10.2317130936003	1201.64883734946
92941	13067	13078	16	8.02432973704112e-07	4245	+	432813	432829	10.2317130936003	44.3794723267395
92942	13067	13079	18	0.000271515562534924	4245	+	432813	432831	10.2317130936003	47.7822552453319
92943	13067	13080	20	3.97768048264191e-05	4245	+	432813	432833	10.2317130936003	34.6649126261905
92944	13067	13081	22	6.87379537963236e-05	4245	+	432813	432835	10.2317130936003	31.659952333084
92952	13068	13076	12	0.0274764736433122	4245	+	432815	432827	16.2628186552629	128.59479434898
92953	13068	13077	13	0.00883308958514421	4245	+	432815	432828	16.2628186552629	1201.64883734946
92958	13069	13070	1	0.0402917032842967	4245	+	432816	432817	25.0038782866259	12.4106544006882
92959	13069	13071	6	0.0484778534126545	4245	+	432816	432822	25.0038782866259	12.726879805914
92964	13069	13076	11	0.0717112286831091	4245	+	432816	432827	25.0038782866259	128.59479434898
92965	13069	13077	12	0.0182269195141951	4245	+	432816	432828	25.0038782866259	1201.64883734946
92971	13070	13072	6	0.014563144102601	4245	+	432817	432823	12.4106544006882	33.4962142686483
92972	13070	13073	7	0.0482778331256948	4245	+	432817	432824	12.4106544006882	274.220330863934
92973	13070	13074	8	0.00976309475864396	4245	+	432817	432825	12.4106544006882	26.4679603169864
92974	13070	13075	9	0.0309909261903272	4245	+	432817	432826	12.4106544006882	37.6609973294564
92975	13070	13076	10	1.90873120128887e-06	4245	+	432817	432827	12.4106544006882	128.59479434898
92976	13070	13077	11	5.15917950953219e-08	4245	+	432817	432828	12.4106544006882	1201.64883734946
92977	13070	13078	12	0.000165332194237728	4245	+	432817	432829	12.4106544006882	44.3794723267395
92978	13070	13079	14	0.00612935865706611	4245	+	432817	432831	12.4106544006882	47.7822552453319
92979	13070	13080	16	0.00271084121559492	4245	+	432817	432833	12.4106544006882	34.6649126261905
92980	13070	13081	18	0.00377924031017305	4245	+	432817	432835	12.4106544006882	31.659952333084
92981	13071	13072	1	0.017328059473621	4245	+	432822	432823	12.726879805914	33.4962142686483
92982	13071	13073	2	0.0535181766000576	4245	+	432822	432824	12.726879805914	274.220330863934
92983	13071	13074	3	0.0120236044163778	4245	+	432822	432825	12.726879805914	26.4679603169864
92984	13071	13075	4	0.0358880393781145	4245	+	432822	432826	12.726879805914	37.6609973294564
92985	13071	13076	5	1.90873120128887e-06	4245	+	432822	432827	12.726879805914	128.59479434898
92986	13071	13077	6	5.15917950953219e-08	4245	+	432822	432828	12.726879805914	1201.64883734946
92987	13071	13078	7	0.000183782520522768	4245	+	432822	432829	12.726879805914	44.3794723267395
92988	13071	13079	9	0.00711308121247434	4245	+	432822	432831	12.726879805914	47.7822552453319
92989	13071	13080	11	0.00320588237179657	4245	+	432822	432833	12.726879805914	34.6649126261905
92990	13071	13081	13	0.00457431085555222	4245	+	432822	432835	12.726879805914	31.659952333084
93009	13074	13076	2	0.0402917032842967	4245	+	432825	432827	26.4679603169864	128.59479434898
93010	13074	13077	3	0.00491577235020629	4245	+	432825	432828	26.4679603169864	1201.64883734946
93028	13077	13080	5	0.0667013820251338	4245	+	432828	432833	1201.64883734946	34.6649126261905
93029	13077	13081	7	0.0358134991193337	4245	+	432828	432835	1201.64883734946	31.659952333084
93182	13128	13138	28	0.00763950229168549	4284	+	552419	552447	37.5700973021078	29422.5720789517
93206	13129	13138	27	0.0746691556072492	4284	+	552420	552447	19.1587622047952	29422.5720789517
93229	13130	13138	23	0.0729587882758584	4284	+	552424	552447	41.477785698977	29422.5720789517
93251	13131	13138	22	0.0253708394517	4284	+	552425	552447	38.1030517468991	29422.5720789517
93329	13135	13138	7	0.00918855750335597	4284	+	552440	552447	37.7249015851761	29422.5720789517
93346	13136	13138	6	0.0250193999513519	4284	+	552441	552447	27.968585636913	29422.5720789517
93347	13136	13139	10	0.0943816319826465	4284	+	552441	552451	27.968585636913	788.795428510652
93362	13137	13138	4	0.0253708394517	4284	+	552443	552447	36.7393905941502	29422.5720789517
93379	13138	13140	5	0.0250193999513519	4284	+	552447	552452	29422.5720789517	44.6141855674485
93384	13138	13145	12	0.00262187675834473	4284	+	552447	552459	29422.5720789517	33.7342162555186
93385	13138	13146	13	0.000369890173252951	4284	+	552447	552460	29422.5720789517	30.9057502831029
93386	13138	13147	14	0.0253708394517	4284	+	552447	552461	29422.5720789517	32.9593385891527
93387	13138	13148	15	0.000369890173252951	4284	+	552447	552462	29422.5720789517	24.2151271778729
93390	13138	13151	24	0.0735095608582973	4284	+	552447	552471	29422.5720789517	26.592844014933
93392	13138	13153	41	0.00697555164346919	4284	+	552447	552488	29422.5720789517	27.7668844534167
93398	13139	13145	8	0.0706360871934893	4284	+	552451	552459	788.795428510652	33.7342162555186
93399	13139	13146	9	0.0253708394517	4284	+	552451	552460	788.795428510652	30.9057502831029
93401	13139	13148	11	0.0149813902242535	4284	+	552451	552462	788.795428510652	24.2151271778729
93406	13139	13153	37	0.0488073721183879	4284	+	552451	552488	788.795428510652	27.7668844534167
93435	13142	13146	4	0.0253708394517	4284	+	552456	552460	65.8938595825344	30.9057502831029
93437	13142	13148	6	0.0250193999513519	4284	+	552456	552462	65.8938595825344	24.2151271778729
93526	13155	13163	46	0.0929276809524526	4286	+	556261	556307	92.6017776909284	22.347828785642
93545	13156	13163	42	0.0929276809524526	4286	+	556265	556307	177.837788951842	22.347828785642
93552	13156	13170	126	0.0929276809524526	4286	+	556265	556391	177.837788951842	11.2297049896434
93741	13183	13184	1	0.0390326057760121	4291	+	570302	570303	11.0929331944025	7.93239669571939
93744	13185	13188	36	0.0316789835897198	4293	+	574761	574797	184.887260715279	23.5707370003218
93745	13185	13189	54	0.000368627667870491	4293	+	574761	574815	184.887260715279	11.2350421440588
93758	13187	13189	36	0.00537492933088268	4293	+	574779	574815	49.7075306877458	11.2350421440588
93763	13188	13189	18	0.0989034523439209	4293	+	574797	574815	23.5707370003218	11.2350421440588
93768	13189	13190	13	0.00819697979933487	4293	+	574815	574828	11.2350421440588	44.3793188119376
93771	13189	13193	30	0.0467124338585063	4293	+	574815	574845	11.2350421440588	38.7192497444465
93997	13257	13281	56	0.0167905868207818	4332	-	47728	47784	752.059031747373	18.7066293306416
94357	13273	13281	24	0.0167905868207818	4332	-	47760	47784	81.9495908769252	18.7066293306416
94407	13277	13281	11	0.0167905868207818	4332	-	47773	47784	49.6245653146411	18.7066293306416
94415	13278	13279	1	0.0771815804341228	4332	-	47781	47782	23.2314660441952	70.7070939862013
94426	13279	13281	2	0.0143906857678608	4332	-	47782	47784	70.7070939862013	18.7066293306416
94443	13281	13283	2	0.0662304355805698	4332	-	47784	47786	18.7066293306416	76.4366761488128
94445	13281	13285	6	0.0167905868207818	4332	-	47784	47790	18.7066293306416	52.830237503128
94447	13281	13287	23	0.0601004380412746	4332	-	47784	47807	18.7066293306416	86.7208194673605
94565	13312	13316	6	0.0571548987674171	4342	-	95431	95437	9.23918896618775	19.1868876461473
94602	13328	13338	132	0.0695757492192473	4346	-	109615	109747	18.9236823990747	379.528619543746
94604	13328	13340	135	0.088866685805423	4346	-	109615	109750	18.9236823990747	257.30778622223
94607	13328	13343	143	0.088866685805423	4346	-	109615	109758	18.9236823990747	189.709931063592
94614	13328	13350	173	0.088866685805423	4346	-	109615	109788	18.9236823990747	2083.62676001408
94808	13338	13349	26	0.088866685805423	4346	-	109747	109773	379.528619543746	21.8416207735996
94952	13373	13376	43	0.0174934207163968	4370	-	199400	199443	15.5417419254349	9.67003127704447
94976	13376	13379	13	0.0174934207163968	4370	-	199443	199456	9.67003127704447	16.8294917903391
94977	13376	13380	14	0.00613278770032477	4370	-	199443	199457	9.67003127704447	25.9551365734379
95003	13393	13395	150	3.50886140143558e-07	4378	-	224603	224753	7.92071764532256	36.5077049988507
95004	13393	13396	154	5.32870850644684e-06	4378	-	224603	224757	7.92071764532256	30.783917720459
95005	13393	13397	159	0.000338958557446034	4378	-	224603	224762	7.92071764532256	24.4939340851083
95006	13393	13398	166	1.18977867558101e-08	4378	-	224603	224769	7.92071764532256	29.0398877917086
95007	13393	13399	174	5.32870850644684e-06	4378	-	224603	224777	7.92071764532256	16.2939394848334
95008	13393	13400	239	0.00740960474037688	4378	-	224603	224842	7.92071764532256	15.9505423994628
95009	13393	13401	246	8.26933622697368e-06	4378	-	224603	224849	7.92071764532256	29.498222641795
95010	13394	13395	149	0.00592499634681309	4378	-	224604	224753	10.2640901050842	36.5077049988507
95011	13394	13396	153	0.0153725372289069	4378	-	224604	224757	10.2640901050842	30.783917720459
95012	13394	13397	158	0.0675691647202703	4378	-	224604	224762	10.2640901050842	24.4939340851083
95013	13394	13398	165	0.00592499634681309	4378	-	224604	224769	10.2640901050842	29.0398877917086
95016	13394	13401	245	0.0183445572455673	4378	-	224604	224849	10.2640901050842	29.498222641795
95106	13407	13415	63	0.0270806365443487	4382	-	231528	231591	46.3227542056586	12.8449935056833
95107	13407	13416	67	0.0789374401487056	4382	-	231528	231595	46.3227542056586	18.493842831782
95120	13408	13412	53	0.0257313736837101	4382	-	231532	231585	120.124500475733	21.0408531404653
95121	13408	13413	54	0.044682451868155	4382	-	231532	231586	120.124500475733	20.9033701703376
95122	13408	13414	55	0.0646734847686889	4382	-	231532	231587	120.124500475733	15.2647263129993
95123	13408	13415	59	0.0020505378223753	4382	-	231532	231591	120.124500475733	12.8449935056833
95124	13408	13416	63	0.00163608765962575	4382	-	231532	231595	120.124500475733	18.493842831782
95126	13408	13418	70	0.0872381623805297	4382	-	231532	231602	120.124500475733	21.4399568941311
95127	13408	13419	73	0.00299709644063486	4382	-	231532	231605	120.124500475733	20.2405699811012
95129	13408	13421	75	0.0852482938114623	4382	-	231532	231607	120.124500475733	27.1399193464433
95132	13408	13424	79	0.0228889843710022	4382	-	231532	231611	120.124500475733	18.8418419916046
95183	13412	13417	11	0.0801870249662566	4382	-	231585	231596	21.0408531404653	114.243974135568
95206	13414	13417	9	0.0913536979633075	4382	-	231587	231596	15.2647263129993	114.243974135568
95216	13415	13417	5	0.00749822800106825	4382	-	231591	231596	12.8449935056833	114.243974135568
95219	13415	13420	15	0.020706103393759	4382	-	231591	231606	12.8449935056833	53.2576900710349
95220	13415	13421	16	0.0682542663795012	4382	-	231591	231607	12.8449935056833	27.1399193464433
95221	13415	13422	17	0.0228889843710022	4382	-	231591	231608	12.8449935056833	34.3964569112956
95225	13416	13417	1	0.0228889843710022	4382	-	231595	231596	18.493842831782	114.243974135568
95228	13416	13420	11	0.0487290873944143	4382	-	231595	231606	18.493842831782	53.2576900710349
95230	13416	13422	13	0.0270806365443487	4382	-	231595	231608	18.493842831782	34.3964569112956
95235	13417	13419	9	0.0367747116879922	4382	-	231596	231605	114.243974135568	20.2405699811012
95240	13417	13424	15	0.0642814848969369	4382	-	231596	231611	114.243974135568	18.8418419916046
95249	13419	13420	1	0.0801870249662566	4382	-	231605	231606	20.2405699811012	53.2576900710349
95251	13419	13422	3	0.0646734847686889	4382	-	231605	231608	20.2405699811012	34.3964569112956
95605	13458	13461	17	0.0094745798231996	4392	-	257842	257859	9.43196630076457	17.5622717391253
95627	13468	13472	16	0.0293167373473086	4395	-	266260	266276	11.0527844817297	22.0444493639243
95630	13469	13472	15	0.0562649312577665	4395	-	266261	266276	10.8180968021048	22.0444493639243
95632	13470	13472	9	0.00654474206964184	4395	-	266267	266276	8.87424171811487	22.0444493639243
95654	13486	13487	5	0.00244911572186302	4408	-	293929	293934	7.30297492291181	13.7485361786167
95656	13486	13489	51	0.000334701404806292	4408	-	293929	293980	7.30297492291181	17.7191064766212
95658	13487	13488	18	0.030567988038068	4408	-	293934	293952	13.7485361786167	7.70663262569359
95661	13488	13489	28	0.00795236669834626	4408	-	293952	293980	7.70663262569359	17.7191064766212
95922	13541	13547	52	0.0975254616811414	4428	-	369539	369591	11.1195591108037	32.8865491944544
95924	13541	13549	54	0.0869274204355788	4428	-	369539	369593	11.1195591108037	57.1602946644134
95935	13541	13560	72	0.0869274204355788	4428	-	369539	369611	11.1195591108037	106.598146159788
96055	13544	13560	52	0.0869274204355788	4428	-	369559	369611	12.4501718235547	106.598146159788
96176	13547	13570	35	0.0869274204355788	4428	-	369591	369626	32.8865491944544	12.9282895243496
96245	13549	13570	33	0.0869274204355788	4428	-	369593	369626	57.1602946644134	12.9282895243496
96547	13560	13564	4	0.0869274204355788	4428	-	369611	369615	106.598146159788	16.1382831270647
96549	13560	13566	8	0.0869274204355788	4428	-	369611	369619	106.598146159788	15.7454865872751
96553	13560	13570	15	0.0869274204355788	4428	-	369611	369626	106.598146159788	12.9282895243496
96564	13560	13581	40	0.0869274204355788	4428	-	369611	369651	106.598146159788	13.5738426039011
96566	13560	13583	46	0.0869274204355788	4428	-	369611	369657	106.598146159788	12.6634744065674
96733	13570	13575	18	0.0869274204355788	4428	-	369626	369644	12.9282895243496	30.5769647212005
96825	13587	13590	2277	0.00300663630480916	4431	-	382266	384543	7.43050258468798	24.1403279345756
96832	13589	13590	2197	7.30172870999635e-05	4431	-	382346	384543	6.28586222650568	24.1403279345756
96857	13594	13596	15	0.0165935355405581	4432	-	384621	384636	30.5012038317984	17.8204915112468
96858	13595	13596	14	0.0260497381831986	4432	-	384622	384636	58.0575039129192	17.8204915112468
96942	13623	13628	26	0.010928593939036	4450	-	445262	445288	10.3884210984316	44.1214833654438
96943	13623	13629	33	0.024454816725034	4450	-	445262	445295	10.3884210984316	28.8046352688855
96947	13624	13628	22	0.00108486380477069	4450	-	445266	445288	10.2859551754675	44.1214833654438
96948	13624	13629	29	0.00355064551698371	4450	-	445266	445295	10.2859551754675	28.8046352688855
96951	13625	13628	21	0.0279672526859255	4450	-	445267	445288	9.87195381827325	44.1214833654438
96952	13625	13629	28	0.0574076095511895	4450	-	445267	445295	9.87195381827325	28.8046352688855
96954	13626	13628	20	0.010928593939036	4450	-	445268	445288	10.4887495719209	44.1214833654438
96955	13626	13629	27	0.024454816725034	4450	-	445268	445295	10.4887495719209	28.8046352688855
96978	13644	13645	7	0.00738435342609156	4457	-	499438	499445	62.5112588640487	12.6411185033396
96979	13644	13646	14	0.00738435342609156	4457	-	499438	499452	62.5112588640487	10.7308262271574
97024	13656	13659	42	0.00565368808665312	4459	-	501148	501190	12.1640324072138	21.0601956348588
97025	13656	13660	43	0.0240308468416933	4459	-	501148	501191	12.1640324072138	20.7968803776139
97228	13687	13698	46	0.0195606498410625	4469	-	538551	538597	24.2864943623705	14.8834869737102
97243	13688	13698	45	0.0195606498410625	4469	-	538552	538597	29.7387954207816	14.8834869737102
97270	13690	13698	42	0.0327547406061305	4469	-	538555	538597	37.2185749083257	14.8834869737102
97303	13693	13698	27	0.0119190864767393	4469	-	538570	538597	64.1968086333134	14.8834869737102
97304	13693	13699	30	0.0427340083896098	4469	-	538570	538600	64.1968086333134	16.4039261897745
97320	13695	13698	20	0.000360249078128483	4469	-	538577	538597	29.7297629441828	14.8834869737102
97321	13695	13699	23	0.0427340083896098	4469	-	538577	538600	29.7297629441828	16.4039261897745
97327	13696	13698	19	0.026497084246625	4469	-	538578	538597	42.6705827895279	14.8834869737102
97333	13697	13698	13	0.0276093397196053	4469	-	538584	538597	26.9400375873572	14.8834869737102
97714	13777	13782	34	0.0152172773493459	4492	-	604112	604146	7.63642966533387	17.3094635653673
97718	13778	13782	33	0.00944059750662696	4492	-	604113	604146	6.99454625654747	17.3094635653673
97720	13779	13781	28	0.0653224259881913	4492	-	604117	604145	5.80898251671094	9.83096484711385
97721	13779	13782	29	0.00542315090713008	4492	-	604117	604146	5.80898251671094	17.3094635653673
97722	13780	13781	24	0.0496484262309425	4492	-	604121	604145	6.44425642006364	9.83096484711385
97723	13780	13782	25	0.00176146564231039	4492	-	604121	604146	6.44425642006364	17.3094635653673
97740	13791	13792	3	0.091910554741364	4498	-	625084	625087	17.6310946607614	128.543344171247
97742	13791	13794	20	0.00625423049878027	4498	-	625084	625104	17.6310946607614	10.7760835222116
97743	13791	13795	21	0.091145503681845	4498	-	625084	625105	17.6310946607614	8.96396942844116
97744	13791	13796	22	0.00198452929747805	4498	-	625084	625106	17.6310946607614	9.3902369574782
97745	13791	13797	27	0.0348414793272387	4498	-	625084	625111	17.6310946607614	10.0355684677306
97746	13791	13798	29	0.000791782447833178	4498	-	625084	625113	17.6310946607614	9.4952791264407
97749	13792	13794	17	0.00143336217563728	4498	-	625087	625104	128.543344171247	10.7760835222116
97750	13792	13795	18	0.00625423049878027	4498	-	625087	625105	128.543344171247	8.96396942844116
97751	13792	13796	19	0.000641579485590515	4498	-	625087	625106	128.543344171247	9.3902369574782
97752	13792	13797	24	0.00198452929747805	4498	-	625087	625111	128.543344171247	10.0355684677306
97753	13792	13798	26	0.000641579485590515	4498	-	625087	625113	128.543344171247	9.4952791264407
97754	13792	13799	27	0.0106748843158639	4498	-	625087	625114	128.543344171247	11.3964475399372
97755	13793	13794	6	0.0988063376989899	4498	-	625098	625104	20.459922234986	10.7760835222116
97757	13793	13796	8	0.0390796032598955	4498	-	625098	625106	20.459922234986	9.3902369574782
97758	13793	13797	13	0.0988063376989899	4498	-	625098	625111	20.459922234986	10.0355684677306
97759	13793	13798	15	0.0369150406738298	4498	-	625098	625113	20.459922234986	9.4952791264407
97810	13815	13830	90	0.045289070072239	4508	-	663063	663153	10.9536041516471	7.28063515692637
97811	13815	13831	122	0.0111041145648715	4508	-	663063	663185	10.9536041516471	24.9508202770234
97812	13815	13832	126	0.00962371058975582	4508	-	663063	663189	10.9536041516471	22.7151028467593
97813	13815	13833	127	0.00105382795922294	4508	-	663063	663190	10.9536041516471	36.5172340461655
97814	13815	13834	129	0.0343145545445879	4508	-	663063	663192	10.9536041516471	17.5708221864719
97817	13815	13837	153	0.0118295111379329	4508	-	663063	663216	10.9536041516471	22.5179176835395
97818	13815	13838	159	2.52547135703995e-07	4508	-	663063	663222	10.9536041516471	62.5341962740644
97819	13815	13839	160	0.00108933255987623	4508	-	663063	663223	10.9536041516471	75.7657699811075
97831	13816	13826	55	0.0900069928677317	4508	-	663070	663125	18.3157030562884	7.40013271944172
97835	13816	13830	83	0.0343145545445879	4508	-	663070	663153	18.3157030562884	7.28063515692637
97862	13817	13833	107	0.0672057500838543	4508	-	663083	663190	10.3368890953098	36.5172340461655
97867	13817	13838	139	0.0235076226872155	4508	-	663083	663222	10.3368890953098	62.5341962740644
97868	13817	13839	140	0.0393674587225907	4508	-	663083	663223	10.3368890953098	75.7657699811075
97882	13818	13830	68	0.0392274594644955	4508	-	663085	663153	14.3621370993481	7.28063515692637
97890	13818	13838	137	0.0613864588924827	4508	-	663085	663222	14.3621370993481	62.5341962740644
97900	13819	13826	36	0.0857842118130454	4508	-	663089	663125	21.3025665572403	7.40013271944172
97904	13819	13830	64	0.0391701376934664	4508	-	663089	663153	21.3025665572403	7.28063515692637
97926	13820	13831	94	0.0235076226872155	4508	-	663091	663185	9.03879854879455	24.9508202770234
97927	13820	13832	98	0.0264134223253861	4508	-	663091	663189	9.03879854879455	22.7151028467593
97928	13820	13833	99	0.00555242283793267	4508	-	663091	663190	9.03879854879455	36.5172340461655
97929	13820	13834	101	0.0613864588924827	4508	-	663091	663192	9.03879854879455	17.5708221864719
97932	13820	13837	125	0.0279926536938668	4508	-	663091	663216	9.03879854879455	22.5179176835395
97933	13820	13838	131	0.000456863938598451	4508	-	663091	663222	9.03879854879455	62.5341962740644
97934	13820	13839	132	0.00340529267430492	4508	-	663091	663223	9.03879854879455	75.7657699811075
97948	13821	13833	83	0.0672057500838543	4508	-	663107	663190	11.7464167343648	36.5172340461655
97953	13821	13838	115	0.0152384307181132	4508	-	663107	663222	11.7464167343648	62.5341962740644
97954	13821	13839	116	0.0391701376934664	4508	-	663107	663223	11.7464167343648	75.7657699811075
97965	13822	13831	75	0.0466601259522221	4508	-	663110	663185	10.1303573868176	24.9508202770234
97966	13822	13832	79	0.054171617968139	4508	-	663110	663189	10.1303573868176	22.7151028467593
97967	13822	13833	80	0.0147803391552649	4508	-	663110	663190	10.1303573868176	36.5172340461655
97971	13822	13837	106	0.0577286692189767	4508	-	663110	663216	10.1303573868176	22.5179176835395
97972	13822	13838	112	0.00107302591234136	4508	-	663110	663222	10.1303573868176	62.5341962740644
97973	13822	13839	113	0.00757988914656181	4508	-	663110	663223	10.1303573868176	75.7657699811075
97983	13823	13831	70	0.0857842118130454	4508	-	663115	663185	7.9195845111115	24.9508202770234
97984	13823	13832	74	0.096958207470449	4508	-	663115	663189	7.9195845111115	22.7151028467593
97985	13823	13833	75	0.0460332850225847	4508	-	663115	663190	7.9195845111115	36.5172340461655
97989	13823	13837	101	0.0998717181147914	4508	-	663115	663216	7.9195845111115	22.5179176835395
97990	13823	13838	107	0.0214297048696034	4508	-	663115	663222	7.9195845111115	62.5341962740644
97991	13823	13839	108	0.0283790329205202	4508	-	663115	663223	7.9195845111115	75.7657699811075
98002	13824	13833	73	0.0795777895951683	4508	-	663117	663190	10.7482188790832	36.5172340461655
98007	13824	13838	105	0.026432153112219	4508	-	663117	663222	10.7482188790832	62.5341962740644
98008	13824	13839	106	0.0452298690929084	4508	-	663117	663223	10.7482188790832	75.7657699811075
98015	13825	13830	35	0.0620358973660146	4508	-	663118	663153	16.0839136533948	7.28063515692637
98031	13826	13831	60	0.00507322499574493	4508	-	663125	663185	7.40013271944172	24.9508202770234
98032	13826	13832	64	0.00555242283793267	4508	-	663125	663189	7.40013271944172	22.7151028467593
98033	13826	13833	65	0.00110384609636836	4508	-	663125	663190	7.40013271944172	36.5172340461655
98034	13826	13834	67	0.0152384307181132	4508	-	663125	663192	7.40013271944172	17.5708221864719
98035	13826	13835	75	0.0620358973660146	4508	-	663125	663200	7.40013271944172	15.2527776859581
98036	13826	13836	85	0.040428924522647	4508	-	663125	663210	7.40013271944172	15.4948717250161
98037	13826	13837	91	0.00564006137419655	4508	-	663125	663216	7.40013271944172	22.5179176835395
98038	13826	13838	97	8.3988706076954e-05	4508	-	663125	663222	7.40013271944172	62.5341962740644
98039	13826	13839	98	0.000670442164853025	4508	-	663125	663223	7.40013271944172	75.7657699811075
98047	13827	13833	62	0.0659653717379551	4508	-	663128	663190	10.5492610872001	36.5172340461655
98052	13827	13838	94	0.0214297048696034	4508	-	663128	663222	10.5492610872001	62.5341962740644
98053	13827	13839	95	0.0391701376934664	4508	-	663128	663223	10.5492610872001	75.7657699811075
98060	13828	13833	44	0.0919401019646231	4508	-	663146	663190	9.46724699911587	36.5172340461655
98065	13828	13838	76	0.0417467144341876	4508	-	663146	663222	9.46724699911587	62.5341962740644
98066	13828	13839	77	0.0561312953152727	4508	-	663146	663223	9.46724699911587	75.7657699811075
98070	13829	13831	35	0.00474706569754504	4508	-	663150	663185	8.78606703700745	24.9508202770234
98071	13829	13832	39	0.00474706569754504	4508	-	663150	663189	8.78606703700745	22.7151028467593
98072	13829	13833	40	0.000670442164853025	4508	-	663150	663190	8.78606703700745	36.5172340461655
98073	13829	13834	42	0.0152384307181132	4508	-	663150	663192	8.78606703700745	17.5708221864719
98075	13829	13836	60	0.0613864588924827	4508	-	663150	663210	8.78606703700745	15.4948717250161
98076	13829	13837	66	0.00525229973371525	4508	-	663150	663216	8.78606703700745	22.5179176835395
98077	13829	13838	72	5.06924910048667e-06	4508	-	663150	663222	8.78606703700745	62.5341962740644
98078	13829	13839	73	0.000492799599081772	4508	-	663150	663223	8.78606703700745	75.7657699811075
98081	13830	13831	32	5.06924910048667e-06	4508	-	663153	663185	7.28063515692637	24.9508202770234
98082	13830	13832	36	3.73175239409829e-06	4508	-	663153	663189	7.28063515692637	22.7151028467593
98083	13830	13833	37	2.52547135703995e-07	4508	-	663153	663190	7.28063515692637	36.5172340461655
98084	13830	13834	39	9.66435335903914e-06	4508	-	663153	663192	7.28063515692637	17.5708221864719
98085	13830	13835	47	0.00555242283793267	4508	-	663153	663200	7.28063515692637	15.2527776859581
98086	13830	13836	57	0.000751973641001547	4508	-	663153	663210	7.28063515692637	15.4948717250161
98087	13830	13837	63	5.06924910048667e-06	4508	-	663153	663216	7.28063515692637	22.5179176835395
98088	13830	13838	69	3.74100750377693e-12	4508	-	663153	663222	7.28063515692637	62.5341962740644
98089	13830	13839	70	8.58215443910737e-07	4508	-	663153	663223	7.28063515692637	75.7657699811075
98107	13832	13838	33	0.0620358973660146	4508	-	663189	663222	22.7151028467593	62.5341962740644
98111	13833	13834	2	0.0919401019646231	4508	-	663190	663192	36.5172340461655	17.5708221864719
98113	13833	13836	20	0.0698361055222181	4508	-	663190	663210	36.5172340461655	15.4948717250161
98122	13834	13838	30	0.000237300668000651	4508	-	663192	663222	17.5708221864719	62.5341962740644
98123	13834	13839	31	0.0561312953152727	4508	-	663192	663223	17.5708221864719	75.7657699811075
98128	13835	13838	22	0.0198416725027408	4508	-	663200	663222	15.2527776859581	62.5341962740644
98129	13835	13839	23	0.0698361055222181	4508	-	663200	663223	15.2527776859581	75.7657699811075
98133	13836	13838	12	0.0014544682842581	4508	-	663210	663222	15.4948717250161	62.5341962740644
98134	13836	13839	13	0.0417467144341876	4508	-	663210	663223	15.4948717250161	75.7657699811075
98137	13837	13838	6	0.0659653717379551	4508	-	663216	663222	22.5179176835395	62.5341962740644
98710	13919	13931	87	0.0472979874740313	4530	-	720539	720626	241.370843113857	19.3931393381298
98715	13919	13936	96	0.00158024710865331	4530	-	720539	720635	241.370843113857	13.4641543407745
98716	13919	13937	101	0.00469258931515241	4530	-	720539	720640	241.370843113857	14.3904841776479
98730	13919	13951	136	0.00181045836428703	4530	-	720539	720675	241.370843113857	13.8146325292316
98732	13919	13953	138	0.0273913915273795	4530	-	720539	720677	241.370843113857	13.0841018876791
98743	13920	13931	81	0.0667485966807364	4530	-	720545	720626	114.954920071576	19.3931393381298
98748	13920	13936	90	0.00221661655400962	4530	-	720545	720635	114.954920071576	13.4641543407745
98749	13920	13937	95	0.00708143980130638	4530	-	720545	720640	114.954920071576	14.3904841776479
98763	13920	13951	130	0.00242643073145895	4530	-	720545	720675	114.954920071576	13.8146325292316
98765	13920	13953	132	0.0379457545426264	4530	-	720545	720677	114.954920071576	13.0841018876791
98775	13921	13931	80	0.0863826288109643	4530	-	720546	720626	68.0438330859841	19.3931393381298
98780	13921	13936	89	0.00237271626444581	4530	-	720546	720635	68.0438330859841	13.4641543407745
98781	13921	13937	94	0.0086898263246157	4530	-	720546	720640	68.0438330859841	14.3904841776479
98795	13921	13951	129	0.00262495854158995	4530	-	720546	720675	68.0438330859841	13.8146325292316
98797	13921	13953	131	0.0524710674491437	4530	-	720546	720677	68.0438330859841	13.0841018876791
98836	13923	13931	69	0.00149609494400212	4530	-	720557	720626	135.143094927428	19.3931393381298
98837	13923	13932	71	0.00500419329439119	4530	-	720557	720628	135.143094927428	25.1240986268244
98841	13923	13936	78	6.64234929281804e-07	4530	-	720557	720635	135.143094927428	13.4641543407745
98842	13923	13937	83	3.16347634415287e-05	4530	-	720557	720640	135.143094927428	14.3904841776479
98852	13923	13947	112	0.0207033933359092	4530	-	720557	720669	135.143094927428	24.6312222217582
98856	13923	13951	118	6.46236428814007e-07	4530	-	720557	720675	135.143094927428	13.8146325292316
98858	13923	13953	120	0.00934521472275351	4530	-	720557	720677	135.143094927428	13.0841018876791
98865	13924	13931	65	0.0109131111130385	4530	-	720561	720626	176.581941527572	19.3931393381298
98866	13924	13932	67	0.0436203860769839	4530	-	720561	720628	176.581941527572	25.1240986268244
98870	13924	13936	74	6.84876260863383e-05	4530	-	720561	720635	176.581941527572	13.4641543407745
98871	13924	13937	79	0.000474294650969149	4530	-	720561	720640	176.581941527572	14.3904841776479
98881	13924	13947	108	0.0678593501877974	4530	-	720561	720669	176.581941527572	24.6312222217582
98885	13924	13951	114	6.93854366691967e-05	4530	-	720561	720675	176.581941527572	13.8146325292316
98887	13924	13953	116	0.0149694859865684	4530	-	720561	720677	176.581941527572	13.0841018876791
98890	13925	13928	50	0.0357467532207418	4530	-	720565	720615	2197.00641638794	35.7230977633575
98892	13925	13930	58	0.0778855151714807	4530	-	720565	720623	2197.00641638794	27.8539151983035
98893	13925	13931	61	0.000143777768608078	4530	-	720565	720626	2197.00641638794	19.3931393381298
98894	13925	13932	63	0.000375010266813141	4530	-	720565	720628	2197.00641638794	25.1240986268244
98895	13925	13933	64	0.0379457545426264	4530	-	720565	720629	2197.00641638794	36.4602423766599
98896	13925	13934	65	0.0667485966807364	4530	-	720565	720630	2197.00641638794	29.7335058117509
98898	13925	13936	70	2.01029848323486e-08	4530	-	720565	720635	2197.00641638794	13.4641543407745
98899	13925	13937	75	1.40973545570411e-06	4530	-	720565	720640	2197.00641638794	14.3904841776479
98908	13925	13946	103	0.0851684911405799	4530	-	720565	720668	2197.00641638794	23.6511565925728
98909	13925	13947	104	0.00314497348030907	4530	-	720565	720669	2197.00641638794	24.6312222217582
98911	13925	13949	106	0.0568922587338406	4530	-	720565	720671	2197.00641638794	21.4000279366197
98913	13925	13951	110	2.01029848323486e-08	4530	-	720565	720675	2197.00641638794	13.8146325292316
98914	13925	13952	111	0.0851684911405799	4530	-	720565	720676	2197.00641638794	24.3612771349962
98915	13925	13953	112	0.00321064899970939	4530	-	720565	720677	2197.00641638794	13.0841018876791
98925	13926	13936	58	0.0243968918041971	4530	-	720577	720635	144.155804295166	13.4641543407745
98926	13926	13937	63	0.0470923928908845	4530	-	720577	720640	144.155804295166	14.3904841776479
98940	13926	13951	98	0.0285066067336387	4530	-	720577	720675	144.155804295166	13.8146325292316
98942	13926	13953	100	0.0778855151714807	4530	-	720577	720677	144.155804295166	13.0841018876791
98946	13927	13931	13	0.0614545615552661	4530	-	720613	720626	185.957316463885	19.3931393381298
98951	13927	13936	22	0.00237271626444581	4530	-	720613	720635	185.957316463885	13.4641543407745
98952	13927	13937	27	0.00717594041758483	4530	-	720613	720640	185.957316463885	14.3904841776479
98966	13927	13951	62	0.00262495854158995	4530	-	720613	720675	185.957316463885	13.8146325292316
98968	13927	13953	64	0.0336080094133316	4530	-	720613	720677	185.957316463885	13.0841018876791
98971	13928	13931	11	0.0608908564159741	4530	-	720615	720626	35.7230977633575	19.3931393381298
98976	13928	13936	20	5.12432516583394e-05	4530	-	720615	720635	35.7230977633575	13.4641543407745
98977	13928	13937	25	0.00144901306002365	4530	-	720615	720640	35.7230977633575	14.3904841776479
98991	13928	13951	60	3.9750189148944e-05	4530	-	720615	720675	35.7230977633575	13.8146325292316
98993	13928	13953	62	0.0756080694062445	4530	-	720615	720677	35.7230977633575	13.0841018876791
99000	13929	13936	14	0.00181045836428703	4530	-	720621	720635	42.5207082489021	13.4641543407745
99001	13929	13937	19	0.00885204194946921	4530	-	720621	720640	42.5207082489021	14.3904841776479
99015	13929	13951	54	0.00202480349118628	4530	-	720621	720675	42.5207082489021	13.8146325292316
99017	13929	13953	56	0.0775558678030633	4530	-	720621	720677	42.5207082489021	13.0841018876791
99023	13930	13936	12	0.0495205435880543	4530	-	720623	720635	27.8539151983035	13.4641543407745
99038	13930	13951	52	0.0568922587338406	4530	-	720623	720675	27.8539151983035	13.8146325292316
99042	13931	13933	3	0.0495212359045416	4530	-	720626	720629	19.3931393381298	36.4602423766599
99044	13931	13935	5	0.0945307454217208	4530	-	720626	720631	19.3931393381298	1175.82150333887
99050	13931	13941	28	0.0212860007223766	4530	-	720626	720654	19.3931393381298	186.510133871864
99051	13931	13942	33	0.0778855151714807	4530	-	720626	720659	19.3931393381298	41.3734977592661
99066	13932	13936	7	0.00144901306002365	4530	-	720628	720635	25.1240986268244	13.4641543407745
99067	13932	13937	12	0.0179779862297473	4530	-	720628	720640	25.1240986268244	14.3904841776479
99071	13932	13941	26	0.0753530085388144	4530	-	720628	720654	25.1240986268244	186.510133871864
99081	13932	13951	47	0.0013561976630641	4530	-	720628	720675	25.1240986268244	13.8146325292316
99086	13933	13936	6	3.33500026313827e-05	4530	-	720629	720635	36.4602423766599	13.4641543407745
99087	13933	13937	11	0.00111464417907968	4530	-	720629	720640	36.4602423766599	14.3904841776479
99101	13933	13951	46	3.16347634415287e-05	4530	-	720629	720675	36.4602423766599	13.8146325292316
99103	13933	13953	48	0.0697309235099292	4530	-	720629	720677	36.4602423766599	13.0841018876791
99105	13934	13936	5	0.0149694859865684	4530	-	720630	720635	29.7335058117509	13.4641543407745
99106	13934	13937	10	0.0524710674491437	4530	-	720630	720640	29.7335058117509	14.3904841776479
99120	13934	13951	45	0.0173211933599071	4530	-	720630	720675	29.7335058117509	13.8146325292316
99123	13935	13936	4	0.0086898263246157	4530	-	720631	720635	1175.82150333887	13.4641543407745
99124	13935	13937	9	0.0176694066386907	4530	-	720631	720640	1175.82150333887	14.3904841776479
99138	13935	13951	44	0.00980926313076414	4530	-	720631	720675	1175.82150333887	13.8146325292316
99140	13935	13953	46	0.0452893748248153	4530	-	720631	720677	1175.82150333887	13.0841018876791
99145	13936	13941	19	0.000325536923157387	4530	-	720635	720654	13.4641543407745	186.510133871864
99146	13936	13942	24	0.000375010266813141	4530	-	720635	720659	13.4641543407745	41.3734977592661
99147	13936	13943	26	0.00635946566561375	4530	-	720635	720661	13.4641543407745	41.1301608669215
99148	13936	13944	27	0.097744959104831	4530	-	720635	720662	13.4641543407745	44.5281261114361
99149	13936	13945	31	0.0149694859865684	4530	-	720635	720666	13.4641543407745	37.4584783210371
99151	13936	13947	34	0.0142183721609885	4530	-	720635	720669	13.4641543407745	24.6312222217582
99152	13936	13948	35	0.0023349466720655	4530	-	720635	720670	13.4641543407745	43.6528056010405
99161	13937	13941	14	0.00149609494400212	4530	-	720640	720654	14.3904841776479	186.510133871864
99162	13937	13942	19	0.00314221743192545	4530	-	720640	720659	14.3904841776479	41.3734977592661
99163	13937	13943	21	0.020813295993838	4530	-	720640	720661	14.3904841776479	41.1301608669215
99165	13937	13945	26	0.0436203860769839	4530	-	720640	720666	14.3904841776479	37.4584783210371
99167	13937	13947	29	0.0667485966807364	4530	-	720640	720669	14.3904841776479	24.6312222217582
99168	13937	13948	30	0.0101940822383292	4530	-	720640	720670	14.3904841776479	43.6528056010405
99221	13941	13947	15	0.0995739508008735	4530	-	720654	720669	186.510133871864	24.6312222217582
99225	13941	13951	21	0.000363246502160738	4530	-	720654	720675	186.510133871864	13.8146325292316
99227	13941	13953	23	0.019044570187068	4530	-	720654	720677	186.510133871864	13.0841018876791
99236	13942	13951	16	0.000375010266813141	4530	-	720659	720675	41.3734977592661	13.8146325292316
99238	13942	13953	18	0.0675732116374747	4530	-	720659	720677	41.3734977592661	13.0841018876791
99246	13943	13951	14	0.00727257404510554	4530	-	720661	720675	41.1301608669215	13.8146325292316
99248	13943	13953	16	0.097744959104831	4530	-	720661	720677	41.1301608669215	13.0841018876791
99263	13945	13951	9	0.0173256418091201	4530	-	720666	720675	37.4584783210371	13.8146325292316
99276	13947	13951	6	0.0153090404027318	4530	-	720669	720675	24.6312222217582	13.8146325292316
99281	13948	13951	5	0.00248311854057229	4530	-	720670	720675	43.6528056010405	13.8146325292316
99283	13948	13953	7	0.0775558678030633	4530	-	720670	720677	43.6528056010405	13.0841018876791
99315	13961	13964	6	0.0577542471789824	4533	-	734964	734970	20.1379304082657	9.6230632281501
99317	13961	13966	12	0.0441106964985967	4533	-	734964	734976	20.1379304082657	9.62904016399923
99328	13962	13964	4	0.0874377170020522	4533	-	734966	734970	17.4837028883624	9.6230632281501
99330	13962	13966	10	0.0610307300355734	4533	-	734966	734976	17.4837028883624	9.62904016399923
99359	13964	13972	86	0.0584556664290126	4533	-	734970	735056	9.6230632281501	19.1346613890553
99378	13966	13972	80	0.0445416766547071	4533	-	734976	735056	9.62904016399923	19.1346613890553
99525	14008	14014	154	0.0169256376709257	4546	-	780745	780899	12.5927093071168	39.3042223073317
99529	14008	14018	158	0.037455183175882	4546	-	780745	780903	12.5927093071168	42.5675542165602
99535	14008	14024	181	0.00128426769431433	4546	-	780745	780926	12.5927093071168	104.577415192353
99538	14008	14027	197	0.0101493374986388	4546	-	780745	780942	12.5927093071168	201.112240361603
99540	14008	14029	250	0.000873565555648437	4546	-	780745	780995	12.5927093071168	84.7743157756805
99543	14008	14032	356	0.0280674128385588	4546	-	780745	781101	12.5927093071168	173.432348042074
99551	14009	14014	149	0.0927649896355811	4546	-	780750	780899	13.6363209289807	39.3042223073317
99561	14009	14024	176	0.0140110943768455	4546	-	780750	780926	13.6363209289807	104.577415192353
99564	14009	14027	192	0.037630430806706	4546	-	780750	780942	13.6363209289807	201.112240361603
99566	14009	14029	245	0.0113728991150858	4546	-	780750	780995	13.6363209289807	84.7743157756805
99569	14009	14032	351	0.0816644455765326	4546	-	780750	781101	13.6363209289807	173.432348042074
99655	14013	14024	29	0.0254903855897886	4546	-	780897	780926	24.385749294607	104.577415192353
99660	14013	14029	98	0.00562537930871194	4546	-	780897	780995	24.385749294607	84.7743157756805
99672	14014	14020	6	0.0177366009906641	4546	-	780899	780905	39.3042223073317	16.4150250192816
99715	14016	14024	25	0.0280674128385588	4546	-	780901	780926	23.0875359192778	104.577415192353
99720	14016	14029	94	0.0103350793226542	4546	-	780901	780995	23.0875359192778	84.7743157756805
99746	14018	14020	2	0.0846898136490337	4546	-	780903	780905	42.5675542165602	16.4150250192816
99781	14020	14024	21	0.000475976566007175	4546	-	780905	780926	16.4150250192816	104.577415192353
99784	14020	14027	37	0.0197191552973615	4546	-	780905	780942	16.4150250192816	201.112240361603
99786	14020	14029	90	2.10184510196498e-05	4546	-	780905	780995	16.4150250192816	84.7743157756805
99789	14020	14032	196	0.0770252999202067	4546	-	780905	781101	16.4150250192816	173.432348042074
99800	14021	14029	89	0.0927649896355811	4546	-	780906	780995	20.6789499300653	84.7743157756805
99808	14022	14024	18	0.0977182701655003	4546	-	780908	780926	21.2734850727458	104.577415192353
99813	14022	14029	87	0.0837569272368597	4546	-	780908	780995	21.2734850727458	84.7743157756805
99998	14053	14065	45	0.0481700408164246	4555	-	795410	795455	318.436038945749	16.0081401463532
100000	14053	14067	49	0.0798809329338612	4555	-	795410	795459	318.436038945749	15.7100057589769
100024	14054	14065	40	0.0460109216347238	4555	-	795415	795455	44.8973161450334	16.0081401463532
100026	14054	14067	44	0.0938768788628751	4555	-	795415	795459	44.8973161450334	15.7100057589769
100073	14056	14065	35	0.0965534242788794	4555	-	795420	795455	58.8393575171265	16.0081401463532
100118	14058	14065	29	0.0248774842401867	4555	-	795426	795455	81.4203892906138	16.0081401463532
100120	14058	14067	33	0.0460109216347238	4555	-	795426	795459	81.4203892906138	15.7100057589769
100123	14058	14070	38	0.0965534242788794	4555	-	795426	795464	81.4203892906138	19.9057087015155
100556	14134	14137	64	0.00486682076211054	4568	-	837770	837834	11.6553480386284	4.57837669109058
100557	14134	14138	77	0.000639741130175064	4568	-	837770	837847	11.6553480386284	4.33696451154706
100561	14136	14137	31	0.0173154273242622	4568	-	837803	837834	9.58191138597116	4.57837669109058
100562	14136	14138	44	0.00486682076211054	4568	-	837803	837847	9.58191138597116	4.33696451154706
100576	14146	14154	40	0.0416053257512861	4573	-	861527	861567	11.6962367216596	19.3273888740484
100583	14147	14153	28	0.0494920794390135	4573	-	861530	861558	9.13179407281418	24.4213180352161
100584	14147	14154	37	0.0236778480366917	4573	-	861530	861567	9.13179407281418	19.3273888740484
100596	14149	14153	9	0.0453766517307996	4573	-	861549	861558	9.14365544504843	24.4213180352161
100597	14149	14154	18	0.0190226016591388	4573	-	861549	861567	9.14365544504843	19.3273888740484
100654	14160	14168	179	0.00828982869858197	4578	-	875534	875713	8.82258019894138	17.3349006212324
100684	14165	14168	144	0.0434522432088439	4578	-	875569	875713	10.8890169527513	17.3349006212324
100687	14166	14168	134	0.00858165261995669	4578	-	875579	875713	9.55708314559348	17.3349006212324
100689	14167	14168	132	0.00828982869858197	4578	-	875581	875713	9.46583080994731	17.3349006212324
100834	14198	14202	20	0.00884034198243966	4585	-	909434	909454	13.6074270329856	7.4353687520409
100837	14199	14202	19	0.00192478381245809	4585	-	909435	909454	21.6542311329407	7.4353687520409
100839	14200	14202	18	0.00169912707809639	4585	-	909436	909454	19.1024179753618	7.4353687520409
100884	14222	14224	22	0.0526413417530724	4594	-	930855	930877	19.3915317995393	10.8151498894292
100918	14224	14231	15	0.00542279164410076	4594	-	930877	930892	10.8151498894292	33.0851108587654
100922	14224	14235	49	0.00502620820891586	4594	-	930877	930926	10.8151498894292	43.5765391340769
100923	14224	14236	182	0.0194460426730814	4594	-	930877	931059	10.8151498894292	19.7815728219979
100930	14225	14231	13	0.0879847552786726	4594	-	930879	930892	13.7725438537875	33.0851108587654
100934	14225	14235	47	0.0543410029826266	4594	-	930879	930926	13.7725438537875	43.5765391340769
100979	14230	14235	36	0.0780168058513153	4594	-	930890	930926	11.7996958575614	43.5765391340769
101012	14247	14249	4	0.0777788936752786	4600	-	964853	964857	8.30950599476001	13.7294453158913
101024	14249	14252	25	0.030895741583701	4600	-	964857	964882	13.7294453158913	6.93612876287372
101027	14250	14252	24	0.0777788936752786	4600	-	964858	964882	11.1559458653538	6.93612876287372
101089	14265	14273	68	0.0526155913415335	4609	-	1017845	1017913	37.6893325753182	9.88682099039167
101091	14265	14275	78	0.00817161637502396	4609	-	1017845	1017923	37.6893325753182	10.017710545524
101093	14265	14277	83	0.0792308747857811	4609	-	1017845	1017928	37.6893325753182	9.86604707739268
101094	14265	14278	85	0.0833479804538566	4609	-	1017845	1017930	37.6893325753182	10.391251040909
101095	14265	14279	87	0.060348422840587	4609	-	1017845	1017932	37.6893325753182	10.6774653396321
101170	14267	14273	48	0.0101203363460687	4609	-	1017865	1017913	68.4779665307093	9.88682099039167
101171	14267	14274	52	0.0531650954159067	4609	-	1017865	1017917	68.4779665307093	13.0337542295095
101172	14267	14275	58	3.4618457482205e-05	4609	-	1017865	1017923	68.4779665307093	10.017710545524
101174	14267	14277	63	0.0214031717358426	4609	-	1017865	1017928	68.4779665307093	9.86604707739268
101175	14267	14278	65	0.0195958264916706	4609	-	1017865	1017930	68.4779665307093	10.391251040909
101176	14267	14279	67	0.00922028093210251	4609	-	1017865	1017932	68.4779665307093	10.6774653396321
101177	14267	14280	70	0.0334596116521047	4609	-	1017865	1017935	68.4779665307093	13.7074635050573
101209	14268	14273	40	0.0149524431447061	4609	-	1017873	1017913	97.0625729286633	9.88682099039167
101210	14268	14274	44	0.0638973392703377	4609	-	1017873	1017917	97.0625729286633	13.0337542295095
101211	14268	14275	50	0.000337988956946896	4609	-	1017873	1017923	97.0625729286633	10.017710545524
101213	14268	14277	55	0.024970453718101	4609	-	1017873	1017928	97.0625729286633	9.86604707739268
101214	14268	14278	57	0.0244827056513298	4609	-	1017873	1017930	97.0625729286633	10.391251040909
101215	14268	14279	59	0.0149524431447061	4609	-	1017873	1017932	97.0625729286633	10.6774653396321
101216	14268	14280	62	0.0507942782243023	4609	-	1017873	1017935	97.0625729286633	13.7074635050573
101249	14269	14275	48	0.0540890175771861	4609	-	1017875	1017923	32.1959061678054	10.017710545524
101355	14272	14273	16	0.0638973392703377	4609	-	1017897	1017913	27.7302118107083	9.88682099039167
101357	14272	14275	26	0.00663228775143023	4609	-	1017897	1017923	27.7302118107083	10.017710545524
101361	14272	14279	35	0.0729436225014774	4609	-	1017897	1017932	27.7302118107083	10.6774653396321
101407	14273	14291	68	0.0638973392703377	4609	-	1017913	1017981	9.88682099039167	38.1990380320733
101412	14273	14296	97	0.0359347312228494	4609	-	1017913	1018010	9.88682099039167	40.0792312874013
101413	14273	14297	98	0.0149524431447061	4609	-	1017913	1018011	9.88682099039167	50.6638463161369
101414	14273	14298	99	0.0169960056795508	4609	-	1017913	1018012	9.88682099039167	40.0634663440682
101415	14273	14299	100	0.0149524431447061	4609	-	1017913	1018013	9.88682099039167	46.5699238926849
101416	14273	14300	101	0.00773841511862888	4609	-	1017913	1018014	9.88682099039167	69.0660735717013
101417	14273	14301	104	0.0244827056513298	4609	-	1017913	1018017	9.88682099039167	36.5171149004927
101418	14273	14302	107	0.0987436305901109	4609	-	1017913	1018020	9.88682099039167	25.3996328251544
101419	14273	14303	108	0.00573047835476595	4609	-	1017913	1018021	9.88682099039167	96.8552885205733
101446	14274	14297	94	0.0769298140903307	4609	-	1017917	1018011	13.0337542295095	50.6638463161369
101447	14274	14298	95	0.0948920143852126	4609	-	1017917	1018012	13.0337542295095	40.0634663440682
101448	14274	14299	96	0.0789507635760911	4609	-	1017917	1018013	13.0337542295095	46.5699238926849
[truncated: 174,401 more chars]
