# Supplementary material for: Alternative polyadenylation diversifies post‐transcriptional regulation by selective RNA–protein interactions
Source: Mol Syst Biol. 2014 Feb 25;10(2):719. doi: 10.1002/msb.135068 (PMC4023391; doi:10.1002/msb.135068)
Supplement: Supplementary file 13 — Sweave document [file MSB-10-2-719-s13.zip › Table_S5.txt]

#id : isoform Id
#coding_potential : Does the 3' end of the isoform map to a 5' covering an entire CDS
#decay_rate_in_wt : Decay rate of isoform in wt-rpb11 (normalized counts/min)
#relativeDecay_puf3_v_wt : Ratio of the decay rates between mutant and wild type
id	coding_potential	decay_rate_in_wt	relativeDecay_puf3_v_wt
160	TRUE	-0.0709433593708776	1.01715487275894
457	TRUE	-0.0933536878461117	0.874264672822736
572	TRUE	-0.0655004809460294	1.14430065430888
583	TRUE	-0.0835245331084444	NA
1062	TRUE	-0.140580326044623	0.560042876093252
1128	FALSE	-0.0679377728650612	1.13149067498931
1465	TRUE	-0.0833654721552668	0.779753480381246
1957	TRUE	-0.136332637561072	0.857275734684208
1972	TRUE	-0.135205821165573	0.59183412505452
1978	TRUE	-0.111237752114633	0.80551576738449
3285	FALSE	-0.084827796120634	1.29618371667842
3809	FALSE	-0.100833693195441	1.1265091757342
3893	FALSE	-0.0580720090163564	1.45601639971054
4452	TRUE	-0.0157396670371347	0.844357523311671
5055	FALSE	-0.0401568258307853	0.224350670044136
5186	FALSE	-0.0988329467871384	0.963878225512732
6431	FALSE	-0.0617531181238312	0.846256025167353
6994	FALSE	-0.0614523548193298	1.01956730646158
7097	FALSE	-0.10063406489268	1.14924882034099
7234	TRUE	-0.034526069319553	1.15397400858758
7241	FALSE	-0.028085540645171	1.39512612196607
7272	FALSE	-0.00578823440892406	2.42283520332162
7433	TRUE	-0.0471545016592385	0.791904656699697
7803	TRUE	-0.0476470273429217	1.11999958836008
8416	TRUE	-0.127299524041602	0.734912299740555
8703	TRUE	-0.0673813089899996	1.13178486709598
8726	FALSE	-0.187287522775469	NA
9034	FALSE	-0.0213312055369497	1.01906859397975
9035	TRUE	-0.0225209211285975	1.02427111459782
9419	TRUE	-0.128999335915522	0.922722036615876
9796	FALSE	-0.0102148525281564	2.13289109623662
10000	FALSE	-0.0966379549787188	NA
11207	TRUE	-0.0758246218065739	1.34706814548515
11583	TRUE	-0.122170060211067	NA
11747	TRUE	-0.121506029288243	0.741554188061927
11775	TRUE	-0.0689754145193758	0.517609325624616
11777	FALSE	-0.0833832935076715	0.434708730087271
11994	FALSE	-0.0632123300347906	1.23231713998216
12190	TRUE	-0.118957707944405	0.990565580263915
12233	TRUE	-0.161889589806904	1.03902474011992
12382	TRUE	-0.122734403428302	0.534594963299691
12447	TRUE	-0.144697216105166	0.53137932432703
13357	TRUE	-0.127026810106435	0.761682012260153
13396	TRUE	-0.022516535642222	1.35486430461894
13473	FALSE	-0.0826299959174984	1.36065178594214
13634	FALSE	-0.0349189413609421	1.9618151060418
13783	FALSE	-0.0206454765571172	NA
14764	TRUE	-0.118487270613342	0.734709028520843
15591	FALSE	-0.0949581576544205	0.882165881321116
16529	TRUE	-0.0960362900038964	1.41424271518847
16808	TRUE	-0.107058243632393	1.01649259562054
16826	FALSE	-0.115828525069832	0.988550713083548
16862	TRUE	-0.0244752804051058	1.0820101474381
16898	TRUE	-0.0868021218954487	NA
16942	TRUE	-0.0634794886452206	0.818874479006481
17085	TRUE	-0.107375849244903	NA
17118	TRUE	-0.0365995341595702	1.36206987533013
17285	TRUE	-0.089616753520426	0.817965948422049
17529	FALSE	-0.114713306648475	1.23750054130123
17980	FALSE	-0.0944169069203375	0.985394199631728
18059	TRUE	-0.0804745274664781	NA
18149	FALSE	-0.0741387654816487	0.924955559440587
18153	TRUE	-0.120034443513339	0.890595778194714
18160	TRUE	-0.126126874676929	0.732586769214618
19466	FALSE	-0.0431863977346389	0.767905209034808
19729	TRUE	-0.0949619096561673	1.05240886324309
19771	FALSE	-0.0924850868925965	0.405540797916293
19772	TRUE	-0.105993709224492	0.407358526442039
19899	TRUE	-0.120353746640932	1.11444658431971
20418	TRUE	-0.113404862953599	0.735489532520331
20437	TRUE	-0.0879197974108714	1.14905216998064
21552	FALSE	-0.0711970341490241	1.06269129466294
21612	TRUE	-0.1111604009164	0.940151797039951
