# Supplementary material for: Alternative polyadenylation diversifies post‐transcriptional regulation by selective RNA–protein interactions
Source: Mol Syst Biol. 2014 Feb 25;10(2):719. doi: 10.1002/msb.135068 (PMC4023391; doi:10.1002/msb.135068)
Supplement: Supplementary file 13 — Sweave document [file MSB-10-2-719-s13.zip › xu_by_SGDR64.gff]

S288c_chr01	Xu_2009_SUTs	transcript	5075	6237	.	-	.	ID=ST3634;Name=SUT432;end_confidence=bothEndsMapped;source=Manual;shares_5NFR_in_divergent_configuration_with=NA;shares_5NFR_in_tandem_with=NA;initiates_from_3NFR_of_and_opposite_strand_to=NA;initiates_from_3NFR_of_and_same_strand_to=NA;sense_antisense_pair_with=NA;expr_in_YPE/YPD=NA;expr_in_YPGal/YPD=NA;expr_of_SUT_in_sense_antisense_pair_in_YPE/YPD=NA;expr_of_SUT_in_sense_antisense_pair_in_YPGa…
S288c_chr01	Xu_2009_ORFs	transcript	7276	9260	.	-	.	ID=ST3635;Name=YAL067C;end_confidence=bothEndsMapped;source=Manual;shares_5NFR_in_divergent_configuration_with=ST0001;shares_5NFR_in_tandem_with=NA;initiates_from_3NFR_of_and_opposite_strand_to=NA;initiates_from_3NFR_of_and_same_strand_to=NA
S288c_chr01	Xu_2009_CUTs	transcript	10732	11140	.	-	.	ID=ST3636;Name=CUT436;end_confidence=bothEndsMapped;source=Automatic;shares_5NFR_in_divergent_configuration_with=NA;shares_5NFR_in_tandem_with=NA;initiates_from_3NFR_of_and_opposite_strand_to=NA;initiates_from_3NFR_of_and_same_strand_to=NA
S288c_chr01	Xu_2009_SUTs	transcript	28083	29772	.	-	.	ID=ST3637;Name=SUT433;end_confidence=bothEndsMapped;source=Manual;shares_5NFR_in_divergent_configuration_with=NA;shares_5NFR_in_tandem_with=NA;initiates_from_3NFR_of_and_opposite_strand_to=NA;initiates_from_3NFR_of_and_same_strand_to=NA;sense_antisense_pair_with=NA;expr_in_YPE/YPD=NA;expr_in_YPGal/YPD=NA;expr_of_SUT_in_sense_antisense_pair_in_YPE/YPD=NA;expr_of_SUT_in_sense_antisense_pair_in_YPGa…
S288c_chr01	Xu_2009_CUTs	transcript	30532	30892	.	-	.	ID=ST3638;Name=CUT437;end_confidence=bothEndsMapped;source=Automatic;shares_5NFR_in_divergent_configuration_with=NA;shares_5NFR_in_tandem_with=NA;initiates_from_3NFR_of_and_opposite_strand_to=NA;initiates_from_3NFR_of_and_same_strand_to=NA
S288c_chr01	Xu_2009_SUTs	transcript	31484	32748	.	-	.	ID=ST3639;Name=SUT434;end_confidence=bothEndsMapped;source=Manual;shares_5NFR_in_divergent_configuration_with=NA;shares_5NFR_in_tandem_with=NA;initiates_from_3NFR_of_and_opposite_strand_to=NA;initiates_from_3NFR_of_and_same_strand_to=NA;sense_antisense_pair_with=ST0003;expr_in_YPE/YPD=-0.744560247067935;expr_in_YPGal/YPD=-0.501235998664193;expr_of_SUT_in_sense_antisense_pair_in_YPE/YPD=2.63343651…
S288c_chr01	Xu_2009_SUTs	transcript	33076	34380	.	-	.	ID=ST3640;Name=SUT435;end_confidence=bothEndsMapped;source=Manual;shares_5NFR_in_divergent_configuration_with=NA;shares_5NFR_in_tandem_with=NA;initiates_from_3NFR_of_and_opposite_strand_to=NA;initiates_from_3NFR_of_and_same_strand_to=NA;sense_antisense_pair_with=ST0004;expr_in_YPE/YPD=-3.17711009143413;expr_in_YPGal/YPD=-1.82136825125943;expr_of_SUT_in_sense_antisense_pair_in_YPE/YPD=2.3609212715…
S288c_chr01	Xu_2009_CUTs	transcript	34380	34748	.	-	.	ID=ST3641;Name=CUT438;end_confidence=mapped5;source=Automatic;shares_5NFR_in_divergent_configuration_with=NA;shares_5NFR_in_tandem_with=NA;initiates_from_3NFR_of_and_opposite_strand_to=NA;initiates_from_3NFR_of_and_same_strand_to=NA
S288c_chr01	Xu_2009_CUTs	transcript	35796	36348	.	-	.	ID=ST3642;Name=CUT439;end_confidence=bothEndsMapped;source=Automatic;shares_5NFR_in_divergent_configuration_with=ST0006;shares_5NFR_in_tandem_with=NA;initiates_from_3NFR_of_and_opposite_strand_to=ST0005;initiates_from_3NFR_of_and_same_strand_to=NA
S288c_chr01	Xu_2009_ORFs	transcript	42740	43548	.	-	.	ID=ST3643;Name=YAL054C;end_confidence=bothEndsMapped;source=Manual;shares_5NFR_in_divergent_configuration_with=NA;shares_5NFR_in_tandem_with=NA;initiates_from_3NFR_of_and_opposite_strand_to=NA;initiates_from_3NFR_of_and_same_strand_to=NA
S288c_chr01	Xu_2009_ORFs	transcript	43548	45068	.	-	.	ID=ST3644;Name=YAL054C;end_confidence=mapped5;source=Manual;shares_5NFR_in_divergent_configuration_with=NA;shares_5NFR_in_tandem_with=NA;initiates_from_3NFR_of_and_opposite_strand_to=NA;initiates_from_3NFR_of_and_same_strand_to=NA
S288c_chr01	Xu_2009_ORFs	transcript	51738	52658	.	-	.	ID=ST3645;Name=YAL049C;end_confidence=bothEndsMapped;source=Manual;shares_5NFR_in_divergent_configuration_with=NA;shares_5NFR_in_tandem_with=NA;initiates_from_3NFR_of_and_opposite_strand_to=NA;initiates_from_3NFR_of_and_same_strand_to=ST3646
S288c_chr01	Xu_2009_ORFs	transcript	52658	54842	.	-	.	ID=ST3646;Name=YAL048C;end_confidence=mapped5;source=Manual;shares_5NFR_in_divergent_configuration_with=NA;shares_5NFR_in_tandem_with=NA;initiates_from_3NFR_of_and_opposite_strand_to=NA;initiates_from_3NFR_of_and_same_strand_to=ST3647
S288c_chr01	Xu_2009_ORFs	transcript	54954	56922	.	-	.	ID=ST3647;Name=YAL047C;end_confidence=mapped3;source=Manual;shares_5NFR_in_divergent_configuration_with=NA;shares_5NFR_in_tandem_with=NA;initiates_from_3NFR_of_and_opposite_strand_to=NA;initiates_from_3NFR_of_and_same_strand_to=NA
S288c_chr01	Xu_2009_ORFs	transcript	56922	57418	.	-	.	ID=ST3648;Name=YAL046C;end_confidence=bothEndsMapped;source=Manual;shares_5NFR_in_divergent_configuration_with=NA;shares_5NFR_in_tandem_with=NA;initiates_from_3NFR_of_and_opposite_strand_to=NA;initiates_from_3NFR_of_and_same_strand_to=NA
S288c_chr01	Xu_2009_ORFs	transcript	57874	58482	.	-	.	ID=ST3649;Name=YAL044C;end_confidence=bothEndsMapped;source=Manual;shares_5NFR_in_divergent_configuration_with=NA;shares_5NFR_in_tandem_with=NA;initiates_from_3NFR_of_and_opposite_strand_to=NA;initiates_from_3NFR_of_and_same_strand_to=ST3650
S288c_chr01	Xu_2009_ORFs	transcript	58610	61090	.	-	.	ID=ST3650;Name=YAL043C;end_confidence=bothEndsMapped;source=Manual;shares_5NFR_in_divergent_configuration_with=ST0014;shares_5NFR_in_tandem_with=NA;initiates_from_3NFR_of_and_opposite_strand_to=NA;initiates_from_3NFR_of_and_same_strand_to=NA
S288c_chr01	Xu_2009_ORFs	transcript	65466	67850	.	-	.	ID=ST3651;Name=YAL040C;end_confidence=bothEndsMapped;source=Manual;shares_5NFR_in_divergent_configuration_with=NA;shares_5NFR_in_tandem_with=ST3652;initiates_from_3NFR_of_and_opposite_strand_to=NA;initiates_from_3NFR_of_and_same_strand_to=NA
S288c_chr01	Xu_2009_CUTs	transcript	67850	67962	.	-	.	ID=ST3652;Name=CUT440;end_confidence=mapped5;source=Automatic;shares_5NFR_in_divergent_configuration_with=NA;shares_5NFR_in_tandem_with=ST3651;initiates_from_3NFR_of_and_opposite_strand_to=NA;initiates_from_3NFR_of_and_same_strand_to=NA
S288c_chr01	Xu_2009_ORFs	transcript	68650	69610	.	-	.	ID=ST3653;Name=YAL039C;end_confidence=bothEndsMapped;source=Manual;shares_5NFR_in_divergent_configuration_with=NA;shares_5NFR_in_tandem_with=NA;initiates_from_3NFR_of_and_opposite_strand_to=NA;initiates_from_3NFR_of_and_same_strand_to=NA
S288c_chr01	Xu_2009_ORFs	transcript	74874	76210	.	-	.	ID=ST3654;Name=YAL036C;end_confidence=bothEndsMapped;source=Manual;shares_5NFR_in_divergent_configuration_with=ST0019;shares_5NFR_in_tandem_with=NA;initiates_from_3NFR_of_and_opposite_strand_to=NA;initiates_from_3NFR_of_and_same_strand_to=NA
S288c_chr01	Xu_2009_ORFs	transcript	80602	82586	.	-	.	ID=ST3655;Name=YAL034C;end_confidence=bothEndsMapped;source=Manual;shares_5NFR_in_divergent_configuration_with=ST0021;shares_5NFR_in_tandem_with=NA;initiates_from_3NFR_of_and_opposite_strand_to=NA;initiates_from_3NFR_of_and_same_strand_to=NA
S288c_chr01	Xu_2009_ORFs	transcript	83250	84506	.	-	.	ID=ST3656;Name=YAL032C;end_confidence=bothEndsMapped;source=Manual;shares_5NFR_in_divergent_configuration_with=NA;shares_5NFR_in_tandem_with=NA;initiates_from_3NFR_of_and_opposite_strand_to=NA;initiates_from_3NFR_of_and_same_strand_to=ST3657
S288c_chr01	Xu_2009_ORFs	transcript	84738	87074	.	-	.	ID=ST3657;Name=YAL031C;end_confidence=bothEndsMapped;source=Manual;shares_5NFR_in_divergent_configuration_with=ST0022;shares_5NFR_in_tandem_with=NA;initiates_from_3NFR_of_and_opposite_strand_to=NA;initiates_from_3NFR_of_and_same_strand_to=NA
S288c_chr01	Xu_2009_ORFs	transcript	87698	92514	.	-	.	ID=ST3658;Name=YAL029C;end_confidence=bothEndsMapped;source=Manual;shares_5NFR_in_divergent_configuration_with=ST0023;shares_5NFR_in_tandem_with=NA;initiates_from_3NFR_of_and_opposite_strand_to=NA;initiates_from_3NFR_of_and_same_strand_to=NA
S288c_chr01	Xu_2009_ORFs	transcript	95498	99786	.	-	.	ID=ST3659;Name=YAL026C-A%2CYAL026C;end_confidence=bothEndsMapped;source=Manual;shares_5NFR_in_divergent_configuration_with=NA;shares_5NFR_in_tandem_with=NA;initiates_from_3NFR_of_and_opposite_strand_to=NA;initiates_from_3NFR_of_and_same_strand_to=NA
S288c_chr01	Xu_2009_ORFs	transcript	100058	101170	.	-	.	ID=ST3660;Name=YAL025C;end_confidence=bothEndsMapped;source=Manual;shares_5NFR_in_divergent_configuration_with=NA;shares_5NFR_in_tandem_with=NA;initiates_from_3NFR_of_and_opposite_strand_to=NA;initiates_from_3NFR_of_and_same_strand_to=ST3661
S288c_chr01	Xu_2009_ORFs	transcript	101482	105986	.	-	.	ID=ST3661;Name=YAL024C;end_confidence=bothEndsMapped;source=Manual;shares_5NFR_in_divergent_configuration_with=NA;shares_5NFR_in_tandem_with=NA;initiates_from_3NFR_of_and_opposite_strand_to=NA;initiates_from_3NFR_of_and_same_strand_to=NA
S288c_chr01	Xu_2009_ORFs	transcript	106162	108666	.	-	.	ID=ST3662;Name=YAL023C;end_confidence=bothEndsMapped;source=Manual;shares_5NFR_in_divergent_configuration_with=NA;shares_5NFR_in_tandem_with=NA;initiates_from_3NFR_of_and_opposite_strand_to=NA;initiates_from_3NFR_of_and_same_strand_to=ST3663
S288c_chr01	Xu_2009_ORFs	transcript	108858	110466	.	-	.	ID=ST3663;Name=YAL022C;end_confidence=bothEndsMapped;source=Manual;shares_5NFR_in_divergent_configuration_with=NA;shares_5NFR_in_tandem_with=NA;initiates_from_3NFR_of_and_opposite_strand_to=NA;initiates_from_3NFR_of_and_same_strand_to=NA
S288c_chr01	Xu_2009_ORFs	transcript	110618	113434	.	-	.	ID=ST3664;Name=YAL021C;end_confidence=bothEndsMapped;source=Manual;shares_5NFR_in_divergent_configuration_with=NA;shares_5NFR_in_tandem_with=NA;initiates_from_3NFR_of_and_opposite_strand_to=NA;initiates_from_3NFR_of_and_same_strand_to=ST3665
S288c_chr01	Xu_2009_ORFs	transcript	113562	114682	.	-	.	ID=ST3665;Name=YAL020C;end_confidence=bothEndsMapped;source=Manual;shares_5NFR_in_divergent_configuration_with=ST0025;shares_5NFR_in_tandem_with=NA;initiates_from_3NFR_of_and_opposite_strand_to=NA;initiates_from_3NFR_of_and_same_strand_to=NA
S288c_chr01	Xu_2009_ORFs	transcript	126746	128074	.	-	.	ID=ST3666;Name=YAL015C;end_confidence=bothEndsMapped;source=Manual;shares_5NFR_in_divergent_configuration_with=NA;shares_5NFR_in_tandem_with=NA;initiates_from_3NFR_of_and_opposite_strand_to=NA;initiates_from_3NFR_of_and_same_strand_to=ST3667
S288c_chr01	Xu_2009_ORFs	transcript	128170	129074	.	-	.	ID=ST3667;Name=YAL014C;end_confidence=bothEndsMapped;source=Manual;shares_5NFR_in_divergent_configuration_with=ST0028;shares_5NFR_in_tandem_with=NA;initiates_from_3NFR_of_and_opposite_strand_to=NA;initiates_from_3NFR_of_and_same_strand_to=NA
S288c_chr01	Xu_2009_ORFs	transcript	134088	135705	.	-	.	ID=ST3668;Name=YAL010C;end_confidence=bothEndsMapped;source=Manual;shares_5NFR_in_divergent_configuration_with=NA;shares_5NFR_in_tandem_with=NA;initiates_from_3NFR_of_and_opposite_strand_to=NA;initiates_from_3NFR_of_and_same_strand_to=NA
S288c_chr01	Xu_2009_ORFs	transcript	137569	138449	.	-	.	ID=ST3669;Name=YAL007C;end_confidence=bothEndsMapped;source=Manual;shares_5NFR_in_divergent_configuration_with=ST0033;shares_5NFR_in_tandem_with=NA;initiates_from_3NFR_of_and_opposite_strand_to=NA;initiates_from_3NFR_of_and_same_strand_to=NA
S288c_chr01	Xu_2009_ORFs	transcript	139369	141681	.	-	.	ID=ST3670;Name=YAL005C;end_confidence=bothEndsMapped;source=Manual;shares_5NFR_in_divergent_configuration_with=ST0034;shares_5NFR_in_tandem_with=NA;initiates_from_3NFR_of_and_opposite_strand_to=NA;initiates_from_3NFR_of_and_same_strand_to=NA
S288c_chr01	Xu_2009_ORFs	transcript	147521	151209	.	-	.	ID=ST3671;Name=YAL001C;end_confidence=bothEndsMapped;source=Manual;shares_5NFR_in_divergent_configuration_with=NA;shares_5NFR_in_tandem_with=NA;initiates_from_3NFR_of_and_opposite_strand_to=NA;initiates_from_3NFR_of_and_same_strand_to=NA
S288c_chr01	Xu_2009_CUTs	transcript	151617	152033	.	-	.	ID=ST3672;Name=CUT441;end_confidence=bothEndsMapped;source=Automatic;shares_5NFR_in_divergent_configuration_with=ST0037;shares_5NFR_in_tandem_with=NA;initiates_from_3NFR_of_and_opposite_strand_to=NA;initiates_from_3NFR_of_and_same_strand_to=NA
S288c_chr01	Xu_2009_ORFs	transcript	153897	154761	.	-	.	ID=ST3673;Name=YAR002C-A;end_confidence=bothEndsMapped;source=Manual;shares_5NFR_in_divergent_configuration_with=ST0038;shares_5NFR_in_tandem_with=NA;initiates_from_3NFR_of_and_opposite_strand_to=NA;initiates_from_3NFR_of_and_same_strand_to=NA
S288c_chr01	Xu_2009_ORFs	transcript	156745	158697	.	-	.	ID=ST3674;Name=YAR007C;end_confidence=bothEndsMapped;source=Manual;shares_5NFR_in_divergent_configuration_with=ST0039;shares_5NFR_in_tandem_with=NA;initiates_from_3NFR_of_and_opposite_strand_to=NA;initiates_from_3NFR_of_and_same_strand_to=NA
S288c_chr01	Xu_2009_ORFs	transcript	166610	169032	.	-	.	ID=ST3675;Name=YAR014C;end_confidence=bothEndsMapped;source=Manual;shares_5NFR_in_divergent_configuration_with=NA;shares_5NFR_in_tandem_with=NA;initiates_from_3NFR_of_and_opposite_strand_to=NA;initiates_from_3NFR_of_and_same_strand_to=NA
S288c_chr01	Xu_2009_ORFs	transcript	170232	171728	.	-	.	ID=ST3676;Name=YAR018C;end_confidence=bothEndsMapped;source=Manual;shares_5NFR_in_divergent_configuration_with=NA;shares_5NFR_in_tandem_with=NA;initiates_from_3NFR_of_and_opposite_strand_to=NA;initiates_from_3NFR_of_and_same_strand_to=NA
S288c_chr01	Xu_2009_ORFs	transcript	172164	175181	.	-	.	ID=ST3677;Name=YAR019C;end_confidence=bothEndsMapped;source=Manual;shares_5NFR_in_divergent_configuration_with=NA;shares_5NFR_in_tandem_with=NA;initiates_from_3NFR_of_and_opposite_strand_to=NA;initiates_from_3NFR_of_and_same_strand_to=NA
S288c_chr01	Xu_2009_SUTs	transcript	191617	192201	.	-	.	ID=ST3678;Name=SUT436;end_confidence=bothEndsMapped;source=Manual;shares_5NFR_in_divergent_configuration_with=NA;shares_5NFR_in_tandem_with=NA;initiates_from_3NFR_of_and_opposite_strand_to=NA;initiates_from_3NFR_of_and_same_strand_to=NA;sense_antisense_pair_with=ST0045;expr_in_YPE/YPD=1.02676940980375;expr_in_YPGal/YPD=-0.160189376499046;expr_of_SUT_in_sense_antisense_pair_in_YPE/YPD=2.8536051024…
S288c_chr01	Xu_2009_CUTs	transcript	199986	200426	.	-	.	ID=ST3679;Name=CUT442;end_confidence=bothEndsMapped;source=Automatic;shares_5NFR_in_divergent_configuration_with=NA;shares_5NFR_in_tandem_with=NA;initiates_from_3NFR_of_and_opposite_strand_to=NA;initiates_from_3NFR_of_and_same_strand_to=NA
S288c_chr01	Xu_2009_SUTs	transcript	9368	9600	.	+	.	ID=ST0001;Name=SUT001;end_confidence=bothEndsMapped;source=Manual;shares_5NFR_in_divergent_configuration_with=ST3635;shares_5NFR_in_tandem_with=NA;initiates_from_3NFR_of_and_opposite_strand_to=NA;initiates_from_3NFR_of_and_same_strand_to=NA;sense_antisense_pair_with=NA;expr_in_YPE/YPD=1.06840523057098;expr_in_YPGal/YPD=1.09236613528596;expr_of_SUT_in_sense_antisense_pair_in_YPE/YPD=NA;expr_of_SUT…
S288c_chr01	Xu_2009_CUTs	transcript	30072	30904	.	+	.	ID=ST0002;Name=CUT001;end_confidence=bothEndsMapped;source=Automatic;shares_5NFR_in_divergent_configuration_with=NA;shares_5NFR_in_tandem_with=NA;initiates_from_3NFR_of_and_opposite_strand_to=NA;initiates_from_3NFR_of_and_same_strand_to=NA
S288c_chr01	Xu_2009_ORFs	transcript	31152	32984	.	+	.	ID=ST0003;Name=YAL062W;end_confidence=bothEndsMapped;source=Manual;shares_5NFR_in_divergent_configuration_with=NA;shares_5NFR_in_tandem_with=NA;initiates_from_3NFR_of_and_opposite_strand_to=NA;initiates_from_3NFR_of_and_same_strand_to=NA
S288c_chr01	Xu_2009_ORFs	transcript	33360	34896	.	+	.	ID=ST0004;Name=YAL061W;end_confidence=bothEndsMapped;source=Manual;shares_5NFR_in_divergent_configuration_with=NA;shares_5NFR_in_tandem_with=NA;initiates_from_3NFR_of_and_opposite_strand_to=NA;initiates_from_3NFR_of_and_same_strand_to=NA
S288c_chr01	Xu_2009_ORFs	transcript	35096	36392	.	+	.	ID=ST0005;Name=YAL060W;end_confidence=bothEndsMapped;source=Manual;shares_5NFR_in_divergent_configuration_with=NA;shares_5NFR_in_tandem_with=NA;initiates_from_3NFR_of_and_opposite_strand_to=NA;initiates_from_3NFR_of_and_same_strand_to=NA
S288c_chr01	Xu_2009_ORFs	transcript	36544	37328	.	+	.	ID=ST0006;Name=YAL059W;end_confidence=bothEndsMapped;source=Manual;shares_5NFR_in_divergent_configuration_with=ST3642;shares_5NFR_in_tandem_with=NA;initiates_from_3NFR_of_and_opposite_strand_to=NA;initiates_from_3NFR_of_and_same_strand_to=ST0005
S288c_chr01	Xu_2009_ORFs	transcript	37408	39032	.	+	.	ID=ST0007;Name=YAL058W;end_confidence=bothEndsMapped;source=Manual;shares_5NFR_in_divergent_configuration_with=NA;shares_5NFR_in_tandem_with=NA;initiates_from_3NFR_of_and_opposite_strand_to=NA;initiates_from_3NFR_of_and_same_strand_to=ST0006
S288c_chr01	Xu_2009_ORFs	transcript	39216	41968	.	+	.	ID=ST0008;Name=YAL056W;end_confidence=bothEndsMapped;source=Manual;shares_5NFR_in_divergent_configuration_with=NA;shares_5NFR_in_tandem_with=NA;initiates_from_3NFR_of_and_opposite_strand_to=NA;initiates_from_3NFR_of_and_same_strand_to=NA
S288c_chr01	Xu_2009_ORFs	transcript	42160	42832	.	+	.	ID=ST0009;Name=YAL055W;end_confidence=bothEndsMapped;source=Manual;shares_5NFR_in_divergent_configuration_with=NA;shares_5NFR_in_tandem_with=NA;initiates_from_3NFR_of_and_opposite_strand_to=NA;initiates_from_3NFR_of_and_same_strand_to=NA
S288c_chr01	Xu_2009_SUTs	transcript	43440	45328	.	+	.	ID=ST0010;Name=SUT002;end_confidence=bothEndsMapped;source=Manual;shares_5NFR_in_divergent_configuration_with=NA;shares_5NFR_in_tandem_with=NA;initiates_from_3NFR_of_and_opposite_strand_to=NA;initiates_from_3NFR_of_and_same_strand_to=NA;sense_antisense_pair_with=ST3643,ST3644;expr_in_YPE/YPD=-1.3842262100434;expr_in_YPGal/YPD=-0.584090896952045;expr_of_SUT_in_sense_antisense_pair_in_YPE/YPD=2.624…
S288c_chr01	Xu_2009_ORFs	transcript	45760	48304	.	+	.	ID=ST0011;Name=YAL053W;end_confidence=bothEndsMapped;source=Manual;shares_5NFR_in_divergent_configuration_with=NA;shares_5NFR_in_tandem_with=NA;initiates_from_3NFR_of_and_opposite_strand_to=NA;initiates_from_3NFR_of_and_same_strand_to=NA
S288c_chr01	Xu_2009_ORFs	transcript	48512	51798	.	+	.	ID=ST0012;Name=YAL051W;end_confidence=bothEndsMapped;source=Manual;shares_5NFR_in_divergent_configuration_with=NA;shares_5NFR_in_tandem_with=NA;initiates_from_3NFR_of_and_opposite_strand_to=NA;initiates_from_3NFR_of_and_same_strand_to=NA
S288c_chr01	Xu_2009_ORFs	transcript	57502	57958	.	+	.	ID=ST0013;Name=YAL044W-A;end_confidence=bothEndsMapped;source=Manual;shares_5NFR_in_divergent_configuration_with=NA;shares_5NFR_in_tandem_with=NA;initiates_from_3NFR_of_and_opposite_strand_to=NA;initiates_from_3NFR_of_and_same_strand_to=NA
S288c_chr01	Xu_2009_ORFs	transcript	61278	62646	.	+	.	ID=ST0014;Name=YAL042W;end_confidence=bothEndsMapped;source=Manual;shares_5NFR_in_divergent_configuration_with=ST3650;shares_5NFR_in_tandem_with=NA;initiates_from_3NFR_of_and_opposite_strand_to=NA;initiates_from_3NFR_of_and_same_strand_to=NA
S288c_chr01	Xu_2009_ORFs	transcript	62790	65606	.	+	.	ID=ST0015;Name=YAL041W;end_confidence=bothEndsMapped;source=Manual;shares_5NFR_in_divergent_configuration_with=NA;shares_5NFR_in_tandem_with=NA;initiates_from_3NFR_of_and_opposite_strand_to=NA;initiates_from_3NFR_of_and_same_strand_to=ST0014
S288c_chr01	Xu_2009_SUTs	transcript	68718	69486	.	+	.	ID=ST0016;Name=SUT003;end_confidence=bothEndsMapped;source=Manual;shares_5NFR_in_divergent_configuration_with=NA;shares_5NFR_in_tandem_with=NA;initiates_from_3NFR_of_and_opposite_strand_to=NA;initiates_from_3NFR_of_and_same_strand_to=NA;sense_antisense_pair_with=ST3653;expr_in_YPE/YPD=0.095038938745624;expr_in_YPGal/YPD=-0.512291652157053;expr_of_SUT_in_sense_antisense_pair_in_YPE/YPD=-0.18974891…
S288c_chr01	Xu_2009_ORFs	transcript	71678	73446	.	+	.	ID=ST0017;Name=YAL038W;end_confidence=bothEndsMapped;source=Manual;shares_5NFR_in_divergent_configuration_with=NA;shares_5NFR_in_tandem_with=NA;initiates_from_3NFR_of_and_opposite_strand_to=NA;initiates_from_3NFR_of_and_same_strand_to=NA
S288c_chr01	Xu_2009_ORFs	transcript	73934	74958	.	+	.	ID=ST0018;Name=YAL037W;end_confidence=bothEndsMapped;source=Manual;shares_5NFR_in_divergent_configuration_with=NA;shares_5NFR_in_tandem_with=NA;initiates_from_3NFR_of_and_opposite_strand_to=NA;initiates_from_3NFR_of_and_same_strand_to=NA
S288c_chr01	Xu_2009_ORFs	transcript	76382	79534	.	+	.	ID=ST0019;Name=YAL035W;end_confidence=bothEndsMapped;source=Manual;shares_5NFR_in_divergent_configuration_with=ST3654;shares_5NFR_in_tandem_with=NA;initiates_from_3NFR_of_and_opposite_strand_to=NA;initiates_from_3NFR_of_and_same_strand_to=NA
S288c_chr01	Xu_2009_ORFs	transcript	79694	80646	.	+	.	ID=ST0020;Name=YAL034W-A;end_confidence=bothEndsMapped;source=Manual;shares_5NFR_in_divergent_configuration_with=NA;shares_5NFR_in_tandem_with=NA;initiates_from_3NFR_of_and_opposite_strand_to=NA;initiates_from_3NFR_of_and_same_strand_to=NA
S288c_chr01	Xu_2009_ORFs	transcript	82694	83310	.	+	.	ID=ST0021;Name=YAL033W;end_confidence=bothEndsMapped;source=Manual;shares_5NFR_in_divergent_configuration_with=ST3655;shares_5NFR_in_tandem_with=NA;initiates_from_3NFR_of_and_opposite_strand_to=NA;initiates_from_3NFR_of_and_same_strand_to=NA
S288c_chr01	Xu_2009_ORFs	transcript	87262	87782	.	+	.	ID=ST0022;Name=YAL030W;end_confidence=bothEndsMapped;source=Manual;shares_5NFR_in_divergent_configuration_with=ST3657;shares_5NFR_in_tandem_with=NA;initiates_from_3NFR_of_and_opposite_strand_to=NA;initiates_from_3NFR_of_and_same_strand_to=NA
S288c_chr01	Xu_2009_ORFs	transcript	92854	94486	.	+	.	ID=ST0023;Name=YAL028W;end_confidence=bothEndsMapped;source=Manual;shares_5NFR_in_divergent_configuration_with=ST3658;shares_5NFR_in_tandem_with=NA;initiates_from_3NFR_of_and_opposite_strand_to=NA;initiates_from_3NFR_of_and_same_strand_to=NA
S288c_chr01	Xu_2009_ORFs	transcript	94606	95542	.	+	.	ID=ST0024;Name=YAL027W;end_confidence=bothEndsMapped;source=Manual;shares_5NFR_in_divergent_configuration_with=NA;shares_5NFR_in_tandem_with=NA;initiates_from_3NFR_of_and_opposite_strand_to=NA;initiates_from_3NFR_of_and_same_strand_to=NA
S288c_chr01	Xu_2009_other	transcript	114814	118390	.	+	.	ID=ST0025;Name=YAL019W-A%2CYAL019W;Alias=YAL019W-A%2CFUN30;end_confidence=bothEndsMapped;source=Manual;Shares_5NFR_in_divergent_configuration_with=ST3665;Shares_5NFR_in_tandem_with=NA;Initiates_from_3NFR_of_and_opposite_strand_to=NA;Initiates_from_3NFR_of_and_same_strand_to=NA
S288c_chr01	Xu_2009_ORFs	transcript	119862	124446	.	+	.	ID=ST0026;Name=YAL017W;end_confidence=bothEndsMapped;source=Manual;shares_5NFR_in_divergent_configuration_with=NA;shares_5NFR_in_tandem_with=NA;initiates_from_3NFR_of_and_opposite_strand_to=NA;initiates_from_3NFR_of_and_same_strand_to=NA
S288c_chr01	Xu_2009_ORFs	transcript	124798	126862	.	+	.	ID=ST0027;Name=YAL016W;end_confidence=bothEndsMapped;source=Manual;shares_5NFR_in_divergent_configuration_with=NA;shares_5NFR_in_tandem_with=NA;initiates_from_3NFR_of_and_opposite_strand_to=NA;initiates_from_3NFR_of_and_same_strand_to=NA
S288c_chr01	Xu_2009_ORFs	transcript	129238	130564	.	+	.	ID=ST0028;Name=YAL013W;end_confidence=bothEndsMapped;source=Manual;shares_5NFR_in_divergent_configuration_with=ST3667;shares_5NFR_in_tandem_with=NA;initiates_from_3NFR_of_and_opposite_strand_to=NA;initiates_from_3NFR_of_and_same_strand_to=NA
S288c_chr01	Xu_2009_ORFs	transcript	130700	132084	.	+	.	ID=ST0029;Name=YAL012W;end_confidence=bothEndsMapped;source=Manual;shares_5NFR_in_divergent_configuration_with=NA;shares_5NFR_in_tandem_with=NA;initiates_from_3NFR_of_and_opposite_strand_to=NA;initiates_from_3NFR_of_and_same_strand_to=ST0028
S288c_chr01	Xu_2009_ORFs	transcript	132196	134108	.	+	.	ID=ST0030;Name=YAL011W;end_confidence=bothEndsMapped;source=Manual;shares_5NFR_in_divergent_configuration_with=NA;shares_5NFR_in_tandem_with=NA;initiates_from_3NFR_of_and_opposite_strand_to=NA;initiates_from_3NFR_of_and_same_strand_to=NA
S288c_chr01	Xu_2009_ORFs	transcript	135821	136701	.	+	.	ID=ST0031;Name=YAL009W;end_confidence=bothEndsMapped;source=Manual;shares_5NFR_in_divergent_configuration_with=NA;shares_5NFR_in_tandem_with=NA;initiates_from_3NFR_of_and_opposite_strand_to=NA;initiates_from_3NFR_of_and_same_strand_to=NA
S288c_chr01	Xu_2009_ORFs	transcript	136861	137637	.	+	.	ID=ST0032;Name=YAL008W;end_confidence=bothEndsMapped;source=Manual;shares_5NFR_in_divergent_configuration_with=NA;shares_5NFR_in_tandem_with=NA;initiates_from_3NFR_of_and_opposite_strand_to=NA;initiates_from_3NFR_of_and_same_strand_to=NA
S288c_chr01	Xu_2009_CUTs	transcript	138605	138829	.	+	.	ID=ST0033;Name=CUT002;end_confidence=bothEndsMapped;source=Automatic;shares_5NFR_in_divergent_configuration_with=ST3669;shares_5NFR_in_tandem_with=NA;initiates_from_3NFR_of_and_opposite_strand_to=NA;initiates_from_3NFR_of_and_same_strand_to=NA
S288c_chr01	Xu_2009_ORFs	transcript	142125	143437	.	+	.	ID=ST0034;Name=YAL003W%2CsnR18;end_confidence=bothEndsMapped;source=Manual;shares_5NFR_in_divergent_configuration_with=ST3670;shares_5NFR_in_tandem_with=NA;initiates_from_3NFR_of_and_opposite_strand_to=NA;initiates_from_3NFR_of_and_same_strand_to=NA
S288c_chr01	Xu_2009_CUTs	transcript	143437	143597	.	+	.	ID=ST0035;Name=CUT003;end_confidence=mappedNone;source=Automatic;shares_5NFR_in_divergent_configuration_with=NA;shares_5NFR_in_tandem_with=NA;initiates_from_3NFR_of_and_opposite_strand_to=NA;initiates_from_3NFR_of_and_same_strand_to=NA
S288c_chr01	Xu_2009_ORFs	transcript	143597	147597	.	+	.	ID=ST0036;Name=YAL002W;end_confidence=bothEndsMapped;source=Manual;shares_5NFR_in_divergent_configuration_with=NA;shares_5NFR_in_tandem_with=NA;initiates_from_3NFR_of_and_opposite_strand_to=NA;initiates_from_3NFR_of_and_same_strand_to=NA
S288c_chr01	Xu_2009_ORFs	transcript	152213	153989	.	+	.	ID=ST0037;Name=YAR002W;end_confidence=bothEndsMapped;source=Manual;shares_5NFR_in_divergent_configuration_with=ST3672;shares_5NFR_in_tandem_with=NA;initiates_from_3NFR_of_and_opposite_strand_to=NA;initiates_from_3NFR_of_and_same_strand_to=NA
S288c_chr01	Xu_2009_ORFs	transcript	154933	156805	.	+	.	ID=ST0038;Name=YAR003W;end_confidence=bothEndsMapped;source=Manual;shares_5NFR_in_divergent_configuration_with=ST3673;shares_5NFR_in_tandem_with=NA;initiates_from_3NFR_of_and_opposite_strand_to=NA;initiates_from_3NFR_of_and_same_strand_to=NA
S288c_chr01	Xu_2009_ORFs	transcript	158861	159870	.	+	.	ID=ST0039;Name=YAR008W;end_confidence=bothEndsMapped;source=Manual;shares_5NFR_in_divergent_configuration_with=ST3674;shares_5NFR_in_tandem_with=NA;initiates_from_3NFR_of_and_opposite_strand_to=NA;initiates_from_3NFR_of_and_same_strand_to=NA
S288c_chr01	Xu_2009_ORFs	transcript	169260	170484	.	+	.	ID=ST0040;Name=YAR015W;end_confidence=bothEndsMapped;source=Manual;shares_5NFR_in_divergent_configuration_with=NA;shares_5NFR_in_tandem_with=NA;initiates_from_3NFR_of_and_opposite_strand_to=NA;initiates_from_3NFR_of_and_same_strand_to=NA
S288c_chr01	Xu_2009_CUTs	transcript	170500	172449	.	+	.	ID=ST0041;Name=CUT004;end_confidence=bothEndsMapped;source=Automatic;shares_5NFR_in_divergent_configuration_with=NA;shares_5NFR_in_tandem_with=NA;initiates_from_3NFR_of_and_opposite_strand_to=NA;initiates_from_3NFR_of_and_same_strand_to=NA
S288c_chr01	Xu_2009_other	transcript	175305	176225	.	+	.	ID=ST0042;Name=YAR019W-A;Alias=YAR019W-A;end_confidence=bothEndsMapped;source=Manual;Shares_5NFR_in_divergent_configuration_with=NA;Shares_5NFR_in_tandem_with=NA;Initiates_from_3NFR_of_and_opposite_strand_to=NA;Initiates_from_3NFR_of_and_same_strand_to=NA
S288c_chr01	Xu_2009_CUTs	transcript	180257	180513	.	+	.	ID=ST0043;Name=CUT005;end_confidence=bothEndsMapped;source=Automatic;shares_5NFR_in_divergent_configuration_with=NA;shares_5NFR_in_tandem_with=NA;initiates_from_3NFR_of_and_opposite_strand_to=NA;initiates_from_3NFR_of_and_same_strand_to=NA
S288c_chr01	Xu_2009_ORFs	transcript	184837	186741	.	+	.	ID=ST0044;Name=YAR028W%2CYAR029W;end_confidence=bothEndsMapped;source=Manual;shares_5NFR_in_divergent_configuration_with=NA;shares_5NFR_in_tandem_with=NA;initiates_from_3NFR_of_and_opposite_strand_to=NA;initiates_from_3NFR_of_and_same_strand_to=NA
S288c_chr01	Xu_2009_ORFs	transcript	189997	192397	.	+	.	ID=ST0045;Name=YAR035W;end_confidence=bothEndsMapped;source=Manual;shares_5NFR_in_divergent_configuration_with=NA;shares_5NFR_in_tandem_with=NA;initiates_from_3NFR_of_and_opposite_strand_to=NA;initiates_from_3NFR_of_and_same_strand_to=NA
S288c_chr01	Xu_2009_ORFs	transcript	192589	196261	.	+	.	ID=ST0046;Name=YAR042W;end_confidence=bothEndsMapped;source=Manual;shares_5NFR_in_divergent_configuration_with=NA;shares_5NFR_in_tandem_with=NA;initiates_from_3NFR_of_and_opposite_strand_to=NA;initiates_from_3NFR_of_and_same_strand_to=NA
S288c_chr01	Xu_2009_SUTs	transcript	198781	199902	.	+	.	ID=ST0047;Name=SUT004;end_confidence=bothEndsMapped;source=Manual;shares_5NFR_in_divergent_configuration_with=NA;shares_5NFR_in_tandem_with=NA;initiates_from_3NFR_of_and_opposite_strand_to=NA;initiates_from_3NFR_of_and_same_strand_to=NA;sense_antisense_pair_with=NA;expr_in_YPE/YPD=NA;expr_in_YPGal/YPD=NA;expr_of_SUT_in_sense_antisense_pair_in_YPE/YPD=NA;expr_of_SUT_in_sense_antisense_pair_in_YPGa…
S288c_chr02	Xu_2009_ORFs	transcript	9821	10565	.	-	.	ID=ST3680;Name=YBL107C;end_confidence=bothEndsMapped;source=Manual;shares_5NFR_in_divergent_configuration_with=NA;shares_5NFR_in_tandem_with=NA;initiates_from_3NFR_of_and_opposite_strand_to=NA;initiates_from_3NFR_of_and_same_strand_to=NA
S288c_chr02	Xu_2009_ORFs	transcript	10869	13917	.	-	.	ID=ST3681;Name=YBL106C;end_confidence=bothEndsMapped;source=Manual;shares_5NFR_in_divergent_configuration_with=NA;shares_5NFR_in_tandem_with=NA;initiates_from_3NFR_of_and_opposite_strand_to=NA;initiates_from_3NFR_of_and_same_strand_to=NA
S288c_chr02	Xu_2009_ORFs	transcript	14149	17965	.	-	.	ID=ST3682;Name=YBL105C;end_confidence=bothEndsMapped;source=Manual;shares_5NFR_in_divergent_configuration_with=NA;shares_5NFR_in_tandem_with=NA;initiates_from_3NFR_of_and_opposite_strand_to=NA;initiates_from_3NFR_of_and_same_strand_to=ST3683
S288c_chr02	Xu_2009_ORFs	transcript	18085	21309	.	-	.	ID=ST3683;Name=YBL104C;end_confidence=bothEndsMapped;source=Manual;shares_5NFR_in_divergent_configuration_with=NA;shares_5NFR_in_tandem_with=NA;initiates_from_3NFR_of_and_opposite_strand_to=NA;initiates_from_3NFR_of_and_same_strand_to=NA
S288c_chr02	Xu_2009_ORFs	transcript	21854	23798	.	-	.	ID=ST3684;Name=YBL103C;end_confidence=bothEndsMapped;source=Manual;shares_5NFR_in_divergent_configuration_with=ST0048;shares_5NFR_in_tandem_with=NA;initiates_from_3NFR_of_and_opposite_strand_to=NA;initiates_from_3NFR_of_and_same_strand_to=NA
S288c_chr02	Xu_2009_ORFs	transcript	24949	28605	.	-	.	ID=ST3685;Name=YBL101C;end_confidence=bothEndsMapped;source=Manual;shares_5NFR_in_divergent_configuration_with=NA;shares_5NFR_in_tandem_with=NA;initiates_from_3NFR_of_and_opposite_strand_to=NA;initiates_from_3NFR_of_and_same_strand_to=NA
S288c_chr02	Xu_2009_CUTs	transcript	42576	43104	.	-	.	ID=ST3686;Name=CUT443;end_confidence=bothEndsMapped;source=Automatic;shares_5NFR_in_divergent_configuration_with=ST0052;shares_5NFR_in_tandem_with=NA;initiates_from_3NFR_of_and_opposite_strand_to=ST0051;initiates_from_3NFR_of_and_same_strand_to=NA
S288c_chr02	Xu_2009_ORFs	transcript	44120	45016	.	-	.	ID=ST3687;Name=YBL093C;end_confidence=bothEndsMapped;source=Manual;shares_5NFR_in_divergent_configuration_with=ST0053;shares_5NFR_in_tandem_with=ST3688;initiates_from_3NFR_of_and_opposite_strand_to=NA;initiates_from_3NFR_of_and_same_strand_to=NA
S288c_chr02	Xu_2009_SUTs	transcript	45288	45464	.	-	.	ID=ST3688;Name=SUT437;end_confidence=bothEndsMapped;source=Manual;shares_5NFR_in_divergent_configuration_with=ST0053;shares_5NFR_in_tandem_with=ST3687;initiates_from_3NFR_of_and_opposite_strand_to=NA;initiates_from_3NFR_of_and_same_strand_to=NA;sense_antisense_pair_with=NA;expr_in_YPE/YPD=0.789078480272336;expr_in_YPGal/YPD=-0.55387264597228;expr_of_SUT_in_sense_antisense_pair_in_YPE/YPD=NA;expr_…
S288c_chr02	Xu_2009_ORFs	transcript	46528	47176	.	-	.	ID=ST3689;Name=YBL091C-A;end_confidence=bothEndsMapped;source=Manual;shares_5NFR_in_divergent_configuration_with=NA;shares_5NFR_in_tandem_with=NA;initiates_from_3NFR_of_and_opposite_strand_to=NA;initiates_from_3NFR_of_and_same_strand_to=ST3690
S288c_chr02	Xu_2009_ORFs	transcript	47216	48672	.	-	.	ID=ST3690;Name=YBL091C;end_confidence=bothEndsMapped;source=Manual;shares_5NFR_in_divergent_configuration_with=ST0055;shares_5NFR_in_tandem_with=NA;initiates_from_3NFR_of_and_opposite_strand_to=NA;initiates_from_3NFR_of_and_same_strand_to=NA
S288c_chr02	Xu_2009_ORFs	transcript	50912	59649	.	-	.	ID=ST3691;Name=YBL088C;end_confidence=bothEndsMapped;source=Manual;shares_5NFR_in_divergent_configuration_with=NA;shares_5NFR_in_tandem_with=NA;initiates_from_3NFR_of_and_opposite_strand_to=NA;initiates_from_3NFR_of_and_same_strand_to=ST3692
S288c_chr02	Xu_2009_ORFs	transcript	59729	60849	.	-	.	ID=ST3692;Name=YBL087C;end_confidence=bothEndsMapped;source=Manual;shares_5NFR_in_divergent_configuration_with=NA;shares_5NFR_in_tandem_with=NA;initiates_from_3NFR_of_and_opposite_strand_to=NA;initiates_from_3NFR_of_and_same_strand_to=NA
S288c_chr02	Xu_2009_ORFs	transcript	61216	62768	.	-	.	ID=ST3693;Name=YBL086C;end_confidence=bothEndsMapped;source=Manual;shares_5NFR_in_divergent_configuration_with=NA;shares_5NFR_in_tandem_with=NA;initiates_from_3NFR_of_and_opposite_strand_to=NA;initiates_from_3NFR_of_and_same_strand_to=NA
S288c_chr02	Xu_2009_ORFs	transcript	67040	69568	.	-	.	ID=ST3694;Name=YBL084C;end_confidence=bothEndsMapped;source=Manual;shares_5NFR_in_divergent_configuration_with=NA;shares_5NFR_in_tandem_with=NA;initiates_from_3NFR_of_and_opposite_strand_to=NA;initiates_from_3NFR_of_and_same_strand_to=ST3695
S288c_chr02	Xu_2009_ORFs	transcript	69664	71184	.	-	.	ID=ST3695;Name=YBL083C%2CYBL082C;end_confidence=bothEndsMapped;source=Manual;shares_5NFR_in_divergent_configuration_with=NA;shares_5NFR_in_tandem_with=NA;initiates_from_3NFR_of_and_opposite_strand_to=NA;initiates_from_3NFR_of_and_same_strand_to=NA
S288c_chr02	Xu_2009_ORFs	transcript	73048	74744	.	-	.	ID=ST3696;Name=YBL080C;end_confidence=bothEndsMapped;source=Manual;shares_5NFR_in_divergent_configuration_with=NA;shares_5NFR_in_tandem_with=NA;initiates_from_3NFR_of_and_opposite_strand_to=NA;initiates_from_3NFR_of_and_same_strand_to=NA
S288c_chr02	Xu_2009_ORFs	transcript	79904	80767	.	-	.	ID=ST3697;Name=YBL078C;end_confidence=bothEndsMapped;source=Manual;shares_5NFR_in_divergent_configuration_with=NA;shares_5NFR_in_tandem_with=NA;initiates_from_3NFR_of_and_opposite_strand_to=NA;initiates_from_3NFR_of_and_same_strand_to=NA
S288c_chr02	Xu_2009_ORFs	transcript	80943	84303	.	-	.	ID=ST3698;Name=YBL076C;end_confidence=bothEndsMapped;source=Manual;shares_5NFR_in_divergent_configuration_with=NA;shares_5NFR_in_tandem_with=NA;initiates_from_3NFR_of_and_opposite_strand_to=NA;initiates_from_3NFR_of_and_same_strand_to=NA
S288c_chr02	Xu_2009_ORFs	transcript	84431	87831	.	-	.	ID=ST3699;Name=YBL075C%2CYBL074C;end_confidence=bothEndsMapped;source=Manual;shares_5NFR_in_divergent_configuration_with=NA;shares_5NFR_in_tandem_with=NA;initiates_from_3NFR_of_and_opposite_strand_to=NA;initiates_from_3NFR_of_and_same_strand_to=NA
S288c_chr02	Xu_2009_other	transcript	88367	89503	.	-	.	ID=ST3700;Name=YBL072C%2CYBL071C-B;Alias=RPS8A%2CYBL071C-B;end_confidence=bothEndsMapped;source=Manual;Shares_5NFR_in_divergent_configuration_with=ST0061;Shares_5NFR_in_tandem_with=NA;Initiates_from_3NFR_of_and_opposite_strand_to=NA;Initiates_from_3NFR_of_and_same_strand_to=NA
S288c_chr02	Xu_2009_ORFs	transcript	93604	96164	.	-	.	ID=ST3701;Name=YBL067C;end_confidence=bothEndsMapped;source=Manual;shares_5NFR_in_divergent_configuration_with=NA;shares_5NFR_in_tandem_with=NA;initiates_from_3NFR_of_and_opposite_strand_to=NA;initiates_from_3NFR_of_and_same_strand_to=NA
S288c_chr02	Xu_2009_ORFs	transcript	96444	100169	.	-	.	ID=ST3702;Name=YBL066C;end_confidence=bothEndsMapped;source=Manual;shares_5NFR_in_divergent_configuration_with=NA;shares_5NFR_in_tandem_with=NA;initiates_from_3NFR_of_and_opposite_strand_to=NA;initiates_from_3NFR_of_and_same_strand_to=ST3703
S288c_chr02	Xu_2009_ORFs	transcript	100321	101217	.	-	.	ID=ST3703;Name=YBL064C;end_confidence=bothEndsMapped;source=Manual;shares_5NFR_in_divergent_configuration_with=NA;shares_5NFR_in_tandem_with=NA;initiates_from_3NFR_of_and_opposite_strand_to=NA;initiates_from_3NFR_of_and_same_strand_to=NA
S288c_chr02	Xu_2009_ORFs	transcript	105225	107513	.	-	.	ID=ST3704;Name=YBL061C;end_confidence=bothEndsMapped;source=Manual;shares_5NFR_in_divergent_configuration_with=ST0066;shares_5NFR_in_tandem_with=NA;initiates_from_3NFR_of_and_opposite_strand_to=NA;initiates_from_3NFR_of_and_same_strand_to=NA
S288c_chr02	Xu_2009_ORFs	transcript	109961	110569	.	-	.	ID=ST3705;Name=YBL059C-A;end_confidence=bothEndsMapped;source=Manual;shares_5NFR_in_divergent_configuration_with=NA;shares_5NFR_in_tandem_with=NA;initiates_from_3NFR_of_and_opposite_strand_to=NA;initiates_from_3NFR_of_and_same_strand_to=NA
S288c_chr02	Xu_2009_ORFs	transcript	112737	113448	.	-	.	ID=ST3706;Name=YBL057C;end_confidence=bothEndsMapped;source=Manual;shares_5NFR_in_divergent_configuration_with=ST0069;shares_5NFR_in_tandem_with=NA;initiates_from_3NFR_of_and_opposite_strand_to=NA;initiates_from_3NFR_of_and_same_strand_to=NA
S288c_chr02	Xu_2009_ORFs	transcript	115488	117216	.	-	.	ID=ST3707;Name=YBL055C;end_confidence=bothEndsMapped;source=Manual;shares_5NFR_in_divergent_configuration_with=NA;shares_5NFR_in_tandem_with=NA;initiates_from_3NFR_of_and_opposite_strand_to=NA;initiates_from_3NFR_of_and_same_strand_to=NA
S288c_chr02	Xu_2009_ORFs	transcript	119368	122136	.	-	.	ID=ST3708;Name=YBL052C;end_confidence=bothEndsMapped;source=Manual;shares_5NFR_in_divergent_configuration_with=NA;shares_5NFR_in_tandem_with=NA;initiates_from_3NFR_of_and_opposite_strand_to=NA;initiates_from_3NFR_of_and_same_strand_to=NA
S288c_chr02	Xu_2009_ORFs	transcript	122344	124840	.	-	.	ID=ST3709;Name=YBL051C;end_confidence=bothEndsMapped;source=Manual;shares_5NFR_in_divergent_configuration_with=ST0071;shares_5NFR_in_tandem_with=NA;initiates_from_3NFR_of_and_opposite_strand_to=NA;initiates_from_3NFR_of_and_same_strand_to=NA
S288c_chr02	Xu_2009_SUTs	transcript	126208	127560	.	-	.	ID=ST3710;Name=SUT438;end_confidence=bothEndsMapped;source=Manual;shares_5NFR_in_divergent_configuration_with=NA;shares_5NFR_in_tandem_with=NA;initiates_from_3NFR_of_and_opposite_strand_to=NA;initiates_from_3NFR_of_and_same_strand_to=NA;sense_antisense_pair_with=ST0072;expr_in_YPE/YPD=-1.37924370598398;expr_in_YPGal/YPD=-0.144950672502458;expr_of_SUT_in_sense_antisense_pair_in_YPE/YPD=2.393717732…
S288c_chr02	Xu_2009_ORFs	transcript	127632	132216	.	-	.	ID=ST3711;Name=YBL047C;end_confidence=bothEndsMapped;source=Manual;shares_5NFR_in_divergent_configuration_with=ST0073;shares_5NFR_in_tandem_with=NA;initiates_from_3NFR_of_and_opposite_strand_to=NA;initiates_from_3NFR_of_and_same_strand_to=NA
S288c_chr02	Xu_2009_ORFs	transcript	133856	135808	.	-	.	ID=ST3712;Name=YBL045C;end_confidence=bothEndsMapped;source=Manual;shares_5NFR_in_divergent_configuration_with=NA;shares_5NFR_in_tandem_with=NA;initiates_from_3NFR_of_and_opposite_strand_to=NA;initiates_from_3NFR_of_and_same_strand_to=NA
S288c_chr02	Xu_2009_ORFs	transcript	138160	140336	.	-	.	ID=ST3713;Name=YBL042C;end_confidence=bothEndsMapped;source=Manual;shares_5NFR_in_divergent_configuration_with=NA;shares_5NFR_in_tandem_with=NA;initiates_from_3NFR_of_and_opposite_strand_to=NA;initiates_from_3NFR_of_and_same_strand_to=NA
S288c_chr02	Xu_2009_ORFs	transcript	142008	142920	.	-	.	ID=ST3714;Name=YBL040C;end_confidence=bothEndsMapped;source=Manual;shares_5NFR_in_divergent_configuration_with=NA;shares_5NFR_in_tandem_with=NA;initiates_from_3NFR_of_and_opposite_strand_to=NA;initiates_from_3NFR_of_and_same_strand_to=NA
S288c_chr02	Xu_2009_ORFs	transcript	143856	145808	.	-	.	ID=ST3715;Name=YBL039C%2CYBL039C-A;end_confidence=bothEndsMapped;source=Manual;shares_5NFR_in_divergent_configuration_with=ST0077;shares_5NFR_in_tandem_with=NA;initiates_from_3NFR_of_and_opposite_strand_to=NA;initiates_from_3NFR_of_and_same_strand_to=NA
S288c_chr02	Xu_2009_CUTs	transcript	146720	146968	.	-	.	ID=ST3716;Name=CUT444;end_confidence=bothEndsMapped;source=Automatic;shares_5NFR_in_divergent_configuration_with=ST0078;shares_5NFR_in_tandem_with=NA;initiates_from_3NFR_of_and_opposite_strand_to=NA;initiates_from_3NFR_of_and_same_strand_to=NA
S288c_chr02	Xu_2009_ORFs	transcript	150328	151232	.	-	.	ID=ST3717;Name=YBL036C;end_confidence=bothEndsMapped;source=Manual;shares_5NFR_in_divergent_configuration_with=NA;shares_5NFR_in_tandem_with=NA;initiates_from_3NFR_of_and_opposite_strand_to=NA;initiates_from_3NFR_of_and_same_strand_to=NA
S288c_chr02	Xu_2009_ORFs	transcript	151232	153680	.	-	.	ID=ST3718;Name=YBL035C;end_confidence=mapped5;source=Manual;shares_5NFR_in_divergent_configuration_with=NA;shares_5NFR_in_tandem_with=NA;initiates_from_3NFR_of_and_opposite_strand_to=NA;initiates_from_3NFR_of_and_same_strand_to=ST3719
S288c_chr02	Xu_2009_ORFs	transcript	153736	158448	.	-	.	ID=ST3719;Name=YBL034C;end_confidence=bothEndsMapped;source=Manual;shares_5NFR_in_divergent_configuration_with=NA;shares_5NFR_in_tandem_with=NA;initiates_from_3NFR_of_and_opposite_strand_to=NA;initiates_from_3NFR_of_and_same_strand_to=ST3720
S288c_chr02	Xu_2009_ORFs	transcript	158568	159712	.	-	.	ID=ST3720;Name=YBL033C;end_confidence=bothEndsMapped;source=Manual;shares_5NFR_in_divergent_configuration_with=ST0079;shares_5NFR_in_tandem_with=NA;initiates_from_3NFR_of_and_opposite_strand_to=NA;initiates_from_3NFR_of_and_same_strand_to=NA
S288c_chr02	Xu_2009_ORFs	transcript	162768	164144	.	-	.	ID=ST3721;Name=YBL030C;end_confidence=bothEndsMapped;source=Manual;shares_5NFR_in_divergent_configuration_with=NA;shares_5NFR_in_tandem_with=NA;initiates_from_3NFR_of_and_opposite_strand_to=NA;initiates_from_3NFR_of_and_same_strand_to=NA
S288c_chr02	Xu_2009_ORFs	transcript	164488	164880	.	-	.	ID=ST3722;Name=YBL029C-A;end_confidence=bothEndsMapped;source=Manual;shares_5NFR_in_divergent_configuration_with=NA;shares_5NFR_in_tandem_with=NA;initiates_from_3NFR_of_and_opposite_strand_to=NA;initiates_from_3NFR_of_and_same_strand_to=NA
S288c_chr02	Xu_2009_SUTs	transcript	166136	166952	.	-	.	ID=ST3723;Name=SUT439;end_confidence=bothEndsMapped;source=Manual;shares_5NFR_in_divergent_configuration_with=NA;shares_5NFR_in_tandem_with=NA;initiates_from_3NFR_of_and_opposite_strand_to=NA;initiates_from_3NFR_of_and_same_strand_to=NA;sense_antisense_pair_with=ST0082;expr_in_YPE/YPD=0.251046842381535;expr_in_YPGal/YPD=0.718007849973554;expr_of_SUT_in_sense_antisense_pair_in_YPE/YPD=-0.135952786…
S288c_chr02	Xu_2009_ORFs	transcript	167360	167888	.	-	.	ID=ST3724;Name=YBL028C;end_confidence=bothEndsMapped;source=Manual;shares_5NFR_in_divergent_configuration_with=ST0083;shares_5NFR_in_tandem_with=NA;initiates_from_3NFR_of_and_opposite_strand_to=NA;initiates_from_3NFR_of_and_same_strand_to=NA
S288c_chr02	Xu_2009_SUTs	transcript	169376	169928	.	-	.	ID=ST3725;Name=SUT440;end_confidence=bothEndsMapped;source=Manual;shares_5NFR_in_divergent_configuration_with=NA;shares_5NFR_in_tandem_with=NA;initiates_from_3NFR_of_and_opposite_strand_to=NA;initiates_from_3NFR_of_and_same_strand_to=NA;sense_antisense_pair_with=ST0083;expr_in_YPE/YPD=-0.059065917532827;expr_in_YPGal/YPD=-0.299512170859325;expr_of_SUT_in_sense_antisense_pair_in_YPE/YPD=-1.5698486…
S288c_chr02	Xu_2009_SUTs	transcript	170104	170456	.	-	.	ID=ST3726;Name=SUT441;end_confidence=bothEndsMapped;source=Manual;shares_5NFR_in_divergent_configuration_with=ST0084;shares_5NFR_in_tandem_with=NA;initiates_from_3NFR_of_and_opposite_strand_to=NA;initiates_from_3NFR_of_and_same_strand_to=NA;sense_antisense_pair_with=NA;expr_in_YPE/YPD=0.219597590080833;expr_in_YPGal/YPD=-0.186300306158289;expr_of_SUT_in_sense_antisense_pair_in_YPE/YPD=NA;expr_of_…
S288c_chr02	Xu_2009_ORFs	transcript	174936	177608	.	-	.	ID=ST3727;Name=YBL023C;end_confidence=bothEndsMapped;source=Manual;shares_5NFR_in_divergent_configuration_with=NA;shares_5NFR_in_tandem_with=NA;initiates_from_3NFR_of_and_opposite_strand_to=NA;initiates_from_3NFR_of_and_same_strand_to=ST3728
S288c_chr02	Xu_2009_ORFs	transcript	177792	181408	.	-	.	ID=ST3728;Name=YBL022C;end_confidence=bothEndsMapped;source=Manual;shares_5NFR_in_divergent_configuration_with=NA;shares_5NFR_in_tandem_with=NA;initiates_from_3NFR_of_and_opposite_strand_to=NA;initiates_from_3NFR_of_and_same_strand_to=NA
S288c_chr02	Xu_2009_ORFs	transcript	181504	182144	.	-	.	ID=ST3729;Name=YBL021C;end_confidence=bothEndsMapped;source=Manual;shares_5NFR_in_divergent_configuration_with=ST0087;shares_5NFR_in_tandem_with=NA;initiates_from_3NFR_of_and_opposite_strand_to=NA;initiates_from_3NFR_of_and_same_strand_to=NA
S288c_chr02	Xu_2009_ORFs	transcript	185904	186528	.	-	.	ID=ST3730;Name=YBL018C;end_confidence=bothEndsMapped;source=Manual;shares_5NFR_in_divergent_configuration_with=NA;shares_5NFR_in_tandem_with=NA;initiates_from_3NFR_of_and_opposite_strand_to=NA;initiates_from_3NFR_of_and_same_strand_to=NA
S288c_chr02	Xu_2009_ORFs	transcript	186776	191792	.	-	.	ID=ST3731;Name=YBL017C;end_confidence=bothEndsMapped;source=Manual;shares_5NFR_in_divergent_configuration_with=ST0089;shares_5NFR_in_tandem_with=NA;initiates_from_3NFR_of_and_opposite_strand_to=NA;initiates_from_3NFR_of_and_same_strand_to=NA
S288c_chr02	Xu_2009_ORFs	transcript	198928	201784	.	-	.	ID=ST3732;Name=YBL014C;end_confidence=bothEndsMapped;source=Manual;shares_5NFR_in_divergent_configuration_with=ST0092;shares_5NFR_in_tandem_with=NA;initiates_from_3NFR_of_and_opposite_strand_to=NA;initiates_from_3NFR_of_and_same_strand_to=NA
S288c_chr02	Xu_2009_ORFs	transcript	205857	206969	.	-	.	ID=ST3733;Name=YBL010C;end_confidence=bothEndsMapped;source=Manual;shares_5NFR_in_divergent_configuration_with=ST0094;shares_5NFR_in_tandem_with=NA;initiates_from_3NFR_of_and_opposite_strand_to=NA;initiates_from_3NFR_of_and_same_strand_to=NA
S288c_chr02	Xu_2009_ORFs	transcript	212473	216473	.	-	.	ID=ST3734;Name=YBL007C;end_confidence=mapped3;source=Manual;shares_5NFR_in_divergent_configuration_with=NA;shares_5NFR_in_tandem_with=NA;initiates_from_3NFR_of_and_opposite_strand_to=NA;initiates_from_3NFR_of_and_same_strand_to=NA
S288c_chr02	Xu_2009_ORFs	transcript	216473	217161	.	-	.	ID=ST3735;Name=YBL006C;end_confidence=mapped5;source=Manual;shares_5NFR_in_divergent_configuration_with=NA;shares_5NFR_in_tandem_with=NA;initiates_from_3NFR_of_and_opposite_strand_to=NA;initiates_from_3NFR_of_and_same_strand_to=NA
S288c_chr02	Xu_2009_ORFs	transcript	235089	235849	.	-	.	ID=ST3736;Name=YBL003C;end_confidence=bothEndsMapped;source=Manual;shares_5NFR_in_divergent_configuration_with=NA;shares_5NFR_in_tandem_with=NA;initiates_from_3NFR_of_and_opposite_strand_to=NA;initiates_from_3NFR_of_and_same_strand_to=NA
S288c_chr02	Xu_2009_SUTs	transcript	235897	236217	.	-	.	ID=ST3737;Name=SUT442;end_confidence=bothEndsMapped;source=Manual;shares_5NFR_in_divergent_configuration_with=ST0099;shares_5NFR_in_tandem_with=NA;initiates_from_3NFR_of_and_opposite_strand_to=NA;initiates_from_3NFR_of_and_same_strand_to=NA;sense_antisense_pair_with=NA;expr_in_YPE/YPD=-1.17270647096512;expr_in_YPGal/YPD=-0.775683567511323;expr_of_SUT_in_sense_antisense_pair_in_YPE/YPD=-0.34224502…
S288c_chr02	Xu_2009_ORFs	transcript	236905	237650	.	-	.	ID=ST3738;Name=YBL001C;end_confidence=bothEndsMapped;source=Manual;shares_5NFR_in_divergent_configuration_with=NA;shares_5NFR_in_tandem_with=NA;initiates_from_3NFR_of_and_opposite_strand_to=NA;initiates_from_3NFR_of_and_same_strand_to=NA
S288c_chr02	Xu_2009_ORFs	transcript	238794	241410	.	-	.	ID=ST3739;Name=YBR001C;end_confidence=bothEndsMapped;source=Manual;shares_5NFR_in_divergent_configuration_with=NA;shares_5NFR_in_tandem_with=NA;initiates_from_3NFR_of_and_opposite_strand_to=NA;initiates_from_3NFR_of_and_same_strand_to=NA
S288c_chr02	Xu_2009_ORFs	transcript	241498	242602	.	-	.	ID=ST3740;Name=YBR002C;end_confidence=bothEndsMapped;source=Manual;shares_5NFR_in_divergent_configuration_with=ST0103;shares_5NFR_in_tandem_with=NA;initiates_from_3NFR_of_and_opposite_strand_to=NA;initiates_from_3NFR_of_and_same_strand_to=NA
S288c_chr02	Xu_2009_ORFs	transcript	244290	245706	.	-	.	ID=ST3741;Name=YBR004C;end_confidence=bothEndsMapped;source=Manual;shares_5NFR_in_divergent_configuration_with=ST0104;shares_5NFR_in_tandem_with=NA;initiates_from_3NFR_of_and_opposite_strand_to=NA;initiates_from_3NFR_of_and_same_strand_to=NA
S288c_chr02	Xu_2009_SUTs	transcript	246810	248538	.	-	.	ID=ST3742;Name=SUT443;end_confidence=bothEndsMapped;source=Manual;shares_5NFR_in_divergent_configuration_with=NA;shares_5NFR_in_tandem_with=NA;initiates_from_3NFR_of_and_opposite_strand_to=ST0105;initiates_from_3NFR_of_and_same_strand_to=NA;sense_antisense_pair_with=NA;expr_in_YPE/YPD=-1.59224585229617;expr_in_YPGal/YPD=-0.582974987013874;expr_of_SUT_in_sense_antisense_pair_in_YPE/YPD=0.506489739…
S288c_chr02	Xu_2009_ORFs	transcript	248602	251099	.	-	.	ID=ST3743;Name=YBR007C;end_confidence=bothEndsMapped;source=Manual;shares_5NFR_in_divergent_configuration_with=NA;shares_5NFR_in_tandem_with=NA;initiates_from_3NFR_of_and_opposite_strand_to=NA;initiates_from_3NFR_of_and_same_strand_to=NA
S288c_chr02	Xu_2009_ORFs	transcript	252419	255198	.	-	.	ID=ST3744;Name=YBR008C;end_confidence=bothEndsMapped;source=Manual;shares_5NFR_in_divergent_configuration_with=NA;shares_5NFR_in_tandem_with=NA;initiates_from_3NFR_of_and_opposite_strand_to=NA;initiates_from_3NFR_of_and_same_strand_to=ST3745
S288c_chr02	Xu_2009_ORFs	transcript	255262	255742	.	-	.	ID=ST3745;Name=YBR009C;end_confidence=bothEndsMapped;source=Manual;shares_5NFR_in_divergent_configuration_with=NA;shares_5NFR_in_tandem_with=NA;initiates_from_3NFR_of_and_opposite_strand_to=NA;initiates_from_3NFR_of_and_same_strand_to=NA
S288c_chr02	Xu_2009_SUTs	transcript	255774	256278	.	-	.	ID=ST3746;Name=SUT444;end_confidence=bothEndsMapped;source=Manual;shares_5NFR_in_divergent_configuration_with=ST0109;shares_5NFR_in_tandem_with=NA;initiates_from_3NFR_of_and_opposite_strand_to=NA;initiates_from_3NFR_of_and_same_strand_to=NA;sense_antisense_pair_with=NA;expr_in_YPE/YPD=-0.814574920046337;expr_in_YPGal/YPD=0.173597999164277;expr_of_SUT_in_sense_antisense_pair_in_YPE/YPD=NA;expr_of_…
S288c_chr02	Xu_2009_ORFs	transcript	256902	258030	.	-	.	ID=ST3747;Name=YBR011C;end_confidence=bothEndsMapped;source=Manual;shares_5NFR_in_divergent_configuration_with=NA;shares_5NFR_in_tandem_with=NA;initiates_from_3NFR_of_and_opposite_strand_to=NA;initiates_from_3NFR_of_and_same_strand_to=NA
S288c_chr02	Xu_2009_ORFs	transcript	266443	267428	.	-	.	ID=ST3748;Name=YBR014C;end_confidence=bothEndsMapped;source=Manual;shares_5NFR_in_divergent_configuration_with=NA;shares_5NFR_in_tandem_with=NA;initiates_from_3NFR_of_and_opposite_strand_to=NA;initiates_from_3NFR_of_and_same_strand_to=NA
S288c_chr02	Xu_2009_ORFs	transcript	267588	269668	.	-	.	ID=ST3749;Name=YBR015C;end_confidence=bothEndsMapped;source=Manual;shares_5NFR_in_divergent_configuration_with=ST0110;shares_5NFR_in_tandem_with=NA;initiates_from_3NFR_of_and_opposite_strand_to=NA;initiates_from_3NFR_of_and_same_strand_to=NA
S288c_chr02	Xu_2009_ORFs	transcript	270684	273836	.	-	.	ID=ST3750;Name=YBR017C;end_confidence=bothEndsMapped;source=Manual;shares_5NFR_in_divergent_configuration_with=NA;shares_5NFR_in_tandem_with=NA;initiates_from_3NFR_of_and_opposite_strand_to=NA;initiates_from_3NFR_of_and_same_strand_to=NA
S288c_chr02	Xu_2009_ORFs	transcript	274180	278428	.	-	.	ID=ST3751;Name=YBR018C%2CYBR019C;end_confidence=bothEndsMapped;source=Manual;shares_5NFR_in_divergent_configuration_with=NA;shares_5NFR_in_tandem_with=NA;initiates_from_3NFR_of_and_opposite_strand_to=NA;initiates_from_3NFR_of_and_same_strand_to=NA
S288c_chr02	Xu_2009_CUTs	transcript	278428	280876	.	-	.	ID=ST3752;Name=CUT445;end_confidence=mapped5;source=Automatic;shares_5NFR_in_divergent_configuration_with=ST0114;shares_5NFR_in_tandem_with=NA;initiates_from_3NFR_of_and_opposite_strand_to=NA;initiates_from_3NFR_of_and_same_strand_to=NA
S288c_chr02	Xu_2009_ORFs	transcript	284244	288060	.	-	.	ID=ST3753;Name=YBR023C;end_confidence=bothEndsMapped;source=Manual;shares_5NFR_in_divergent_configuration_with=NA;shares_5NFR_in_tandem_with=NA;initiates_from_3NFR_of_and_opposite_strand_to=NA;initiates_from_3NFR_of_and_same_strand_to=NA
S288c_chr02	Xu_2009_ORFs	transcript	290388	292076	.	-	.	ID=ST3754;Name=YBR025C;end_confidence=bothEndsMapped;source=Manual;shares_5NFR_in_divergent_configuration_with=NA;shares_5NFR_in_tandem_with=NA;initiates_from_3NFR_of_and_opposite_strand_to=NA;initiates_from_3NFR_of_and_same_strand_to=NA
S288c_chr02	Xu_2009_other	transcript	292732	294116	.	-	.	ID=ST3755;Name=YBR026C%2CYBR027C;Alias=ETR1%2CYBR027C;end_confidence=bothEndsMapped;source=Manual;Shares_5NFR_in_divergent_configuration_with=NA;Shares_5NFR_in_tandem_with=NA;Initiates_from_3NFR_of_and_opposite_strand_to=NA;Initiates_from_3NFR_of_and_same_strand_to=NA
S288c_chr02	Xu_2009_other	transcript	294260	296100	.	-	.	ID=ST3756;Name=YBR027C%2CYBR028C;Alias=YBR027C%2CYBR028C;end_confidence=bothEndsMapped;source=Manual;Shares_5NFR_in_divergent_configuration_with=ST0117;Shares_5NFR_in_tandem_with=NA;Initiates_from_3NFR_of_and_opposite_strand_to=NA;Initiates_from_3NFR_of_and_same_strand_to=ST3757
S288c_chr02	Xu_2009_ORFs	transcript	296308	297860	.	-	.	ID=ST3757;Name=YBR029C;end_confidence=bothEndsMapped;source=Manual;shares_5NFR_in_divergent_configuration_with=ST0118;shares_5NFR_in_tandem_with=NA;initiates_from_3NFR_of_and_opposite_strand_to=NA;initiates_from_3NFR_of_and_same_strand_to=NA
S288c_chr02	Xu_2009_CUTs	transcript	299292	299884	.	-	.	ID=ST3758;Name=CUT446;end_confidence=bothEndsMapped;source=Automatic;shares_5NFR_in_divergent_configuration_with=ST0119;shares_5NFR_in_tandem_with=NA;initiates_from_3NFR_of_and_opposite_strand_to=ST0118;initiates_from_3NFR_of_and_same_strand_to=NA
S288c_chr02	Xu_2009_SUTs	transcript	301628	304756	.	-	.	ID=ST3759;Name=SUT445;end_confidence=bothEndsMapped;source=Manual;shares_5NFR_in_divergent_configuration_with=NA;shares_5NFR_in_tandem_with=NA;initiates_from_3NFR_of_and_opposite_strand_to=NA;initiates_from_3NFR_of_and_same_strand_to=ST3760;sense_antisense_pair_with=ST0120;expr_in_YPE/YPD=-1.59044939934243;expr_in_YPGal/YPD=-1.24454744142534;expr_of_SUT_in_sense_antisense_pair_in_YPE/YPD=3.326951…
S288c_chr02	Xu_2009_ORFs	transcript	304756	306020	.	-	.	ID=ST3760;Name=YBR034C;end_confidence=bothEndsMapped;source=Manual;shares_5NFR_in_divergent_configuration_with=NA;shares_5NFR_in_tandem_with=NA;initiates_from_3NFR_of_and_opposite_strand_to=NA;initiates_from_3NFR_of_and_same_strand_to=NA
S288c_chr02	Xu_2009_ORFs	transcript	306140	306988	.	-	.	ID=ST3761;Name=YBR035C;end_confidence=bothEndsMapped;source=Manual;shares_5NFR_in_divergent_configuration_with=NA;shares_5NFR_in_tandem_with=ST3762;initiates_from_3NFR_of_and_opposite_strand_to=NA;initiates_from_3NFR_of_and_same_strand_to=NA
S288c_chr02	Xu_2009_CUTs	transcript	306988	307108	.	-	.	ID=ST3762;Name=CUT447;end_confidence=mapped5;source=Automatic;shares_5NFR_in_divergent_configuration_with=NA;shares_5NFR_in_tandem_with=ST3761;initiates_from_3NFR_of_and_opposite_strand_to=NA;initiates_from_3NFR_of_and_same_strand_to=NA
S288c_chr02	Xu_2009_ORFs	transcript	308860	310372	.	-	.	ID=ST3763;Name=YBR036C;end_confidence=bothEndsMapped;source=Manual;shares_5NFR_in_divergent_configuration_with=NA;shares_5NFR_in_tandem_with=NA;initiates_from_3NFR_of_and_opposite_strand_to=NA;initiates_from_3NFR_of_and_same_strand_to=ST3764
S288c_chr02	Xu_2009_ORFs	transcript	310444	311501	.	-	.	ID=ST3764;Name=YBR037C;end_confidence=bothEndsMapped;source=Manual;shares_5NFR_in_divergent_configuration_with=NA;shares_5NFR_in_tandem_with=NA;initiates_from_3NFR_of_and_opposite_strand_to=NA;initiates_from_3NFR_of_and_same_strand_to=NA
S288c_chr02	Xu_2009_ORFs	transcript	320476	321668	.	-	.	ID=ST3765;Name=YBR042C;end_confidence=bothEndsMapped;source=Manual;shares_5NFR_in_divergent_configuration_with=NA;shares_5NFR_in_tandem_with=NA;initiates_from_3NFR_of_and_opposite_strand_to=NA;initiates_from_3NFR_of_and_same_strand_to=NA
S288c_chr02	Xu_2009_ORFs	transcript	321780	324116	.	-	.	ID=ST3766;Name=YBR043C;end_confidence=bothEndsMapped;source=Manual;shares_5NFR_in_divergent_configuration_with=NA;shares_5NFR_in_tandem_with=NA;initiates_from_3NFR_of_and_opposite_strand_to=NA;initiates_from_3NFR_of_and_same_strand_to=ST3767
S288c_chr02	Xu_2009_ORFs	transcript	324284	326149	.	-	.	ID=ST3767;Name=YBR044C;end_confidence=bothEndsMapped;source=Manual;shares_5NFR_in_divergent_configuration_with=ST0129;shares_5NFR_in_tandem_with=NA;initiates_from_3NFR_of_and_opposite_strand_to=NA;initiates_from_3NFR_of_and_same_strand_to=NA
S288c_chr02	Xu_2009_ORFs	transcript	328149	330230	.	-	.	ID=ST3768;Name=YBR045C;end_confidence=mapped3;source=Manual;shares_5NFR_in_divergent_configuration_with=NA;shares_5NFR_in_tandem_with=NA;initiates_from_3NFR_of_and_opposite_strand_to=NA;initiates_from_3NFR_of_and_same_strand_to=NA
S288c_chr02	Xu_2009_ORFs	transcript	330230	331558	.	-	.	ID=ST3769;Name=YBR046C;end_confidence=bothEndsMapped;source=Manual;shares_5NFR_in_divergent_configuration_with=NA;shares_5NFR_in_tandem_with=NA;initiates_from_3NFR_of_and_opposite_strand_to=NA;initiates_from_3NFR_of_and_same_strand_to=NA
S288c_chr02	Xu_2009_ORFs	transcript	334206	336950	.	-	.	ID=ST3770;Name=YBR049C;end_confidence=bothEndsMapped;source=Manual;shares_5NFR_in_divergent_configuration_with=NA;shares_5NFR_in_tandem_with=NA;initiates_from_3NFR_of_and_opposite_strand_to=NA;initiates_from_3NFR_of_and_same_strand_to=ST3771
S288c_chr02	Xu_2009_ORFs	transcript	337198	338326	.	-	.	ID=ST3771;Name=YBR050C;end_confidence=bothEndsMapped;source=Manual;shares_5NFR_in_divergent_configuration_with=NA;shares_5NFR_in_tandem_with=NA;initiates_from_3NFR_of_and_opposite_strand_to=NA;initiates_from_3NFR_of_and_same_strand_to=NA
S288c_chr02	Xu_2009_ORFs	transcript	338670	339422	.	-	.	ID=ST3772;Name=YBR052C;end_confidence=bothEndsMapped;source=Manual;shares_5NFR_in_divergent_configuration_with=ST0132;shares_5NFR_in_tandem_with=NA;initiates_from_3NFR_of_and_opposite_strand_to=NA;initiates_from_3NFR_of_and_same_strand_to=NA
S288c_chr02	Xu_2009_ORFs	transcript	339638	340774	.	-	.	ID=ST3773;Name=YBR053C;end_confidence=bothEndsMapped;source=Manual;shares_5NFR_in_divergent_configuration_with=ST0133;shares_5NFR_in_tandem_with=NA;initiates_from_3NFR_of_and_opposite_strand_to=NA;initiates_from_3NFR_of_and_same_strand_to=NA
S288c_chr02	Xu_2009_CUTs	transcript	340774	340894	.	-	.	ID=ST3774;Name=CUT448;end_confidence=mappedNone;source=Automatic;shares_5NFR_in_divergent_configuration_with=NA;shares_5NFR_in_tandem_with=NA;initiates_from_3NFR_of_and_opposite_strand_to=NA;initiates_from_3NFR_of_and_same_strand_to=NA
S288c_chr02	Xu_2009_CUTs	transcript	340894	341486	.	-	.	ID=ST3775;Name=CUT449;end_confidence=bothEndsMapped;source=Automatic;shares_5NFR_in_divergent_configuration_with=NA;shares_5NFR_in_tandem_with=NA;initiates_from_3NFR_of_and_opposite_strand_to=NA;initiates_from_3NFR_of_and_same_strand_to=NA
S288c_chr02	Xu_2009_ORFs	transcript	344502	347326	.	-	.	ID=ST3776;Name=YBR055C;end_confidence=bothEndsMapped;source=Manual;shares_5NFR_in_divergent_configuration_with=NA;shares_5NFR_in_tandem_with=NA;initiates_from_3NFR_of_and_opposite_strand_to=NA;initiates_from_3NFR_of_and_same_strand_to=NA
S288c_chr02	Xu_2009_CUTs	transcript	351878	352054	.	-	.	ID=ST3777;Name=CUT450;end_confidence=mapped3;source=Automatic;shares_5NFR_in_divergent_configuration_with=NA;shares_5NFR_in_tandem_with=NA;initiates_from_3NFR_of_and_opposite_strand_to=NA;initiates_from_3NFR_of_and_same_strand_to=NA
S288c_chr02	Xu_2009_ORFs	transcript	352054	353382	.	-	.	ID=ST3778;Name=YBR057C;end_confidence=bothEndsMapped;source=Manual;shares_5NFR_in_divergent_configuration_with=NA;shares_5NFR_in_tandem_with=NA;initiates_from_3NFR_of_and_opposite_strand_to=NA;initiates_from_3NFR_of_and_same_strand_to=NA
S288c_chr02	Xu_2009_ORFs	transcript	353574	356062	.	-	.	ID=ST3779;Name=YBR058C;end_confidence=bothEndsMapped;source=Manual;shares_5NFR_in_divergent_configuration_with=NA;shares_5NFR_in_tandem_with=NA;initiates_from_3NFR_of_and_opposite_strand_to=NA;initiates_from_3NFR_of_and_same_strand_to=NA
S288c_chr02	Xu_2009_ORFs	transcript	356142	356630	.	-	.	ID=ST3780;Name=YBR058C-A;end_confidence=bothEndsMapped;source=Manual;shares_5NFR_in_divergent_configuration_with=NA;shares_5NFR_in_tandem_with=NA;initiates_from_3NFR_of_and_opposite_strand_to=NA;initiates_from_3NFR_of_and_same_strand_to=NA
S288c_chr02	Xu_2009_ORFs	transcript	356766	360334	.	-	.	ID=ST3781;Name=YBR059C;end_confidence=bothEndsMapped;source=Manual;shares_5NFR_in_divergent_configuration_with=ST0137;shares_5NFR_in_tandem_with=NA;initiates_from_3NFR_of_and_opposite_strand_to=NA;initiates_from_3NFR_of_and_same_strand_to=ST3782
S288c_chr02	Xu_2009_ORFs	transcript	360566	362622	.	-	.	ID=ST3782;Name=YBR060C;end_confidence=bothEndsMapped;source=Manual;shares_5NFR_in_divergent_configuration_with=ST0138;shares_5NFR_in_tandem_with=NA;initiates_from_3NFR_of_and_opposite_strand_to=NA;initiates_from_3NFR_of_and_same_strand_to=NA
S288c_chr02	Xu_2009_ORFs	transcript	364606	365742	.	-	.	ID=ST3783;Name=YBR061C;end_confidence=bothEndsMapped;source=Manual;shares_5NFR_in_divergent_configuration_with=ST0139;shares_5NFR_in_tandem_with=NA;initiates_from_3NFR_of_and_opposite_strand_to=NA;initiates_from_3NFR_of_and_same_strand_to=NA
S288c_chr02	Xu_2009_ORFs	transcript	365854	366605	.	-	.	ID=ST3784;Name=YBR062C;end_confidence=bothEndsMapped;source=Manual;shares_5NFR_in_divergent_configuration_with=NA;shares_5NFR_in_tandem_with=NA;initiates_from_3NFR_of_and_opposite_strand_to=NA;initiates_from_3NFR_of_and_same_strand_to=NA
S288c_chr02	Xu_2009_CUTs	transcript	366605	366933	.	-	.	ID=ST3785;Name=CUT451;end_confidence=mapped3;source=Automatic;shares_5NFR_in_divergent_configuration_with=NA;shares_5NFR_in_tandem_with=NA;initiates_from_3NFR_of_and_opposite_strand_to=NA;initiates_from_3NFR_of_and_same_strand_to=NA
S288c_chr02	Xu_2009_other	transcript	366933	369749	.	-	.	ID=ST3786;Name=YBR063C%2CYBR065C;Alias=YBR063C%2CECM2;end_confidence=bothEndsMapped;source=Manual;Shares_5NFR_in_divergent_configuration_with=NA;Shares_5NFR_in_tandem_with=NA;Initiates_from_3NFR_of_and_opposite_strand_to=NA;Initiates_from_3NFR_of_and_same_strand_to=NA
S288c_chr02	Xu_2009_ORFs	transcript	369965	370765	.	-	.	ID=ST3787;Name=YBR066C;end_confidence=bothEndsMapped;source=Manual;shares_5NFR_in_divergent_configuration_with=NA;shares_5NFR_in_tandem_with=NA;initiates_from_3NFR_of_and_opposite_strand_to=NA;initiates_from_3NFR_of_and_same_strand_to=NA
S288c_chr02	Xu_2009_ORFs	transcript	371958	372806	.	-	.	ID=ST3788;Name=YBR067C;end_confidence=bothEndsMapped;source=Manual;shares_5NFR_in_divergent_configuration_with=NA;shares_5NFR_in_tandem_with=NA;initiates_from_3NFR_of_and_opposite_strand_to=NA;initiates_from_3NFR_of_and_same_strand_to=NA
S288c_chr02	Xu_2009_ORFs	transcript	373662	375750	.	-	.	ID=ST3789;Name=YBR068C;end_confidence=bothEndsMapped;source=Manual;shares_5NFR_in_divergent_configuration_with=NA;shares_5NFR_in_tandem_with=NA;initiates_from_3NFR_of_and_opposite_strand_to=NA;initiates_from_3NFR_of_and_same_strand_to=NA
S288c_chr02	Xu_2009_ORFs	transcript	375854	378550	.	-	.	ID=ST3790;Name=YBR069C;end_confidence=bothEndsMapped;source=Manual;shares_5NFR_in_divergent_configuration_with=ST0144;shares_5NFR_in_tandem_with=NA;initiates_from_3NFR_of_and_opposite_strand_to=NA;initiates_from_3NFR_of_and_same_strand_to=NA
S288c_chr02	Xu_2009_ORFs	transcript	379182	379982	.	-	.	ID=ST3791;Name=YBR070C;end_confidence=bothEndsMapped;source=Manual;shares_5NFR_in_divergent_configuration_with=ST0145;shares_5NFR_in_tandem_with=NA;initiates_from_3NFR_of_and_opposite_strand_to=NA;initiates_from_3NFR_of_and_same_strand_to=NA
S288c_chr02	Xu_2009_other	transcript	391160	391609	.	-	.	ID=ST3792;Name=YBR076C-A;Alias=YBR076C-A;end_confidence=mapped3;source=Manual;Shares_5NFR_in_divergent_configuration_with=NA;Shares_5NFR_in_tandem_with=NA;Initiates_from_3NFR_of_and_opposite_strand_to=NA;Initiates_from_3NFR_of_and_same_strand_to=NA
S288c_chr02	Xu_2009_other	transcript	391609	392351	.	-	.	ID=ST3793;Name=YBR076C-A%2CYBR077C;Alias=YBR076C-A%2CSLM4;end_confidence=bothEndsMapped;source=Manual;Shares_5NFR_in_divergent_configuration_with=NA;Shares_5NFR_in_tandem_with=NA;Initiates_from_3NFR_of_and_opposite_strand_to=NA;Initiates_from_3NFR_of_and_same_strand_to=NA
S288c_chr02	Xu_2009_ORFs	transcript	395233	398305	.	-	.	ID=ST3794;Name=YBR079C;end_confidence=bothEndsMapped;source=Manual;shares_5NFR_in_divergent_configuration_with=NA;shares_5NFR_in_tandem_with=NA;initiates_from_3NFR_of_and_opposite_strand_to=NA;initiates_from_3NFR_of_and_same_strand_to=NA
S288c_chr02	Xu_2009_ORFs	transcript	398473	400929	.	-	.	ID=ST3795;Name=YBR080C;end_confidence=bothEndsMapped;source=Manual;shares_5NFR_in_divergent_configuration_with=NA;shares_5NFR_in_tandem_with=NA;initiates_from_3NFR_of_and_opposite_strand_to=NA;initiates_from_3NFR_of_and_same_strand_to=NA
S288c_chr02	Xu_2009_ORFs	transcript	401129	405393	.	-	.	ID=ST3796;Name=YBR081C;end_confidence=bothEndsMapped;source=Manual;shares_5NFR_in_divergent_configuration_with=NA;shares_5NFR_in_tandem_with=NA;initiates_from_3NFR_of_and_opposite_strand_to=NA;initiates_from_3NFR_of_and_same_strand_to=NA
S288c_chr02	Xu_2009_CUTs	transcript	406105	406457	.	-	.	ID=ST3797;Name=CUT452;end_confidence=mapped3;source=Automatic;shares_5NFR_in_divergent_configuration_with=NA;shares_5NFR_in_tandem_with=NA;initiates_from_3NFR_of_and_opposite_strand_to=NA;initiates_from_3NFR_of_and_same_strand_to=NA
S288c_chr02	Xu_2009_ORFs	transcript	406457	407281	.	-	.	ID=ST3798;Name=YBR082C;end_confidence=bothEndsMapped;source=Manual;shares_5NFR_in_divergent_configuration_with=NA;shares_5NFR_in_tandem_with=NA;initiates_from_3NFR_of_and_opposite_strand_to=NA;initiates_from_3NFR_of_and_same_strand_to=NA
S288c_chr02	Xu_2009_CUTs	transcript	407905	408489	.	-	.	ID=ST3799;Name=CUT453;end_confidence=bothEndsMapped;source=Automatic;shares_5NFR_in_divergent_configuration_with=NA;shares_5NFR_in_tandem_with=NA;initiates_from_3NFR_of_and_opposite_strand_to=NA;initiates_from_3NFR_of_and_same_strand_to=NA
S288c_chr02	Xu_2009_ORFs	transcript	414089	415305	.	-	.	ID=ST3800;Name=YBR084C-A;end_confidence=bothEndsMapped;source=Manual;shares_5NFR_in_divergent_configuration_with=NA;shares_5NFR_in_tandem_with=NA;initiates_from_3NFR_of_and_opposite_strand_to=NA;initiates_from_3NFR_of_and_same_strand_to=NA
S288c_chr02	Xu_2009_ORFs	transcript	418537	419273	.	-	.	ID=ST3801;Name=YBR085C-A;end_confidence=bothEndsMapped;source=Manual;shares_5NFR_in_divergent_configuration_with=NA;shares_5NFR_in_tandem_with=NA;initiates_from_3NFR_of_and_opposite_strand_to=NA;initiates_from_3NFR_of_and_same_strand_to=NA
S288c_chr02	Xu_2009_ORFs	transcript	420081	423345	.	-	.	ID=ST3802;Name=YBR086C;end_confidence=bothEndsMapped;source=Manual;shares_5NFR_in_divergent_configuration_with=ST0154;shares_5NFR_in_tandem_with=NA;initiates_from_3NFR_of_and_opposite_strand_to=NA;initiates_from_3NFR_of_and_same_strand_to=NA
S288c_chr02	Xu_2009_ORFs	transcript	424897	425817	.	-	.	ID=ST3803;Name=YBR088C;end_confidence=bothEndsMapped;source=Manual;shares_5NFR_in_divergent_configuration_with=NA;shares_5NFR_in_tandem_with=NA;initiates_from_3NFR_of_and_opposite_strand_to=NA;initiates_from_3NFR_of_and_same_strand_to=NA
S288c_chr02	Xu_2009_ORFs	transcript	425946	426913	.	-	.	ID=ST3804;Name=YBR089C-A%2CYBR090C;end_confidence=bothEndsMapped;source=Manual;shares_5NFR_in_divergent_configuration_with=NA;shares_5NFR_in_tandem_with=NA;initiates_from_3NFR_of_and_opposite_strand_to=NA;initiates_from_3NFR_of_and_same_strand_to=NA
S288c_chr02	Xu_2009_other	transcript	427025	427521	.	-	.	ID=ST3805;Name=YBR090C%2CYBR091C;Alias=YBR090C%2CMRS5;end_confidence=bothEndsMapped;source=Manual;Shares_5NFR_in_divergent_configuration_with=NA;Shares_5NFR_in_tandem_with=NA;Initiates_from_3NFR_of_and_opposite_strand_to=NA;Initiates_from_3NFR_of_and_same_strand_to=ST3806
S288c_chr02	Xu_2009_ORFs	transcript	427561	429137	.	-	.	ID=ST3806;Name=YBR092C;end_confidence=bothEndsMapped;source=Manual;shares_5NFR_in_divergent_configuration_with=NA;shares_5NFR_in_tandem_with=NA;initiates_from_3NFR_of_and_opposite_strand_to=NA;initiates_from_3NFR_of_and_same_strand_to=NA
S288c_chr02	Xu_2009_ORFs	transcript	429465	430993	.	-	.	ID=ST3807;Name=YBR093C;end_confidence=bothEndsMapped;source=Manual;shares_5NFR_in_divergent_configuration_with=NA;shares_5NFR_in_tandem_with=NA;initiates_from_3NFR_of_and_opposite_strand_to=NA;initiates_from_3NFR_of_and_same_strand_to=NA
S288c_chr02	Xu_2009_SUTs	transcript	430993	431841	.	-	.	ID=ST3808;Name=SUT446;end_confidence=mapped5;source=Manual;shares_5NFR_in_divergent_configuration_with=ST0157;shares_5NFR_in_tandem_with=NA;initiates_from_3NFR_of_and_opposite_strand_to=NA;initiates_from_3NFR_of_and_same_strand_to=NA;sense_antisense_pair_with=NA;expr_in_YPE/YPD=0.30763725248676;expr_in_YPGal/YPD=-0.55199847190222;expr_of_SUT_in_sense_antisense_pair_in_YPE/YPD=NA;expr_of_SUT_in_se…
S288c_chr02	Xu_2009_ORFs	transcript	434289	435729	.	-	.	ID=ST3809;Name=YBR095C;end_confidence=bothEndsMapped;source=Manual;shares_5NFR_in_divergent_configuration_with=ST0158;shares_5NFR_in_tandem_with=NA;initiates_from_3NFR_of_and_opposite_strand_to=NA;initiates_from_3NFR_of_and_same_strand_to=NA
S288c_chr02	Xu_2009_ORFs	transcript	443745	444761	.	-	.	ID=ST3810;Name=YBR101C;end_confidence=bothEndsMapped;source=Manual;shares_5NFR_in_divergent_configuration_with=NA;shares_5NFR_in_tandem_with=NA;initiates_from_3NFR_of_and_opposite_strand_to=NA;initiates_from_3NFR_of_and_same_strand_to=NA
S288c_chr02	Xu_2009_ORFs	transcript	444793	447401	.	-	.	ID=ST3811;Name=YBR102C;end_confidence=bothEndsMapped;source=Manual;shares_5NFR_in_divergent_configuration_with=ST0161;shares_5NFR_in_tandem_with=NA;initiates_from_3NFR_of_and_opposite_strand_to=NA;initiates_from_3NFR_of_and_same_strand_to=NA
S288c_chr02	Xu_2009_ORFs	transcript	450737	452121	.	-	.	ID=ST3812;Name=YBR105C;end_confidence=bothEndsMapped;source=Manual;shares_5NFR_in_divergent_configuration_with=NA;shares_5NFR_in_tandem_with=NA;initiates_from_3NFR_of_and_opposite_strand_to=NA;initiates_from_3NFR_of_and_same_strand_to=NA
S288c_chr02	Xu_2009_ORFs	transcript	453369	454689	.	-	.	ID=ST3813;Name=YBR107C;end_confidence=bothEndsMapped;source=Manual;shares_5NFR_in_divergent_configuration_with=ST0165;shares_5NFR_in_tandem_with=NA;initiates_from_3NFR_of_and_opposite_strand_to=NA;initiates_from_3NFR_of_and_same_strand_to=NA
S288c_chr02	Xu_2009_ORFs	transcript	457722	458426	.	-	.	ID=ST3814;Name=YBR109C;end_confidence=bothEndsMapped;source=Manual;shares_5NFR_in_divergent_configuration_with=NA;shares_5NFR_in_tandem_with=NA;initiates_from_3NFR_of_and_opposite_strand_to=NA;initiates_from_3NFR_of_and_same_strand_to=NA
S288c_chr02	Xu_2009_ORFs	transcript	461122	461850	.	-	.	ID=ST3815;Name=YBR111C;end_confidence=bothEndsMapped;source=Manual;shares_5NFR_in_divergent_configuration_with=NA;shares_5NFR_in_tandem_with=NA;initiates_from_3NFR_of_and_opposite_strand_to=NA;initiates_from_3NFR_of_and_same_strand_to=NA
S288c_chr02	Xu_2009_ORFs	transcript	462642	465970	.	-	.	ID=ST3816;Name=YBR112C;end_confidence=bothEndsMapped;source=Manual;shares_5NFR_in_divergent_configuration_with=NA;shares_5NFR_in_tandem_with=NA;initiates_from_3NFR_of_and_opposite_strand_to=NA;initiates_from_3NFR_of_and_same_strand_to=NA
S288c_chr02	Xu_2009_ORFs	transcript	469650	474034	.	-	.	ID=ST3817;Name=YBR115C;end_confidence=bothEndsMapped;source=Manual;shares_5NFR_in_divergent_configuration_with=ST0169;shares_5NFR_in_tandem_with=NA;initiates_from_3NFR_of_and_opposite_strand_to=NA;initiates_from_3NFR_of_and_same_strand_to=NA
S288c_chr02	Xu_2009_ORFs	transcript	474442	476434	.	-	.	ID=ST3818;Name=YBR116C%2CYBR117C;end_confidence=bothEndsMapped;source=Manual;shares_5NFR_in_divergent_configuration_with=NA;shares_5NFR_in_tandem_with=NA;initiates_from_3NFR_of_and_opposite_strand_to=NA;initiates_from_3NFR_of_and_same_strand_to=NA
S288c_chr02	Xu_2009_ORFs	transcript	480362	481010	.	-	.	ID=ST3819;Name=YBR120C;end_confidence=bothEndsMapped;source=Manual;shares_5NFR_in_divergent_configuration_with=NA;shares_5NFR_in_tandem_with=NA;initiates_from_3NFR_of_and_opposite_strand_to=NA;initiates_from_3NFR_of_and_same_strand_to=NA
S288c_chr02	Xu_2009_ORFs	transcript	481218	483530	.	-	.	ID=ST3820;Name=YBR121C%2CYBR121C-A;end_confidence=bothEndsMapped;source=Manual;shares_5NFR_in_divergent_configuration_with=ST0172;shares_5NFR_in_tandem_with=NA;initiates_from_3NFR_of_and_opposite_strand_to=NA;initiates_from_3NFR_of_and_same_strand_to=NA
S288c_chr02	Xu_2009_ORFs	transcript	483762	484546	.	-	.	ID=ST3821;Name=YBR122C;end_confidence=bothEndsMapped;source=Manual;shares_5NFR_in_divergent_configuration_with=NA;shares_5NFR_in_tandem_with=NA;initiates_from_3NFR_of_and_opposite_strand_to=NA;initiates_from_3NFR_of_and_same_strand_to=ST3822
S288c_chr02	Xu_2009_ORFs	transcript	484674	486762	.	-	.	ID=ST3822;Name=YBR123C;end_confidence=bothEndsMapped;source=Manual;shares_5NFR_in_divergent_configuration_with=NA;shares_5NFR_in_tandem_with=NA;initiates_from_3NFR_of_and_opposite_strand_to=NA;initiates_from_3NFR_of_and_same_strand_to=NA
S288c_chr02	Xu_2009_ORFs	transcript	486858	488562	.	-	.	ID=ST3823;Name=YBR125C;end_confidence=bothEndsMapped;source=Manual;shares_5NFR_in_divergent_configuration_with=NA;shares_5NFR_in_tandem_with=NA;initiates_from_3NFR_of_and_opposite_strand_to=NA;initiates_from_3NFR_of_and_same_strand_to=NA
S288c_chr02	Xu_2009_ORFs	transcript	488786	490490	.	-	.	ID=ST3824;Name=YBR126C;end_confidence=bothEndsMapped;source=Manual;shares_5NFR_in_divergent_configuration_with=NA;shares_5NFR_in_tandem_with=NA;initiates_from_3NFR_of_and_opposite_strand_to=NA;initiates_from_3NFR_of_and_same_strand_to=NA
S288c_chr02	Xu_2009_ORFs	transcript	491122	492890	.	-	.	ID=ST3825;Name=YBR127C;end_confidence=bothEndsMapped;source=Manual;shares_5NFR_in_divergent_configuration_with=ST0174;shares_5NFR_in_tandem_with=NA;initiates_from_3NFR_of_and_opposite_strand_to=NA;initiates_from_3NFR_of_and_same_strand_to=ST3826
S288c_chr02	Xu_2009_ORFs	transcript	493010	494202	.	-	.	ID=ST3826;Name=YBR128C;end_confidence=bothEndsMapped;source=Manual;shares_5NFR_in_divergent_configuration_with=NA;shares_5NFR_in_tandem_with=NA;initiates_from_3NFR_of_and_opposite_strand_to=NA;initiates_from_3NFR_of_and_same_strand_to=ST3827
S288c_chr02	Xu_2009_ORFs	transcript	494282	495378	.	-	.	ID=ST3827;Name=YBR129C;end_confidence=bothEndsMapped;source=Manual;shares_5NFR_in_divergent_configuration_with=NA;shares_5NFR_in_tandem_with=NA;initiates_from_3NFR_of_and_opposite_strand_to=NA;initiates_from_3NFR_of_and_same_strand_to=ST3828
S288c_chr02	Xu_2009_ORFs	transcript	495530	496938	.	-	.	ID=ST3828;Name=YBR130C;end_confidence=bothEndsMapped;source=Manual;shares_5NFR_in_divergent_configuration_with=ST0175;shares_5NFR_in_tandem_with=NA;initiates_from_3NFR_of_and_opposite_strand_to=NA;initiates_from_3NFR_of_and_same_strand_to=NA
S288c_chr02	Xu_2009_ORFs	transcript	499298	501562	.	-	.	ID=ST3829;Name=YBR132C;end_confidence=bothEndsMapped;source=Manual;shares_5NFR_in_divergent_configuration_with=NA;shares_5NFR_in_tandem_with=NA;initiates_from_3NFR_of_and_opposite_strand_to=NA;initiates_from_3NFR_of_and_same_strand_to=ST3830
S288c_chr02	Xu_2009_ORFs	transcript	501666	504434	.	-	.	ID=ST3830;Name=YBR133C;end_confidence=bothEndsMapped;source=Manual;shares_5NFR_in_divergent_configuration_with=ST0176;shares_5NFR_in_tandem_with=NA;initiates_from_3NFR_of_and_opposite_strand_to=NA;initiates_from_3NFR_of_and_same_strand_to=NA
S288c_chr02	Xu_2009_ORFs	transcript	513658	515418	.	-	.	ID=ST3831;Name=YBR138C;end_confidence=bothEndsMapped;source=Manual;shares_5NFR_in_divergent_configuration_with=ST0179;shares_5NFR_in_tandem_with=NA;initiates_from_3NFR_of_and_opposite_strand_to=NA;initiates_from_3NFR_of_and_same_strand_to=NA
S288c_chr02	Xu_2009_ORFs	transcript	517234	526898	.	-	.	ID=ST3832;Name=YBR140C;end_confidence=bothEndsMapped;source=Manual;shares_5NFR_in_divergent_configuration_with=ST0180;shares_5NFR_in_tandem_with=NA;initiates_from_3NFR_of_and_opposite_strand_to=NA;initiates_from_3NFR_of_and_same_strand_to=ST3833
S288c_chr02	Xu_2009_ORFs	transcript	526898	528058	.	-	.	ID=ST3833;Name=YBR141C;end_confidence=mapped5;source=Manual;shares_5NFR_in_divergent_configuration_with=ST0181;shares_5NFR_in_tandem_with=NA;initiates_from_3NFR_of_and_opposite_strand_to=NA;initiates_from_3NFR_of_and_same_strand_to=NA
S288c_chr02	Xu_2009_ORFs	transcript	530610	532266	.	-	.	ID=ST3834;Name=YBR143C;end_confidence=bothEndsMapped;source=Manual;shares_5NFR_in_divergent_configuration_with=ST0182;shares_5NFR_in_tandem_with=NA;initiates_from_3NFR_of_and_opposite_strand_to=NA;initiates_from_3NFR_of_and_same_strand_to=NA
S288c_chr02	Xu_2009_CUTs	transcript	535770	536258	.	-	.	ID=ST3835;Name=CUT454;end_confidence=bothEndsMapped;source=Automatic;shares_5NFR_in_divergent_configuration_with=NA;shares_5NFR_in_tandem_with=NA;initiates_from_3NFR_of_and_opposite_strand_to=ST0184;initiates_from_3NFR_of_and_same_strand_to=NA
S288c_chr02	Xu_2009_CUTs	transcript	539346	539674	.	-	.	ID=ST3836;Name=CUT455;end_confidence=mapped3;source=Automatic;shares_5NFR_in_divergent_configuration_with=NA;shares_5NFR_in_tandem_with=NA;initiates_from_3NFR_of_and_opposite_strand_to=NA;initiates_from_3NFR_of_and_same_strand_to=NA
S288c_chr02	Xu_2009_SUTs	transcript	539674	541026	.	-	.	ID=ST3837;Name=SUT447;end_confidence=bothEndsMapped;source=Manual;shares_5NFR_in_divergent_configuration_with=NA;shares_5NFR_in_tandem_with=NA;initiates_from_3NFR_of_and_opposite_strand_to=ST0187;initiates_from_3NFR_of_and_same_strand_to=ST3838;sense_antisense_pair_with=NA;expr_in_YPE/YPD=-1.64545335941003;expr_in_YPGal/YPD=-1.33585062607828;expr_of_SUT_in_sense_antisense_pair_in_YPE/YPD=0.826020…
S288c_chr02	Xu_2009_ORFs	transcript	541138	544522	.	-	.	ID=ST3838;Name=YBR150C;end_confidence=bothEndsMapped;source=Manual;shares_5NFR_in_divergent_configuration_with=ST0188;shares_5NFR_in_tandem_with=NA;initiates_from_3NFR_of_and_opposite_strand_to=NA;initiates_from_3NFR_of_and_same_strand_to=NA
S288c_chr02	Xu_2009_ORFs	transcript	548282	549130	.	-	.	ID=ST3839;Name=YBR154C;end_confidence=bothEndsMapped;source=Manual;shares_5NFR_in_divergent_configuration_with=NA;shares_5NFR_in_tandem_with=NA;initiates_from_3NFR_of_and_opposite_strand_to=NA;initiates_from_3NFR_of_and_same_strand_to=NA
S288c_chr02	Xu_2009_CUTs	transcript	549130	549538	.	-	.	ID=ST3840;Name=CUT456;end_confidence=mapped5;source=Automatic;shares_5NFR_in_divergent_configuration_with=ST0190;shares_5NFR_in_tandem_with=NA;initiates_from_3NFR_of_and_opposite_strand_to=NA;initiates_from_3NFR_of_and_same_strand_to=NA
S288c_chr02	Xu_2009_ORFs	transcript	550946	553250	.	-	.	ID=ST3841;Name=YBR156C;end_confidence=bothEndsMapped;source=Manual;shares_5NFR_in_divergent_configuration_with=NA;shares_5NFR_in_tandem_with=NA;initiates_from_3NFR_of_and_opposite_strand_to=NA;initiates_from_3NFR_of_and_same_strand_to=NA
S288c_chr02	Xu_2009_ORFs	transcript	553442	555602	.	-	.	ID=ST3842;Name=YBR157C;end_confidence=bothEndsMapped;source=Manual;shares_5NFR_in_divergent_configuration_with=NA;shares_5NFR_in_tandem_with=NA;initiates_from_3NFR_of_and_opposite_strand_to=NA;initiates_from_3NFR_of_and_same_strand_to=NA
S288c_chr02	Xu_2009_ORFs	transcript	562889	564841	.	-	.	ID=ST3843;Name=YBR162C;end_confidence=bothEndsMapped;source=Manual;shares_5NFR_in_divergent_configuration_with=NA;shares_5NFR_in_tandem_with=NA;initiates_from_3NFR_of_and_opposite_strand_to=NA;initiates_from_3NFR_of_and_same_strand_to=NA
S288c_chr02	Xu_2009_ORFs	transcript	567489	568553	.	-	.	ID=ST3844;Name=YBR164C;end_confidence=bothEndsMapped;source=Manual;shares_5NFR_in_divergent_configuration_with=ST0198;shares_5NFR_in_tandem_with=NA;initiates_from_3NFR_of_and_opposite_strand_to=NA;initiates_from_3NFR_of_and_same_strand_to=NA
S288c_chr02	Xu_2009_ORFs	transcript	569673	571249	.	-	.	ID=ST3845;Name=YBR166C;end_confidence=bothEndsMapped;source=Manual;shares_5NFR_in_divergent_configuration_with=ST0199;shares_5NFR_in_tandem_with=NA;initiates_from_3NFR_of_and_opposite_strand_to=NA;initiates_from_3NFR_of_and_same_strand_to=ST3846
S288c_chr02	Xu_2009_ORFs	transcript	571385	572209	.	-	.	ID=ST3846;Name=YBR167C;end_confidence=bothEndsMapped;source=Manual;shares_5NFR_in_divergent_configuration_with=NA;shares_5NFR_in_tandem_with=NA;initiates_from_3NFR_of_and_opposite_strand_to=NA;initiates_from_3NFR_of_and_same_strand_to=NA
S288c_chr02	Xu_2009_ORFs	transcript	573673	576065	.	-	.	ID=ST3847;Name=YBR169C;end_confidence=bothEndsMapped;source=Manual;shares_5NFR_in_divergent_configuration_with=NA;shares_5NFR_in_tandem_with=NA;initiates_from_3NFR_of_and_opposite_strand_to=NA;initiates_from_3NFR_of_and_same_strand_to=NA
S288c_chr02	Xu_2009_ORFs	transcript	576185	578137	.	-	.	ID=ST3848;Name=YBR170C;end_confidence=bothEndsMapped;source=Manual;shares_5NFR_in_divergent_configuration_with=ST0202;shares_5NFR_in_tandem_with=NA;initiates_from_3NFR_of_and_opposite_strand_to=NA;initiates_from_3NFR_of_and_same_strand_to=NA
S288c_chr02	Xu_2009_ORFs	transcript	579017	581489	.	-	.	ID=ST3849;Name=YBR172C;end_confidence=bothEndsMapped;source=Manual;shares_5NFR_in_divergent_configuration_with=NA;shares_5NFR_in_tandem_with=NA;initiates_from_3NFR_of_and_opposite_strand_to=NA;initiates_from_3NFR_of_and_same_strand_to=ST3850
S288c_chr02	Xu_2009_ORFs	transcript	581601	582209	.	-	.	ID=ST3850;Name=YBR173C;end_confidence=bothEndsMapped;source=Manual;shares_5NFR_in_divergent_configuration_with=ST0203;shares_5NFR_in_tandem_with=NA;initiates_from_3NFR_of_and_opposite_strand_to=NA;initiates_from_3NFR_of_and_same_strand_to=NA
S288c_chr02	Xu_2009_ORFs	transcript	584617	586225	.	-	.	ID=ST3851;Name=YBR177C;end_confidence=bothEndsMapped;source=Manual;shares_5NFR_in_divergent_configuration_with=NA;shares_5NFR_in_tandem_with=NA;initiates_from_3NFR_of_and_opposite_strand_to=NA;initiates_from_3NFR_of_and_same_strand_to=ST3852
S288c_chr02	Xu_2009_ORFs	transcript	586449	589209	.	-	.	ID=ST3852;Name=YBR179C;end_confidence=bothEndsMapped;source=Manual;shares_5NFR_in_divergent_configuration_with=NA;shares_5NFR_in_tandem_with=NA;initiates_from_3NFR_of_and_opposite_strand_to=NA;initiates_from_3NFR_of_and_same_strand_to=NA
S288c_chr02	Xu_2009_SUTs	transcript	590217	591393	.	-	.	ID=ST3853;Name=SUT448;end_confidence=bothEndsMapped;source=Manual;shares_5NFR_in_divergent_configuration_with=NA;shares_5NFR_in_tandem_with=NA;initiates_from_3NFR_of_and_opposite_strand_to=NA;initiates_from_3NFR_of_and_same_strand_to=ST3854;sense_antisense_pair_with=NA;expr_in_YPE/YPD=NA;expr_in_YPGal/YPD=NA;expr_of_SUT_in_sense_antisense_pair_in_YPE/YPD=NA;expr_of_SUT_in_sense_antisense_pair_in_…
S288c_chr02	Xu_2009_ORFs	transcript	591593	592833	.	-	.	ID=ST3854;Name=YBR181C;end_confidence=bothEndsMapped;source=Manual;shares_5NFR_in_divergent_configuration_with=NA;shares_5NFR_in_tandem_with=NA;initiates_from_3NFR_of_and_opposite_strand_to=NA;initiates_from_3NFR_of_and_same_strand_to=NA
S288c_chr02	Xu_2009_ORFs	transcript	593129	595025	.	-	.	ID=ST3855;Name=YBR182C;end_confidence=bothEndsMapped;source=Manual;shares_5NFR_in_divergent_configuration_with=NA;shares_5NFR_in_tandem_with=NA;initiates_from_3NFR_of_and_opposite_strand_to=NA;initiates_from_3NFR_of_and_same_strand_to=NA
S288c_chr02	Xu_2009_ORFs	transcript	599025	600001	.	-	.	ID=ST3856;Name=YBR185C;end_confidence=bothEndsMapped;source=Manual;shares_5NFR_in_divergent_configuration_with=NA;shares_5NFR_in_tandem_with=NA;initiates_from_3NFR_of_and_opposite_strand_to=NA;initiates_from_3NFR_of_and_same_strand_to=NA
S288c_chr02	Xu_2009_SUTs	transcript	601321	602217	.	-	.	ID=ST3857;Name=SUT449;end_confidence=bothEndsMapped;source=Manual;shares_5NFR_in_divergent_configuration_with=ST0207;shares_5NFR_in_tandem_with=ST3858;initiates_from_3NFR_of_and_opposite_strand_to=NA;initiates_from_3NFR_of_and_same_strand_to=NA;sense_antisense_pair_with=NA;expr_in_YPE/YPD=-1.29948221149103;expr_in_YPGal/YPD=-0.90795597497103;expr_of_SUT_in_sense_antisense_pair_in_YPE/YPD=NA;expr_…
S288c_chr02	Xu_2009_SUTs	transcript	602337	602377	.	-	.	ID=ST3858;Name=SUT450;end_confidence=bothEndsMapped;source=Manual;shares_5NFR_in_divergent_configuration_with=ST0207;shares_5NFR_in_tandem_with=ST3857;initiates_from_3NFR_of_and_opposite_strand_to=NA;initiates_from_3NFR_of_and_same_strand_to=NA;sense_antisense_pair_with=NA;expr_in_YPE/YPD=2.43362399366244;expr_in_YPGal/YPD=-0.582598175056514;expr_of_SUT_in_sense_antisense_pair_in_YPE/YPD=NA;expr_…
S288c_chr02	Xu_2009_ORFs	transcript	603401	604185	.	-	.	ID=ST3859;Name=YBR188C;end_confidence=bothEndsMapped;source=Manual;shares_5NFR_in_divergent_configuration_with=NA;shares_5NFR_in_tandem_with=NA;initiates_from_3NFR_of_and_opposite_strand_to=NA;initiates_from_3NFR_of_and_same_strand_to=NA
S288c_chr02	Xu_2009_ORFs	transcript	608657	609809	.	-	.	ID=ST3860;Name=YBR193C;end_confidence=bothEndsMapped;source=Manual;shares_5NFR_in_divergent_configuration_with=NA;shares_5NFR_in_tandem_with=NA;initiates_from_3NFR_of_and_opposite_strand_to=NA;initiates_from_3NFR_of_and_same_strand_to=NA
S288c_chr02	Xu_2009_ORFs	transcript	610497	611921	.	-	.	ID=ST3861;Name=YBR195C;end_confidence=bothEndsMapped;source=Manual;shares_5NFR_in_divergent_configuration_with=NA;shares_5NFR_in_tandem_with=NA;initiates_from_3NFR_of_and_opposite_strand_to=NA;initiates_from_3NFR_of_and_same_strand_to=NA
S288c_chr02	Xu_2009_ORFs	transcript	612073	613969	.	-	.	ID=ST3862;Name=YBR196C;end_confidence=bothEndsMapped;source=Manual;shares_5NFR_in_divergent_configuration_with=NA;shares_5NFR_in_tandem_with=NA;initiates_from_3NFR_of_and_opposite_strand_to=NA;initiates_from_3NFR_of_and_same_strand_to=NA
S288c_chr02	Xu_2009_ORFs	transcript	614769	615881	.	-	.	ID=ST3863;Name=YBR197C;end_confidence=bothEndsMapped;source=Manual;shares_5NFR_in_divergent_configuration_with=NA;shares_5NFR_in_tandem_with=NA;initiates_from_3NFR_of_and_opposite_strand_to=NA;initiates_from_3NFR_of_and_same_strand_to=NA
S288c_chr02	Xu_2009_ORFs	transcript	616017	618601	.	-	.	ID=ST3864;Name=YBR198C;end_confidence=bothEndsMapped;source=Manual;shares_5NFR_in_divergent_configuration_with=ST0213;shares_5NFR_in_tandem_with=NA;initiates_from_3NFR_of_and_opposite_strand_to=NA;initiates_from_3NFR_of_and_same_strand_to=NA
S288c_chr02	Xu_2009_ORFs	transcript	624208	625048	.	-	.	ID=ST3865;Name=YBR201C-A;end_confidence=bothEndsMapped;source=Manual;shares_5NFR_in_divergent_configuration_with=NA;shares_5NFR_in_tandem_with=NA;initiates_from_3NFR_of_and_opposite_strand_to=NA;initiates_from_3NFR_of_and_same_strand_to=NA
S288c_chr02	Xu_2009_ORFs	transcript	631977	633425	.	-	.	ID=ST3866;Name=YBR204C;end_confidence=bothEndsMapped;source=Manual;shares_5NFR_in_divergent_configuration_with=ST0219;shares_5NFR_in_tandem_with=NA;initiates_from_3NFR_of_and_opposite_strand_to=NA;initiates_from_3NFR_of_and_same_strand_to=NA
S288c_chr02	Xu_2009_ORFs	transcript	636585	642673	.	-	.	ID=ST3867;Name=YBR208C;end_confidence=bothEndsMapped;source=Manual;shares_5NFR_in_divergent_configuration_with=NA;shares_5NFR_in_tandem_with=NA;initiates_from_3NFR_of_and_opposite_strand_to=NA;initiates_from_3NFR_of_and_same_strand_to=NA
S288c_chr02	Xu_2009_ORFs	transcript	646025	647241	.	-	.	ID=ST3868;Name=YBR211C;end_confidence=bothEndsMapped;source=Manual;shares_5NFR_in_divergent_configuration_with=ST0222;shares_5NFR_in_tandem_with=NA;initiates_from_3NFR_of_and_opposite_strand_to=NA;initiates_from_3NFR_of_and_same_strand_to=NA
S288c_chr02	Xu_2009_ORFs	transcript	655313	657641	.	-	.	ID=ST3869;Name=YBR216C;end_confidence=bothEndsMapped;source=Manual;shares_5NFR_in_divergent_configuration_with=ST0227;shares_5NFR_in_tandem_with=NA;initiates_from_3NFR_of_and_opposite_strand_to=NA;initiates_from_3NFR_of_and_same_strand_to=NA
S288c_chr02	Xu_2009_ORFs	transcript	658561	662377	.	-	.	ID=ST3870;Name=YBR218C;end_confidence=bothEndsMapped;source=Manual;shares_5NFR_in_divergent_configuration_with=NA;shares_5NFR_in_tandem_with=NA;initiates_from_3NFR_of_and_opposite_strand_to=NA;initiates_from_3NFR_of_and_same_strand_to=NA
S288c_chr02	Xu_2009_ORFs	transcript	662625	664761	.	-	.	ID=ST3871;Name=YBR219C%2CYBR220C;end_confidence=bothEndsMapped;source=Manual;shares_5NFR_in_divergent_configuration_with=NA;shares_5NFR_in_tandem_with=NA;initiates_from_3NFR_of_and_opposite_strand_to=NA;initiates_from_3NFR_of_and_same_strand_to=NA
S288c_chr02	Xu_2009_ORFs	transcript	664921	666481	.	-	.	ID=ST3872;Name=YBR221C;end_confidence=bothEndsMapped;source=Manual;shares_5NFR_in_divergent_configuration_with=NA;shares_5NFR_in_tandem_with=NA;initiates_from_3NFR_of_and_opposite_strand_to=NA;initiates_from_3NFR_of_and_same_strand_to=NA
S288c_chr02	Xu_2009_ORFs	transcript	666617	668393	.	-	.	ID=ST3873;Name=YBR222C;end_confidence=bothEndsMapped;source=Manual;shares_5NFR_in_divergent_configuration_with=NA;shares_5NFR_in_tandem_with=NA;initiates_from_3NFR_of_and_opposite_strand_to=NA;initiates_from_3NFR_of_and_same_strand_to=NA
S288c_chr02	Xu_2009_ORFs	transcript	668513	670337	.	-	.	ID=ST3874;Name=YBR223C;end_confidence=bothEndsMapped;source=Manual;shares_5NFR_in_divergent_configuration_with=ST0229;shares_5NFR_in_tandem_with=NA;initiates_from_3NFR_of_and_opposite_strand_to=NA;initiates_from_3NFR_of_and_same_strand_to=NA
S288c_chr02	Xu_2009_other	transcript	673465	675217	.	-	.	ID=ST3875;Name=YBR226C%2CYBR227C;Alias=YBR226C%2CMCX1;end_confidence=bothEndsMapped;source=Manual;Shares_5NFR_in_divergent_configuration_with=ST0230;Shares_5NFR_in_tandem_with=NA;Initiates_from_3NFR_of_and_opposite_strand_to=NA;Initiates_from_3NFR_of_and_same_strand_to=NA
S288c_chr02	Xu_2009_ORFs	transcript	676233	679249	.	-	.	ID=ST3876;Name=YBR229C;end_confidence=bothEndsMapped;source=Manual;shares_5NFR_in_divergent_configuration_with=NA;shares_5NFR_in_tandem_with=NA;initiates_from_3NFR_of_and_opposite_strand_to=NA;initiates_from_3NFR_of_and_same_strand_to=NA
S288c_chr02	Xu_2009_ORFs	transcript	679385	680097	.	-	.	ID=ST3877;Name=YBR230C;end_confidence=bothEndsMapped;source=Manual;shares_5NFR_in_divergent_configuration_with=ST0231;shares_5NFR_in_tandem_with=NA;initiates_from_3NFR_of_and_opposite_strand_to=NA;initiates_from_3NFR_of_and_same_strand_to=NA
S288c_chr02	Xu_2009_other	transcript	680401	681865	.	-	.	ID=ST3878;Name=LSR1;Alias=LSR1;end_confidence=bothEndsMapped;source=Manual;Shares_5NFR_in_divergent_configuration_with=ST0232;Shares_5NFR_in_tandem_with=NA;Initiates_from_3NFR_of_and_opposite_strand_to=NA;Initiates_from_3NFR_of_and_same_strand_to=ST3879
S288c_chr02	Xu_2009_ORFs	transcript	682049	683161	.	-	.	ID=ST3879;Name=YBR231C;end_confidence=bothEndsMapped;source=Manual;shares_5NFR_in_divergent_configuration_with=ST0233;shares_5NFR_in_tandem_with=NA;initiates_from_3NFR_of_and_opposite_strand_to=NA;initiates_from_3NFR_of_and_same_strand_to=NA
S288c_chr02	Xu_2009_ORFs	transcript	685345	686641	.	-	.	ID=ST3880;Name=YBR234C;end_confidence=bothEndsMapped;source=Manual;shares_5NFR_in_divergent_configuration_with=ST0235;shares_5NFR_in_tandem_with=NA;initiates_from_3NFR_of_and_opposite_strand_to=NA;initiates_from_3NFR_of_and_same_strand_to=NA
S288c_chr02	Xu_2009_ORFs	transcript	690233	691737	.	-	.	ID=ST3881;Name=YBR236C;end_confidence=bothEndsMapped;source=Manual;shares_5NFR_in_divergent_configuration_with=ST0236;shares_5NFR_in_tandem_with=NA;initiates_from_3NFR_of_and_opposite_strand_to=NA;initiates_from_3NFR_of_and_same_strand_to=NA
S288c_chr02	Xu_2009_ORFs	transcript	694593	697393	.	-	.	ID=ST3882;Name=YBR238C;end_confidence=bothEndsMapped;source=Manual;shares_5NFR_in_divergent_configuration_with=NA;shares_5NFR_in_tandem_with=NA;initiates_from_3NFR_of_and_opposite_strand_to=NA;initiates_from_3NFR_of_and_same_strand_to=NA
S288c_chr02	Xu_2009_ORFs	transcript	698305	700161	.	-	.	ID=ST3883;Name=YBR239C;end_confidence=bothEndsMapped;source=Manual;shares_5NFR_in_divergent_configuration_with=NA;shares_5NFR_in_tandem_with=NA;initiates_from_3NFR_of_and_opposite_strand_to=NA;initiates_from_3NFR_of_and_same_strand_to=NA
S288c_chr02	Xu_2009_ORFs	transcript	700401	702409	.	-	.	ID=ST3884;Name=YBR240C;end_confidence=bothEndsMapped;source=Manual;shares_5NFR_in_divergent_configuration_with=NA;shares_5NFR_in_tandem_with=NA;initiates_from_3NFR_of_and_opposite_strand_to=NA;initiates_from_3NFR_of_and_same_strand_to=NA
S288c_chr02	Xu_2009_ORFs	transcript	702505	704145	.	-	.	ID=ST3885;Name=YBR241C;end_confidence=bothEndsMapped;source=Manual;shares_5NFR_in_divergent_configuration_with=NA;shares_5NFR_in_tandem_with=NA;initiates_from_3NFR_of_and_opposite_strand_to=NA;initiates_from_3NFR_of_and_same_strand_to=NA
S288c_chr02	Xu_2009_CUTs	transcript	704145	704273	.	-	.	ID=ST3886;Name=CUT457;end_confidence=mapped5;source=Automatic;shares_5NFR_in_divergent_configuration_with=ST0239;shares_5NFR_in_tandem_with=NA;initiates_from_3NFR_of_and_opposite_strand_to=NA;initiates_from_3NFR_of_and_same_strand_to=NA
S288c_chr02	Xu_2009_ORFs	transcript	705273	706841	.	-	.	ID=ST3887;Name=YBR243C;end_confidence=bothEndsMapped;source=Manual;shares_5NFR_in_divergent_configuration_with=NA;shares_5NFR_in_tandem_with=NA;initiates_from_3NFR_of_and_opposite_strand_to=NA;initiates_from_3NFR_of_and_same_strand_to=NA
S288c_chr02	Xu_2009_ORFs	transcript	708113	711393	.	-	.	ID=ST3888;Name=YBR245C;end_confidence=bothEndsMapped;source=Manual;shares_5NFR_in_divergent_configuration_with=ST0242;shares_5NFR_in_tandem_with=NA;initiates_from_3NFR_of_and_opposite_strand_to=NA;initiates_from_3NFR_of_and_same_strand_to=NA
S288c_chr02	Xu_2009_ORFs	transcript	712897	714497	.	-	.	ID=ST3889;Name=YBR247C;end_confidence=bothEndsMapped;source=Manual;shares_5NFR_in_divergent_configuration_with=ST0243;shares_5NFR_in_tandem_with=NA;initiates_from_3NFR_of_and_opposite_strand_to=NA;initiates_from_3NFR_of_and_same_strand_to=NA
S288c_chr02	Xu_2009_ORFs	transcript	714769	716561	.	-	.	ID=ST3890;Name=YBR248C;end_confidence=bothEndsMapped;source=Manual;shares_5NFR_in_divergent_configuration_with=NA;shares_5NFR_in_tandem_with=NA;initiates_from_3NFR_of_and_opposite_strand_to=NA;initiates_from_3NFR_of_and_same_strand_to=NA
S288c_chr02	Xu_2009_ORFs	transcript	716777	718129	.	-	.	ID=ST3891;Name=YBR249C;end_confidence=bothEndsMapped;source=Manual;shares_5NFR_in_divergent_configuration_with=ST0244;shares_5NFR_in_tandem_with=NA;initiates_from_3NFR_of_and_opposite_strand_to=NA;initiates_from_3NFR_of_and_same_strand_to=NA
S288c_chr02	Xu_2009_CUTs	transcript	720649	721185	.	-	.	ID=ST3892;Name=CUT458;end_confidence=bothEndsMapped;source=Automatic;shares_5NFR_in_divergent_configuration_with=ST0245;shares_5NFR_in_tandem_with=NA;initiates_from_3NFR_of_and_opposite_strand_to=NA;initiates_from_3NFR_of_and_same_strand_to=NA
S288c_chr02	Xu_2009_ORFs	transcript	723625	724289	.	-	.	ID=ST3893;Name=YBR254C;end_confidence=bothEndsMapped;source=Manual;shares_5NFR_in_divergent_configuration_with=ST0248;shares_5NFR_in_tandem_with=NA;initiates_from_3NFR_of_and_opposite_strand_to=NA;initiates_from_3NFR_of_and_same_strand_to=NA
S288c_chr02	Xu_2009_ORFs	transcript	726521	727113	.	-	.	ID=ST3894;Name=YBR255C-A;end_confidence=bothEndsMapped;source=Manual;shares_5NFR_in_divergent_configuration_with=NA;shares_5NFR_in_tandem_with=NA;initiates_from_3NFR_of_and_opposite_strand_to=NA;initiates_from_3NFR_of_and_same_strand_to=NA
S288c_chr02	Xu_2009_ORFs	transcript	727305	728153	.	-	.	ID=ST3895;Name=YBR256C;end_confidence=bothEndsMapped;source=Manual;shares_5NFR_in_divergent_configuration_with=NA;shares_5NFR_in_tandem_with=NA;initiates_from_3NFR_of_and_opposite_strand_to=NA;initiates_from_3NFR_of_and_same_strand_to=NA
S288c_chr02	Xu_2009_ORFs	transcript	729345	730201	.	-	.	ID=ST3896;Name=YBR258C;end_confidence=bothEndsMapped;source=Manual;shares_5NFR_in_divergent_configuration_with=ST0250;shares_5NFR_in_tandem_with=NA;initiates_from_3NFR_of_and_opposite_strand_to=NA;initiates_from_3NFR_of_and_same_strand_to=NA
S288c_chr02	Xu_2009_ORFs	transcript	732529	734657	.	-	.	ID=ST3897;Name=YBR260C;end_confidence=bothEndsMapped;source=Manual;shares_5NFR_in_divergent_configuration_with=ST0251;shares_5NFR_in_tandem_with=NA;initiates_from_3NFR_of_and_opposite_strand_to=NA;initiates_from_3NFR_of_and_same_strand_to=ST3898
S288c_chr02	Xu_2009_ORFs	transcript	734705	735569	.	-	.	ID=ST3898;Name=YBR261C;end_confidence=bothEndsMapped;source=Manual;shares_5NFR_in_divergent_configuration_with=NA;shares_5NFR_in_tandem_with=NA;initiates_from_3NFR_of_and_opposite_strand_to=NA;initiates_from_3NFR_of_and_same_strand_to=NA
S288c_chr02	Xu_2009_ORFs	transcript	735665	736081	.	-	.	ID=ST3899;Name=YBR262C;end_confidence=bothEndsMapped;source=Manual;shares_5NFR_in_divergent_configuration_with=ST0252;shares_5NFR_in_tandem_with=NA;initiates_from_3NFR_of_and_opposite_strand_to=NA;initiates_from_3NFR_of_and_same_strand_to=NA
S288c_chr02	Xu_2009_ORFs	transcript	737793	738393	.	-	.	ID=ST3900;Name=YBR264C;end_confidence=bothEndsMapped;source=Manual;shares_5NFR_in_divergent_configuration_with=ST0253;shares_5NFR_in_tandem_with=NA;initiates_from_3NFR_of_and_opposite_strand_to=NA;initiates_from_3NFR_of_and_same_strand_to=NA
S288c_chr02	Xu_2009_ORFs	transcript	742001	742601	.	-	.	ID=ST3901;Name=YBR269C;end_confidence=bothEndsMapped;source=Manual;shares_5NFR_in_divergent_configuration_with=NA;shares_5NFR_in_tandem_with=NA;initiates_from_3NFR_of_and_opposite_strand_to=NA;initiates_from_3NFR_of_and_same_strand_to=NA
S288c_chr02	Xu_2009_ORFs	transcript	742729	744721	.	-	.	ID=ST3902;Name=YBR270C;end_confidence=bothEndsMapped;source=Manual;shares_5NFR_in_divergent_configuration_with=ST0257;shares_5NFR_in_tandem_with=NA;initiates_from_3NFR_of_and_opposite_strand_to=NA;initiates_from_3NFR_of_and_same_strand_to=NA
S288c_chr02	Xu_2009_ORFs	transcript	746145	747825	.	-	.	ID=ST3903;Name=YBR272C;end_confidence=bothEndsMapped;source=Manual;shares_5NFR_in_divergent_configuration_with=NA;shares_5NFR_in_tandem_with=NA;initiates_from_3NFR_of_and_opposite_strand_to=NA;initiates_from_3NFR_of_and_same_strand_to=ST3904
S288c_chr02	Xu_2009_ORFs	transcript	748025	749401	.	-	.	ID=ST3904;Name=YBR273C;end_confidence=bothEndsMapped;source=Manual;shares_5NFR_in_divergent_configuration_with=ST0258;shares_5NFR_in_tandem_with=NA;initiates_from_3NFR_of_and_opposite_strand_to=NA;initiates_from_3NFR_of_and_same_strand_to=NA
S288c_chr02	Xu_2009_ORFs	transcript	751265	757241	.	-	.	ID=ST3905;Name=YBR275C;end_confidence=bothEndsMapped;source=Manual;shares_5NFR_in_divergent_configuration_with=NA;shares_5NFR_in_tandem_with=NA;initiates_from_3NFR_of_and_opposite_strand_to=NA;initiates_from_3NFR_of_and_same_strand_to=NA
S288c_chr02	Xu_2009_ORFs	transcript	757552	760160	.	-	.	ID=ST3906;Name=YBR276C;end_confidence=bothEndsMapped;source=Manual;shares_5NFR_in_divergent_configuration_with=ST0259;shares_5NFR_in_tandem_with=NA;initiates_from_3NFR_of_and_opposite_strand_to=NA;initiates_from_3NFR_of_and_same_strand_to=NA
S288c_chr02	Xu_2009_ORFs	transcript	762640	764720	.	-	.	ID=ST3907;Name=YBR280C;end_confidence=bothEndsMapped;source=Manual;shares_5NFR_in_divergent_configuration_with=NA;shares_5NFR_in_tandem_with=NA;initiates_from_3NFR_of_and_opposite_strand_to=NA;initiates_from_3NFR_of_and_same_strand_to=NA
S288c_chr02	Xu_2009_ORFs	transcript	764824	767664	.	-	.	ID=ST3908;Name=YBR281C;end_confidence=bothEndsMapped;source=Manual;shares_5NFR_in_divergent_configuration_with=NA;shares_5NFR_in_tandem_with=NA;initiates_from_3NFR_of_and_opposite_strand_to=NA;initiates_from_3NFR_of_and_same_strand_to=NA
S288c_chr02	Xu_2009_ORFs	transcript	768792	770608	.	-	.	ID=ST3909;Name=YBR283C;end_confidence=bothEndsMapped;source=Manual;shares_5NFR_in_divergent_configuration_with=ST0262;shares_5NFR_in_tandem_with=NA;initiates_from_3NFR_of_and_opposite_strand_to=NA;initiates_from_3NFR_of_and_same_strand_to=NA
S288c_chr02	Xu_2009_ORFs	transcript	777904	779528	.	-	.	ID=ST3910;Name=YBR288C;end_confidence=bothEndsMapped;source=Manual;shares_5NFR_in_divergent_configuration_with=ST0266;shares_5NFR_in_tandem_with=NA;initiates_from_3NFR_of_and_opposite_strand_to=NA;initiates_from_3NFR_of_and_same_strand_to=NA
S288c_chr02	Xu_2009_ORFs	transcript	783616	784632	.	-	.	ID=ST3911;Name=YBR291C;end_confidence=bothEndsMapped;source=Manual;shares_5NFR_in_divergent_configuration_with=NA;shares_5NFR_in_tandem_with=NA;initiates_from_3NFR_of_and_opposite_strand_to=NA;initiates_from_3NFR_of_and_same_strand_to=NA
S288c_chr02	Xu_2009_other	transcript	784856	785856	.	-	.	ID=ST3912;Name=YBR292C;Alias=YBR292C;end_confidence=bothEndsMapped;source=Manual;Shares_5NFR_in_divergent_configuration_with=NA;Shares_5NFR_in_tandem_with=NA;Initiates_from_3NFR_of_and_opposite_strand_to=NA;Initiates_from_3NFR_of_and_same_strand_to=NA
S288c_chr02	Xu_2009_SUTs	transcript	786480	786873	.	-	.	ID=ST3913;Name=SUT451;end_confidence=bothEndsMapped;source=Manual;shares_5NFR_in_divergent_configuration_with=ST0270;shares_5NFR_in_tandem_with=NA;initiates_from_3NFR_of_and_opposite_strand_to=NA;initiates_from_3NFR_of_and_same_strand_to=NA;sense_antisense_pair_with=NA;expr_in_YPE/YPD=-0.645177422484489;expr_in_YPGal/YPD=-0.355514371506668;expr_of_SUT_in_sense_antisense_pair_in_YPE/YPD=NA;expr_of…
S288c_chr02	Xu_2009_SUTs	transcript	789081	792586	.	-	.	ID=ST3914;Name=SUT452;end_confidence=bothEndsMapped;source=Manual;shares_5NFR_in_divergent_configuration_with=ST0271;shares_5NFR_in_tandem_with=NA;initiates_from_3NFR_of_and_opposite_strand_to=NA;initiates_from_3NFR_of_and_same_strand_to=NA;sense_antisense_pair_with=NA;expr_in_YPE/YPD=-1.09382335949595;expr_in_YPGal/YPD=-0.17039767582482;expr_of_SUT_in_sense_antisense_pair_in_YPE/YPD=NA;expr_of_S…
S288c_chr02	Xu_2009_SUTs	transcript	792818	796570	.	-	.	ID=ST3915;Name=SUT453;end_confidence=mapped3;source=Manual;shares_5NFR_in_divergent_configuration_with=NA;shares_5NFR_in_tandem_with=NA;initiates_from_3NFR_of_and_opposite_strand_to=NA;initiates_from_3NFR_of_and_same_strand_to=NA;sense_antisense_pair_with=ST0271;expr_in_YPE/YPD=0.448961835818448;expr_in_YPGal/YPD=0;expr_of_SUT_in_sense_antisense_pair_in_YPE/YPD=-0.575514638672339;expr_of_SUT_in_s…
S288c_chr02	Xu_2009_ORFs	transcript	796570	798586	.	-	.	ID=ST3916;Name=YBR296C;end_confidence=bothEndsMapped;source=Manual;shares_5NFR_in_divergent_configuration_with=NA;shares_5NFR_in_tandem_with=NA;initiates_from_3NFR_of_and_opposite_strand_to=NA;initiates_from_3NFR_of_and_same_strand_to=NA
S288c_chr02	Xu_2009_SUTs	transcript	799306	800066	.	-	.	ID=ST3917;Name=SUT454;end_confidence=bothEndsMapped;source=Manual;shares_5NFR_in_divergent_configuration_with=NA;shares_5NFR_in_tandem_with=NA;initiates_from_3NFR_of_and_opposite_strand_to=NA;initiates_from_3NFR_of_and_same_strand_to=NA;sense_antisense_pair_with=ST0272;expr_in_YPE/YPD=3.56942552715815;expr_in_YPGal/YPD=2.30974039169938;expr_of_SUT_in_sense_antisense_pair_in_YPE/YPD=2.048790921124…
S288c_chr02	Xu_2009_ORFs	transcript	802410	804906	.	-	.	ID=ST3918;Name=YBR298C;end_confidence=bothEndsMapped;source=Manual;shares_5NFR_in_divergent_configuration_with=NA;shares_5NFR_in_tandem_with=NA;initiates_from_3NFR_of_and_opposite_strand_to=NA;initiates_from_3NFR_of_and_same_strand_to=NA
S288c_chr02	Xu_2009_ORFs	transcript	23993	24889	.	+	.	ID=ST0048;Name=YBL102W;end_confidence=bothEndsMapped;source=Manual;shares_5NFR_in_divergent_configuration_with=ST3684;shares_5NFR_in_tandem_with=NA;initiates_from_3NFR_of_and_opposite_strand_to=NA;initiates_from_3NFR_of_and_same_strand_to=NA
S288c_chr02	Xu_2009_ORFs	transcript	36732	38932	.	+	.	ID=ST0049;Name=YBL099W;end_confidence=bothEndsMapped;source=Manual;shares_5NFR_in_divergent_configuration_with=NA;shares_5NFR_in_tandem_with=NA;initiates_from_3NFR_of_and_opposite_strand_to=NA;initiates_from_3NFR_of_and_same_strand_to=NA
S288c_chr02	Xu_2009_ORFs	transcript	39124	40564	.	+	.	ID=ST0050;Name=YBL098W;end_confidence=bothEndsMapped;source=Manual;shares_5NFR_in_divergent_configuration_with=NA;shares_5NFR_in_tandem_with=NA;initiates_from_3NFR_of_and_opposite_strand_to=NA;initiates_from_3NFR_of_and_same_strand_to=NA
S288c_chr02	Xu_2009_ORFs	transcript	40788	43148	.	+	.	ID=ST0051;Name=YBL097W;end_confidence=mapped5;source=Manual;shares_5NFR_in_divergent_configuration_with=NA;shares_5NFR_in_tandem_with=NA;initiates_from_3NFR_of_and_opposite_strand_to=NA;initiates_from_3NFR_of_and_same_strand_to=ST0050
S288c_chr02	Xu_2009_ORFs	transcript	43148	44204	.	+	.	ID=ST0052;Name=YBL095W;end_confidence=bothEndsMapped;source=Manual;shares_5NFR_in_divergent_configuration_with=ST3686;shares_5NFR_in_tandem_with=NA;initiates_from_3NFR_of_and_opposite_strand_to=NA;initiates_from_3NFR_of_and_same_strand_to=ST0051
S288c_chr02	Xu_2009_ORFs	transcript	45548	46484	.	+	.	ID=ST0053;Name=YBL092W;end_confidence=bothEndsMapped;source=Manual;shares_5NFR_in_divergent_configuration_with=ST3687%2CST3688;shares_5NFR_in_tandem_with=NA;initiates_from_3NFR_of_and_opposite_strand_to=NA;initiates_from_3NFR_of_and_same_strand_to=NA
S288c_chr02	Xu_2009_SUTs	transcript	46788	47132	.	+	.	ID=ST0054;Name=SUT005;end_confidence=bothEndsMapped;source=Manual;shares_5NFR_in_divergent_configuration_with=NA;shares_5NFR_in_tandem_with=NA;initiates_from_3NFR_of_and_opposite_strand_to=NA;initiates_from_3NFR_of_and_same_strand_to=NA;sense_antisense_pair_with=ST3689;expr_in_YPE/YPD=0.0501525537850618;expr_in_YPGal/YPD=-0.601876218628508;expr_of_SUT_in_sense_antisense_pair_in_YPE/YPD=-0.1127297…
S288c_chr02	Xu_2009_ORFs	transcript	48780	49428	.	+	.	ID=ST0055;Name=YBL090W;end_confidence=bothEndsMapped;source=Manual;shares_5NFR_in_divergent_configuration_with=ST3690;shares_5NFR_in_tandem_with=NA;initiates_from_3NFR_of_and_opposite_strand_to=NA;initiates_from_3NFR_of_and_same_strand_to=NA
S288c_chr02	Xu_2009_ORFs	transcript	49548	51028	.	+	.	ID=ST0056;Name=YBL089W;end_confidence=bothEndsMapped;source=Manual;shares_5NFR_in_divergent_configuration_with=NA;shares_5NFR_in_tandem_with=NA;initiates_from_3NFR_of_and_opposite_strand_to=NA;initiates_from_3NFR_of_and_same_strand_to=NA
S288c_chr02	Xu_2009_ORFs	transcript	63540	66924	.	+	.	ID=ST0057;Name=YBL085W;end_confidence=bothEndsMapped;source=Manual;shares_5NFR_in_divergent_configuration_with=NA;shares_5NFR_in_tandem_with=NA;initiates_from_3NFR_of_and_opposite_strand_to=NA;initiates_from_3NFR_of_and_same_strand_to=NA
S288c_chr02	Xu_2009_ORFs	transcript	71564	73060	.	+	.	ID=ST0058;Name=YBL081W;end_confidence=bothEndsMapped;source=Manual;shares_5NFR_in_divergent_configuration_with=NA;shares_5NFR_in_tandem_with=NA;initiates_from_3NFR_of_and_opposite_strand_to=NA;initiates_from_3NFR_of_and_same_strand_to=NA
S288c_chr02	Xu_2009_ORFs	transcript	75188	79828	.	+	.	ID=ST0059;Name=YBL079W;end_confidence=bothEndsMapped;source=Manual;shares_5NFR_in_divergent_configuration_with=NA;shares_5NFR_in_tandem_with=NA;initiates_from_3NFR_of_and_opposite_strand_to=NA;initiates_from_3NFR_of_and_same_strand_to=NA
S288c_chr02	Xu_2009_other	transcript	88043	88395	.	+	.	ID=ST0060;Name=snR56;Alias=SNR56;end_confidence=bothEndsMapped;source=Manual;Shares_5NFR_in_divergent_configuration_with=NA;Shares_5NFR_in_tandem_with=NA;Initiates_from_3NFR_of_and_opposite_strand_to=NA;Initiates_from_3NFR_of_and_same_strand_to=NA
S288c_chr02	Xu_2009_ORFs	transcript	89947	90467	.	+	.	ID=ST0061;Name=YBL071W-A;end_confidence=bothEndsMapped;source=Manual;shares_5NFR_in_divergent_configuration_with=ST3700;shares_5NFR_in_tandem_with=NA;initiates_from_3NFR_of_and_opposite_strand_to=NA;initiates_from_3NFR_of_and_same_strand_to=NA
S288c_chr02	Xu_2009_ORFs	transcript	90667	92123	.	+	.	ID=ST0062;Name=YBL069W%2CYBL068W-A;end_confidence=bothEndsMapped;source=Manual;shares_5NFR_in_divergent_configuration_with=NA;shares_5NFR_in_tandem_with=NA;initiates_from_3NFR_of_and_opposite_strand_to=NA;initiates_from_3NFR_of_and_same_strand_to=NA
S288c_chr02	Xu_2009_ORFs	transcript	92347	93576	.	+	.	ID=ST0063;Name=YBL068W;end_confidence=bothEndsMapped;source=Manual;shares_5NFR_in_divergent_configuration_with=NA;shares_5NFR_in_tandem_with=NA;initiates_from_3NFR_of_and_opposite_strand_to=NA;initiates_from_3NFR_of_and_same_strand_to=NA
S288c_chr02	Xu_2009_CUTs	transcript	96352	96568	.	+	.	ID=ST0064;Name=CUT006;end_confidence=bothEndsMapped;source=Automatic;shares_5NFR_in_divergent_configuration_with=NA;shares_5NFR_in_tandem_with=NA;initiates_from_3NFR_of_and_opposite_strand_to=NA;initiates_from_3NFR_of_and_same_strand_to=NA
S288c_chr02	Xu_2009_ORFs	transcript	101869	105221	.	+	.	ID=ST0065;Name=YBL063W;end_confidence=bothEndsMapped;source=Manual;shares_5NFR_in_divergent_configuration_with=NA;shares_5NFR_in_tandem_with=NA;initiates_from_3NFR_of_and_opposite_strand_to=NA;initiates_from_3NFR_of_and_same_strand_to=NA
S288c_chr02	Xu_2009_ORFs	transcript	107685	109989	.	+	.	ID=ST0066;Name=YBL060W;end_confidence=bothEndsMapped;source=Manual;shares_5NFR_in_divergent_configuration_with=ST3704;shares_5NFR_in_tandem_with=NA;initiates_from_3NFR_of_and_opposite_strand_to=NA;initiates_from_3NFR_of_and_same_strand_to=NA
S288c_chr02	Xu_2009_ORFs	transcript	110677	111405	.	+	.	ID=ST0067;Name=YBL059W;end_confidence=mapped5;source=Manual;shares_5NFR_in_divergent_configuration_with=NA;shares_5NFR_in_tandem_with=NA;initiates_from_3NFR_of_and_opposite_strand_to=NA;initiates_from_3NFR_of_and_same_strand_to=NA
S288c_chr02	Xu_2009_ORFs	transcript	111405	112821	.	+	.	ID=ST0068;Name=YBL058W;end_confidence=bothEndsMapped;source=Manual;shares_5NFR_in_divergent_configuration_with=NA;shares_5NFR_in_tandem_with=NA;initiates_from_3NFR_of_and_opposite_strand_to=NA;initiates_from_3NFR_of_and_same_strand_to=ST0067
S288c_chr02	Xu_2009_ORFs	transcript	113636	115556	.	+	.	ID=ST0069;Name=YBL056W;end_confidence=bothEndsMapped;source=Manual;shares_5NFR_in_divergent_configuration_with=ST3706;shares_5NFR_in_tandem_with=NA;initiates_from_3NFR_of_and_opposite_strand_to=NA;initiates_from_3NFR_of_and_same_strand_to=NA
S288c_chr02	Xu_2009_other	transcript	117484	119364	.	+	.	ID=ST0070;Name=YBL054W%2CYBL053W;Alias=YBL054W%2CYBL053W;end_confidence=bothEndsMapped;source=Manual;Shares_5NFR_in_divergent_configuration_with=NA;Shares_5NFR_in_tandem_with=NA;Initiates_from_3NFR_of_and_opposite_strand_to=NA;Initiates_from_3NFR_of_and_same_strand_to=NA
S288c_chr02	Xu_2009_ORFs	transcript	125052	126188	.	+	.	ID=ST0071;Name=YBL050W;end_confidence=bothEndsMapped;source=Manual;shares_5NFR_in_divergent_configuration_with=ST3709;shares_5NFR_in_tandem_with=NA;initiates_from_3NFR_of_and_opposite_strand_to=NA;initiates_from_3NFR_of_and_same_strand_to=NA
S288c_chr02	Xu_2009_other	transcript	126604	127660	.	+	.	ID=ST0072;Name=YBL049W%2CYBL048W;Alias=MOH1%2CYBL048W;end_confidence=bothEndsMapped;source=Manual;Shares_5NFR_in_divergent_configuration_with=NA;Shares_5NFR_in_tandem_with=NA;Initiates_from_3NFR_of_and_opposite_strand_to=NA;Initiates_from_3NFR_of_and_same_strand_to=NA
S288c_chr02	Xu_2009_ORFs	transcript	132420	133868	.	+	.	ID=ST0073;Name=YBL046W;end_confidence=bothEndsMapped;source=Manual;shares_5NFR_in_divergent_configuration_with=ST3711;shares_5NFR_in_tandem_with=NA;initiates_from_3NFR_of_and_opposite_strand_to=NA;initiates_from_3NFR_of_and_same_strand_to=NA
S288c_chr02	Xu_2009_ORFs	transcript	136564	137596	.	+	.	ID=ST0074;Name=YBL043W;end_confidence=bothEndsMapped;source=Manual;shares_5NFR_in_divergent_configuration_with=NA;shares_5NFR_in_tandem_with=NA;initiates_from_3NFR_of_and_opposite_strand_to=NA;initiates_from_3NFR_of_and_same_strand_to=NA
S288c_chr02	Xu_2009_ORFs	transcript	140988	142116	.	+	.	ID=ST0075;Name=YBL041W;end_confidence=bothEndsMapped;source=Manual;shares_5NFR_in_divergent_configuration_with=NA;shares_5NFR_in_tandem_with=NA;initiates_from_3NFR_of_and_opposite_strand_to=NA;initiates_from_3NFR_of_and_same_strand_to=NA
S288c_chr02	Xu_2009_ORFs	transcript	143100	143644	.	+	.	ID=ST0076;Name=YBL039W-B;end_confidence=bothEndsMapped;source=Manual;shares_5NFR_in_divergent_configuration_with=NA;shares_5NFR_in_tandem_with=NA;initiates_from_3NFR_of_and_opposite_strand_to=NA;initiates_from_3NFR_of_and_same_strand_to=NA
S288c_chr02	Xu_2009_ORFs	transcript	146116	146900	.	+	.	ID=ST0077;Name=YBL038W;end_confidence=bothEndsMapped;source=Manual;shares_5NFR_in_divergent_configuration_with=ST3715;shares_5NFR_in_tandem_with=NA;initiates_from_3NFR_of_and_opposite_strand_to=NA;initiates_from_3NFR_of_and_same_strand_to=NA
S288c_chr02	Xu_2009_ORFs	transcript	147116	150380	.	+	.	ID=ST0078;Name=YBL037W;end_confidence=bothEndsMapped;source=Manual;shares_5NFR_in_divergent_configuration_with=ST3716;shares_5NFR_in_tandem_with=NA;initiates_from_3NFR_of_and_opposite_strand_to=NA;initiates_from_3NFR_of_and_same_strand_to=NA
S288c_chr02	Xu_2009_ORFs	transcript	160100	161444	.	+	.	ID=ST0079;Name=YBL032W;end_confidence=bothEndsMapped;source=Manual;shares_5NFR_in_divergent_configuration_with=ST3720;shares_5NFR_in_tandem_with=NA;initiates_from_3NFR_of_and_opposite_strand_to=NA;initiates_from_3NFR_of_and_same_strand_to=NA
S288c_chr02	Xu_2009_ORFs	transcript	161676	162780	.	+	.	ID=ST0080;Name=YBL031W;end_confidence=bothEndsMapped;source=Manual;shares_5NFR_in_divergent_configuration_with=NA;shares_5NFR_in_tandem_with=NA;initiates_from_3NFR_of_and_opposite_strand_to=NA;initiates_from_3NFR_of_and_same_strand_to=ST0079
S288c_chr02	Xu_2009_SUTs	transcript	164468	165004	.	+	.	ID=ST0081;Name=SUT006;end_confidence=bothEndsMapped;source=Manual;shares_5NFR_in_divergent_configuration_with=NA;shares_5NFR_in_tandem_with=NA;initiates_from_3NFR_of_and_opposite_strand_to=ST3722;initiates_from_3NFR_of_and_same_strand_to=NA;sense_antisense_pair_with=NA;expr_in_YPE/YPD=1.65290288950896;expr_in_YPGal/YPD=0.516137410126477;expr_of_SUT_in_sense_antisense_pair_in_YPE/YPD=0.91257619007…
S288c_chr02	Xu_2009_ORFs	transcript	166092	167356	.	+	.	ID=ST0082;Name=YBL029W;end_confidence=bothEndsMapped;source=Manual;shares_5NFR_in_divergent_configuration_with=NA;shares_5NFR_in_tandem_with=NA;initiates_from_3NFR_of_and_opposite_strand_to=NA;initiates_from_3NFR_of_and_same_strand_to=NA
S288c_chr02	Xu_2009_ORFs	transcript	168372	169508	.	+	.	ID=ST0083;Name=YBL027W;end_confidence=bothEndsMapped;source=Manual;shares_5NFR_in_divergent_configuration_with=ST3724;shares_5NFR_in_tandem_with=NA;initiates_from_3NFR_of_and_opposite_strand_to=NA;initiates_from_3NFR_of_and_same_strand_to=NA
S288c_chr02	Xu_2009_ORFs	transcript	170548	171132	.	+	.	ID=ST0084;Name=YBL026W;end_confidence=bothEndsMapped;source=Manual;shares_5NFR_in_divergent_configuration_with=ST3726;shares_5NFR_in_tandem_with=NA;initiates_from_3NFR_of_and_opposite_strand_to=NA;initiates_from_3NFR_of_and_same_strand_to=NA
S288c_chr02	Xu_2009_ORFs	transcript	171420	172204	.	+	.	ID=ST0085;Name=YBL025W;end_confidence=bothEndsMapped;source=Manual;shares_5NFR_in_divergent_configuration_with=NA;shares_5NFR_in_tandem_with=NA;initiates_from_3NFR_of_and_opposite_strand_to=NA;initiates_from_3NFR_of_and_same_strand_to=NA
S288c_chr02	Xu_2009_ORFs	transcript	172500	174684	.	+	.	ID=ST0086;Name=YBL024W;end_confidence=bothEndsMapped;source=Manual;shares_5NFR_in_divergent_configuration_with=NA;shares_5NFR_in_tandem_with=NA;initiates_from_3NFR_of_and_opposite_strand_to=NA;initiates_from_3NFR_of_and_same_strand_to=NA
S288c_chr02	Xu_2009_ORFs	transcript	182332	184204	.	+	.	ID=ST0087;Name=YBL020W;end_confidence=bothEndsMapped;source=Manual;shares_5NFR_in_divergent_configuration_with=ST3729;shares_5NFR_in_tandem_with=NA;initiates_from_3NFR_of_and_opposite_strand_to=NA;initiates_from_3NFR_of_and_same_strand_to=NA
S288c_chr02	Xu_2009_ORFs	transcript	184260	185972	.	+	.	ID=ST0088;Name=YBL019W;end_confidence=bothEndsMapped;source=Manual;shares_5NFR_in_divergent_configuration_with=NA;shares_5NFR_in_tandem_with=NA;initiates_from_3NFR_of_and_opposite_strand_to=NA;initiates_from_3NFR_of_and_same_strand_to=ST0087
S288c_chr02	Xu_2009_CUTs	transcript	191988	192340	.	+	.	ID=ST0089;Name=CUT007;end_confidence=bothEndsMapped;source=Automatic;shares_5NFR_in_divergent_configuration_with=ST3731;shares_5NFR_in_tandem_with=NA;initiates_from_3NFR_of_and_opposite_strand_to=NA;initiates_from_3NFR_of_and_same_strand_to=NA
S288c_chr02	Xu_2009_ORFs	transcript	194028	195860	.	+	.	ID=ST0090;Name=YBL015W;end_confidence=bothEndsMapped;source=Manual;shares_5NFR_in_divergent_configuration_with=NA;shares_5NFR_in_tandem_with=NA;initiates_from_3NFR_of_and_opposite_strand_to=NA;initiates_from_3NFR_of_and_same_strand_to=NA
S288c_chr02	Xu_2009_SUTs	transcript	196308	196732	.	+	.	ID=ST0091;Name=SUT007;end_confidence=bothEndsMapped;source=Manual;shares_5NFR_in_divergent_configuration_with=NA;shares_5NFR_in_tandem_with=NA;initiates_from_3NFR_of_and_opposite_strand_to=NA;initiates_from_3NFR_of_and_same_strand_to=NA;sense_antisense_pair_with=NA;expr_in_YPE/YPD=NA;expr_in_YPGal/YPD=NA;expr_of_SUT_in_sense_antisense_pair_in_YPE/YPD=NA;expr_of_SUT_in_sense_antisense_pair_in_YPGa…
S288c_chr02	Xu_2009_ORFs	transcript	202012	203437	.	+	.	ID=ST0092;Name=YBL013W;end_confidence=mapped5;source=Manual;shares_5NFR_in_divergent_configuration_with=ST3732;shares_5NFR_in_tandem_with=NA;initiates_from_3NFR_of_and_opposite_strand_to=NA;initiates_from_3NFR_of_and_same_strand_to=NA
S288c_chr02	Xu_2009_ORFs	transcript	203437	205949	.	+	.	ID=ST0093;Name=YBL011W;end_confidence=bothEndsMapped;source=Manual;shares_5NFR_in_divergent_configuration_with=NA;shares_5NFR_in_tandem_with=NA;initiates_from_3NFR_of_and_opposite_strand_to=NA;initiates_from_3NFR_of_and_same_strand_to=NA
S288c_chr02	Xu_2009_ORFs	transcript	207157	209309	.	+	.	ID=ST0094;Name=YBL009W;end_confidence=bothEndsMapped;source=Manual;shares_5NFR_in_divergent_configuration_with=ST3733;shares_5NFR_in_tandem_with=NA;initiates_from_3NFR_of_and_opposite_strand_to=NA;initiates_from_3NFR_of_and_same_strand_to=NA
S288c_chr02	Xu_2009_other	transcript	209565	212221	.	+	.	ID=ST0095;Name=YBL008W-A%2CYBL008W;Alias=YBL008W-A%2CHIR1;end_confidence=bothEndsMapped;source=Manual;Shares_5NFR_in_divergent_configuration_with=NA;Shares_5NFR_in_tandem_with=NA;Initiates_from_3NFR_of_and_opposite_strand_to=NA;Initiates_from_3NFR_of_and_same_strand_to=NA
S288c_chr02	Xu_2009_other	transcript	216701	217253	.	+	.	ID=ST0096;Name=YBL006W-A;Alias=YBL006W-A;end_confidence=bothEndsMapped;source=Manual;Shares_5NFR_in_divergent_configuration_with=NA;Shares_5NFR_in_tandem_with=NA;Initiates_from_3NFR_of_and_opposite_strand_to=NA;Initiates_from_3NFR_of_and_same_strand_to=NA
S288c_chr02	Xu_2009_other	transcript	217405	220981	.	+	.	ID=ST0097;Name=YBL005W%2CYBLWdelta8;Alias=PDR3%2CYBLWdelta8;end_confidence=bothEndsMapped;source=Manual;Shares_5NFR_in_divergent_configuration_with=NA;Shares_5NFR_in_tandem_with=NA;Initiates_from_3NFR_of_and_opposite_strand_to=NA;Initiates_from_3NFR_of_and_same_strand_to=NA
S288c_chr02	Xu_2009_ORFs	transcript	227525	235213	.	+	.	ID=ST0098;Name=YBL004W;end_confidence=bothEndsMapped;source=Manual;shares_5NFR_in_divergent_configuration_with=NA;shares_5NFR_in_tandem_with=NA;initiates_from_3NFR_of_and_opposite_strand_to=NA;initiates_from_3NFR_of_and_same_strand_to=NA
S288c_chr02	Xu_2009_ORFs	transcript	236053	237150	.	+	.	ID=ST0099;Name=YBL002W;end_confidence=bothEndsMapped;source=Manual;shares_5NFR_in_divergent_configuration_with=ST3737;shares_5NFR_in_tandem_with=NA;initiates_from_3NFR_of_and_opposite_strand_to=NA;initiates_from_3NFR_of_and_same_strand_to=NA
S288c_chr02	Xu_2009_CUTs	transcript	237742	237926	.	+	.	ID=ST0100;Name=CUT008;end_confidence=bothEndsMapped;source=Automatic;shares_5NFR_in_divergent_configuration_with=NA;shares_5NFR_in_tandem_with=NA;initiates_from_3NFR_of_and_opposite_strand_to=NA;initiates_from_3NFR_of_and_same_strand_to=NA
S288c_chr02	Xu_2009_SUTs	transcript	238398	238894	.	+	.	ID=ST0101;Name=SUT008;end_confidence=bothEndsMapped;source=Manual;shares_5NFR_in_divergent_configuration_with=NA;shares_5NFR_in_tandem_with=NA;initiates_from_3NFR_of_and_opposite_strand_to=NA;initiates_from_3NFR_of_and_same_strand_to=NA;sense_antisense_pair_with=ST3739;expr_in_YPE/YPD=-0.130019404616419;expr_in_YPGal/YPD=-0.603123971446535;expr_of_SUT_in_sense_antisense_pair_in_YPE/YPD=0.51346782…
S288c_chr02	Xu_2009_SUTs	transcript	241686	242790	.	+	.	ID=ST0102;Name=SUT009;end_confidence=mapped5;source=Manual;shares_5NFR_in_divergent_configuration_with=NA;shares_5NFR_in_tandem_with=NA;initiates_from_3NFR_of_and_opposite_strand_to=NA;initiates_from_3NFR_of_and_same_strand_to=NA;sense_antisense_pair_with=ST3740;expr_in_YPE/YPD=0.756281222737333;expr_in_YPGal/YPD=0.849302178196568;expr_of_SUT_in_sense_antisense_pair_in_YPE/YPD=-0.978913691358144;…
S288c_chr02	Xu_2009_ORFs	transcript	242790	244358	.	+	.	ID=ST0103;Name=YBR003W;end_confidence=bothEndsMapped;source=Manual;shares_5NFR_in_divergent_configuration_with=ST3740;shares_5NFR_in_tandem_with=NA;initiates_from_3NFR_of_and_opposite_strand_to=NA;initiates_from_3NFR_of_and_same_strand_to=NA
S288c_chr02	Xu_2009_ORFs	transcript	245830	246670	.	+	.	ID=ST0104;Name=YBR005W;end_confidence=bothEndsMapped;source=Manual;shares_5NFR_in_divergent_configuration_with=ST3741;shares_5NFR_in_tandem_with=NA;initiates_from_3NFR_of_and_opposite_strand_to=NA;initiates_from_3NFR_of_and_same_strand_to=NA
S288c_chr02	Xu_2009_ORFs	transcript	246766	248598	.	+	.	ID=ST0105;Name=YBR006W;end_confidence=bothEndsMapped;source=Manual;shares_5NFR_in_divergent_configuration_with=NA;shares_5NFR_in_tandem_with=NA;initiates_from_3NFR_of_and_opposite_strand_to=NA;initiates_from_3NFR_of_and_same_strand_to=NA
S288c_chr02	Xu_2009_SUTs	transcript	251615	252103	.	+	.	ID=ST0106;Name=SUT010;end_confidence=bothEndsMapped;source=Manual;shares_5NFR_in_divergent_configuration_with=NA;shares_5NFR_in_tandem_with=NA;initiates_from_3NFR_of_and_opposite_strand_to=NA;initiates_from_3NFR_of_and_same_strand_to=NA;sense_antisense_pair_with=NA;expr_in_YPE/YPD=NA;expr_in_YPGal/YPD=NA;expr_of_SUT_in_sense_antisense_pair_in_YPE/YPD=NA;expr_of_SUT_in_sense_antisense_pair_in_YPGa…
S288c_chr02	Xu_2009_SUTs	transcript	254640	254874	.	+	.	ID=ST0107;Name=SUT011;end_confidence=bothEndsMapped;source=Manual;shares_5NFR_in_divergent_configuration_with=NA;shares_5NFR_in_tandem_with=NA;initiates_from_3NFR_of_and_opposite_strand_to=NA;initiates_from_3NFR_of_and_same_strand_to=NA;sense_antisense_pair_with=ST3744;expr_in_YPE/YPD=-1.7831573385893;expr_in_YPGal/YPD=-0.799197190144158;expr_of_SUT_in_sense_antisense_pair_in_YPE/YPD=-0.952116599…
S288c_chr02	Xu_2009_CUTs	transcript	254874	255058	.	+	.	ID=ST0108;Name=CUT009;end_confidence=mapped3;source=Automatic;shares_5NFR_in_divergent_configuration_with=NA;shares_5NFR_in_tandem_with=NA;initiates_from_3NFR_of_and_opposite_strand_to=NA;initiates_from_3NFR_of_and_same_strand_to=NA
S288c_chr02	Xu_2009_ORFs	transcript	256306	256898	.	+	.	ID=ST0109;Name=YBR010W;end_confidence=bothEndsMapped;source=Manual;shares_5NFR_in_divergent_configuration_with=ST3746;shares_5NFR_in_tandem_with=NA;initiates_from_3NFR_of_and_opposite_strand_to=NA;initiates_from_3NFR_of_and_same_strand_to=NA
S288c_chr02	Xu_2009_SUTs	transcript	269792	270208	.	+	.	ID=ST0110;Name=SUT012;end_confidence=mapped5;source=Manual;shares_5NFR_in_divergent_configuration_with=ST3749;shares_5NFR_in_tandem_with=NA;initiates_from_3NFR_of_and_opposite_strand_to=NA;initiates_from_3NFR_of_and_same_strand_to=NA;sense_antisense_pair_with=NA;expr_in_YPE/YPD=-1.35668509292758;expr_in_YPGal/YPD=-0.77618436194747;expr_of_SUT_in_sense_antisense_pair_in_YPE/YPD=NA;expr_of_SUT_in_s…
S288c_chr02	Xu_2009_ORFs	transcript	270208	270880	.	+	.	ID=ST0111;Name=YBR016W;end_confidence=bothEndsMapped;source=Manual;shares_5NFR_in_divergent_configuration_with=NA;shares_5NFR_in_tandem_with=NA;initiates_from_3NFR_of_and_opposite_strand_to=NA;initiates_from_3NFR_of_and_same_strand_to=NA
S288c_chr02	Xu_2009_SUTs	transcript	276760	278816	.	+	.	ID=ST0112;Name=SUT013;end_confidence=bothEndsMapped;source=Manual;shares_5NFR_in_divergent_configuration_with=NA;shares_5NFR_in_tandem_with=NA;initiates_from_3NFR_of_and_opposite_strand_to=NA;initiates_from_3NFR_of_and_same_strand_to=NA;sense_antisense_pair_with=ST3751;expr_in_YPE/YPD=-0.69172285226484;expr_in_YPGal/YPD=-2.11086240073737;expr_of_SUT_in_sense_antisense_pair_in_YPE/YPD=0;expr_of_SU…
S288c_chr02	Xu_2009_ORFs	transcript	278856	281304	.	+	.	ID=ST0113;Name=YBR020W;end_confidence=bothEndsMapped;source=Manual;shares_5NFR_in_divergent_configuration_with=NA;shares_5NFR_in_tandem_with=NA;initiates_from_3NFR_of_and_opposite_strand_to=NA;initiates_from_3NFR_of_and_same_strand_to=NA
S288c_chr02	Xu_2009_ORFs	transcript	281344	283512	.	+	.	ID=ST0114;Name=YBR021W;end_confidence=bothEndsMapped;source=Manual;shares_5NFR_in_divergent_configuration_with=ST3752;shares_5NFR_in_tandem_with=NA;initiates_from_3NFR_of_and_opposite_strand_to=NA;initiates_from_3NFR_of_and_same_strand_to=NA
S288c_chr02	Xu_2009_ORFs	transcript	283664	284392	.	+	.	ID=ST0115;Name=YBR022W;end_confidence=bothEndsMapped;source=Manual;shares_5NFR_in_divergent_configuration_with=NA;shares_5NFR_in_tandem_with=NA;initiates_from_3NFR_of_and_opposite_strand_to=NA;initiates_from_3NFR_of_and_same_strand_to=NA
S288c_chr02	Xu_2009_ORFs	transcript	289344	290560	.	+	.	ID=ST0116;Name=YBR024W;end_confidence=bothEndsMapped;source=Manual;shares_5NFR_in_divergent_configuration_with=NA;shares_5NFR_in_tandem_with=NA;initiates_from_3NFR_of_and_opposite_strand_to=NA;initiates_from_3NFR_of_and_same_strand_to=NA
S288c_chr02	Xu_2009_CUTs	transcript	296288	296576	.	+	.	ID=ST0117;Name=CUT010;end_confidence=bothEndsMapped;source=Automatic;shares_5NFR_in_divergent_configuration_with=ST3756;shares_5NFR_in_tandem_with=NA;initiates_from_3NFR_of_and_opposite_strand_to=ST3757;initiates_from_3NFR_of_and_same_strand_to=NA
S288c_chr02	Xu_2009_ORFs	transcript	298016	300016	.	+	.	ID=ST0118;Name=YBR030W;end_confidence=bothEndsMapped;source=Manual;shares_5NFR_in_divergent_configuration_with=ST3757;shares_5NFR_in_tandem_with=NA;initiates_from_3NFR_of_and_opposite_strand_to=NA;initiates_from_3NFR_of_and_same_strand_to=NA
S288c_chr02	Xu_2009_ORFs	transcript	300104	301392	.	+	.	ID=ST0119;Name=YBR031W;end_confidence=bothEndsMapped;source=Manual;shares_5NFR_in_divergent_configuration_with=ST3758;shares_5NFR_in_tandem_with=NA;initiates_from_3NFR_of_and_opposite_strand_to=NA;initiates_from_3NFR_of_and_same_strand_to=ST0118
S288c_chr02	Xu_2009_other	transcript	301808	304840	.	+	.	ID=ST0120;Name=YBR032W%2CYBR033W;Alias=YBR032W%2CEDS1;end_confidence=bothEndsMapped;source=Manual;Shares_5NFR_in_divergent_configuration_with=NA;Shares_5NFR_in_tandem_with=NA;Initiates_from_3NFR_of_and_opposite_strand_to=NA;Initiates_from_3NFR_of_and_same_strand_to=NA
S288c_chr02	Xu_2009_CUTs	transcript	306288	306696	.	+	.	ID=ST0121;Name=CUT011;end_confidence=mapped5;source=Automatic;shares_5NFR_in_divergent_configuration_with=NA;shares_5NFR_in_tandem_with=NA;initiates_from_3NFR_of_and_opposite_strand_to=NA;initiates_from_3NFR_of_and_same_strand_to=NA
S288c_chr02	Xu_2009_CUTs	transcript	306696	307104	.	+	.	ID=ST0122;Name=CUT012;end_confidence=mapped3;source=Automatic;shares_5NFR_in_divergent_configuration_with=NA;shares_5NFR_in_tandem_with=NA;initiates_from_3NFR_of_and_opposite_strand_to=NA;initiates_from_3NFR_of_and_same_strand_to=NA
S288c_chr02	Xu_2009_other	transcript	307568	308896	.	+	.	ID=ST0123;Name=TLC1;Alias=TLC1;end_confidence=bothEndsMapped;source=Manual;Shares_5NFR_in_divergent_configuration_with=NA;Shares_5NFR_in_tandem_with=NA;Initiates_from_3NFR_of_and_opposite_strand_to=NA;Initiates_from_3NFR_of_and_same_strand_to=NA
S288c_chr02	Xu_2009_CUTs	transcript	310633	310953	.	+	.	ID=ST0124;Name=CUT013;end_confidence=bothEndsMapped;source=Automatic;shares_5NFR_in_divergent_configuration_with=NA;shares_5NFR_in_tandem_with=NA;initiates_from_3NFR_of_and_opposite_strand_to=NA;initiates_from_3NFR_of_and_same_strand_to=NA
S288c_chr02	Xu_2009_ORFs	transcript	311833	314961	.	+	.	ID=ST0125;Name=YBR038W;end_confidence=bothEndsMapped;source=Manual;shares_5NFR_in_divergent_configuration_with=NA;shares_5NFR_in_tandem_with=NA;initiates_from_3NFR_of_and_opposite_strand_to=NA;initiates_from_3NFR_of_and_same_strand_to=NA
S288c_chr02	Xu_2009_ORFs	transcript	315496	316656	.	+	.	ID=ST0126;Name=YBR039W;end_confidence=bothEndsMapped;source=Manual;shares_5NFR_in_divergent_configuration_with=NA;shares_5NFR_in_tandem_with=NA;initiates_from_3NFR_of_and_opposite_strand_to=NA;initiates_from_3NFR_of_and_same_strand_to=NA
S288c_chr02	Xu_2009_ORFs	transcript	318200	320360	.	+	.	ID=ST0127;Name=YBR041W;end_confidence=bothEndsMapped;source=Manual;shares_5NFR_in_divergent_configuration_with=NA;shares_5NFR_in_tandem_with=NA;initiates_from_3NFR_of_and_opposite_strand_to=NA;initiates_from_3NFR_of_and_same_strand_to=NA
S288c_chr02	Xu_2009_CUTs	transcript	324513	325361	.	+	.	ID=ST0128;Name=CUT014;end_confidence=bothEndsMapped;source=Automatic;shares_5NFR_in_divergent_configuration_with=NA;shares_5NFR_in_tandem_with=NA;initiates_from_3NFR_of_and_opposite_strand_to=NA;initiates_from_3NFR_of_and_same_strand_to=NA
S288c_chr02	Xu_2009_CUTs	transcript	326297	326777	.	+	.	ID=ST0129;Name=CUT015;end_confidence=bothEndsMapped;source=Automatic;shares_5NFR_in_divergent_configuration_with=ST3767;shares_5NFR_in_tandem_with=NA;initiates_from_3NFR_of_and_opposite_strand_to=NA;initiates_from_3NFR_of_and_same_strand_to=NA
S288c_chr02	Xu_2009_ORFs	transcript	331786	332426	.	+	.	ID=ST0130;Name=YBR047W;end_confidence=bothEndsMapped;source=Manual;shares_5NFR_in_divergent_configuration_with=NA;shares_5NFR_in_tandem_with=NA;initiates_from_3NFR_of_and_opposite_strand_to=NA;initiates_from_3NFR_of_and_same_strand_to=NA
S288c_chr02	Xu_2009_ORFs	transcript	332738	334042	.	+	.	ID=ST0131;Name=YBR048W;end_confidence=bothEndsMapped;source=Manual;shares_5NFR_in_divergent_configuration_with=NA;shares_5NFR_in_tandem_with=NA;initiates_from_3NFR_of_and_opposite_strand_to=NA;initiates_from_3NFR_of_and_same_strand_to=ST0130
S288c_chr02	Xu_2009_CUTs	transcript	339602	339946	.	+	.	ID=ST0132;Name=CUT016;end_confidence=bothEndsMapped;source=Automatic;shares_5NFR_in_divergent_configuration_with=ST3772;shares_5NFR_in_tandem_with=NA;initiates_from_3NFR_of_and_opposite_strand_to=NA;initiates_from_3NFR_of_and_same_strand_to=NA
S288c_chr02	Xu_2009_CUTs	transcript	341018	342578	.	+	.	ID=ST0133;Name=CUT017;end_confidence=mapped5;source=Automatic;shares_5NFR_in_divergent_configuration_with=ST3773;shares_5NFR_in_tandem_with=NA;initiates_from_3NFR_of_and_opposite_strand_to=NA;initiates_from_3NFR_of_and_same_strand_to=NA
S288c_chr02	Xu_2009_ORFs	transcript	342578	344586	.	+	.	ID=ST0134;Name=YBR054W;end_confidence=bothEndsMapped;source=Manual;shares_5NFR_in_divergent_configuration_with=NA;shares_5NFR_in_tandem_with=NA;initiates_from_3NFR_of_and_opposite_strand_to=NA;initiates_from_3NFR_of_and_same_strand_to=NA
S288c_chr02	Xu_2009_ORFs	transcript	347818	349458	.	+	.	ID=ST0135;Name=YBR056W;end_confidence=bothEndsMapped;source=Manual;shares_5NFR_in_divergent_configuration_with=NA;shares_5NFR_in_tandem_with=NA;initiates_from_3NFR_of_and_opposite_strand_to=NA;initiates_from_3NFR_of_and_same_strand_to=NA
S288c_chr02	Xu_2009_other	transcript	351066	352018	.	+	.	ID=ST0136;Name=YBR056W-A;Alias=YBR056W-A;end_confidence=bothEndsMapped;source=Manual;Shares_5NFR_in_divergent_configuration_with=NA;Shares_5NFR_in_tandem_with=NA;Initiates_from_3NFR_of_and_opposite_strand_to=NA;Initiates_from_3NFR_of_and_same_strand_to=NA
S288c_chr02	Xu_2009_CUTs	transcript	360618	360970	.	+	.	ID=ST0137;Name=CUT018;end_confidence=bothEndsMapped;source=Automatic;shares_5NFR_in_divergent_configuration_with=ST3781;shares_5NFR_in_tandem_with=NA;initiates_from_3NFR_of_and_opposite_strand_to=ST3782;initiates_from_3NFR_of_and_same_strand_to=NA
S288c_chr02	Xu_2009_SUTs	transcript	362866	364594	.	+	.	ID=ST0138;Name=SUT014;end_confidence=bothEndsMapped;source=Manual;shares_5NFR_in_divergent_configuration_with=ST3782;shares_5NFR_in_tandem_with=NA;initiates_from_3NFR_of_and_opposite_strand_to=NA;initiates_from_3NFR_of_and_same_strand_to=NA;sense_antisense_pair_with=NA;expr_in_YPE/YPD=-1.69288939234047;expr_in_YPGal/YPD=-0.541864613727197;expr_of_SUT_in_sense_antisense_pair_in_YPE/YPD=NA;expr_of_…
S288c_chr02	Xu_2009_CUTs	transcript	365898	366657	.	+	.	ID=ST0139;Name=CUT019;end_confidence=bothEndsMapped;source=Automatic;shares_5NFR_in_divergent_configuration_with=ST3783;shares_5NFR_in_tandem_with=NA;initiates_from_3NFR_of_and_opposite_strand_to=NA;initiates_from_3NFR_of_and_same_strand_to=NA
S288c_chr02	Xu_2009_CUTs	transcript	370073	370545	.	+	.	ID=ST0140;Name=CUT020;end_confidence=mapped5;source=Automatic;shares_5NFR_in_divergent_configuration_with=NA;shares_5NFR_in_tandem_with=NA;initiates_from_3NFR_of_and_opposite_strand_to=NA;initiates_from_3NFR_of_and_same_strand_to=NA
S288c_chr02	Xu_2009_SUTs	transcript	370545	370873	.	+	.	ID=ST0141;Name=SUT015;end_confidence=bothEndsMapped;source=Manual;shares_5NFR_in_divergent_configuration_with=NA;shares_5NFR_in_tandem_with=NA;initiates_from_3NFR_of_and_opposite_strand_to=NA;initiates_from_3NFR_of_and_same_strand_to=NA;sense_antisense_pair_with=ST3787;expr_in_YPE/YPD=-0.769336403073176;expr_in_YPGal/YPD=-0.727448646397238;expr_of_SUT_in_sense_antisense_pair_in_YPE/YPD=0.14423730…
S288c_chr02	Xu_2009_SUTs	transcript	371273	373730	.	+	.	ID=ST0142;Name=SUT016;end_confidence=bothEndsMapped;source=Manual;shares_5NFR_in_divergent_configuration_with=NA;shares_5NFR_in_tandem_with=NA;initiates_from_3NFR_of_and_opposite_strand_to=NA;initiates_from_3NFR_of_and_same_strand_to=NA;sense_antisense_pair_with=ST3788,ST3789;expr_in_YPE/YPD=-1.26949373999033;expr_in_YPGal/YPD=-0.244145535575362;expr_of_SUT_in_sense_antisense_pair_in_YPE/YPD=0.26…
S288c_chr02	Xu_2009_CUTs	transcript	376378	376834	.	+	.	ID=ST0143;Name=CUT021;end_confidence=bothEndsMapped;source=Automatic;shares_5NFR_in_divergent_configuration_with=NA;shares_5NFR_in_tandem_with=NA;initiates_from_3NFR_of_and_opposite_strand_to=NA;initiates_from_3NFR_of_and_same_strand_to=NA
S288c_chr02	Xu_2009_CUTs	transcript	379154	379450	.	+	.	ID=ST0144;Name=CUT022;end_confidence=bothEndsMapped;source=Automatic;shares_5NFR_in_divergent_configuration_with=ST3790;shares_5NFR_in_tandem_with=NA;initiates_from_3NFR_of_and_opposite_strand_to=NA;initiates_from_3NFR_of_and_same_strand_to=NA
S288c_chr02	Xu_2009_ORFs	transcript	380242	381378	.	+	.	ID=ST0145;Name=YBR071W;end_confidence=bothEndsMapped;source=Manual;shares_5NFR_in_divergent_configuration_with=ST3791;shares_5NFR_in_tandem_with=NA;initiates_from_3NFR_of_and_opposite_strand_to=NA;initiates_from_3NFR_of_and_same_strand_to=NA
S288c_chr02	Xu_2009_CUTs	transcript	381378	381642	.	+	.	ID=ST0146;Name=CUT023;end_confidence=mapped3;source=Automatic;shares_5NFR_in_divergent_configuration_with=NA;shares_5NFR_in_tandem_with=NA;initiates_from_3NFR_of_and_opposite_strand_to=NA;initiates_from_3NFR_of_and_same_strand_to=NA
S288c_chr02	Xu_2009_ORFs	transcript	381946	382804	.	+	.	ID=ST0147;Name=YBR072W;end_confidence=bothEndsMapped;source=Manual;shares_5NFR_in_divergent_configuration_with=NA;shares_5NFR_in_tandem_with=NA;initiates_from_3NFR_of_and_opposite_strand_to=NA;initiates_from_3NFR_of_and_same_strand_to=NA
S288c_chr02	Xu_2009_ORFs	transcript	383140	385996	.	+	.	ID=ST0148;Name=YBR073W;end_confidence=bothEndsMapped;source=Manual;shares_5NFR_in_divergent_configuration_with=NA;shares_5NFR_in_tandem_with=NA;initiates_from_3NFR_of_and_opposite_strand_to=NA;initiates_from_3NFR_of_and_same_strand_to=NA
S288c_chr02	Xu_2009_ORFs	transcript	386276	389308	.	+	.	ID=ST0149;Name=YBR074W;end_confidence=bothEndsMapped;source=Manual;shares_5NFR_in_divergent_configuration_with=NA;shares_5NFR_in_tandem_with=NA;initiates_from_3NFR_of_and_opposite_strand_to=NA;initiates_from_3NFR_of_and_same_strand_to=NA
S288c_chr02	Xu_2009_ORFs	transcript	392948	395301	.	+	.	ID=ST0150;Name=YBR078W;end_confidence=bothEndsMapped;source=Manual;shares_5NFR_in_divergent_configuration_with=NA;shares_5NFR_in_tandem_with=NA;initiates_from_3NFR_of_and_opposite_strand_to=NA;initiates_from_3NFR_of_and_same_strand_to=NA
S288c_chr02	Xu_2009_ORFs	transcript	407341	410693	.	+	.	ID=ST0151;Name=YBR083W;end_confidence=bothEndsMapped;source=Manual;shares_5NFR_in_divergent_configuration_with=NA;shares_5NFR_in_tandem_with=NA;initiates_from_3NFR_of_and_opposite_strand_to=NA;initiates_from_3NFR_of_and_same_strand_to=NA
S288c_chr02	Xu_2009_ORFs	transcript	410981	414149	.	+	.	ID=ST0152;Name=YBR084W;end_confidence=bothEndsMapped;source=Manual;shares_5NFR_in_divergent_configuration_with=NA;shares_5NFR_in_tandem_with=NA;initiates_from_3NFR_of_and_opposite_strand_to=NA;initiates_from_3NFR_of_and_same_strand_to=NA
S288c_chr02	Xu_2009_ORFs	transcript	415877	417189	.	+	.	ID=ST0153;Name=YBR085W;end_confidence=bothEndsMapped;source=Manual;shares_5NFR_in_divergent_configuration_with=NA;shares_5NFR_in_tandem_with=NA;initiates_from_3NFR_of_and_opposite_strand_to=NA;initiates_from_3NFR_of_and_same_strand_to=NA
S288c_chr02	Xu_2009_CUTs	transcript	423517	423749	.	+	.	ID=ST0154;Name=CUT024;end_confidence=mapped5;source=Automatic;shares_5NFR_in_divergent_configuration_with=ST3802;shares_5NFR_in_tandem_with=NA;initiates_from_3NFR_of_and_opposite_strand_to=NA;initiates_from_3NFR_of_and_same_strand_to=NA
S288c_chr02	Xu_2009_ORFs	transcript	423749	424885	.	+	.	ID=ST0155;Name=YBR087W;end_confidence=bothEndsMapped;source=Manual;shares_5NFR_in_divergent_configuration_with=NA;shares_5NFR_in_tandem_with=NA;initiates_from_3NFR_of_and_opposite_strand_to=NA;initiates_from_3NFR_of_and_same_strand_to=NA
S288c_chr02	Xu_2009_CUTs	transcript	429669	431781	.	+	.	ID=ST0156;Name=CUT025;end_confidence=bothEndsMapped;source=Automatic;shares_5NFR_in_divergent_configuration_with=NA;shares_5NFR_in_tandem_with=NA;initiates_from_3NFR_of_and_opposite_strand_to=NA;initiates_from_3NFR_of_and_same_strand_to=NA
S288c_chr02	Xu_2009_ORFs	transcript	431981	434397	.	+	.	ID=ST0157;Name=YBR094W;end_confidence=bothEndsMapped;source=Manual;shares_5NFR_in_divergent_configuration_with=ST3808;shares_5NFR_in_tandem_with=NA;initiates_from_3NFR_of_and_opposite_strand_to=NA;initiates_from_3NFR_of_and_same_strand_to=NA
S288c_chr02	Xu_2009_ORFs	transcript	435941	436781	.	+	.	ID=ST0158;Name=YBR096W;end_confidence=bothEndsMapped;source=Manual;shares_5NFR_in_divergent_configuration_with=ST3809;shares_5NFR_in_tandem_with=NA;initiates_from_3NFR_of_and_opposite_strand_to=NA;initiates_from_3NFR_of_and_same_strand_to=NA
S288c_chr02	Xu_2009_ORFs	transcript	436909	441293	.	+	.	ID=ST0159;Name=YBR097W;end_confidence=bothEndsMapped;source=Manual;shares_5NFR_in_divergent_configuration_with=NA;shares_5NFR_in_tandem_with=NA;initiates_from_3NFR_of_and_opposite_strand_to=NA;initiates_from_3NFR_of_and_same_strand_to=NA
S288c_chr02	Xu_2009_ORFs	transcript	441501	443749	.	+	.	ID=ST0160;Name=YBR098W;end_confidence=bothEndsMapped;source=Manual;shares_5NFR_in_divergent_configuration_with=NA;shares_5NFR_in_tandem_with=NA;initiates_from_3NFR_of_and_opposite_strand_to=NA;initiates_from_3NFR_of_and_same_strand_to=ST0159
S288c_chr02	Xu_2009_ORFs	transcript	447557	449325	.	+	.	ID=ST0161;Name=YBR103W;end_confidence=bothEndsMapped;source=Manual;shares_5NFR_in_divergent_configuration_with=ST3811;shares_5NFR_in_tandem_with=NA;initiates_from_3NFR_of_and_opposite_strand_to=NA;initiates_from_3NFR_of_and_same_strand_to=NA
S288c_chr02	Xu_2009_ORFs	transcript	449581	450765	.	+	.	ID=ST0162;Name=YBR104W;end_confidence=bothEndsMapped;source=Manual;shares_5NFR_in_divergent_configuration_with=NA;shares_5NFR_in_tandem_with=NA;initiates_from_3NFR_of_and_opposite_strand_to=NA;initiates_from_3NFR_of_and_same_strand_to=ST0161
S288c_chr02	Xu_2009_ORFs	transcript	452581	453517	.	+	.	ID=ST0163;Name=YBR106W;end_confidence=bothEndsMapped;source=Manual;shares_5NFR_in_divergent_configuration_with=NA;shares_5NFR_in_tandem_with=NA;initiates_from_3NFR_of_and_opposite_strand_to=NA;initiates_from_3NFR_of_and_same_strand_to=NA
S288c_chr02	Xu_2009_SUTs	transcript	453557	454701	.	+	.	ID=ST0164;Name=SUT017;end_confidence=bothEndsMapped;source=Manual;shares_5NFR_in_divergent_configuration_with=NA;shares_5NFR_in_tandem_with=NA;initiates_from_3NFR_of_and_opposite_strand_to=NA;initiates_from_3NFR_of_and_same_strand_to=NA;sense_antisense_pair_with=ST3813;expr_in_YPE/YPD=-1.25472575818284;expr_in_YPGal/YPD=-0.308224328620241;expr_of_SUT_in_sense_antisense_pair_in_YPE/YPD=-0.80353405…
S288c_chr02	Xu_2009_ORFs	transcript	454813	457830	.	+	.	ID=ST0165;Name=YBR108W;end_confidence=bothEndsMapped;source=Manual;shares_5NFR_in_divergent_configuration_with=ST3813;shares_5NFR_in_tandem_with=NA;initiates_from_3NFR_of_and_opposite_strand_to=NA;initiates_from_3NFR_of_and_same_strand_to=NA
S288c_chr02	Xu_2009_other	transcript	458670	460310	.	+	.	ID=ST0166;Name=YBR109W-A%2CYBR110W;Alias=YBR109W-A%2CALG1;end_confidence=bothEndsMapped;source=Manual;Shares_5NFR_in_divergent_configuration_with=NA;Shares_5NFR_in_tandem_with=NA;Initiates_from_3NFR_of_and_opposite_strand_to=NA;Initiates_from_3NFR_of_and_same_strand_to=NA
S288c_chr02	Xu_2009_ORFs	transcript	462110	462726	.	+	.	ID=ST0167;Name=YBR111W-A;end_confidence=bothEndsMapped;source=Manual;shares_5NFR_in_divergent_configuration_with=NA;shares_5NFR_in_tandem_with=NA;initiates_from_3NFR_of_and_opposite_strand_to=NA;initiates_from_3NFR_of_and_same_strand_to=NA
S288c_chr02	Xu_2009_ORFs	transcript	467166	469670	.	+	.	ID=ST0168;Name=YBR114W;end_confidence=bothEndsMapped;source=Manual;shares_5NFR_in_divergent_configuration_with=NA;shares_5NFR_in_tandem_with=NA;initiates_from_3NFR_of_and_opposite_strand_to=NA;initiates_from_3NFR_of_and_same_strand_to=NA
S288c_chr02	Xu_2009_SUTs	transcript	474286	476894	.	+	.	ID=ST0169;Name=SUT018;end_confidence=bothEndsMapped;source=Manual;shares_5NFR_in_divergent_configuration_with=ST3817;shares_5NFR_in_tandem_with=NA;initiates_from_3NFR_of_and_opposite_strand_to=NA;initiates_from_3NFR_of_and_same_strand_to=NA;sense_antisense_pair_with=NA;expr_in_YPE/YPD=-1.12153085355774;expr_in_YPGal/YPD=-0.506906533539425;expr_of_SUT_in_sense_antisense_pair_in_YPE/YPD=2.500215500…
S288c_chr02	Xu_2009_ORFs	transcript	477566	479134	.	+	.	ID=ST0170;Name=YBR118W;end_confidence=bothEndsMapped;source=Manual;shares_5NFR_in_divergent_configuration_with=NA;shares_5NFR_in_tandem_with=NA;initiates_from_3NFR_of_and_opposite_strand_to=NA;initiates_from_3NFR_of_and_same_strand_to=NA
S288c_chr02	Xu_2009_ORFs	transcript	479262	480446	.	+	.	ID=ST0171;Name=YBR119W;end_confidence=bothEndsMapped;source=Manual;shares_5NFR_in_divergent_configuration_with=NA;shares_5NFR_in_tandem_with=NA;initiates_from_3NFR_of_and_opposite_strand_to=NA;initiates_from_3NFR_of_and_same_strand_to=NA
S288c_chr02	Xu_2009_CUTs	transcript	483734	484030	.	+	.	ID=ST0172;Name=CUT026;end_confidence=bothEndsMapped;source=Automatic;shares_5NFR_in_divergent_configuration_with=ST3820;shares_5NFR_in_tandem_with=NA;initiates_from_3NFR_of_and_opposite_strand_to=NA;initiates_from_3NFR_of_and_same_strand_to=NA
S288c_chr02	Xu_2009_other	transcript	490830	491206	.	+	.	ID=ST0173;Name=YBR126W-A%2CYBR126W-B;Alias=YBR126W-A%2CYBR126W-B;end_confidence=bothEndsMapped;source=Manual;Shares_5NFR_in_divergent_configuration_with=NA;Shares_5NFR_in_tandem_with=NA;Initiates_from_3NFR_of_and_opposite_strand_to=NA;Initiates_from_3NFR_of_and_same_strand_to=NA
S288c_chr02	Xu_2009_CUTs	transcript	493094	493686	.	+	.	ID=ST0174;Name=CUT027;end_confidence=bothEndsMapped;source=Automatic;shares_5NFR_in_divergent_configuration_with=ST3825;shares_5NFR_in_tandem_with=NA;initiates_from_3NFR_of_and_opposite_strand_to=ST3826;initiates_from_3NFR_of_and_same_strand_to=NA
S288c_chr02	Xu_2009_ORFs	transcript	497150	499462	.	+	.	ID=ST0175;Name=YBR131W;end_confidence=bothEndsMapped;source=Manual;shares_5NFR_in_divergent_configuration_with=ST3828;shares_5NFR_in_tandem_with=NA;initiates_from_3NFR_of_and_opposite_strand_to=NA;initiates_from_3NFR_of_and_same_strand_to=NA
S288c_chr02	Xu_2009_ORFs	transcript	504766	505454	.	+	.	ID=ST0176;Name=YBR135W;end_confidence=bothEndsMapped;source=Manual;shares_5NFR_in_divergent_configuration_with=ST3830;shares_5NFR_in_tandem_with=NA;initiates_from_3NFR_of_and_opposite_strand_to=NA;initiates_from_3NFR_of_and_same_strand_to=NA
S288c_chr02	Xu_2009_ORFs	transcript	505630	512966	.	+	.	ID=ST0177;Name=YBR136W;end_confidence=mapped5;source=Manual;shares_5NFR_in_divergent_configuration_with=NA;shares_5NFR_in_tandem_with=NA;initiates_from_3NFR_of_and_opposite_strand_to=NA;initiates_from_3NFR_of_and_same_strand_to=ST0176
S288c_chr02	Xu_2009_ORFs	transcript	512966	513774	.	+	.	ID=ST0178;Name=YBR137W;end_confidence=bothEndsMapped;source=Manual;shares_5NFR_in_divergent_configuration_with=NA;shares_5NFR_in_tandem_with=NA;initiates_from_3NFR_of_and_opposite_strand_to=NA;initiates_from_3NFR_of_and_same_strand_to=ST0177
S288c_chr02	Xu_2009_ORFs	transcript	515654	517358	.	+	.	ID=ST0179;Name=YBR139W;end_confidence=bothEndsMapped;source=Manual;shares_5NFR_in_divergent_configuration_with=ST3831;shares_5NFR_in_tandem_with=NA;initiates_from_3NFR_of_and_opposite_strand_to=NA;initiates_from_3NFR_of_and_same_strand_to=NA
S288c_chr02	Xu_2009_other	transcript	527150	527790	.	+	.	ID=ST0180;Name=YBR141W-A;Alias=YBR141W-A;end_confidence=bothEndsMapped;source=Manual;Shares_5NFR_in_divergent_configuration_with=ST3832;Shares_5NFR_in_tandem_with=NA;Initiates_from_3NFR_of_and_opposite_strand_to=ST3833;Initiates_from_3NFR_of_and_same_strand_to=NA
S288c_chr02	Xu_2009_ORFs	transcript	528246	530806	.	+	.	ID=ST0181;Name=YBR142W;end_confidence=bothEndsMapped;source=Manual;shares_5NFR_in_divergent_configuration_with=ST3833;shares_5NFR_in_tandem_with=NA;initiates_from_3NFR_of_and_opposite_strand_to=NA;initiates_from_3NFR_of_and_same_strand_to=NA
S288c_chr02	Xu_2009_SUTs	transcript	532518	533198	.	+	.	ID=ST0182;Name=SUT019;end_confidence=bothEndsMapped;source=Manual;shares_5NFR_in_divergent_configuration_with=ST3834;shares_5NFR_in_tandem_with=NA;initiates_from_3NFR_of_and_opposite_strand_to=NA;initiates_from_3NFR_of_and_same_strand_to=NA;sense_antisense_pair_with=NA;expr_in_YPE/YPD=-0.609506215462764;expr_in_YPGal/YPD=-0.380284558018672;expr_of_SUT_in_sense_antisense_pair_in_YPE/YPD=NA;expr_of…
S288c_chr02	Xu_2009_ORFs	transcript	533606	534966	.	+	.	ID=ST0183;Name=YBR145W;end_confidence=bothEndsMapped;source=Manual;shares_5NFR_in_divergent_configuration_with=NA;shares_5NFR_in_tandem_with=NA;initiates_from_3NFR_of_and_opposite_strand_to=NA;initiates_from_3NFR_of_and_same_strand_to=NA
S288c_chr02	Xu_2009_ORFs	transcript	535198	536294	.	+	.	ID=ST0184;Name=YBR146W;end_confidence=bothEndsMapped;source=Manual;shares_5NFR_in_divergent_configuration_with=NA;shares_5NFR_in_tandem_with=NA;initiates_from_3NFR_of_and_opposite_strand_to=NA;initiates_from_3NFR_of_and_same_strand_to=NA
S288c_chr02	Xu_2009_other	transcript	536462	537934	.	+	.	ID=ST0185;Name=YBR147W%2CYBR148W;Alias=YBR147W%2CYSW1;end_confidence=bothEndsMapped;source=Manual;Shares_5NFR_in_divergent_configuration_with=NA;Shares_5NFR_in_tandem_with=NA;Initiates_from_3NFR_of_and_opposite_strand_to=NA;Initiates_from_3NFR_of_and_same_strand_to=NA
S288c_chr02	Xu_2009_ORFs	transcript	537934	539638	.	+	.	ID=ST0186;Name=YBR148W;end_confidence=mapped3;source=Manual;shares_5NFR_in_divergent_configuration_with=NA;shares_5NFR_in_tandem_with=NA;initiates_from_3NFR_of_and_opposite_strand_to=NA;initiates_from_3NFR_of_and_same_strand_to=NA
S288c_chr02	Xu_2009_ORFs	transcript	539822	541262	.	+	.	ID=ST0187;Name=YBR149W;end_confidence=bothEndsMapped;source=Manual;shares_5NFR_in_divergent_configuration_with=NA;shares_5NFR_in_tandem_with=NA;initiates_from_3NFR_of_and_opposite_strand_to=NA;initiates_from_3NFR_of_and_same_strand_to=NA
S288c_chr02	Xu_2009_ORFs	transcript	544886	546174	.	+	.	ID=ST0188;Name=YBR151W;end_confidence=bothEndsMapped;source=Manual;shares_5NFR_in_divergent_configuration_with=ST3838;shares_5NFR_in_tandem_with=NA;initiates_from_3NFR_of_and_opposite_strand_to=NA;initiates_from_3NFR_of_and_same_strand_to=NA
S288c_chr02	Xu_2009_ORFs	transcript	546318	548366	.	+	.	ID=ST0189;Name=YBR152W%2CYBR153W;end_confidence=bothEndsMapped;source=Manual;shares_5NFR_in_divergent_configuration_with=NA;shares_5NFR_in_tandem_with=NA;initiates_from_3NFR_of_and_opposite_strand_to=NA;initiates_from_3NFR_of_and_same_strand_to=NA
S288c_chr02	Xu_2009_ORFs	transcript	549710	551046	.	+	.	ID=ST0190;Name=YBR155W;end_confidence=bothEndsMapped;source=Manual;shares_5NFR_in_divergent_configuration_with=ST3840;shares_5NFR_in_tandem_with=NA;initiates_from_3NFR_of_and_opposite_strand_to=NA;initiates_from_3NFR_of_and_same_strand_to=NA
S288c_chr02	Xu_2009_SUTs	transcript	553478	556206	.	+	.	ID=ST0191;Name=SUT020;end_confidence=bothEndsMapped;source=Manual;shares_5NFR_in_divergent_configuration_with=NA;shares_5NFR_in_tandem_with=NA;initiates_from_3NFR_of_and_opposite_strand_to=ST3842;initiates_from_3NFR_of_and_same_strand_to=NA;sense_antisense_pair_with=NA;expr_in_YPE/YPD=-0.430665822865329;expr_in_YPGal/YPD=-0.336839377880194;expr_of_SUT_in_sense_antisense_pair_in_YPE/YPD=0.10541389…
S288c_chr02	Xu_2009_ORFs	transcript	556286	558342	.	+	.	ID=ST0192;Name=YBR158W;end_confidence=bothEndsMapped;source=Manual;shares_5NFR_in_divergent_configuration_with=NA;shares_5NFR_in_tandem_with=NA;initiates_from_3NFR_of_and_opposite_strand_to=NA;initiates_from_3NFR_of_and_same_strand_to=NA
S288c_chr02	Xu_2009_ORFs	transcript	558638	559854	.	+	.	ID=ST0193;Name=YBR159W;end_confidence=bothEndsMapped;source=Manual;shares_5NFR_in_divergent_configuration_with=NA;shares_5NFR_in_tandem_with=NA;initiates_from_3NFR_of_and_opposite_strand_to=NA;initiates_from_3NFR_of_and_same_strand_to=NA
S288c_chr02	Xu_2009_ORFs	transcript	559966	561062	.	+	.	ID=ST0194;Name=YBR160W;end_confidence=bothEndsMapped;source=Manual;shares_5NFR_in_divergent_configuration_with=NA;shares_5NFR_in_tandem_with=NA;initiates_from_3NFR_of_and_opposite_strand_to=NA;initiates_from_3NFR_of_and_same_strand_to=ST0193
S288c_chr02	Xu_2009_ORFs	transcript	561493	562917	.	+	.	ID=ST0195;Name=YBR161W;end_confidence=bothEndsMapped;source=Manual;shares_5NFR_in_divergent_configuration_with=NA;shares_5NFR_in_tandem_with=NA;initiates_from_3NFR_of_and_opposite_strand_to=NA;initiates_from_3NFR_of_and_same_strand_to=NA
S288c_chr02	Xu_2009_ORFs	transcript	565181	565525	.	+	.	ID=ST0196;Name=YBR162W-A;end_confidence=bothEndsMapped;source=Manual;shares_5NFR_in_divergent_configuration_with=NA;shares_5NFR_in_tandem_with=NA;initiates_from_3NFR_of_and_opposite_strand_to=NA;initiates_from_3NFR_of_and_same_strand_to=NA
S288c_chr02	Xu_2009_ORFs	transcript	565629	567821	.	+	.	ID=ST0197;Name=YBR163W;end_confidence=bothEndsMapped;source=Manual;shares_5NFR_in_divergent_configuration_with=NA;shares_5NFR_in_tandem_with=NA;initiates_from_3NFR_of_and_opposite_strand_to=NA;initiates_from_3NFR_of_and_same_strand_to=ST0196
S288c_chr02	Xu_2009_ORFs	transcript	568773	569813	.	+	.	ID=ST0198;Name=YBR165W;end_confidence=bothEndsMapped;source=Manual;shares_5NFR_in_divergent_configuration_with=ST3844;shares_5NFR_in_tandem_with=NA;initiates_from_3NFR_of_and_opposite_strand_to=NA;initiates_from_3NFR_of_and_same_strand_to=NA
S288c_chr02	Xu_2009_CUTs	transcript	571445	572005	.	+	.	ID=ST0199;Name=CUT028;end_confidence=mapped5;source=Automatic;shares_5NFR_in_divergent_configuration_with=ST3845;shares_5NFR_in_tandem_with=NA;initiates_from_3NFR_of_and_opposite_strand_to=ST3846;initiates_from_3NFR_of_and_same_strand_to=NA
S288c_chr02	Xu_2009_ORFs	transcript	572005	573781	.	+	.	ID=ST0200;Name=YBR168W;end_confidence=bothEndsMapped;source=Manual;shares_5NFR_in_divergent_configuration_with=NA;shares_5NFR_in_tandem_with=NA;initiates_from_3NFR_of_and_opposite_strand_to=NA;initiates_from_3NFR_of_and_same_strand_to=NA
S288c_chr02	Xu_2009_CUTs	transcript	576349	576773	.	+	.	ID=ST0201;Name=CUT029;end_confidence=bothEndsMapped;source=Automatic;shares_5NFR_in_divergent_configuration_with=NA;shares_5NFR_in_tandem_with=NA;initiates_from_3NFR_of_and_opposite_strand_to=NA;initiates_from_3NFR_of_and_same_strand_to=NA
S288c_chr02	Xu_2009_ORFs	transcript	578325	579125	.	+	.	ID=ST0202;Name=YBR171W;end_confidence=bothEndsMapped;source=Manual;shares_5NFR_in_divergent_configuration_with=ST3848;shares_5NFR_in_tandem_with=NA;initiates_from_3NFR_of_and_opposite_strand_to=NA;initiates_from_3NFR_of_and_same_strand_to=NA
S288c_chr02	Xu_2009_ORFs	transcript	582389	583461	.	+	.	ID=ST0203;Name=YBR175W;end_confidence=bothEndsMapped;source=Manual;shares_5NFR_in_divergent_configuration_with=ST3850;shares_5NFR_in_tandem_with=NA;initiates_from_3NFR_of_and_opposite_strand_to=NA;initiates_from_3NFR_of_and_same_strand_to=NA
S288c_chr02	Xu_2009_ORFs	transcript	583637	584749	.	+	.	ID=ST0204;Name=YBR176W;end_confidence=bothEndsMapped;source=Manual;shares_5NFR_in_divergent_configuration_with=NA;shares_5NFR_in_tandem_with=NA;initiates_from_3NFR_of_and_opposite_strand_to=NA;initiates_from_3NFR_of_and_same_strand_to=ST0203
S288c_chr02	Xu_2009_ORFs	transcript	595909	597133	.	+	.	ID=ST0205;Name=YBR183W;end_confidence=bothEndsMapped;source=Manual;shares_5NFR_in_divergent_configuration_with=NA;shares_5NFR_in_tandem_with=NA;initiates_from_3NFR_of_and_opposite_strand_to=NA;initiates_from_3NFR_of_and_same_strand_to=NA
S288c_chr02	Xu_2009_ORFs	transcript	597349	598941	.	+	.	ID=ST0206;Name=YBR184W;end_confidence=bothEndsMapped;source=Manual;shares_5NFR_in_divergent_configuration_with=NA;shares_5NFR_in_tandem_with=NA;initiates_from_3NFR_of_and_opposite_strand_to=NA;initiates_from_3NFR_of_and_same_strand_to=NA
S288c_chr02	Xu_2009_ORFs	transcript	602509	603661	.	+	.	ID=ST0207;Name=YBR187W;end_confidence=bothEndsMapped;source=Manual;shares_5NFR_in_divergent_configuration_with=ST3857%2CST3858;shares_5NFR_in_tandem_with=NA;initiates_from_3NFR_of_and_opposite_strand_to=NA;initiates_from_3NFR_of_and_same_strand_to=NA
S288c_chr02	Xu_2009_ORFs	transcript	604469	605573	.	+	.	ID=ST0208;Name=YBR189W;end_confidence=bothEndsMapped;source=Manual;shares_5NFR_in_divergent_configuration_with=NA;shares_5NFR_in_tandem_with=NA;initiates_from_3NFR_of_and_opposite_strand_to=NA;initiates_from_3NFR_of_and_same_strand_to=NA
S288c_chr02	Xu_2009_other	transcript	606213	607245	.	+	.	ID=ST0209;Name=YBR190W%2CYBR191W%2CYBR191W-A;Alias=YBR190W%2CRPL21A%2CYBR191W-A;end_confidence=bothEndsMapped;source=Manual;Shares_5NFR_in_divergent_configuration_with=NA;Shares_5NFR_in_tandem_with=NA;Initiates_from_3NFR_of_and_opposite_strand_to=NA;Initiates_from_3NFR_of_and_same_strand_to=NA
S288c_chr02	Xu_2009_ORFs	transcript	607461	609029	.	+	.	ID=ST0210;Name=YBR192W;end_confidence=bothEndsMapped;source=Manual;shares_5NFR_in_divergent_configuration_with=NA;shares_5NFR_in_tandem_with=NA;initiates_from_3NFR_of_and_opposite_strand_to=NA;initiates_from_3NFR_of_and_same_strand_to=NA
S288c_chr02	Xu_2009_ORFs	transcript	609917	610581	.	+	.	ID=ST0211;Name=YBR194W;end_confidence=bothEndsMapped;source=Manual;shares_5NFR_in_divergent_configuration_with=NA;shares_5NFR_in_tandem_with=NA;initiates_from_3NFR_of_and_opposite_strand_to=NA;initiates_from_3NFR_of_and_same_strand_to=NA
S288c_chr02	Xu_2009_CUTs	transcript	614429	614885	.	+	.	ID=ST0212;Name=CUT030;end_confidence=bothEndsMapped;source=Automatic;shares_5NFR_in_divergent_configuration_with=NA;shares_5NFR_in_tandem_with=NA;initiates_from_3NFR_of_and_opposite_strand_to=NA;initiates_from_3NFR_of_and_same_strand_to=NA
S288c_chr02	Xu_2009_ORFs	transcript	618821	620429	.	+	.	ID=ST0213;Name=YBR199W;end_confidence=bothEndsMapped;source=Manual;shares_5NFR_in_divergent_configuration_with=ST3864;shares_5NFR_in_tandem_with=NA;initiates_from_3NFR_of_and_opposite_strand_to=NA;initiates_from_3NFR_of_and_same_strand_to=NA
S288c_chr02	Xu_2009_ORFs	transcript	620821	622717	.	+	.	ID=ST0214;Name=YBR200W;end_confidence=bothEndsMapped;source=Manual;shares_5NFR_in_divergent_configuration_with=NA;shares_5NFR_in_tandem_with=NA;initiates_from_3NFR_of_and_opposite_strand_to=NA;initiates_from_3NFR_of_and_same_strand_to=NA
S288c_chr02	Xu_2009_ORFs	transcript	623437	624308	.	+	.	ID=ST0215;Name=YBR201W;end_confidence=bothEndsMapped;source=Manual;shares_5NFR_in_divergent_configuration_with=NA;shares_5NFR_in_tandem_with=NA;initiates_from_3NFR_of_and_opposite_strand_to=NA;initiates_from_3NFR_of_and_same_strand_to=NA
S288c_chr02	Xu_2009_CUTs	transcript	625308	625693	.	+	.	ID=ST0216;Name=CUT031;end_confidence=mapped5;source=Automatic;shares_5NFR_in_divergent_configuration_with=NA;shares_5NFR_in_tandem_with=NA;initiates_from_3NFR_of_and_opposite_strand_to=NA;initiates_from_3NFR_of_and_same_strand_to=NA
S288c_chr02	Xu_2009_ORFs	transcript	625693	628429	.	+	.	ID=ST0217;Name=YBR202W;end_confidence=bothEndsMapped;source=Manual;shares_5NFR_in_divergent_configuration_with=NA;shares_5NFR_in_tandem_with=NA;initiates_from_3NFR_of_and_opposite_strand_to=NA;initiates_from_3NFR_of_and_same_strand_to=NA
S288c_chr02	Xu_2009_ORFs	transcript	628941	631901	.	+	.	ID=ST0218;Name=YBR203W;end_confidence=bothEndsMapped;source=Manual;shares_5NFR_in_divergent_configuration_with=NA;shares_5NFR_in_tandem_with=NA;initiates_from_3NFR_of_and_opposite_strand_to=NA;initiates_from_3NFR_of_and_same_strand_to=NA
S288c_chr02	Xu_2009_ORFs	transcript	633581	635021	.	+	.	ID=ST0219;Name=YBR205W%2CYBR206W;end_confidence=bothEndsMapped;source=Manual;shares_5NFR_in_divergent_configuration_with=ST3866;shares_5NFR_in_tandem_with=NA;initiates_from_3NFR_of_and_opposite_strand_to=NA;initiates_from_3NFR_of_and_same_strand_to=NA
S288c_chr02	Xu_2009_ORFs	transcript	635069	636669	.	+	.	ID=ST0220;Name=YBR207W;end_confidence=bothEndsMapped;source=Manual;shares_5NFR_in_divergent_configuration_with=NA;shares_5NFR_in_tandem_with=NA;initiates_from_3NFR_of_and_opposite_strand_to=NA;initiates_from_3NFR_of_and_same_strand_to=NA
S288c_chr02	Xu_2009_ORFs	transcript	645341	646181	.	+	.	ID=ST0221;Name=YBR210W;end_confidence=bothEndsMapped;source=Manual;shares_5NFR_in_divergent_configuration_with=NA;shares_5NFR_in_tandem_with=NA;initiates_from_3NFR_of_and_opposite_strand_to=NA;initiates_from_3NFR_of_and_same_strand_to=NA
S288c_chr02	Xu_2009_ORFs	transcript	647453	650061	.	+	.	ID=ST0222;Name=YBR212W;end_confidence=bothEndsMapped;source=Manual;shares_5NFR_in_divergent_configuration_with=ST3868;shares_5NFR_in_tandem_with=NA;initiates_from_3NFR_of_and_opposite_strand_to=NA;initiates_from_3NFR_of_and_same_strand_to=NA
S288c_chr02	Xu_2009_ORFs	transcript	650253	651325	.	+	.	ID=ST0223;Name=YBR213W;end_confidence=mapped5;source=Manual;shares_5NFR_in_divergent_configuration_with=NA;shares_5NFR_in_tandem_with=NA;initiates_from_3NFR_of_and_opposite_strand_to=NA;initiates_from_3NFR_of_and_same_strand_to=NA
S288c_chr02	Xu_2009_ORFs	transcript	651325	653133	.	+	.	ID=ST0224;Name=YBR214W;end_confidence=bothEndsMapped;source=Manual;shares_5NFR_in_divergent_configuration_with=NA;shares_5NFR_in_tandem_with=NA;initiates_from_3NFR_of_and_opposite_strand_to=NA;initiates_from_3NFR_of_and_same_strand_to=ST0223
S288c_chr02	Xu_2009_ORFs	transcript	653293	655429	.	+	.	ID=ST0225;Name=YBR215W;end_confidence=bothEndsMapped;source=Manual;shares_5NFR_in_divergent_configuration_with=NA;shares_5NFR_in_tandem_with=NA;initiates_from_3NFR_of_and_opposite_strand_to=NA;initiates_from_3NFR_of_and_same_strand_to=ST0224
S288c_chr02	Xu_2009_CUTs	transcript	655429	655781	.	+	.	ID=ST0226;Name=CUT032;end_confidence=mapped3;source=Automatic;shares_5NFR_in_divergent_configuration_with=NA;shares_5NFR_in_tandem_with=NA;initiates_from_3NFR_of_and_opposite_strand_to=NA;initiates_from_3NFR_of_and_same_strand_to=NA
S288c_chr02	Xu_2009_ORFs	transcript	657781	658685	.	+	.	ID=ST0227;Name=YBR217W;end_confidence=bothEndsMapped;source=Manual;shares_5NFR_in_divergent_configuration_with=ST3869;shares_5NFR_in_tandem_with=NA;initiates_from_3NFR_of_and_opposite_strand_to=NA;initiates_from_3NFR_of_and_same_strand_to=NA
S288c_chr02	Xu_2009_CUTs	transcript	662893	663181	.	+	.	ID=ST0228;Name=CUT033;end_confidence=bothEndsMapped;source=Automatic;shares_5NFR_in_divergent_configuration_with=NA;shares_5NFR_in_tandem_with=NA;initiates_from_3NFR_of_and_opposite_strand_to=NA;initiates_from_3NFR_of_and_same_strand_to=NA
S288c_chr02	Xu_2009_ORFs	transcript	670493	673525	.	+	.	ID=ST0229;Name=YBR224W%2CYBR225W;end_confidence=bothEndsMapped;source=Manual;shares_5NFR_in_divergent_configuration_with=ST3874;shares_5NFR_in_tandem_with=NA;initiates_from_3NFR_of_and_opposite_strand_to=NA;initiates_from_3NFR_of_and_same_strand_to=NA
S288c_chr02	Xu_2009_ORFs	transcript	675317	676349	.	+	.	ID=ST0230;Name=YBR228W;end_confidence=bothEndsMapped;source=Manual;shares_5NFR_in_divergent_configuration_with=ST3875;shares_5NFR_in_tandem_with=NA;initiates_from_3NFR_of_and_opposite_strand_to=NA;initiates_from_3NFR_of_and_same_strand_to=NA
S288c_chr02	Xu_2009_ORFs	transcript	680285	680709	.	+	.	ID=ST0231;Name=YBR230W-A;end_confidence=bothEndsMapped;source=Manual;shares_5NFR_in_divergent_configuration_with=ST3877;shares_5NFR_in_tandem_with=NA;initiates_from_3NFR_of_and_opposite_strand_to=NA;initiates_from_3NFR_of_and_same_strand_to=NA
S288c_chr02	Xu_2009_CUTs	transcript	682213	682533	.	+	.	ID=ST0232;Name=CUT034;end_confidence=bothEndsMapped;source=Automatic;shares_5NFR_in_divergent_configuration_with=ST3878;shares_5NFR_in_tandem_with=NA;initiates_from_3NFR_of_and_opposite_strand_to=ST3879;initiates_from_3NFR_of_and_same_strand_to=NA
S288c_chr02	Xu_2009_ORFs	transcript	683309	684797	.	+	.	ID=ST0233;Name=YBR233W;end_confidence=bothEndsMapped;source=Manual;shares_5NFR_in_divergent_configuration_with=ST3879;shares_5NFR_in_tandem_with=NA;initiates_from_3NFR_of_and_opposite_strand_to=NA;initiates_from_3NFR_of_and_same_strand_to=NA
S288c_chr02	Xu_2009_ORFs	transcript	684941	685509	.	+	.	ID=ST0234;Name=YBR233W-A;end_confidence=bothEndsMapped;source=Manual;shares_5NFR_in_divergent_configuration_with=NA;shares_5NFR_in_tandem_with=NA;initiates_from_3NFR_of_and_opposite_strand_to=NA;initiates_from_3NFR_of_and_same_strand_to=NA
S288c_chr02	Xu_2009_ORFs	transcript	686821	690333	.	+	.	ID=ST0235;Name=YBR235W;end_confidence=bothEndsMapped;source=Manual;shares_5NFR_in_divergent_configuration_with=ST3880;shares_5NFR_in_tandem_with=NA;initiates_from_3NFR_of_and_opposite_strand_to=NA;initiates_from_3NFR_of_and_same_strand_to=NA
S288c_chr02	Xu_2009_ORFs	transcript	691925	694637	.	+	.	ID=ST0236;Name=YBR237W;end_confidence=bothEndsMapped;source=Manual;shares_5NFR_in_divergent_configuration_with=ST3881;shares_5NFR_in_tandem_with=NA;initiates_from_3NFR_of_and_opposite_strand_to=NA;initiates_from_3NFR_of_and_same_strand_to=NA
S288c_chr02	Xu_2009_SUTs	transcript	697845	698445	.	+	.	ID=ST0237;Name=SUT021;end_confidence=bothEndsMapped;source=Manual;shares_5NFR_in_divergent_configuration_with=NA;shares_5NFR_in_tandem_with=NA;initiates_from_3NFR_of_and_opposite_strand_to=NA;initiates_from_3NFR_of_and_same_strand_to=NA;sense_antisense_pair_with=ST3883;expr_in_YPE/YPD=-1.73212125934942;expr_in_YPGal/YPD=-0.298633100529122;expr_of_SUT_in_sense_antisense_pair_in_YPE/YPD=-0.65210000…
S288c_chr02	Xu_2009_CUTs	transcript	698445	698773	.	+	.	ID=ST0238;Name=CUT035;end_confidence=mapped3;source=Automatic;shares_5NFR_in_divergent_configuration_with=NA;shares_5NFR_in_tandem_with=NA;initiates_from_3NFR_of_and_opposite_strand_to=NA;initiates_from_3NFR_of_and_same_strand_to=NA
S288c_chr02	Xu_2009_ORFs	transcript	704517	705453	.	+	.	ID=ST0239;Name=YBR242W;end_confidence=bothEndsMapped;source=Manual;shares_5NFR_in_divergent_configuration_with=ST3886;shares_5NFR_in_tandem_with=NA;initiates_from_3NFR_of_and_opposite_strand_to=NA;initiates_from_3NFR_of_and_same_strand_to=NA
S288c_chr02	Xu_2009_CUTs	transcript	707029	707317	.	+	.	ID=ST0240;Name=CUT036;end_confidence=mapped5;source=Automatic;shares_5NFR_in_divergent_configuration_with=NA;shares_5NFR_in_tandem_with=NA;initiates_from_3NFR_of_and_opposite_strand_to=NA;initiates_from_3NFR_of_and_same_strand_to=NA
S288c_chr02	Xu_2009_ORFs	transcript	707317	708165	.	+	.	ID=ST0241;Name=YBR244W;end_confidence=bothEndsMapped;source=Manual;shares_5NFR_in_divergent_configuration_with=NA;shares_5NFR_in_tandem_with=NA;initiates_from_3NFR_of_and_opposite_strand_to=NA;initiates_from_3NFR_of_and_same_strand_to=NA
S288c_chr02	Xu_2009_ORFs	transcript	711557	712901	.	+	.	ID=ST0242;Name=YBR246W;end_confidence=bothEndsMapped;source=Manual;shares_5NFR_in_divergent_configuration_with=ST3888;shares_5NFR_in_tandem_with=NA;initiates_from_3NFR_of_and_opposite_strand_to=NA;initiates_from_3NFR_of_and_same_strand_to=NA
S288c_chr02	Xu_2009_CUTs	transcript	714685	715477	.	+	.	ID=ST0243;Name=CUT037;end_confidence=bothEndsMapped;source=Automatic;shares_5NFR_in_divergent_configuration_with=ST3889;shares_5NFR_in_tandem_with=NA;initiates_from_3NFR_of_and_opposite_strand_to=NA;initiates_from_3NFR_of_and_same_strand_to=NA
S288c_chr02	Xu_2009_ORFs	transcript	718333	720629	.	+	.	ID=ST0244;Name=YBR250W;end_confidence=bothEndsMapped;source=Manual;shares_5NFR_in_divergent_configuration_with=ST3891;shares_5NFR_in_tandem_with=NA;initiates_from_3NFR_of_and_opposite_strand_to=NA;initiates_from_3NFR_of_and_same_strand_to=NA
S288c_chr02	Xu_2009_ORFs	transcript	721325	722397	.	+	.	ID=ST0245;Name=YBR251W;end_confidence=bothEndsMapped;source=Manual;shares_5NFR_in_divergent_configuration_with=ST3892;shares_5NFR_in_tandem_with=NA;initiates_from_3NFR_of_and_opposite_strand_to=NA;initiates_from_3NFR_of_and_same_strand_to=NA
S288c_chr02	Xu_2009_ORFs	transcript	722581	723125	.	+	.	ID=ST0246;Name=YBR252W;end_confidence=bothEndsMapped;source=Manual;shares_5NFR_in_divergent_configuration_with=NA;shares_5NFR_in_tandem_with=NA;initiates_from_3NFR_of_and_opposite_strand_to=NA;initiates_from_3NFR_of_and_same_strand_to=NA
S288c_chr02	Xu_2009_ORFs	transcript	723221	723717	.	+	.	ID=ST0247;Name=YBR253W;end_confidence=bothEndsMapped;source=Manual;shares_5NFR_in_divergent_configuration_with=NA;shares_5NFR_in_tandem_with=NA;initiates_from_3NFR_of_and_opposite_strand_to=NA;initiates_from_3NFR_of_and_same_strand_to=ST0246
S288c_chr02	Xu_2009_ORFs	transcript	724397	726677	.	+	.	ID=ST0248;Name=YBR255W;end_confidence=bothEndsMapped;source=Manual;shares_5NFR_in_divergent_configuration_with=ST3893;shares_5NFR_in_tandem_with=NA;initiates_from_3NFR_of_and_opposite_strand_to=NA;initiates_from_3NFR_of_and_same_strand_to=NA
S288c_chr02	Xu_2009_ORFs	transcript	728845	729861	.	+	.	ID=ST0249;Name=YBR257W;end_confidence=bothEndsMapped;source=Manual;shares_5NFR_in_divergent_configuration_with=NA;shares_5NFR_in_tandem_with=NA;initiates_from_3NFR_of_and_opposite_strand_to=NA;initiates_from_3NFR_of_and_same_strand_to=NA
S288c_chr02	Xu_2009_ORFs	transcript	730341	732597	.	+	.	ID=ST0250;Name=YBR259W;end_confidence=bothEndsMapped;source=Manual;shares_5NFR_in_divergent_configuration_with=ST3896;shares_5NFR_in_tandem_with=NA;initiates_from_3NFR_of_and_opposite_strand_to=NA;initiates_from_3NFR_of_and_same_strand_to=NA
S288c_chr02	Xu_2009_CUTs	transcript	734829	736189	.	+	.	ID=ST0251;Name=CUT038;end_confidence=mapped5;source=Automatic;shares_5NFR_in_divergent_configuration_with=ST3897;shares_5NFR_in_tandem_with=NA;initiates_from_3NFR_of_and_opposite_strand_to=ST3898;initiates_from_3NFR_of_and_same_strand_to=NA
S288c_chr02	Xu_2009_ORFs	transcript	736189	737813	.	+	.	ID=ST0252;Name=YBR263W;end_confidence=bothEndsMapped;source=Manual;shares_5NFR_in_divergent_configuration_with=ST3899;shares_5NFR_in_tandem_with=NA;initiates_from_3NFR_of_and_opposite_strand_to=NA;initiates_from_3NFR_of_and_same_strand_to=NA
S288c_chr02	Xu_2009_ORFs	transcript	738525	739629	.	+	.	ID=ST0253;Name=YBR265W;end_confidence=bothEndsMapped;source=Manual;shares_5NFR_in_divergent_configuration_with=ST3900;shares_5NFR_in_tandem_with=NA;initiates_from_3NFR_of_and_opposite_strand_to=NA;initiates_from_3NFR_of_and_same_strand_to=NA
S288c_chr02	Xu_2009_ORFs	transcript	739821	741109	.	+	.	ID=ST0254;Name=YBR267W;end_confidence=bothEndsMapped;source=Manual;shares_5NFR_in_divergent_configuration_with=NA;shares_5NFR_in_tandem_with=NA;initiates_from_3NFR_of_and_opposite_strand_to=NA;initiates_from_3NFR_of_and_same_strand_to=ST0253
S288c_chr02	Xu_2009_ORFs	transcript	741277	741757	.	+	.	ID=ST0255;Name=YBR268W;end_confidence=bothEndsMapped;source=Manual;shares_5NFR_in_divergent_configuration_with=NA;shares_5NFR_in_tandem_with=NA;initiates_from_3NFR_of_and_opposite_strand_to=NA;initiates_from_3NFR_of_and_same_strand_to=NA
S288c_chr02	Xu_2009_SUTs	transcript	741829	742005	.	+	.	ID=ST0256;Name=SUT022;end_confidence=bothEndsMapped;source=Manual;shares_5NFR_in_divergent_configuration_with=NA;shares_5NFR_in_tandem_with=NA;initiates_from_3NFR_of_and_opposite_strand_to=NA;initiates_from_3NFR_of_and_same_strand_to=NA;sense_antisense_pair_with=ST3901;expr_in_YPE/YPD=2.03071152568157;expr_in_YPGal/YPD=0.837393267633654;expr_of_SUT_in_sense_antisense_pair_in_YPE/YPD=0.99706071389…
S288c_chr02	Xu_2009_ORFs	transcript	744829	746213	.	+	.	ID=ST0257;Name=YBR271W;end_confidence=bothEndsMapped;source=Manual;shares_5NFR_in_divergent_configuration_with=ST3902;shares_5NFR_in_tandem_with=NA;initiates_from_3NFR_of_and_opposite_strand_to=NA;initiates_from_3NFR_of_and_same_strand_to=NA
S288c_chr02	Xu_2009_ORFs	transcript	749549	751389	.	+	.	ID=ST0258;Name=YBR274W;end_confidence=bothEndsMapped;source=Manual;shares_5NFR_in_divergent_configuration_with=ST3904;shares_5NFR_in_tandem_with=NA;initiates_from_3NFR_of_and_opposite_strand_to=NA;initiates_from_3NFR_of_and_same_strand_to=NA
S288c_chr02	Xu_2009_ORFs	transcript	760260	761068	.	+	.	ID=ST0259;Name=YBR278W;end_confidence=bothEndsMapped;source=Manual;shares_5NFR_in_divergent_configuration_with=ST3906;shares_5NFR_in_tandem_with=NA;initiates_from_3NFR_of_and_opposite_strand_to=NA;initiates_from_3NFR_of_and_same_strand_to=NA
S288c_chr02	Xu_2009_ORFs	transcript	761220	762740	.	+	.	ID=ST0260;Name=YBR279W;end_confidence=bothEndsMapped;source=Manual;shares_5NFR_in_divergent_configuration_with=NA;shares_5NFR_in_tandem_with=NA;initiates_from_3NFR_of_and_opposite_strand_to=NA;initiates_from_3NFR_of_and_same_strand_to=ST0259
S288c_chr02	Xu_2009_ORFs	transcript	768212	768764	.	+	.	ID=ST0261;Name=YBR282W;end_confidence=bothEndsMapped;source=Manual;shares_5NFR_in_divergent_configuration_with=NA;shares_5NFR_in_tandem_with=NA;initiates_from_3NFR_of_and_opposite_strand_to=NA;initiates_from_3NFR_of_and_same_strand_to=NA
S288c_chr02	Xu_2009_ORFs	transcript	770892	773780	.	+	.	ID=ST0262;Name=YBR284W;end_confidence=mapped5;source=Manual;shares_5NFR_in_divergent_configuration_with=ST3909;shares_5NFR_in_tandem_with=NA;initiates_from_3NFR_of_and_opposite_strand_to=NA;initiates_from_3NFR_of_and_same_strand_to=NA
S288c_chr02	Xu_2009_ORFs	transcript	773780	774372	.	+	.	ID=ST0263;Name=YBR285W;end_confidence=bothEndsMapped;source=Manual;shares_5NFR_in_divergent_configuration_with=NA;shares_5NFR_in_tandem_with=NA;initiates_from_3NFR_of_and_opposite_strand_to=NA;initiates_from_3NFR_of_and_same_strand_to=ST0262
S288c_chr02	Xu_2009_ORFs	transcript	774668	776380	.	+	.	ID=ST0264;Name=YBR286W;end_confidence=bothEndsMapped;source=Manual;shares_5NFR_in_divergent_configuration_with=NA;shares_5NFR_in_tandem_with=NA;initiates_from_3NFR_of_and_opposite_strand_to=NA;initiates_from_3NFR_of_and_same_strand_to=NA
S288c_chr02	Xu_2009_ORFs	transcript	776500	778020	.	+	.	ID=ST0265;Name=YBR287W;end_confidence=bothEndsMapped;source=Manual;shares_5NFR_in_divergent_configuration_with=NA;shares_5NFR_in_tandem_with=NA;initiates_from_3NFR_of_and_opposite_strand_to=NA;initiates_from_3NFR_of_and_same_strand_to=ST0264
S288c_chr02	Xu_2009_ORFs	transcript	779652	782412	.	+	.	ID=ST0266;Name=YBR289W;end_confidence=bothEndsMapped;source=Manual;shares_5NFR_in_divergent_configuration_with=ST3910;shares_5NFR_in_tandem_with=NA;initiates_from_3NFR_of_and_opposite_strand_to=NA;initiates_from_3NFR_of_and_same_strand_to=NA
S288c_chr02	Xu_2009_ORFs	transcript	782564	783676	.	+	.	ID=ST0267;Name=YBR290W;end_confidence=bothEndsMapped;source=Manual;shares_5NFR_in_divergent_configuration_with=NA;shares_5NFR_in_tandem_with=NA;initiates_from_3NFR_of_and_opposite_strand_to=NA;initiates_from_3NFR_of_and_same_strand_to=ST0266
S288c_chr02	Xu_2009_CUTs	transcript	785052	785372	.	+	.	ID=ST0268;Name=CUT039;end_confidence=bothEndsMapped;source=Automatic;shares_5NFR_in_divergent_configuration_with=NA;shares_5NFR_in_tandem_with=NA;initiates_from_3NFR_of_and_opposite_strand_to=NA;initiates_from_3NFR_of_and_same_strand_to=NA
S288c_chr02	Xu_2009_SUTs	transcript	785452	786476	.	+	.	ID=ST0269;Name=SUT023;end_confidence=bothEndsMapped;source=Manual;shares_5NFR_in_divergent_configuration_with=NA;shares_5NFR_in_tandem_with=NA;initiates_from_3NFR_of_and_opposite_strand_to=NA;initiates_from_3NFR_of_and_same_strand_to=NA;sense_antisense_pair_with=ST3912;expr_in_YPE/YPD=-0.708341340980921;expr_in_YPGal/YPD=-0.352962223473432;expr_of_SUT_in_sense_antisense_pair_in_YPE/YPD=-0.6022750…
S288c_chr02	Xu_2009_ORFs	transcript	787093	788661	.	+	.	ID=ST0270;Name=YBR293W;end_confidence=bothEndsMapped;source=Manual;shares_5NFR_in_divergent_configuration_with=ST3913;shares_5NFR_in_tandem_with=NA;initiates_from_3NFR_of_and_opposite_strand_to=NA;initiates_from_3NFR_of_and_same_strand_to=NA
S288c_chr02	Xu_2009_ORFs	transcript	792798	796606	.	+	.	ID=ST0271;Name=YBR295W;end_confidence=bothEndsMapped;source=Manual;shares_5NFR_in_divergent_configuration_with=ST3914;shares_5NFR_in_tandem_with=NA;initiates_from_3NFR_of_and_opposite_strand_to=NA;initiates_from_3NFR_of_and_same_strand_to=NA
S288c_chr02	Xu_2009_SUTs	transcript	798998	800430	.	+	.	ID=ST0272;Name=SUT024;end_confidence=bothEndsMapped;source=Manual;shares_5NFR_in_divergent_configuration_with=NA;shares_5NFR_in_tandem_with=NA;initiates_from_3NFR_of_and_opposite_strand_to=NA;initiates_from_3NFR_of_and_same_strand_to=NA;sense_antisense_pair_with=ST3917;expr_in_YPE/YPD=2.04879092112438;expr_in_YPGal/YPD=0.256015240097629;expr_of_SUT_in_sense_antisense_pair_in_YPE/YPD=3.56942552715…
S288c_chr02	Xu_2009_ORFs	transcript	800486	802150	.	+	.	ID=ST0273;Name=YBR297W;end_confidence=bothEndsMapped;source=Manual;shares_5NFR_in_divergent_configuration_with=NA;shares_5NFR_in_tandem_with=NA;initiates_from_3NFR_of_and_opposite_strand_to=NA;initiates_from_3NFR_of_and_same_strand_to=NA
S288c_chr03	Xu_2009_ORFs	transcript	15237	16949	.	-	.	ID=ST3919;Name=YCL064C;end_confidence=bothEndsMapped;source=Manual;shares_5NFR_in_divergent_configuration_with=ST0274;shares_5NFR_in_tandem_with=NA;initiates_from_3NFR_of_and_opposite_strand_to=NA;initiates_from_3NFR_of_and_same_strand_to=NA
S288c_chr03	Xu_2009_ORFs	transcript	18605	22173	.	-	.	ID=ST3920;Name=YCL061C;end_confidence=bothEndsMapped;source=Manual;shares_5NFR_in_divergent_configuration_with=NA;shares_5NFR_in_tandem_with=NA;initiates_from_3NFR_of_and_opposite_strand_to=NA;initiates_from_3NFR_of_and_same_strand_to=NA
S288c_chr03	Xu_2009_ORFs	transcript	22325	23429	.	-	.	ID=ST3921;Name=YCL059C;end_confidence=bothEndsMapped;source=Manual;shares_5NFR_in_divergent_configuration_with=ST0275;shares_5NFR_in_tandem_with=NA;initiates_from_3NFR_of_and_opposite_strand_to=NA;initiates_from_3NFR_of_and_same_strand_to=NA
S288c_chr03	Xu_2009_other	transcript	23917	24373	.	-	.	ID=ST3922;Name=YCL058C%2CYCL057C-A;Alias=FYV5%2CYCL057C-A;end_confidence=bothEndsMapped;source=Manual;Shares_5NFR_in_divergent_configuration_with=NA;Shares_5NFR_in_tandem_with=NA;Initiates_from_3NFR_of_and_opposite_strand_to=NA;Initiates_from_3NFR_of_and_same_strand_to=NA
S288c_chr03	Xu_2009_ORFs	transcript	26981	27389	.	-	.	ID=ST3923;Name=YCL056C;end_confidence=bothEndsMapped;source=Manual;shares_5NFR_in_divergent_configuration_with=NA;shares_5NFR_in_tandem_with=NA;initiates_from_3NFR_of_and_opposite_strand_to=NA;initiates_from_3NFR_of_and_same_strand_to=NA
S288c_chr03	Xu_2009_CUTs	transcript	27389	27581	.	-	.	ID=ST3924;Name=CUT459;end_confidence=mapped5;source=Automatic;shares_5NFR_in_divergent_configuration_with=NA;shares_5NFR_in_tandem_with=NA;initiates_from_3NFR_of_and_opposite_strand_to=NA;initiates_from_3NFR_of_and_same_strand_to=NA
S288c_chr03	Xu_2009_CUTs	transcript	28613	29109	.	-	.	ID=ST3925;Name=CUT460;end_confidence=bothEndsMapped;source=Automatic;shares_5NFR_in_divergent_configuration_with=NA;shares_5NFR_in_tandem_with=NA;initiates_from_3NFR_of_and_opposite_strand_to=NA;initiates_from_3NFR_of_and_same_strand_to=NA
S288c_chr03	Xu_2009_CUTs	transcript	29909	30405	.	-	.	ID=ST3926;Name=CUT461;end_confidence=bothEndsMapped;source=Automatic;shares_5NFR_in_divergent_configuration_with=NA;shares_5NFR_in_tandem_with=NA;initiates_from_3NFR_of_and_opposite_strand_to=NA;initiates_from_3NFR_of_and_same_strand_to=NA
S288c_chr03	Xu_2009_CUTs	transcript	30845	31189	.	-	.	ID=ST3927;Name=CUT462;end_confidence=bothEndsMapped;source=Automatic;shares_5NFR_in_divergent_configuration_with=ST0278;shares_5NFR_in_tandem_with=NA;initiates_from_3NFR_of_and_opposite_strand_to=NA;initiates_from_3NFR_of_and_same_strand_to=NA
S288c_chr03	Xu_2009_ORFs	transcript	34005	35453	.	-	.	ID=ST3928;Name=YCL052C;end_confidence=bothEndsMapped;source=Manual;shares_5NFR_in_divergent_configuration_with=ST0279;shares_5NFR_in_tandem_with=NA;initiates_from_3NFR_of_and_opposite_strand_to=NA;initiates_from_3NFR_of_and_same_strand_to=NA
S288c_chr03	Xu_2009_ORFs	transcript	37837	38869	.	-	.	ID=ST3929;Name=YCL050C;end_confidence=bothEndsMapped;source=Manual;shares_5NFR_in_divergent_configuration_with=ST0280;shares_5NFR_in_tandem_with=NA;initiates_from_3NFR_of_and_opposite_strand_to=NA;initiates_from_3NFR_of_and_same_strand_to=NA
S288c_chr03	Xu_2009_ORFs	transcript	39597	40805	.	-	.	ID=ST3930;Name=YCL049C;end_confidence=bothEndsMapped;source=Manual;shares_5NFR_in_divergent_configuration_with=NA;shares_5NFR_in_tandem_with=NA;initiates_from_3NFR_of_and_opposite_strand_to=NA;initiates_from_3NFR_of_and_same_strand_to=NA
S288c_chr03	Xu_2009_ORFs	transcript	43509	44453	.	-	.	ID=ST3931;Name=YCL047C;end_confidence=bothEndsMapped;source=Manual;shares_5NFR_in_divergent_configuration_with=NA;shares_5NFR_in_tandem_with=NA;initiates_from_3NFR_of_and_opposite_strand_to=NA;initiates_from_3NFR_of_and_same_strand_to=ST3932
S288c_chr03	Xu_2009_ORFs	transcript	44581	46941	.	-	.	ID=ST3932;Name=YCL045C;end_confidence=bothEndsMapped;source=Manual;shares_5NFR_in_divergent_configuration_with=NA;shares_5NFR_in_tandem_with=NA;initiates_from_3NFR_of_and_opposite_strand_to=NA;initiates_from_3NFR_of_and_same_strand_to=ST3933
S288c_chr03	Xu_2009_ORFs	transcript	46941	48421	.	-	.	ID=ST3933;Name=YCL044C;end_confidence=mapped5;source=Manual;shares_5NFR_in_divergent_configuration_with=NA;shares_5NFR_in_tandem_with=NA;initiates_from_3NFR_of_and_opposite_strand_to=NA;initiates_from_3NFR_of_and_same_strand_to=ST3934
S288c_chr03	Xu_2009_ORFs	transcript	48549	50277	.	-	.	ID=ST3934;Name=YCL043C%2CYCL041C;end_confidence=bothEndsMapped;source=Manual;shares_5NFR_in_divergent_configuration_with=ST0283;shares_5NFR_in_tandem_with=NA;initiates_from_3NFR_of_and_opposite_strand_to=NA;initiates_from_3NFR_of_and_same_strand_to=NA
S288c_chr03	Xu_2009_ORFs	transcript	54861	56613	.	-	.	ID=ST3935;Name=YCL038C;end_confidence=bothEndsMapped;source=Manual;shares_5NFR_in_divergent_configuration_with=NA;shares_5NFR_in_tandem_with=NA;initiates_from_3NFR_of_and_opposite_strand_to=NA;initiates_from_3NFR_of_and_same_strand_to=NA
S288c_chr03	Xu_2009_ORFs	transcript	56869	58749	.	-	.	ID=ST3936;Name=YCL037C;end_confidence=bothEndsMapped;source=Manual;shares_5NFR_in_divergent_configuration_with=ST0286;shares_5NFR_in_tandem_with=NA;initiates_from_3NFR_of_and_opposite_strand_to=NA;initiates_from_3NFR_of_and_same_strand_to=NA
S288c_chr03	Xu_2009_ORFs	transcript	60717	61237	.	-	.	ID=ST3937;Name=YCL035C;end_confidence=bothEndsMapped;source=Manual;shares_5NFR_in_divergent_configuration_with=NA;shares_5NFR_in_tandem_with=NA;initiates_from_3NFR_of_and_opposite_strand_to=NA;initiates_from_3NFR_of_and_same_strand_to=NA
S288c_chr03	Xu_2009_ORFs	transcript	62709	63285	.	-	.	ID=ST3938;Name=YCL033C;end_confidence=bothEndsMapped;source=Manual;shares_5NFR_in_divergent_configuration_with=NA;shares_5NFR_in_tandem_with=NA;initiates_from_3NFR_of_and_opposite_strand_to=NA;initiates_from_3NFR_of_and_same_strand_to=NA
S288c_chr03	Xu_2009_ORFs	transcript	64581	65621	.	-	.	ID=ST3939;Name=YCL031C;end_confidence=bothEndsMapped;source=Manual;shares_5NFR_in_divergent_configuration_with=NA;shares_5NFR_in_tandem_with=NA;initiates_from_3NFR_of_and_opposite_strand_to=NA;initiates_from_3NFR_of_and_same_strand_to=NA
S288c_chr03	Xu_2009_ORFs	transcript	65773	68389	.	-	.	ID=ST3940;Name=YCL030C;end_confidence=bothEndsMapped;source=Manual;shares_5NFR_in_divergent_configuration_with=NA;shares_5NFR_in_tandem_with=NA;initiates_from_3NFR_of_and_opposite_strand_to=NA;initiates_from_3NFR_of_and_same_strand_to=NA
S288c_chr03	Xu_2009_ORFs	transcript	68493	69981	.	-	.	ID=ST3941;Name=YCL029C;end_confidence=bothEndsMapped;source=Manual;shares_5NFR_in_divergent_configuration_with=ST0290;shares_5NFR_in_tandem_with=NA;initiates_from_3NFR_of_and_opposite_strand_to=NA;initiates_from_3NFR_of_and_same_strand_to=NA
S288c_chr03	Xu_2009_ORFs	transcript	73365	74021	.	-	.	ID=ST3942;Name=YCL026C-B;end_confidence=bothEndsMapped;source=Manual;shares_5NFR_in_divergent_configuration_with=NA;shares_5NFR_in_tandem_with=NA;initiates_from_3NFR_of_and_opposite_strand_to=NA;initiates_from_3NFR_of_and_same_strand_to=NA
S288c_chr03	Xu_2009_ORFs	transcript	75925	77982	.	-	.	ID=ST3943;Name=YCL025C;end_confidence=bothEndsMapped;source=Manual;shares_5NFR_in_divergent_configuration_with=NA;shares_5NFR_in_tandem_with=NA;initiates_from_3NFR_of_and_opposite_strand_to=NA;initiates_from_3NFR_of_and_same_strand_to=NA
S288c_chr03	Xu_2009_ORFs	transcript	92438	94382	.	-	.	ID=ST3944;Name=YCL017C;end_confidence=bothEndsMapped;source=Manual;shares_5NFR_in_divergent_configuration_with=NA;shares_5NFR_in_tandem_with=NA;initiates_from_3NFR_of_and_opposite_strand_to=NA;initiates_from_3NFR_of_and_same_strand_to=NA
S288c_chr03	Xu_2009_ORFs	transcript	94478	95798	.	-	.	ID=ST3945;Name=YCL016C;end_confidence=bothEndsMapped;source=Manual;shares_5NFR_in_divergent_configuration_with=NA;shares_5NFR_in_tandem_with=NA;initiates_from_3NFR_of_and_opposite_strand_to=NA;initiates_from_3NFR_of_and_same_strand_to=NA
S288c_chr03	Xu_2009_ORFs	transcript	101342	101782	.	-	.	ID=ST3946;Name=YCL012C;end_confidence=bothEndsMapped;source=Manual;shares_5NFR_in_divergent_configuration_with=NA;shares_5NFR_in_tandem_with=NA;initiates_from_3NFR_of_and_opposite_strand_to=NA;initiates_from_3NFR_of_and_same_strand_to=NA
S288c_chr03	Xu_2009_ORFs	transcript	102014	103406	.	-	.	ID=ST3947;Name=YCL011C;end_confidence=bothEndsMapped;source=Manual;shares_5NFR_in_divergent_configuration_with=NA;shares_5NFR_in_tandem_with=NA;initiates_from_3NFR_of_and_opposite_strand_to=NA;initiates_from_3NFR_of_and_same_strand_to=ST3948
S288c_chr03	Xu_2009_ORFs	transcript	103406	104406	.	-	.	ID=ST3948;Name=YCL010C;end_confidence=mapped5;source=Manual;shares_5NFR_in_divergent_configuration_with=NA;shares_5NFR_in_tandem_with=NA;initiates_from_3NFR_of_and_opposite_strand_to=NA;initiates_from_3NFR_of_and_same_strand_to=ST3949
S288c_chr03	Xu_2009_ORFs	transcript	104502	105582	.	-	.	ID=ST3949;Name=YCL009C;end_confidence=bothEndsMapped;source=Manual;shares_5NFR_in_divergent_configuration_with=ST0294;shares_5NFR_in_tandem_with=NA;initiates_from_3NFR_of_and_opposite_strand_to=NA;initiates_from_3NFR_of_and_same_strand_to=ST3950
S288c_chr03	Xu_2009_ORFs	transcript	105582	106878	.	-	.	ID=ST3950;Name=YCL008C;end_confidence=mapped5;source=Manual;shares_5NFR_in_divergent_configuration_with=ST0296;shares_5NFR_in_tandem_with=NA;initiates_from_3NFR_of_and_opposite_strand_to=NA;initiates_from_3NFR_of_and_same_strand_to=NA
S288c_chr03	Xu_2009_other	transcript	107470	107830	.	-	.	ID=ST3951;Name=snR43;Alias=SNR43;end_confidence=bothEndsMapped;source=Manual;Shares_5NFR_in_divergent_configuration_with=ST0297;Shares_5NFR_in_tandem_with=NA;Initiates_from_3NFR_of_and_opposite_strand_to=NA;Initiates_from_3NFR_of_and_same_strand_to=NA
S288c_chr03	Xu_2009_ORFs	transcript	110550	111728	.	-	.	ID=ST3952;Name=YCL002C;end_confidence=bothEndsMapped;source=Manual;shares_5NFR_in_divergent_configuration_with=ST0299;shares_5NFR_in_tandem_with=NA;initiates_from_3NFR_of_and_opposite_strand_to=NA;initiates_from_3NFR_of_and_same_strand_to=NA
S288c_chr03	Xu_2009_SUTs	transcript	113224	114280	.	-	.	ID=ST3953;Name=SUT455;end_confidence=bothEndsMapped;source=Manual;shares_5NFR_in_divergent_configuration_with=ST0300;shares_5NFR_in_tandem_with=NA;initiates_from_3NFR_of_and_opposite_strand_to=NA;initiates_from_3NFR_of_and_same_strand_to=NA;sense_antisense_pair_with=NA;expr_in_YPE/YPD=-0.914111432293611;expr_in_YPGal/YPD=-0.11734494100565;expr_of_SUT_in_sense_antisense_pair_in_YPE/YPD=NA;expr_of_…
S288c_chr03	Xu_2009_SUTs	transcript	115440	117288	.	-	.	ID=ST3954;Name=SUT456;end_confidence=bothEndsMapped;source=Manual;shares_5NFR_in_divergent_configuration_with=NA;shares_5NFR_in_tandem_with=NA;initiates_from_3NFR_of_and_opposite_strand_to=NA;initiates_from_3NFR_of_and_same_strand_to=NA;sense_antisense_pair_with=ST0301;expr_in_YPE/YPD=-0.118111428213163;expr_in_YPGal/YPD=0.603069587173378;expr_of_SUT_in_sense_antisense_pair_in_YPE/YPD=0.011607264…
S288c_chr03	Xu_2009_ORFs	transcript	117360	118408	.	-	.	ID=ST3955;Name=YCR002C;end_confidence=bothEndsMapped;source=Manual;shares_5NFR_in_divergent_configuration_with=ST0302;shares_5NFR_in_tandem_with=NA;initiates_from_3NFR_of_and_opposite_strand_to=NA;initiates_from_3NFR_of_and_same_strand_to=NA
S288c_chr03	Xu_2009_CUTs	transcript	119144	119376	.	-	.	ID=ST3956;Name=CUT463;end_confidence=bothEndsMapped;source=Automatic;shares_5NFR_in_divergent_configuration_with=NA;shares_5NFR_in_tandem_with=NA;initiates_from_3NFR_of_and_opposite_strand_to=NA;initiates_from_3NFR_of_and_same_strand_to=ST3957
S288c_chr03	Xu_2009_ORFs	transcript	119432	120528	.	-	.	ID=ST3957;Name=YCR004C;end_confidence=bothEndsMapped;source=Manual;shares_5NFR_in_divergent_configuration_with=NA;shares_5NFR_in_tandem_with=NA;initiates_from_3NFR_of_and_opposite_strand_to=NA;initiates_from_3NFR_of_and_same_strand_to=NA
S288c_chr03	Xu_2009_ORFs	transcript	120848	122400	.	-	.	ID=ST3958;Name=YCR005C;end_confidence=bothEndsMapped;source=Manual;shares_5NFR_in_divergent_configuration_with=NA;shares_5NFR_in_tandem_with=NA;initiates_from_3NFR_of_and_opposite_strand_to=NA;initiates_from_3NFR_of_and_same_strand_to=NA
S288c_chr03	Xu_2009_other	transcript	122400	123656	.	-	.	ID=ST3959;Name=YCR006C%2CtP(AGG)C;Alias=YCR006C%2CSUF2;end_confidence=mapped5;source=Manual;Shares_5NFR_in_divergent_configuration_with=NA;Shares_5NFR_in_tandem_with=NA;Initiates_from_3NFR_of_and_opposite_strand_to=NA;Initiates_from_3NFR_of_and_same_strand_to=NA
S288c_chr03	Xu_2009_other	transcript	124064	125032	.	-	.	ID=ST3960;Name=YCRCdelta6;Alias=YCRCdelta6;end_confidence=bothEndsMapped;source=Manual;Shares_5NFR_in_divergent_configuration_with=ST0305;Shares_5NFR_in_tandem_with=NA;Initiates_from_3NFR_of_and_opposite_strand_to=NA;Initiates_from_3NFR_of_and_same_strand_to=NA
S288c_chr03	Xu_2009_ORFs	transcript	125752	127536	.	-	.	ID=ST3961;Name=YCR007C;end_confidence=bothEndsMapped;source=Manual;shares_5NFR_in_divergent_configuration_with=NA;shares_5NFR_in_tandem_with=NA;initiates_from_3NFR_of_and_opposite_strand_to=NA;initiates_from_3NFR_of_and_same_strand_to=NA
S288c_chr03	Xu_2009_CUTs	transcript	130072	130456	.	-	.	ID=ST3962;Name=CUT464;end_confidence=bothEndsMapped;source=Automatic;shares_5NFR_in_divergent_configuration_with=NA;shares_5NFR_in_tandem_with=NA;initiates_from_3NFR_of_and_opposite_strand_to=NA;initiates_from_3NFR_of_and_same_strand_to=NA
S288c_chr03	Xu_2009_ORFs	transcript	130544	131616	.	-	.	ID=ST3963;Name=YCR009C;end_confidence=bothEndsMapped;source=Manual;shares_5NFR_in_divergent_configuration_with=NA;shares_5NFR_in_tandem_with=NA;initiates_from_3NFR_of_and_opposite_strand_to=NA;initiates_from_3NFR_of_and_same_strand_to=NA
S288c_chr03	Xu_2009_ORFs	transcript	132096	133240	.	-	.	ID=ST3964;Name=YCR010C;end_confidence=bothEndsMapped;source=Manual;shares_5NFR_in_divergent_configuration_with=NA;shares_5NFR_in_tandem_with=NA;initiates_from_3NFR_of_and_opposite_strand_to=NA;initiates_from_3NFR_of_and_same_strand_to=NA
S288c_chr03	Xu_2009_ORFs	transcript	133672	137024	.	-	.	ID=ST3965;Name=YCR011C;end_confidence=bothEndsMapped;source=Manual;shares_5NFR_in_divergent_configuration_with=NA;shares_5NFR_in_tandem_with=NA;initiates_from_3NFR_of_and_opposite_strand_to=NA;initiates_from_3NFR_of_and_same_strand_to=NA
S288c_chr03	Xu_2009_ORFs	transcript	139176	141096	.	-	.	ID=ST3966;Name=YCR014C;end_confidence=mapped3;source=Manual;shares_5NFR_in_divergent_configuration_with=NA;shares_5NFR_in_tandem_with=NA;initiates_from_3NFR_of_and_opposite_strand_to=NA;initiates_from_3NFR_of_and_same_strand_to=NA
S288c_chr03	Xu_2009_ORFs	transcript	141096	142208	.	-	.	ID=ST3967;Name=YCR015C;end_confidence=mappedNone;source=Manual;shares_5NFR_in_divergent_configuration_with=NA;shares_5NFR_in_tandem_with=NA;initiates_from_3NFR_of_and_opposite_strand_to=NA;initiates_from_3NFR_of_and_same_strand_to=NA
S288c_chr03	Xu_2009_other	transcript	142208	142544	.	-	.	ID=ST3968;Name=snR33;Alias=SNR33;end_confidence=bothEndsMapped;source=Manual;Shares_5NFR_in_divergent_configuration_with=NA;Shares_5NFR_in_tandem_with=NA;Initiates_from_3NFR_of_and_opposite_strand_to=NA;Initiates_from_3NFR_of_and_same_strand_to=NA
S288c_chr03	Xu_2009_ORFs	transcript	144576	147680	.	-	.	ID=ST3969;Name=YCR017C;end_confidence=bothEndsMapped;source=Manual;shares_5NFR_in_divergent_configuration_with=NA;shares_5NFR_in_tandem_with=NA;initiates_from_3NFR_of_and_opposite_strand_to=NA;initiates_from_3NFR_of_and_same_strand_to=NA
S288c_chr03	Xu_2009_CUTs	transcript	147784	148080	.	-	.	ID=ST3970;Name=CUT465;end_confidence=bothEndsMapped;source=Automatic;shares_5NFR_in_divergent_configuration_with=NA;shares_5NFR_in_tandem_with=NA;initiates_from_3NFR_of_and_opposite_strand_to=NA;initiates_from_3NFR_of_and_same_strand_to=NA
S288c_chr03	Xu_2009_ORFs	transcript	153920	155120	.	-	.	ID=ST3971;Name=YCR020C%2CYCR020C-A;end_confidence=bothEndsMapped;source=Manual;shares_5NFR_in_divergent_configuration_with=ST0312;shares_5NFR_in_tandem_with=NA;initiates_from_3NFR_of_and_opposite_strand_to=NA;initiates_from_3NFR_of_and_same_strand_to=NA
S288c_chr03	Xu_2009_ORFs	transcript	156034	157218	.	-	.	ID=ST3972;Name=YCR021C;end_confidence=bothEndsMapped;source=Manual;shares_5NFR_in_divergent_configuration_with=NA;shares_5NFR_in_tandem_with=NA;initiates_from_3NFR_of_and_opposite_strand_to=NA;initiates_from_3NFR_of_and_same_strand_to=NA
S288c_chr03	Xu_2009_ORFs	transcript	158306	160458	.	-	.	ID=ST3973;Name=YCR023C;end_confidence=bothEndsMapped;source=Manual;shares_5NFR_in_divergent_configuration_with=NA;shares_5NFR_in_tandem_with=NA;initiates_from_3NFR_of_and_opposite_strand_to=NA;initiates_from_3NFR_of_and_same_strand_to=NA
S288c_chr03	Xu_2009_ORFs	transcript	160650	162258	.	-	.	ID=ST3974;Name=YCR024C;end_confidence=bothEndsMapped;source=Manual;shares_5NFR_in_divergent_configuration_with=NA;shares_5NFR_in_tandem_with=NA;initiates_from_3NFR_of_and_opposite_strand_to=NA;initiates_from_3NFR_of_and_same_strand_to=NA
S288c_chr03	Xu_2009_other	transcript	162418	163266	.	-	.	ID=ST3975;Name=YCR024C-B%2CYCR024C-A;Alias=YCR024C-B%2CPMP1;end_confidence=bothEndsMapped;source=Manual;Shares_5NFR_in_divergent_configuration_with=NA;Shares_5NFR_in_tandem_with=NA;Initiates_from_3NFR_of_and_opposite_strand_to=NA;Initiates_from_3NFR_of_and_same_strand_to=NA
S288c_chr03	Xu_2009_other	transcript	163458	166418	.	-	.	ID=ST3976;Name=YCR025C%2CYCR026C;Alias=YCR025C%2CNPP1;end_confidence=bothEndsMapped;source=Manual;Shares_5NFR_in_divergent_configuration_with=NA;Shares_5NFR_in_tandem_with=NA;Initiates_from_3NFR_of_and_opposite_strand_to=NA;Initiates_from_3NFR_of_and_same_strand_to=NA
S288c_chr03	Xu_2009_ORFs	transcript	166738	168186	.	-	.	ID=ST3977;Name=YCR027C;end_confidence=bothEndsMapped;source=Manual;shares_5NFR_in_divergent_configuration_with=NA;shares_5NFR_in_tandem_with=NA;initiates_from_3NFR_of_and_opposite_strand_to=NA;initiates_from_3NFR_of_and_same_strand_to=NA
S288c_chr03	Xu_2009_ORFs	transcript	170154	172546	.	-	.	ID=ST3978;Name=YCR028C;end_confidence=bothEndsMapped;source=Manual;shares_5NFR_in_divergent_configuration_with=NA;shares_5NFR_in_tandem_with=NA;initiates_from_3NFR_of_and_opposite_strand_to=NA;initiates_from_3NFR_of_and_same_strand_to=NA
S288c_chr03	Xu_2009_ORFs	transcript	172746	173522	.	-	.	ID=ST3979;Name=YCR028C-A;end_confidence=bothEndsMapped;source=Manual;shares_5NFR_in_divergent_configuration_with=ST0316;shares_5NFR_in_tandem_with=NA;initiates_from_3NFR_of_and_opposite_strand_to=NA;initiates_from_3NFR_of_and_same_strand_to=NA
S288c_chr03	Xu_2009_ORFs	transcript	173658	176514	.	-	.	ID=ST3980;Name=YCR030C;end_confidence=bothEndsMapped;source=Manual;shares_5NFR_in_divergent_configuration_with=NA;shares_5NFR_in_tandem_with=NA;initiates_from_3NFR_of_and_opposite_strand_to=NA;initiates_from_3NFR_of_and_same_strand_to=NA
S288c_chr03	Xu_2009_SUTs	transcript	176602	176946	.	-	.	ID=ST3981;Name=SUT457;end_confidence=bothEndsMapped;source=Manual;shares_5NFR_in_divergent_configuration_with=NA;shares_5NFR_in_tandem_with=NA;initiates_from_3NFR_of_and_opposite_strand_to=NA;initiates_from_3NFR_of_and_same_strand_to=NA;sense_antisense_pair_with=NA;expr_in_YPE/YPD=NA;expr_in_YPGal/YPD=NA;expr_of_SUT_in_sense_antisense_pair_in_YPE/YPD=NA;expr_of_SUT_in_sense_antisense_pair_in_YPGa…
S288c_chr03	Xu_2009_ORFs	transcript	177394	178258	.	-	.	ID=ST3982;Name=YCR031C;end_confidence=bothEndsMapped;source=Manual;shares_5NFR_in_divergent_configuration_with=NA;shares_5NFR_in_tandem_with=ST3983;initiates_from_3NFR_of_and_opposite_strand_to=NA;initiates_from_3NFR_of_and_same_strand_to=NA
S288c_chr03	Xu_2009_CUTs	transcript	178258	178482	.	-	.	ID=ST3983;Name=CUT466;end_confidence=mapped5;source=Automatic;shares_5NFR_in_divergent_configuration_with=NA;shares_5NFR_in_tandem_with=ST3982;initiates_from_3NFR_of_and_opposite_strand_to=NA;initiates_from_3NFR_of_and_same_strand_to=NA
S288c_chr03	Xu_2009_other	transcript	178514	178810	.	-	.	ID=ST3984;Name=snR189;Alias=SNR189;end_confidence=bothEndsMapped;source=Manual;Shares_5NFR_in_divergent_configuration_with=ST0318;Shares_5NFR_in_tandem_with=NA;Initiates_from_3NFR_of_and_opposite_strand_to=NA;Initiates_from_3NFR_of_and_same_strand_to=NA
S288c_chr03	Xu_2009_ORFs	transcript	191642	193050	.	-	.	ID=ST3985;Name=YCR035C;end_confidence=bothEndsMapped;source=Manual;shares_5NFR_in_divergent_configuration_with=ST0322;shares_5NFR_in_tandem_with=NA;initiates_from_3NFR_of_and_opposite_strand_to=NA;initiates_from_3NFR_of_and_same_strand_to=NA
S288c_chr03	Xu_2009_ORFs	transcript	194314	197226	.	-	.	ID=ST3986;Name=YCR037C;end_confidence=bothEndsMapped;source=Manual;shares_5NFR_in_divergent_configuration_with=NA;shares_5NFR_in_tandem_with=NA;initiates_from_3NFR_of_and_opposite_strand_to=NA;initiates_from_3NFR_of_and_same_strand_to=NA
S288c_chr03	Xu_2009_ORFs	transcript	201157	205418	.	-	.	ID=ST3987;Name=YCR042C;end_confidence=bothEndsMapped;source=Manual;shares_5NFR_in_divergent_configuration_with=NA;shares_5NFR_in_tandem_with=NA;initiates_from_3NFR_of_and_opposite_strand_to=NA;initiates_from_3NFR_of_and_same_strand_to=NA
S288c_chr03	Xu_2009_ORFs	transcript	206162	206698	.	-	.	ID=ST3988;Name=YCR043C;end_confidence=bothEndsMapped;source=Manual;shares_5NFR_in_divergent_configuration_with=ST0325;shares_5NFR_in_tandem_with=NA;initiates_from_3NFR_of_and_opposite_strand_to=NA;initiates_from_3NFR_of_and_same_strand_to=ST3989
S288c_chr03	Xu_2009_ORFs	transcript	206858	207978	.	-	.	ID=ST3989;Name=YCR044C;end_confidence=bothEndsMapped;source=Manual;shares_5NFR_in_divergent_configuration_with=ST0326;shares_5NFR_in_tandem_with=NA;initiates_from_3NFR_of_and_opposite_strand_to=NA;initiates_from_3NFR_of_and_same_strand_to=NA
S288c_chr03	Xu_2009_ORFs	transcript	209778	210450	.	-	.	ID=ST3990;Name=YCR046C;end_confidence=bothEndsMapped;source=Manual;shares_5NFR_in_divergent_configuration_with=NA;shares_5NFR_in_tandem_with=NA;initiates_from_3NFR_of_and_opposite_strand_to=NA;initiates_from_3NFR_of_and_same_strand_to=NA
S288c_chr03	Xu_2009_ORFs	transcript	210546	211650	.	-	.	ID=ST3991;Name=YCR047C;end_confidence=bothEndsMapped;source=Manual;shares_5NFR_in_divergent_configuration_with=ST0327;shares_5NFR_in_tandem_with=NA;initiates_from_3NFR_of_and_opposite_strand_to=NA;initiates_from_3NFR_of_and_same_strand_to=NA
S288c_chr03	Xu_2009_ORFs	transcript	218250	220170	.	-	.	ID=ST3992;Name=YCR054C;end_confidence=bothEndsMapped;source=Manual;shares_5NFR_in_divergent_configuration_with=NA;shares_5NFR_in_tandem_with=NA;initiates_from_3NFR_of_and_opposite_strand_to=NA;initiates_from_3NFR_of_and_same_strand_to=NA
S288c_chr03	Xu_2009_ORFs	transcript	220354	223322	.	-	.	ID=ST3993;Name=YCR057C;end_confidence=mapped3;source=Manual;shares_5NFR_in_divergent_configuration_with=NA;shares_5NFR_in_tandem_with=NA;initiates_from_3NFR_of_and_opposite_strand_to=NA;initiates_from_3NFR_of_and_same_strand_to=NA
S288c_chr03	Xu_2009_ORFs	transcript	223322	224266	.	-	.	ID=ST3994;Name=YCR059C;end_confidence=mapped5;source=Manual;shares_5NFR_in_divergent_configuration_with=ST0332;shares_5NFR_in_tandem_with=NA;initiates_from_3NFR_of_and_opposite_strand_to=NA;initiates_from_3NFR_of_and_same_strand_to=NA
S288c_chr03	Xu_2009_SUTs	transcript	225274	227890	.	-	.	ID=ST3995;Name=SUT458;end_confidence=bothEndsMapped;source=Manual;shares_5NFR_in_divergent_configuration_with=NA;shares_5NFR_in_tandem_with=NA;initiates_from_3NFR_of_and_opposite_strand_to=NA;initiates_from_3NFR_of_and_same_strand_to=NA;sense_antisense_pair_with=ST0333;expr_in_YPE/YPD=1.20523322551653;expr_in_YPGal/YPD=0;expr_of_SUT_in_sense_antisense_pair_in_YPE/YPD=-1.35800187296724;expr_of_SUT…
S288c_chr03	Xu_2009_ORFs	transcript	233002	236434	.	-	.	ID=ST3996;Name=YCR067C;end_confidence=bothEndsMapped;source=Manual;shares_5NFR_in_divergent_configuration_with=NA;shares_5NFR_in_tandem_with=NA;initiates_from_3NFR_of_and_opposite_strand_to=NA;initiates_from_3NFR_of_and_same_strand_to=NA
S288c_chr03	Xu_2009_CUTs	transcript	238018	238706	.	-	.	ID=ST3997;Name=CUT467;end_confidence=bothEndsMapped;source=Automatic;shares_5NFR_in_divergent_configuration_with=ST0338;shares_5NFR_in_tandem_with=NA;initiates_from_3NFR_of_and_opposite_strand_to=ST0337;initiates_from_3NFR_of_and_same_strand_to=NA
S288c_chr03	Xu_2009_ORFs	transcript	240010	240586	.	-	.	ID=ST3998;Name=YCR071C;end_confidence=bothEndsMapped;source=Manual;shares_5NFR_in_divergent_configuration_with=NA;shares_5NFR_in_tandem_with=NA;initiates_from_3NFR_of_and_opposite_strand_to=NA;initiates_from_3NFR_of_and_same_strand_to=ST3999
S288c_chr03	Xu_2009_ORFs	transcript	240690	242386	.	-	.	ID=ST3999;Name=YCR072C;end_confidence=bothEndsMapped;source=Manual;shares_5NFR_in_divergent_configuration_with=ST0339;shares_5NFR_in_tandem_with=NA;initiates_from_3NFR_of_and_opposite_strand_to=NA;initiates_from_3NFR_of_and_same_strand_to=ST4000
S288c_chr03	Xu_2009_ORFs	transcript	242497	246681	.	-	.	ID=ST4000;Name=YCR073C;end_confidence=bothEndsMapped;source=Manual;shares_5NFR_in_divergent_configuration_with=ST0340;shares_5NFR_in_tandem_with=NA;initiates_from_3NFR_of_and_opposite_strand_to=NA;initiates_from_3NFR_of_and_same_strand_to=NA
S288c_chr03	Xu_2009_ORFs	transcript	248033	248849	.	-	.	ID=ST4001;Name=YCR075C;end_confidence=bothEndsMapped;source=Manual;shares_5NFR_in_divergent_configuration_with=ST0341;shares_5NFR_in_tandem_with=NA;initiates_from_3NFR_of_and_opposite_strand_to=NA;initiates_from_3NFR_of_and_same_strand_to=NA
S288c_chr03	Xu_2009_ORFs	transcript	249201	250057	.	-	.	ID=ST4002;Name=YCR076C;end_confidence=bothEndsMapped;source=Manual;shares_5NFR_in_divergent_configuration_with=NA;shares_5NFR_in_tandem_with=NA;initiates_from_3NFR_of_and_opposite_strand_to=NA;initiates_from_3NFR_of_and_same_strand_to=NA
S288c_chr03	Xu_2009_ORFs	transcript	250113	252673	.	-	.	ID=ST4003;Name=YCR077C;end_confidence=bothEndsMapped;source=Manual;shares_5NFR_in_divergent_configuration_with=ST0342;shares_5NFR_in_tandem_with=NA;initiates_from_3NFR_of_and_opposite_strand_to=NA;initiates_from_3NFR_of_and_same_strand_to=NA
S288c_chr03	Xu_2009_ORFs	transcript	259985	262705	.	-	.	ID=ST4004;Name=YCR084C;end_confidence=bothEndsMapped;source=Manual;shares_5NFR_in_divergent_configuration_with=NA;shares_5NFR_in_tandem_with=NA;initiates_from_3NFR_of_and_opposite_strand_to=NA;initiates_from_3NFR_of_and_same_strand_to=NA
S288c_chr03	Xu_2009_ORFs	transcript	263977	264505	.	-	.	ID=ST4005;Name=YCR087C-A;end_confidence=bothEndsMapped;source=Manual;shares_5NFR_in_divergent_configuration_with=NA;shares_5NFR_in_tandem_with=NA;initiates_from_3NFR_of_and_opposite_strand_to=NA;initiates_from_3NFR_of_and_same_strand_to=NA
S288c_chr03	Xu_2009_ORFs	transcript	272257	272905	.	-	.	ID=ST4006;Name=YCR090C;end_confidence=bothEndsMapped;source=Manual;shares_5NFR_in_divergent_configuration_with=ST0349;shares_5NFR_in_tandem_with=NA;initiates_from_3NFR_of_and_opposite_strand_to=NA;initiates_from_3NFR_of_and_same_strand_to=NA
S288c_chr03	Xu_2009_ORFs	transcript	276617	279849	.	-	.	ID=ST4007;Name=YCR092C;end_confidence=bothEndsMapped;source=Manual;shares_5NFR_in_divergent_configuration_with=ST0351;shares_5NFR_in_tandem_with=NA;initiates_from_3NFR_of_and_opposite_strand_to=NA;initiates_from_3NFR_of_and_same_strand_to=NA
S288c_chr03	Xu_2009_ORFs	transcript	288089	289305	.	-	.	ID=ST4008;Name=YCR095C;end_confidence=bothEndsMapped;source=Manual;shares_5NFR_in_divergent_configuration_with=ST0353;shares_5NFR_in_tandem_with=NA;initiates_from_3NFR_of_and_opposite_strand_to=NA;initiates_from_3NFR_of_and_same_strand_to=NA
S288c_chr03	Xu_2009_ORFs	transcript	296825	298801	.	-	.	ID=ST4009;Name=YCR098C;end_confidence=bothEndsMapped;source=Manual;shares_5NFR_in_divergent_configuration_with=NA;shares_5NFR_in_tandem_with=NA;initiates_from_3NFR_of_and_opposite_strand_to=NA;initiates_from_3NFR_of_and_same_strand_to=NA
S288c_chr03	Xu_2009_ORFs	transcript	300617	302993	.	-	.	ID=ST4010;Name=YCR099C%2CYCR100C%2C YCR101C;end_confidence=bothEndsMapped;source=Manual;shares_5NFR_in_divergent_configuration_with=NA;shares_5NFR_in_tandem_with=NA;initiates_from_3NFR_of_and_opposite_strand_to=NA;initiates_from_3NFR_of_and_same_strand_to=NA
S288c_chr03	Xu_2009_SUTs	transcript	308297	309969	.	-	.	ID=ST4011;Name=SUT459;end_confidence=bothEndsMapped;source=Manual;shares_5NFR_in_divergent_configuration_with=NA;shares_5NFR_in_tandem_with=NA;initiates_from_3NFR_of_and_opposite_strand_to=NA;initiates_from_3NFR_of_and_same_strand_to=NA;sense_antisense_pair_with=NA;expr_in_YPE/YPD=NA;expr_in_YPGal/YPD=NA;expr_of_SUT_in_sense_antisense_pair_in_YPE/YPD=NA;expr_of_SUT_in_sense_antisense_pair_in_YPGa…
S288c_chr03	Xu_2009_ORFs	transcript	17249	18649	.	+	.	ID=ST0274;Name=YCL063W;end_confidence=bothEndsMapped;source=Manual;shares_5NFR_in_divergent_configuration_with=ST3919;shares_5NFR_in_tandem_with=NA;initiates_from_3NFR_of_and_opposite_strand_to=NA;initiates_from_3NFR_of_and_same_strand_to=NA
S288c_chr03	Xu_2009_ORFs	transcript	23561	23977	.	+	.	ID=ST0275;Name=YCL058W-A;end_confidence=bothEndsMapped;source=Manual;shares_5NFR_in_divergent_configuration_with=ST3921;shares_5NFR_in_tandem_with=NA;initiates_from_3NFR_of_and_opposite_strand_to=NA;initiates_from_3NFR_of_and_same_strand_to=NA
S288c_chr03	Xu_2009_ORFs	transcript	24753	27033	.	+	.	ID=ST0276;Name=YCL057W;end_confidence=bothEndsMapped;source=Manual;shares_5NFR_in_divergent_configuration_with=NA;shares_5NFR_in_tandem_with=NA;initiates_from_3NFR_of_and_opposite_strand_to=NA;initiates_from_3NFR_of_and_same_strand_to=NA
S288c_chr03	Xu_2009_ORFs	transcript	27897	28945	.	+	.	ID=ST0277;Name=YCL055W;end_confidence=bothEndsMapped;source=Manual;shares_5NFR_in_divergent_configuration_with=NA;shares_5NFR_in_tandem_with=NA;initiates_from_3NFR_of_and_opposite_strand_to=NA;initiates_from_3NFR_of_and_same_strand_to=NA
S288c_chr03	Xu_2009_ORFs	transcript	31433	34065	.	+	.	ID=ST0278;Name=YCL054W;end_confidence=bothEndsMapped;source=Manual;shares_5NFR_in_divergent_configuration_with=ST3927;shares_5NFR_in_tandem_with=NA;initiates_from_3NFR_of_and_opposite_strand_to=NA;initiates_from_3NFR_of_and_same_strand_to=NA
S288c_chr03	Xu_2009_ORFs	transcript	35569	37689	.	+	.	ID=ST0279;Name=YCL051W;end_confidence=bothEndsMapped;source=Manual;shares_5NFR_in_divergent_configuration_with=ST3928;shares_5NFR_in_tandem_with=NA;initiates_from_3NFR_of_and_opposite_strand_to=NA;initiates_from_3NFR_of_and_same_strand_to=NA
S288c_chr03	Xu_2009_CUTs	transcript	39049	39425	.	+	.	ID=ST0280;Name=CUT040;end_confidence=bothEndsMapped;source=Automatic;shares_5NFR_in_divergent_configuration_with=ST3929;shares_5NFR_in_tandem_with=NA;initiates_from_3NFR_of_and_opposite_strand_to=NA;initiates_from_3NFR_of_and_same_strand_to=NA
S288c_chr03	Xu_2009_SUTs	transcript	39569	41313	.	+	.	ID=ST0281;Name=SUT025;end_confidence=bothEndsMapped;source=Manual;shares_5NFR_in_divergent_configuration_with=NA;shares_5NFR_in_tandem_with=NA;initiates_from_3NFR_of_and_opposite_strand_to=NA;initiates_from_3NFR_of_and_same_strand_to=NA;sense_antisense_pair_with=ST3930;expr_in_YPE/YPD=-1.47888152583038;expr_in_YPGal/YPD=-1.47257505214695;expr_of_SUT_in_sense_antisense_pair_in_YPE/YPD=0.1019203851…
S288c_chr03	Xu_2009_ORFs	transcript	41417	41809	.	+	.	ID=ST0282;Name=YCL048W-A;end_confidence=bothEndsMapped;source=Manual;shares_5NFR_in_divergent_configuration_with=NA;shares_5NFR_in_tandem_with=NA;initiates_from_3NFR_of_and_opposite_strand_to=NA;initiates_from_3NFR_of_and_same_strand_to=NA
S288c_chr03	Xu_2009_SUTs	transcript	50409	50793	.	+	.	ID=ST0283;Name=SUT026;end_confidence=mapped5;source=Manual;shares_5NFR_in_divergent_configuration_with=ST3934;shares_5NFR_in_tandem_with=NA;initiates_from_3NFR_of_and_opposite_strand_to=NA;initiates_from_3NFR_of_and_same_strand_to=NA;sense_antisense_pair_with=NA;expr_in_YPE/YPD=-0.102817298017908;expr_in_YPGal/YPD=-0.487074031774115;expr_of_SUT_in_sense_antisense_pair_in_YPE/YPD=NA;expr_of_SUT_in…
S288c_chr03	Xu_2009_ORFs	transcript	50793	52537	.	+	.	ID=ST0284;Name=YCL042W%2CYCL040W;end_confidence=bothEndsMapped;source=Manual;shares_5NFR_in_divergent_configuration_with=NA;shares_5NFR_in_tandem_with=NA;initiates_from_3NFR_of_and_opposite_strand_to=NA;initiates_from_3NFR_of_and_same_strand_to=NA
S288c_chr03	Xu_2009_ORFs	transcript	52625	54905	.	+	.	ID=ST0285;Name=YCL039W;end_confidence=bothEndsMapped;source=Manual;shares_5NFR_in_divergent_configuration_with=NA;shares_5NFR_in_tandem_with=NA;initiates_from_3NFR_of_and_opposite_strand_to=NA;initiates_from_3NFR_of_and_same_strand_to=NA
S288c_chr03	Xu_2009_ORFs	transcript	58969	60809	.	+	.	ID=ST0286;Name=YCL036W;end_confidence=bothEndsMapped;source=Manual;shares_5NFR_in_divergent_configuration_with=ST3936;shares_5NFR_in_tandem_with=NA;initiates_from_3NFR_of_and_opposite_strand_to=NA;initiates_from_3NFR_of_and_same_strand_to=NA
S288c_chr03	Xu_2009_ORFs	transcript	61617	62745	.	+	.	ID=ST0287;Name=YCL034W;end_confidence=bothEndsMapped;source=Manual;shares_5NFR_in_divergent_configuration_with=NA;shares_5NFR_in_tandem_with=NA;initiates_from_3NFR_of_and_opposite_strand_to=NA;initiates_from_3NFR_of_and_same_strand_to=NA
S288c_chr03	Xu_2009_ORFs	transcript	63401	64689	.	+	.	ID=ST0288;Name=YCL032W;end_confidence=bothEndsMapped;source=Manual;shares_5NFR_in_divergent_configuration_with=NA;shares_5NFR_in_tandem_with=NA;initiates_from_3NFR_of_and_opposite_strand_to=NA;initiates_from_3NFR_of_and_same_strand_to=NA
S288c_chr03	Xu_2009_CUTs	transcript	68881	69425	.	+	.	ID=ST0289;Name=CUT041;end_confidence=bothEndsMapped;source=Automatic;shares_5NFR_in_divergent_configuration_with=NA;shares_5NFR_in_tandem_with=NA;initiates_from_3NFR_of_and_opposite_strand_to=NA;initiates_from_3NFR_of_and_same_strand_to=NA
S288c_chr03	Xu_2009_ORFs	transcript	70089	71457	.	+	.	ID=ST0290;Name=YCL028W;end_confidence=bothEndsMapped;source=Manual;shares_5NFR_in_divergent_configuration_with=ST3941;shares_5NFR_in_tandem_with=NA;initiates_from_3NFR_of_and_opposite_strand_to=NA;initiates_from_3NFR_of_and_same_strand_to=NA
S288c_chr03	Xu_2009_ORFs	transcript	79106	82322	.	+	.	ID=ST0291;Name=YCL024W;end_confidence=bothEndsMapped;source=Manual;shares_5NFR_in_divergent_configuration_with=NA;shares_5NFR_in_tandem_with=NA;initiates_from_3NFR_of_and_opposite_strand_to=NA;initiates_from_3NFR_of_and_same_strand_to=NA
S288c_chr03	Xu_2009_ORFs	transcript	91114	92586	.	+	.	ID=ST0292;Name=YCL018W;end_confidence=bothEndsMapped;source=Manual;shares_5NFR_in_divergent_configuration_with=NA;shares_5NFR_in_tandem_with=NA;initiates_from_3NFR_of_and_opposite_strand_to=NA;initiates_from_3NFR_of_and_same_strand_to=NA
S288c_chr03	Xu_2009_ORFs	transcript	96186	101258	.	+	.	ID=ST0293;Name=YCL014W;end_confidence=bothEndsMapped;source=Manual;shares_5NFR_in_divergent_configuration_with=NA;shares_5NFR_in_tandem_with=NA;initiates_from_3NFR_of_and_opposite_strand_to=NA;initiates_from_3NFR_of_and_same_strand_to=NA
S288c_chr03	Xu_2009_CUTs	transcript	105794	106258	.	+	.	ID=ST0294;Name=CUT042;end_confidence=mapped5;source=Automatic;shares_5NFR_in_divergent_configuration_with=ST3949;shares_5NFR_in_tandem_with=NA;initiates_from_3NFR_of_and_opposite_strand_to=ST3950;initiates_from_3NFR_of_and_same_strand_to=NA
S288c_chr03	Xu_2009_SUTs	transcript	106258	106402	.	+	.	ID=ST0295;Name=SUT027;end_confidence=bothEndsMapped;source=Manual;shares_5NFR_in_divergent_configuration_with=NA;shares_5NFR_in_tandem_with=NA;initiates_from_3NFR_of_and_opposite_strand_to=NA;initiates_from_3NFR_of_and_same_strand_to=NA;sense_antisense_pair_with=ST3950;expr_in_YPE/YPD=0.135747223703169;expr_in_YPGal/YPD=-0.686574243784682;expr_of_SUT_in_sense_antisense_pair_in_YPE/YPD=-0.97122348…
S288c_chr03	Xu_2009_ORFs	transcript	106962	107530	.	+	.	ID=ST0296;Name=YCL005W-A;end_confidence=bothEndsMapped;source=Manual;shares_5NFR_in_divergent_configuration_with=ST3950;shares_5NFR_in_tandem_with=NA;initiates_from_3NFR_of_and_opposite_strand_to=NA;initiates_from_3NFR_of_and_same_strand_to=NA
S288c_chr03	Xu_2009_ORFs	transcript	107970	108866	.	+	.	ID=ST0297;Name=YCL005W;end_confidence=bothEndsMapped;source=Manual;shares_5NFR_in_divergent_configuration_with=ST3951;shares_5NFR_in_tandem_with=NA;initiates_from_3NFR_of_and_opposite_strand_to=NA;initiates_from_3NFR_of_and_same_strand_to=NA
S288c_chr03	Xu_2009_ORFs	transcript	109018	111812	.	+	.	ID=ST0298;Name=YCL004W;end_confidence=bothEndsMapped;source=Manual;shares_5NFR_in_divergent_configuration_with=NA;shares_5NFR_in_tandem_with=NA;initiates_from_3NFR_of_and_opposite_strand_to=NA;initiates_from_3NFR_of_and_same_strand_to=ST0297
S288c_chr03	Xu_2009_ORFs	transcript	111844	112516	.	+	.	ID=ST0299;Name=YCL001W;end_confidence=bothEndsMapped;source=Manual;shares_5NFR_in_divergent_configuration_with=ST3952;shares_5NFR_in_tandem_with=NA;initiates_from_3NFR_of_and_opposite_strand_to=NA;initiates_from_3NFR_of_and_same_strand_to=NA
S288c_chr03	Xu_2009_SUTs	transcript	114564	115012	.	+	.	ID=ST0300;Name=SUT028;end_confidence=bothEndsMapped;source=Manual;shares_5NFR_in_divergent_configuration_with=ST3953;shares_5NFR_in_tandem_with=NA;initiates_from_3NFR_of_and_opposite_strand_to=NA;initiates_from_3NFR_of_and_same_strand_to=NA;sense_antisense_pair_with=NA;expr_in_YPE/YPD=0.375959473214315;expr_in_YPGal/YPD=0.517948304688;expr_of_SUT_in_sense_antisense_pair_in_YPE/YPD=NA;expr_of_SUT_…
S288c_chr03	Xu_2009_SUTs	transcript	116396	117308	.	+	.	ID=ST0301;Name=SUT029;end_confidence=bothEndsMapped;source=Manual;shares_5NFR_in_divergent_configuration_with=NA;shares_5NFR_in_tandem_with=NA;initiates_from_3NFR_of_and_opposite_strand_to=NA;initiates_from_3NFR_of_and_same_strand_to=NA;sense_antisense_pair_with=ST3954;expr_in_YPE/YPD=0.0116072642491516;expr_in_YPGal/YPD=0.132486112822942;expr_of_SUT_in_sense_antisense_pair_in_YPE/YPD=-0.11811142…
S288c_chr03	Xu_2009_ORFs	transcript	118604	119292	.	+	.	ID=ST0302;Name=YCR003W;end_confidence=bothEndsMapped;source=Manual;shares_5NFR_in_divergent_configuration_with=ST3955;shares_5NFR_in_tandem_with=NA;initiates_from_3NFR_of_and_opposite_strand_to=NA;initiates_from_3NFR_of_and_same_strand_to=NA
S288c_chr03	Xu_2009_CUTs	transcript	120476	121084	.	+	.	ID=ST0303;Name=CUT043;end_confidence=bothEndsMapped;source=Automatic;shares_5NFR_in_divergent_configuration_with=NA;shares_5NFR_in_tandem_with=NA;initiates_from_3NFR_of_and_opposite_strand_to=NA;initiates_from_3NFR_of_and_same_strand_to=NA
S288c_chr03	Xu_2009_SUTs	transcript	123308	124068	.	+	.	ID=ST0304;Name=SUT030;end_confidence=bothEndsMapped;source=Manual;shares_5NFR_in_divergent_configuration_with=NA;shares_5NFR_in_tandem_with=NA;initiates_from_3NFR_of_and_opposite_strand_to=NA;initiates_from_3NFR_of_and_same_strand_to=NA;sense_antisense_pair_with=ST3959,ST3960;expr_in_YPE/YPD=2.48262002463977;expr_in_YPGal/YPD=0;expr_of_SUT_in_sense_antisense_pair_in_YPE/YPD=-0.431254783844146,-0.…
S288c_chr03	Xu_2009_SUTs	transcript	125244	126028	.	+	.	ID=ST0305;Name=SUT031;end_confidence=bothEndsMapped;source=Manual;shares_5NFR_in_divergent_configuration_with=ST3960;shares_5NFR_in_tandem_with=NA;initiates_from_3NFR_of_and_opposite_strand_to=NA;initiates_from_3NFR_of_and_same_strand_to=NA;sense_antisense_pair_with=NA;expr_in_YPE/YPD=0.377521445741146;expr_in_YPGal/YPD=-0.370849394742844;expr_of_SUT_in_sense_antisense_pair_in_YPE/YPD=0.602222337…
S288c_chr03	Xu_2009_ORFs	transcript	128012	130540	.	+	.	ID=ST0306;Name=YCR008W;end_confidence=bothEndsMapped;source=Manual;shares_5NFR_in_divergent_configuration_with=NA;shares_5NFR_in_tandem_with=NA;initiates_from_3NFR_of_and_opposite_strand_to=NA;initiates_from_3NFR_of_and_same_strand_to=NA
S288c_chr03	Xu_2009_CUTs	transcript	131828	132244	.	+	.	ID=ST0307;Name=CUT044;end_confidence=bothEndsMapped;source=Automatic;shares_5NFR_in_divergent_configuration_with=NA;shares_5NFR_in_tandem_with=NA;initiates_from_3NFR_of_and_opposite_strand_to=NA;initiates_from_3NFR_of_and_same_strand_to=NA
S288c_chr03	Xu_2009_ORFs	transcript	137676	139060	.	+	.	ID=ST0308;Name=YCR012W;end_confidence=bothEndsMapped;source=Manual;shares_5NFR_in_divergent_configuration_with=NA;shares_5NFR_in_tandem_with=NA;initiates_from_3NFR_of_and_opposite_strand_to=NA;initiates_from_3NFR_of_and_same_strand_to=NA
S288c_chr03	Xu_2009_CUTs	transcript	139308	139988	.	+	.	ID=ST0309;Name=CUT045;end_confidence=bothEndsMapped;source=Automatic;shares_5NFR_in_divergent_configuration_with=NA;shares_5NFR_in_tandem_with=NA;initiates_from_3NFR_of_and_opposite_strand_to=ST3966;initiates_from_3NFR_of_and_same_strand_to=ST0308
S288c_chr03	Xu_2009_ORFs	transcript	143604	144676	.	+	.	ID=ST0310;Name=YCR016W;end_confidence=bothEndsMapped;source=Manual;shares_5NFR_in_divergent_configuration_with=NA;shares_5NFR_in_tandem_with=NA;initiates_from_3NFR_of_and_opposite_strand_to=NA;initiates_from_3NFR_of_and_same_strand_to=NA
S288c_chr03	Xu_2009_ORFs	transcript	152700	154020	.	+	.	ID=ST0311;Name=YCR019W;end_confidence=bothEndsMapped;source=Manual;shares_5NFR_in_divergent_configuration_with=NA;shares_5NFR_in_tandem_with=NA;initiates_from_3NFR_of_and_opposite_strand_to=NA;initiates_from_3NFR_of_and_same_strand_to=NA
S288c_chr03	Xu_2009_ORFs	transcript	155276	155916	.	+	.	ID=ST0312;Name=YCR020W-B;end_confidence=bothEndsMapped;source=Manual;shares_5NFR_in_divergent_configuration_with=ST3971;shares_5NFR_in_tandem_with=NA;initiates_from_3NFR_of_and_opposite_strand_to=NA;initiates_from_3NFR_of_and_same_strand_to=NA
S288c_chr03	Xu_2009_CUTs	transcript	155916	156046	.	+	.	ID=ST0313;Name=CUT046;end_confidence=mapped3;source=Automatic;shares_5NFR_in_divergent_configuration_with=NA;shares_5NFR_in_tandem_with=NA;initiates_from_3NFR_of_and_opposite_strand_to=NA;initiates_from_3NFR_of_and_same_strand_to=NA
S288c_chr03	Xu_2009_SUTs	transcript	157726	159262	.	+	.	ID=ST0314;Name=SUT032;end_confidence=bothEndsMapped;source=Manual;shares_5NFR_in_divergent_configuration_with=NA;shares_5NFR_in_tandem_with=NA;initiates_from_3NFR_of_and_opposite_strand_to=NA;initiates_from_3NFR_of_and_same_strand_to=NA;sense_antisense_pair_with=ST3973;expr_in_YPE/YPD=-0.0299972148542946;expr_in_YPGal/YPD=0.790389520433394;expr_of_SUT_in_sense_antisense_pair_in_YPE/YPD=-0.4798095…
S288c_chr03	Xu_2009_CUTs	transcript	163926	164318	.	+	.	ID=ST0315;Name=CUT047;end_confidence=bothEndsMapped;source=Automatic;shares_5NFR_in_divergent_configuration_with=NA;shares_5NFR_in_tandem_with=NA;initiates_from_3NFR_of_and_opposite_strand_to=NA;initiates_from_3NFR_of_and_same_strand_to=NA
S288c_chr03	Xu_2009_SUTs	transcript	173646	175710	.	+	.	ID=ST0316;Name=SUT033;end_confidence=bothEndsMapped;source=Manual;shares_5NFR_in_divergent_configuration_with=ST3979;shares_5NFR_in_tandem_with=NA;initiates_from_3NFR_of_and_opposite_strand_to=NA;initiates_from_3NFR_of_and_same_strand_to=NA;sense_antisense_pair_with=NA;expr_in_YPE/YPD=0.669263466816183;expr_in_YPGal/YPD=1.39658926009658;expr_of_SUT_in_sense_antisense_pair_in_YPE/YPD=-0.7640057252…
S288c_chr03	Xu_2009_other	transcript	177174	177358	.	+	.	ID=ST0317;Name=snR65;Alias=SNR65;end_confidence=bothEndsMapped;source=Manual;Shares_5NFR_in_divergent_configuration_with=NA;Shares_5NFR_in_tandem_with=NA;Initiates_from_3NFR_of_and_opposite_strand_to=NA;Initiates_from_3NFR_of_and_same_strand_to=NA
S288c_chr03	Xu_2009_CUTs	transcript	179038	179414	.	+	.	ID=ST0318;Name=CUT048;end_confidence=mapped5;source=Automatic;shares_5NFR_in_divergent_configuration_with=ST3984;shares_5NFR_in_tandem_with=NA;initiates_from_3NFR_of_and_opposite_strand_to=NA;initiates_from_3NFR_of_and_same_strand_to=NA
S288c_chr03	Xu_2009_ORFs	transcript	179414	186054	.	+	.	ID=ST0319;Name=YCR032W;end_confidence=bothEndsMapped;source=Manual;shares_5NFR_in_divergent_configuration_with=NA;shares_5NFR_in_tandem_with=NA;initiates_from_3NFR_of_and_opposite_strand_to=NA;initiates_from_3NFR_of_and_same_strand_to=NA
S288c_chr03	Xu_2009_ORFs	transcript	186286	190334	.	+	.	ID=ST0320;Name=YCR033W;end_confidence=bothEndsMapped;source=Manual;shares_5NFR_in_divergent_configuration_with=NA;shares_5NFR_in_tandem_with=NA;initiates_from_3NFR_of_and_opposite_strand_to=NA;initiates_from_3NFR_of_and_same_strand_to=ST0319
S288c_chr03	Xu_2009_ORFs	transcript	190550	191878	.	+	.	ID=ST0321;Name=YCR034W;end_confidence=bothEndsMapped;source=Manual;shares_5NFR_in_divergent_configuration_with=NA;shares_5NFR_in_tandem_with=NA;initiates_from_3NFR_of_and_opposite_strand_to=NA;initiates_from_3NFR_of_and_same_strand_to=NA
S288c_chr03	Xu_2009_ORFs	transcript	193262	194382	.	+	.	ID=ST0322;Name=YCR036W;end_confidence=bothEndsMapped;source=Manual;shares_5NFR_in_divergent_configuration_with=ST3985;shares_5NFR_in_tandem_with=NA;initiates_from_3NFR_of_and_opposite_strand_to=NA;initiates_from_3NFR_of_and_same_strand_to=NA
S288c_chr03	Xu_2009_SUTs	transcript	202702	204446	.	+	.	ID=ST0323;Name=SUT034;end_confidence=bothEndsMapped;source=Manual;shares_5NFR_in_divergent_configuration_with=NA;shares_5NFR_in_tandem_with=NA;initiates_from_3NFR_of_and_opposite_strand_to=NA;initiates_from_3NFR_of_and_same_strand_to=NA;sense_antisense_pair_with=ST3987;expr_in_YPE/YPD=-1.50640706902918;expr_in_YPGal/YPD=-0.788949674242033;expr_of_SUT_in_sense_antisense_pair_in_YPE/YPD=-0.39895020…
S288c_chr03	Xu_2009_SUTs	transcript	205766	205942	.	+	.	ID=ST0324;Name=SUT035;end_confidence=bothEndsMapped;source=Manual;shares_5NFR_in_divergent_configuration_with=NA;shares_5NFR_in_tandem_with=NA;initiates_from_3NFR_of_and_opposite_strand_to=NA;initiates_from_3NFR_of_and_same_strand_to=NA;sense_antisense_pair_with=NA;expr_in_YPE/YPD=NA;expr_in_YPGal/YPD=NA;expr_of_SUT_in_sense_antisense_pair_in_YPE/YPD=NA;expr_of_SUT_in_sense_antisense_pair_in_YPGa…
S288c_chr03	Xu_2009_SUTs	transcript	206830	208046	.	+	.	ID=ST0325;Name=SUT036;end_confidence=bothEndsMapped;source=Manual;shares_5NFR_in_divergent_configuration_with=ST3988;shares_5NFR_in_tandem_with=NA;initiates_from_3NFR_of_and_opposite_strand_to=ST3989;initiates_from_3NFR_of_and_same_strand_to=NA;sense_antisense_pair_with=NA;expr_in_YPE/YPD=-1.27188406835429;expr_in_YPGal/YPD=-0.158174311716257;expr_of_SUT_in_sense_antisense_pair_in_YPE/YPD=-1.3703…
S288c_chr03	Xu_2009_other	transcript	208094	209862	.	+	.	ID=ST0326;Name=YCR045W-A;Alias=YCR045W-A;end_confidence=bothEndsMapped;source=Manual;Shares_5NFR_in_divergent_configuration_with=ST3989;Shares_5NFR_in_tandem_with=NA;Initiates_from_3NFR_of_and_opposite_strand_to=NA;Initiates_from_3NFR_of_and_same_strand_to=NA
S288c_chr03	Xu_2009_ORFs	transcript	211846	213862	.	+	.	ID=ST0327;Name=YCR048W;end_confidence=bothEndsMapped;source=Manual;shares_5NFR_in_divergent_configuration_with=ST3991;shares_5NFR_in_tandem_with=NA;initiates_from_3NFR_of_and_opposite_strand_to=NA;initiates_from_3NFR_of_and_same_strand_to=NA
S288c_chr03	Xu_2009_ORFs	transcript	214054	214886	.	+	.	ID=ST0328;Name=YCR051W;end_confidence=bothEndsMapped;source=Manual;shares_5NFR_in_divergent_configuration_with=NA;shares_5NFR_in_tandem_with=NA;initiates_from_3NFR_of_and_opposite_strand_to=NA;initiates_from_3NFR_of_and_same_strand_to=NA
S288c_chr03	Xu_2009_ORFs	transcript	214886	216638	.	+	.	ID=ST0329;Name=YCR052W;end_confidence=mappedNone;source=Manual;shares_5NFR_in_divergent_configuration_with=NA;shares_5NFR_in_tandem_with=NA;initiates_from_3NFR_of_and_opposite_strand_to=NA;initiates_from_3NFR_of_and_same_strand_to=NA
S288c_chr03	Xu_2009_ORFs	transcript	216638	218318	.	+	.	ID=ST0330;Name=YCR053W;end_confidence=bothEndsMapped;source=Manual;shares_5NFR_in_divergent_configuration_with=NA;shares_5NFR_in_tandem_with=NA;initiates_from_3NFR_of_and_opposite_strand_to=NA;initiates_from_3NFR_of_and_same_strand_to=ST0329
S288c_chr03	Xu_2009_SUTs	transcript	223502	224214	.	+	.	ID=ST0331;Name=SUT037;end_confidence=bothEndsMapped;source=Manual;shares_5NFR_in_divergent_configuration_with=NA;shares_5NFR_in_tandem_with=NA;initiates_from_3NFR_of_and_opposite_strand_to=ST3994;initiates_from_3NFR_of_and_same_strand_to=NA;sense_antisense_pair_with=NA;expr_in_YPE/YPD=-0.740004729691384;expr_in_YPGal/YPD=-0.660197988935691;expr_of_SUT_in_sense_antisense_pair_in_YPE/YPD=-1.0805413…
S288c_chr03	Xu_2009_ORFs	transcript	224382	224750	.	+	.	ID=ST0332;Name=YCR060W;end_confidence=bothEndsMapped;source=Manual;shares_5NFR_in_divergent_configuration_with=ST3994;shares_5NFR_in_tandem_with=NA;initiates_from_3NFR_of_and_opposite_strand_to=NA;initiates_from_3NFR_of_and_same_strand_to=NA
S288c_chr03	Xu_2009_ORFs	transcript	225518	227798	.	+	.	ID=ST0333;Name=YCR061W;end_confidence=bothEndsMapped;source=Manual;shares_5NFR_in_divergent_configuration_with=NA;shares_5NFR_in_tandem_with=NA;initiates_from_3NFR_of_and_opposite_strand_to=NA;initiates_from_3NFR_of_and_same_strand_to=NA
S288c_chr03	Xu_2009_ORFs	transcript	228294	229278	.	+	.	ID=ST0334;Name=YCR063W;end_confidence=mapped5;source=Manual;shares_5NFR_in_divergent_configuration_with=NA;shares_5NFR_in_tandem_with=NA;initiates_from_3NFR_of_and_opposite_strand_to=NA;initiates_from_3NFR_of_and_same_strand_to=NA
S288c_chr03	Xu_2009_ORFs	transcript	229278	231318	.	+	.	ID=ST0335;Name=YCR065W;end_confidence=bothEndsMapped;source=Manual;shares_5NFR_in_divergent_configuration_with=NA;shares_5NFR_in_tandem_with=NA;initiates_from_3NFR_of_and_opposite_strand_to=NA;initiates_from_3NFR_of_and_same_strand_to=NA
S288c_chr03	Xu_2009_ORFs	transcript	231454	233086	.	+	.	ID=ST0336;Name=YCR066W;end_confidence=bothEndsMapped;source=Manual;shares_5NFR_in_divergent_configuration_with=NA;shares_5NFR_in_tandem_with=NA;initiates_from_3NFR_of_and_opposite_strand_to=NA;initiates_from_3NFR_of_and_same_strand_to=NA
S288c_chr03	Xu_2009_ORFs	transcript	237078	238894	.	+	.	ID=ST0337;Name=YCR068W;end_confidence=mapped5;source=Manual;shares_5NFR_in_divergent_configuration_with=NA;shares_5NFR_in_tandem_with=NA;initiates_from_3NFR_of_and_opposite_strand_to=NA;initiates_from_3NFR_of_and_same_strand_to=NA
S288c_chr03	Xu_2009_ORFs	transcript	238894	240102	.	+	.	ID=ST0338;Name=YCR069W;end_confidence=bothEndsMapped;source=Manual;shares_5NFR_in_divergent_configuration_with=ST3997;shares_5NFR_in_tandem_with=NA;initiates_from_3NFR_of_and_opposite_strand_to=NA;initiates_from_3NFR_of_and_same_strand_to=ST0337
S288c_chr03	Xu_2009_SUTs	transcript	242597	244125	.	+	.	ID=ST0339;Name=SUT038;end_confidence=bothEndsMapped;source=Manual;shares_5NFR_in_divergent_configuration_with=ST3999;shares_5NFR_in_tandem_with=NA;initiates_from_3NFR_of_and_opposite_strand_to=ST4000;initiates_from_3NFR_of_and_same_strand_to=NA;sense_antisense_pair_with=NA;expr_in_YPE/YPD=-1.3424129587608;expr_in_YPGal/YPD=-0.381009588406879;expr_of_SUT_in_sense_antisense_pair_in_YPE/YPD=-0.59814…
S288c_chr03	Xu_2009_ORFs	transcript	246933	247917	.	+	.	ID=ST0340;Name=YCR073W-A;end_confidence=bothEndsMapped;source=Manual;shares_5NFR_in_divergent_configuration_with=ST4000;shares_5NFR_in_tandem_with=NA;initiates_from_3NFR_of_and_opposite_strand_to=NA;initiates_from_3NFR_of_and_same_strand_to=NA
S288c_chr03	Xu_2009_ORFs	transcript	248949	249293	.	+	.	ID=ST0341;Name=YCR075W-A;end_confidence=bothEndsMapped;source=Manual;shares_5NFR_in_divergent_configuration_with=ST4001;shares_5NFR_in_tandem_with=NA;initiates_from_3NFR_of_and_opposite_strand_to=NA;initiates_from_3NFR_of_and_same_strand_to=NA
S288c_chr03	Xu_2009_ORFs	transcript	252797	254205	.	+	.	ID=ST0342;Name=YCR079W;end_confidence=bothEndsMapped;source=Manual;shares_5NFR_in_divergent_configuration_with=ST4003;shares_5NFR_in_tandem_with=NA;initiates_from_3NFR_of_and_opposite_strand_to=NA;initiates_from_3NFR_of_and_same_strand_to=NA
S288c_chr03	Xu_2009_ORFs	transcript	254325	258845	.	+	.	ID=ST0343;Name=YCR081W;end_confidence=mapped5;source=Manual;shares_5NFR_in_divergent_configuration_with=NA;shares_5NFR_in_tandem_with=NA;initiates_from_3NFR_of_and_opposite_strand_to=NA;initiates_from_3NFR_of_and_same_strand_to=ST0342
S288c_chr03	Xu_2009_ORFs	transcript	258845	259373	.	+	.	ID=ST0344;Name=YCR082W;end_confidence=bothEndsMapped;source=Manual;shares_5NFR_in_divergent_configuration_with=NA;shares_5NFR_in_tandem_with=NA;initiates_from_3NFR_of_and_opposite_strand_to=NA;initiates_from_3NFR_of_and_same_strand_to=ST0343
S288c_chr03	Xu_2009_ORFs	transcript	259557	260077	.	+	.	ID=ST0345;Name=YCR083W;end_confidence=bothEndsMapped;source=Manual;shares_5NFR_in_divergent_configuration_with=NA;shares_5NFR_in_tandem_with=NA;initiates_from_3NFR_of_and_opposite_strand_to=NA;initiates_from_3NFR_of_and_same_strand_to=NA
S288c_chr03	Xu_2009_ORFs	transcript	263301	263973	.	+	.	ID=ST0346;Name=YCR086W;end_confidence=bothEndsMapped;source=Manual;shares_5NFR_in_divergent_configuration_with=NA;shares_5NFR_in_tandem_with=NA;initiates_from_3NFR_of_and_opposite_strand_to=NA;initiates_from_3NFR_of_and_same_strand_to=NA
S288c_chr03	Xu_2009_ORFs	transcript	265029	266941	.	+	.	ID=ST0347;Name=YCR088W;end_confidence=bothEndsMapped;source=Manual;shares_5NFR_in_divergent_configuration_with=NA;shares_5NFR_in_tandem_with=NA;initiates_from_3NFR_of_and_opposite_strand_to=NA;initiates_from_3NFR_of_and_same_strand_to=NA
S288c_chr03	Xu_2009_ORFs	transcript	267149	272293	.	+	.	ID=ST0348;Name=YCR089W;end_confidence=bothEndsMapped;source=Manual;shares_5NFR_in_divergent_configuration_with=NA;shares_5NFR_in_tandem_with=NA;initiates_from_3NFR_of_and_opposite_strand_to=NA;initiates_from_3NFR_of_and_same_strand_to=NA
S288c_chr03	Xu_2009_SUTs	transcript	273093	274357	.	+	.	ID=ST0349;Name=SUT039;end_confidence=mapped5;source=Manual;shares_5NFR_in_divergent_configuration_with=ST4006;shares_5NFR_in_tandem_with=NA;initiates_from_3NFR_of_and_opposite_strand_to=NA;initiates_from_3NFR_of_and_same_strand_to=NA;sense_antisense_pair_with=NA;expr_in_YPE/YPD=-0.675728805938637;expr_in_YPGal/YPD=-0.121673587067493;expr_of_SUT_in_sense_antisense_pair_in_YPE/YPD=NA;expr_of_SUT_in…
S288c_chr03	Xu_2009_ORFs	transcript	274357	277477	.	+	.	ID=ST0350;Name=YCR091W;end_confidence=bothEndsMapped;source=Manual;shares_5NFR_in_divergent_configuration_with=NA;shares_5NFR_in_tandem_with=NA;initiates_from_3NFR_of_and_opposite_strand_to=NA;initiates_from_3NFR_of_and_same_strand_to=NA
S288c_chr03	Xu_2009_ORFs	transcript	280045	286525	.	+	.	ID=ST0351;Name=YCR093W;end_confidence=bothEndsMapped;source=Manual;shares_5NFR_in_divergent_configuration_with=ST4007;shares_5NFR_in_tandem_with=NA;initiates_from_3NFR_of_and_opposite_strand_to=NA;initiates_from_3NFR_of_and_same_strand_to=NA
S288c_chr03	Xu_2009_ORFs	transcript	286709	288205	.	+	.	ID=ST0352;Name=YCR094W;end_confidence=bothEndsMapped;source=Manual;shares_5NFR_in_divergent_configuration_with=NA;shares_5NFR_in_tandem_with=NA;initiates_from_3NFR_of_and_opposite_strand_to=NA;initiates_from_3NFR_of_and_same_strand_to=ST0351
S288c_chr03	Xu_2009_ORFs	transcript	289501	291205	.	+	.	ID=ST0353;Name=YCR095W-A;end_confidence=bothEndsMapped;source=Manual;shares_5NFR_in_divergent_configuration_with=ST4008;shares_5NFR_in_tandem_with=NA;initiates_from_3NFR_of_and_opposite_strand_to=NA;initiates_from_3NFR_of_and_same_strand_to=NA
S288c_chr03	Xu_2009_other	transcript	293829	294341	.	+	.	ID=ST0354;Name=YCR097W;Alias=HMRA1;end_confidence=bothEndsMapped;source=Manual;Shares_5NFR_in_divergent_configuration_with=NA;Shares_5NFR_in_tandem_with=NA;Initiates_from_3NFR_of_and_opposite_strand_to=NA;Initiates_from_3NFR_of_and_same_strand_to=NA
S288c_chr03	Xu_2009_SUTs	transcript	298645	299525	.	+	.	ID=ST0355;Name=SUT040;end_confidence=bothEndsMapped;source=Manual;shares_5NFR_in_divergent_configuration_with=NA;shares_5NFR_in_tandem_with=NA;initiates_from_3NFR_of_and_opposite_strand_to=NA;initiates_from_3NFR_of_and_same_strand_to=NA;sense_antisense_pair_with=ST4009;expr_in_YPE/YPD=-0.895751640778177;expr_in_YPGal/YPD=-0.629524433454566;expr_of_SUT_in_sense_antisense_pair_in_YPE/YPD=1.91479841…
S288c_chr04	Xu_2009_CUTs	transcript	21869	22453	.	-	.	ID=ST4012;Name=CUT468;end_confidence=bothEndsMapped;source=Automatic;shares_5NFR_in_divergent_configuration_with=ST0357;shares_5NFR_in_tandem_with=NA;initiates_from_3NFR_of_and_opposite_strand_to=NA;initiates_from_3NFR_of_and_same_strand_to=NA
S288c_chr04	Xu_2009_ORFs	transcript	26277	28957	.	-	.	ID=ST4013;Name=YDL239C;end_confidence=mapped3;source=Manual;shares_5NFR_in_divergent_configuration_with=NA;shares_5NFR_in_tandem_with=NA;initiates_from_3NFR_of_and_opposite_strand_to=NA;initiates_from_3NFR_of_and_same_strand_to=NA
S288c_chr04	Xu_2009_ORFs	transcript	28957	30485	.	-	.	ID=ST4014;Name=YDL238C;end_confidence=mapped5;source=Manual;shares_5NFR_in_divergent_configuration_with=ST0358;shares_5NFR_in_tandem_with=NA;initiates_from_3NFR_of_and_opposite_strand_to=NA;initiates_from_3NFR_of_and_same_strand_to=NA
S288c_chr04	Xu_2009_CUTs	transcript	31717	32045	.	-	.	ID=ST4015;Name=CUT469;end_confidence=bothEndsMapped;source=Automatic;shares_5NFR_in_divergent_configuration_with=ST0359;shares_5NFR_in_tandem_with=NA;initiates_from_3NFR_of_and_opposite_strand_to=NA;initiates_from_3NFR_of_and_same_strand_to=NA
S288c_chr04	Xu_2009_ORFs	transcript	33301	34036	.	-	.	ID=ST4016;Name=YDL235C;end_confidence=bothEndsMapped;source=Manual;shares_5NFR_in_divergent_configuration_with=NA;shares_5NFR_in_tandem_with=NA;initiates_from_3NFR_of_and_opposite_strand_to=NA;initiates_from_3NFR_of_and_same_strand_to=ST4017
S288c_chr04	Xu_2009_ORFs	transcript	34140	36596	.	-	.	ID=ST4017;Name=YDL234C;end_confidence=bothEndsMapped;source=Manual;shares_5NFR_in_divergent_configuration_with=ST0360;shares_5NFR_in_tandem_with=NA;initiates_from_3NFR_of_and_opposite_strand_to=NA;initiates_from_3NFR_of_and_same_strand_to=NA
S288c_chr04	Xu_2009_ORFs	transcript	38796	42364	.	-	.	ID=ST4018;Name=YDL231C;end_confidence=bothEndsMapped;source=Manual;shares_5NFR_in_divergent_configuration_with=ST0362;shares_5NFR_in_tandem_with=NA;initiates_from_3NFR_of_and_opposite_strand_to=NA;initiates_from_3NFR_of_and_same_strand_to=NA
S288c_chr04	Xu_2009_ORFs	transcript	50924	52196	.	-	.	ID=ST4019;Name=YDL226C;end_confidence=bothEndsMapped;source=Manual;shares_5NFR_in_divergent_configuration_with=ST0364;shares_5NFR_in_tandem_with=NA;initiates_from_3NFR_of_and_opposite_strand_to=NA;initiates_from_3NFR_of_and_same_strand_to=NA
S288c_chr04	Xu_2009_ORFs	transcript	54180	56724	.	-	.	ID=ST4020;Name=YDL224C;end_confidence=bothEndsMapped;source=Manual;shares_5NFR_in_divergent_configuration_with=ST0365;shares_5NFR_in_tandem_with=NA;initiates_from_3NFR_of_and_opposite_strand_to=NA;initiates_from_3NFR_of_and_same_strand_to=NA
S288c_chr04	Xu_2009_ORFs	transcript	57148	60468	.	-	.	ID=ST4021;Name=YDL223C;end_confidence=bothEndsMapped;source=Manual;shares_5NFR_in_divergent_configuration_with=NA;shares_5NFR_in_tandem_with=NA;initiates_from_3NFR_of_and_opposite_strand_to=NA;initiates_from_3NFR_of_and_same_strand_to=NA
S288c_chr04	Xu_2009_ORFs	transcript	60540	61892	.	-	.	ID=ST4022;Name=YDL222C;end_confidence=bothEndsMapped;source=Manual;shares_5NFR_in_divergent_configuration_with=NA;shares_5NFR_in_tandem_with=NA;initiates_from_3NFR_of_and_opposite_strand_to=NA;initiates_from_3NFR_of_and_same_strand_to=NA
S288c_chr04	Xu_2009_ORFs	transcript	61956	65044	.	-	.	ID=ST4023;Name=YDL220C;end_confidence=bothEndsMapped;source=Manual;shares_5NFR_in_divergent_configuration_with=ST0367;shares_5NFR_in_tandem_with=NA;initiates_from_3NFR_of_and_opposite_strand_to=NA;initiates_from_3NFR_of_and_same_strand_to=NA
S288c_chr04	Xu_2009_CUTs	transcript	65044	65948	.	-	.	ID=ST4024;Name=CUT470;end_confidence=mapped5;source=Automatic;shares_5NFR_in_divergent_configuration_with=NA;shares_5NFR_in_tandem_with=NA;initiates_from_3NFR_of_and_opposite_strand_to=NA;initiates_from_3NFR_of_and_same_strand_to=NA
S288c_chr04	Xu_2009_ORFs	transcript	67572	68772	.	-	.	ID=ST4025;Name=YDL217C;end_confidence=bothEndsMapped;source=Manual;shares_5NFR_in_divergent_configuration_with=NA;shares_5NFR_in_tandem_with=NA;initiates_from_3NFR_of_and_opposite_strand_to=NA;initiates_from_3NFR_of_and_same_strand_to=ST4026
S288c_chr04	Xu_2009_ORFs	transcript	68964	70332	.	-	.	ID=ST4026;Name=YDL216C;end_confidence=bothEndsMapped;source=Manual;shares_5NFR_in_divergent_configuration_with=NA;shares_5NFR_in_tandem_with=NA;initiates_from_3NFR_of_and_opposite_strand_to=NA;initiates_from_3NFR_of_and_same_strand_to=NA
S288c_chr04	Xu_2009_ORFs	transcript	70572	74108	.	-	.	ID=ST4027;Name=YDL215C;end_confidence=bothEndsMapped;source=Manual;shares_5NFR_in_divergent_configuration_with=NA;shares_5NFR_in_tandem_with=NA;initiates_from_3NFR_of_and_opposite_strand_to=NA;initiates_from_3NFR_of_and_same_strand_to=NA
S288c_chr04	Xu_2009_ORFs	transcript	74436	76612	.	-	.	ID=ST4028;Name=YDL214C;end_confidence=bothEndsMapped;source=Manual;shares_5NFR_in_divergent_configuration_with=NA;shares_5NFR_in_tandem_with=NA;initiates_from_3NFR_of_and_opposite_strand_to=NA;initiates_from_3NFR_of_and_same_strand_to=NA
S288c_chr04	Xu_2009_ORFs	transcript	77228	78244	.	-	.	ID=ST4029;Name=YDL213C;end_confidence=bothEndsMapped;source=Manual;shares_5NFR_in_divergent_configuration_with=ST0369;shares_5NFR_in_tandem_with=NA;initiates_from_3NFR_of_and_opposite_strand_to=NA;initiates_from_3NFR_of_and_same_strand_to=NA
S288c_chr04	Xu_2009_ORFs	transcript	79204	80484	.	-	.	ID=ST4030;Name=YDL211C;end_confidence=bothEndsMapped;source=Manual;shares_5NFR_in_divergent_configuration_with=ST0370;shares_5NFR_in_tandem_with=NA;initiates_from_3NFR_of_and_opposite_strand_to=NA;initiates_from_3NFR_of_and_same_strand_to=NA
S288c_chr04	Xu_2009_ORFs	transcript	86036	87260	.	-	.	ID=ST4031;Name=YDL209C;end_confidence=bothEndsMapped;source=Manual;shares_5NFR_in_divergent_configuration_with=ST0372;shares_5NFR_in_tandem_with=NA;initiates_from_3NFR_of_and_opposite_strand_to=NA;initiates_from_3NFR_of_and_same_strand_to=NA
S288c_chr04	Xu_2009_CUTs	transcript	89524	89844	.	-	.	ID=ST4032;Name=CUT471;end_confidence=bothEndsMapped;source=Automatic;shares_5NFR_in_divergent_configuration_with=NA;shares_5NFR_in_tandem_with=NA;initiates_from_3NFR_of_and_opposite_strand_to=NA;initiates_from_3NFR_of_and_same_strand_to=NA
S288c_chr04	Xu_2009_ORFs	transcript	92532	93996	.	-	.	ID=ST4033;Name=YDL205C;end_confidence=bothEndsMapped;source=Manual;shares_5NFR_in_divergent_configuration_with=ST0375;shares_5NFR_in_tandem_with=NA;initiates_from_3NFR_of_and_opposite_strand_to=NA;initiates_from_3NFR_of_and_same_strand_to=NA
S288c_chr04	Xu_2009_ORFs	transcript	96044	98156	.	-	.	ID=ST4034;Name=YDL203C;end_confidence=bothEndsMapped;source=Manual;shares_5NFR_in_divergent_configuration_with=ST0377;shares_5NFR_in_tandem_with=NA;initiates_from_3NFR_of_and_opposite_strand_to=NA;initiates_from_3NFR_of_and_same_strand_to=NA
S288c_chr04	Xu_2009_CUTs	transcript	98860	99316	.	-	.	ID=ST4035;Name=CUT472;end_confidence=bothEndsMapped;source=Automatic;shares_5NFR_in_divergent_configuration_with=NA;shares_5NFR_in_tandem_with=NA;initiates_from_3NFR_of_and_opposite_strand_to=ST0377;initiates_from_3NFR_of_and_same_strand_to=NA
S288c_chr04	Xu_2009_ORFs	transcript	100412	101108	.	-	.	ID=ST4036;Name=YDL200C;end_confidence=bothEndsMapped;source=Manual;shares_5NFR_in_divergent_configuration_with=NA;shares_5NFR_in_tandem_with=NA;initiates_from_3NFR_of_and_opposite_strand_to=NA;initiates_from_3NFR_of_and_same_strand_to=ST4037
S288c_chr04	Xu_2009_ORFs	transcript	101108	103436	.	-	.	ID=ST4037;Name=YDL199C;end_confidence=mapped5;source=Manual;shares_5NFR_in_divergent_configuration_with=NA;shares_5NFR_in_tandem_with=NA;initiates_from_3NFR_of_and_opposite_strand_to=NA;initiates_from_3NFR_of_and_same_strand_to=NA
S288c_chr04	Xu_2009_ORFs	transcript	103564	104660	.	-	.	ID=ST4038;Name=YDL198C;end_confidence=bothEndsMapped;source=Manual;shares_5NFR_in_divergent_configuration_with=NA;shares_5NFR_in_tandem_with=NA;initiates_from_3NFR_of_and_opposite_strand_to=NA;initiates_from_3NFR_of_and_same_strand_to=ST4039
S288c_chr04	Xu_2009_ORFs	transcript	104772	106868	.	-	.	ID=ST4039;Name=YDL197C;end_confidence=bothEndsMapped;source=Manual;shares_5NFR_in_divergent_configuration_with=ST0379;shares_5NFR_in_tandem_with=NA;initiates_from_3NFR_of_and_opposite_strand_to=NA;initiates_from_3NFR_of_and_same_strand_to=NA
S288c_chr04	Xu_2009_CUTs	transcript	115164	116100	.	-	.	ID=ST4040;Name=CUT473;end_confidence=bothEndsMapped;source=Automatic;shares_5NFR_in_divergent_configuration_with=ST0382;shares_5NFR_in_tandem_with=NA;initiates_from_3NFR_of_and_opposite_strand_to=NA;initiates_from_3NFR_of_and_same_strand_to=NA
S288c_chr04	Xu_2009_ORFs	transcript	118636	121796	.	-	.	ID=ST4041;Name=YDL190C;end_confidence=bothEndsMapped;source=Manual;shares_5NFR_in_divergent_configuration_with=ST0384;shares_5NFR_in_tandem_with=NA;initiates_from_3NFR_of_and_opposite_strand_to=NA;initiates_from_3NFR_of_and_same_strand_to=NA
S288c_chr04	Xu_2009_ORFs	transcript	123828	125180	.	-	.	ID=ST4042;Name=YDL188C;end_confidence=bothEndsMapped;source=Manual;shares_5NFR_in_divergent_configuration_with=NA;shares_5NFR_in_tandem_with=NA;initiates_from_3NFR_of_and_opposite_strand_to=NA;initiates_from_3NFR_of_and_same_strand_to=NA
S288c_chr04	Xu_2009_other	transcript	125652	126476	.	-	.	ID=ST4043;Name=YDL187C;Alias=YDL187C;end_confidence=bothEndsMapped;source=Manual;Shares_5NFR_in_divergent_configuration_with=ST0385;Shares_5NFR_in_tandem_with=NA;Initiates_from_3NFR_of_and_opposite_strand_to=NA;Initiates_from_3NFR_of_and_same_strand_to=NA
S288c_chr04	Xu_2009_ORFs	transcript	130204	130548	.	-	.	ID=ST4044;Name=YDL184C;end_confidence=bothEndsMapped;source=Manual;shares_5NFR_in_divergent_configuration_with=NA;shares_5NFR_in_tandem_with=NA;initiates_from_3NFR_of_and_opposite_strand_to=NA;initiates_from_3NFR_of_and_same_strand_to=ST4045
S288c_chr04	Xu_2009_ORFs	transcript	130764	131900	.	-	.	ID=ST4045;Name=YDL183C;end_confidence=bothEndsMapped;source=Manual;shares_5NFR_in_divergent_configuration_with=NA;shares_5NFR_in_tandem_with=NA;initiates_from_3NFR_of_and_opposite_strand_to=NA;initiates_from_3NFR_of_and_same_strand_to=NA
S288c_chr04	Xu_2009_CUTs	transcript	132316	132644	.	-	.	ID=ST4046;Name=CUT474;end_confidence=bothEndsMapped;source=Automatic;shares_5NFR_in_divergent_configuration_with=NA;shares_5NFR_in_tandem_with=NA;initiates_from_3NFR_of_and_opposite_strand_to=NA;initiates_from_3NFR_of_and_same_strand_to=NA
S288c_chr04	Xu_2009_CUTs	transcript	134340	134732	.	-	.	ID=ST4047;Name=CUT475;end_confidence=mapped3;source=Automatic;shares_5NFR_in_divergent_configuration_with=NA;shares_5NFR_in_tandem_with=NA;initiates_from_3NFR_of_and_opposite_strand_to=NA;initiates_from_3NFR_of_and_same_strand_to=NA
S288c_chr04	Xu_2009_SUTs	transcript	134732	135492	.	-	.	ID=ST4048;Name=SUT460;end_confidence=bothEndsMapped;source=Manual;shares_5NFR_in_divergent_configuration_with=NA;shares_5NFR_in_tandem_with=NA;initiates_from_3NFR_of_and_opposite_strand_to=NA;initiates_from_3NFR_of_and_same_strand_to=NA;sense_antisense_pair_with=ST0386,ST0387;expr_in_YPE/YPD=-0.415076396683296;expr_in_YPGal/YPD=-0.483372713367366;expr_of_SUT_in_sense_antisense_pair_in_YPE/YPD=0.6…
S288c_chr04	Xu_2009_CUTs	transcript	138364	139348	.	-	.	ID=ST4049;Name=CUT476;end_confidence=bothEndsMapped;source=Automatic;shares_5NFR_in_divergent_configuration_with=NA;shares_5NFR_in_tandem_with=NA;initiates_from_3NFR_of_and_opposite_strand_to=NA;initiates_from_3NFR_of_and_same_strand_to=NA
S288c_chr04	Xu_2009_ORFs	transcript	141092	141796	.	-	.	ID=ST4050;Name=YDL177C;end_confidence=bothEndsMapped;source=Manual;shares_5NFR_in_divergent_configuration_with=NA;shares_5NFR_in_tandem_with=NA;initiates_from_3NFR_of_and_opposite_strand_to=NA;initiates_from_3NFR_of_and_same_strand_to=NA
S288c_chr04	Xu_2009_ORFs	transcript	144276	145548	.	-	.	ID=ST4051;Name=YDL175C;end_confidence=bothEndsMapped;source=Manual;shares_5NFR_in_divergent_configuration_with=NA;shares_5NFR_in_tandem_with=NA;initiates_from_3NFR_of_and_opposite_strand_to=NA;initiates_from_3NFR_of_and_same_strand_to=NA
S288c_chr04	Xu_2009_ORFs	transcript	145748	147628	.	-	.	ID=ST4052;Name=YDL174C;end_confidence=bothEndsMapped;source=Manual;shares_5NFR_in_divergent_configuration_with=NA;shares_5NFR_in_tandem_with=NA;initiates_from_3NFR_of_and_opposite_strand_to=NA;initiates_from_3NFR_of_and_same_strand_to=NA
S288c_chr04	Xu_2009_ORFs	transcript	149100	155932	.	-	.	ID=ST4053;Name=YDL171C;end_confidence=bothEndsMapped;source=Manual;shares_5NFR_in_divergent_configuration_with=ST0393;shares_5NFR_in_tandem_with=NA;initiates_from_3NFR_of_and_opposite_strand_to=NA;initiates_from_3NFR_of_and_same_strand_to=NA
S288c_chr04	Xu_2009_ORFs	transcript	158108	158748	.	-	.	ID=ST4054;Name=YDL169C;end_confidence=bothEndsMapped;source=Manual;shares_5NFR_in_divergent_configuration_with=NA;shares_5NFR_in_tandem_with=NA;initiates_from_3NFR_of_and_opposite_strand_to=NA;initiates_from_3NFR_of_and_same_strand_to=NA
S288c_chr04	Xu_2009_ORFs	transcript	160804	163212	.	-	.	ID=ST4055;Name=YDL167C;end_confidence=bothEndsMapped;source=Manual;shares_5NFR_in_divergent_configuration_with=NA;shares_5NFR_in_tandem_with=NA;initiates_from_3NFR_of_and_opposite_strand_to=NA;initiates_from_3NFR_of_and_same_strand_to=NA
S288c_chr04	Xu_2009_ORFs	transcript	163332	164108	.	-	.	ID=ST4056;Name=YDL166C;end_confidence=bothEndsMapped;source=Manual;shares_5NFR_in_divergent_configuration_with=ST0396;shares_5NFR_in_tandem_with=NA;initiates_from_3NFR_of_and_opposite_strand_to=NA;initiates_from_3NFR_of_and_same_strand_to=NA
S288c_chr04	Xu_2009_ORFs	transcript	164804	167300	.	-	.	ID=ST4057;Name=YDL164C;end_confidence=bothEndsMapped;source=Manual;shares_5NFR_in_divergent_configuration_with=NA;shares_5NFR_in_tandem_with=NA;initiates_from_3NFR_of_and_opposite_strand_to=NA;initiates_from_3NFR_of_and_same_strand_to=NA
S288c_chr04	Xu_2009_ORFs	transcript	169132	169636	.	-	.	ID=ST4058;Name=YDL160C-A;end_confidence=bothEndsMapped;source=Manual;shares_5NFR_in_divergent_configuration_with=NA;shares_5NFR_in_tandem_with=NA;initiates_from_3NFR_of_and_opposite_strand_to=NA;initiates_from_3NFR_of_and_same_strand_to=NA
S288c_chr04	Xu_2009_ORFs	transcript	169804	172212	.	-	.	ID=ST4059;Name=YDL160C;end_confidence=bothEndsMapped;source=Manual;shares_5NFR_in_divergent_configuration_with=ST0398;shares_5NFR_in_tandem_with=NA;initiates_from_3NFR_of_and_opposite_strand_to=NA;initiates_from_3NFR_of_and_same_strand_to=NA
S288c_chr04	Xu_2009_other	transcript	173932	174636	.	-	.	ID=ST4060;Name=YDL158C%2CYDL157C;Alias=YDL158C%2CYDL157C;end_confidence=bothEndsMapped;source=Manual;Shares_5NFR_in_divergent_configuration_with=ST0399;Shares_5NFR_in_tandem_with=NA;Initiates_from_3NFR_of_and_opposite_strand_to=NA;Initiates_from_3NFR_of_and_same_strand_to=NA
S288c_chr04	Xu_2009_ORFs	transcript	181100	183060	.	-	.	ID=ST4061;Name=YDL153C;end_confidence=bothEndsMapped;source=Manual;shares_5NFR_in_divergent_configuration_with=ST0403;shares_5NFR_in_tandem_with=NA;initiates_from_3NFR_of_and_opposite_strand_to=NA;initiates_from_3NFR_of_and_same_strand_to=NA
S288c_chr04	Xu_2009_CUTs	transcript	187684	187852	.	-	.	ID=ST4062;Name=CUT477;end_confidence=mapped3;source=Automatic;shares_5NFR_in_divergent_configuration_with=NA;shares_5NFR_in_tandem_with=NA;initiates_from_3NFR_of_and_opposite_strand_to=NA;initiates_from_3NFR_of_and_same_strand_to=NA
S288c_chr04	Xu_2009_ORFs	transcript	187852	190636	.	-	.	ID=ST4063;Name=YDL148C;end_confidence=bothEndsMapped;source=Manual;shares_5NFR_in_divergent_configuration_with=ST0405;shares_5NFR_in_tandem_with=NA;initiates_from_3NFR_of_and_opposite_strand_to=NA;initiates_from_3NFR_of_and_same_strand_to=NA
S288c_chr04	Xu_2009_CUTs	transcript	194148	194396	.	-	.	ID=ST4064;Name=CUT478;end_confidence=mapped3;source=Automatic;shares_5NFR_in_divergent_configuration_with=NA;shares_5NFR_in_tandem_with=NA;initiates_from_3NFR_of_and_opposite_strand_to=NA;initiates_from_3NFR_of_and_same_strand_to=NA
S288c_chr04	Xu_2009_ORFs	transcript	194396	198460	.	-	.	ID=ST4065;Name=YDL145C;end_confidence=bothEndsMapped;source=Manual;shares_5NFR_in_divergent_configuration_with=NA;shares_5NFR_in_tandem_with=NA;initiates_from_3NFR_of_and_opposite_strand_to=NA;initiates_from_3NFR_of_and_same_strand_to=ST4066
S288c_chr04	Xu_2009_ORFs	transcript	198564	199780	.	-	.	ID=ST4066;Name=YDL144C;end_confidence=bothEndsMapped;source=Manual;shares_5NFR_in_divergent_configuration_with=ST0408;shares_5NFR_in_tandem_with=NA;initiates_from_3NFR_of_and_opposite_strand_to=NA;initiates_from_3NFR_of_and_same_strand_to=NA
S288c_chr04	Xu_2009_ORFs	transcript	201604	202660	.	-	.	ID=ST4067;Name=YDL142C;end_confidence=bothEndsMapped;source=Manual;shares_5NFR_in_divergent_configuration_with=ST0409;shares_5NFR_in_tandem_with=NA;initiates_from_3NFR_of_and_opposite_strand_to=NA;initiates_from_3NFR_of_and_same_strand_to=NA
S288c_chr04	Xu_2009_ORFs	transcript	205236	211164	.	-	.	ID=ST4068;Name=YDL140C;end_confidence=bothEndsMapped;source=Manual;shares_5NFR_in_divergent_configuration_with=NA;shares_5NFR_in_tandem_with=NA;initiates_from_3NFR_of_and_opposite_strand_to=NA;initiates_from_3NFR_of_and_same_strand_to=ST4069
S288c_chr04	Xu_2009_ORFs	transcript	211276	212092	.	-	.	ID=ST4069;Name=YDL139C;end_confidence=bothEndsMapped;source=Manual;shares_5NFR_in_divergent_configuration_with=NA;shares_5NFR_in_tandem_with=NA;initiates_from_3NFR_of_and_opposite_strand_to=NA;initiates_from_3NFR_of_and_same_strand_to=NA
S288c_chr04	Xu_2009_CUTs	transcript	215380	215796	.	-	.	ID=ST4070;Name=CUT479;end_confidence=bothEndsMapped;source=Automatic;shares_5NFR_in_divergent_configuration_with=ST0411;shares_5NFR_in_tandem_with=NA;initiates_from_3NFR_of_and_opposite_strand_to=NA;initiates_from_3NFR_of_and_same_strand_to=NA
S288c_chr04	Xu_2009_CUTs	transcript	215796	216588	.	-	.	ID=ST4071;Name=CUT480;end_confidence=mapped5;source=Automatic;shares_5NFR_in_divergent_configuration_with=NA;shares_5NFR_in_tandem_with=NA;initiates_from_3NFR_of_and_opposite_strand_to=NA;initiates_from_3NFR_of_and_same_strand_to=NA
S288c_chr04	Xu_2009_ORFs	transcript	218381	219365	.	-	.	ID=ST4072;Name=YDL135C;end_confidence=bothEndsMapped;source=Manual;shares_5NFR_in_divergent_configuration_with=NA;shares_5NFR_in_tandem_with=NA;initiates_from_3NFR_of_and_opposite_strand_to=NA;initiates_from_3NFR_of_and_same_strand_to=NA
S288c_chr04	Xu_2009_ORFs	transcript	219573	221301	.	-	.	ID=ST4073;Name=YDL134C;end_confidence=bothEndsMapped;source=Manual;shares_5NFR_in_divergent_configuration_with=NA;shares_5NFR_in_tandem_with=NA;initiates_from_3NFR_of_and_opposite_strand_to=NA;initiates_from_3NFR_of_and_same_strand_to=NA
S288c_chr04	Xu_2009_ORFs	transcript	221517	221901	.	-	.	ID=ST4074;Name=YDL133C-A;end_confidence=bothEndsMapped;source=Manual;shares_5NFR_in_divergent_configuration_with=NA;shares_5NFR_in_tandem_with=NA;initiates_from_3NFR_of_and_opposite_strand_to=NA;initiates_from_3NFR_of_and_same_strand_to=NA
S288c_chr04	Xu_2009_SUTs	transcript	232253	234341	.	-	.	ID=ST4075;Name=SUT461;end_confidence=bothEndsMapped;source=Manual;shares_5NFR_in_divergent_configuration_with=NA;shares_5NFR_in_tandem_with=NA;initiates_from_3NFR_of_and_opposite_strand_to=NA;initiates_from_3NFR_of_and_same_strand_to=NA;sense_antisense_pair_with=ST0419;expr_in_YPE/YPD=-1.67324448592304;expr_in_YPGal/YPD=-0.128232355642388;expr_of_SUT_in_sense_antisense_pair_in_YPE/YPD=-0.14670762…
S288c_chr04	Xu_2009_ORFs	transcript	236037	238741	.	-	.	ID=ST4076;Name=YDL126C;end_confidence=bothEndsMapped;source=Manual;shares_5NFR_in_divergent_configuration_with=NA;shares_5NFR_in_tandem_with=NA;initiates_from_3NFR_of_and_opposite_strand_to=NA;initiates_from_3NFR_of_and_same_strand_to=NA
S288c_chr04	Xu_2009_ORFs	transcript	238909	239813	.	-	.	ID=ST4077;Name=YDL125C;end_confidence=bothEndsMapped;source=Manual;shares_5NFR_in_divergent_configuration_with=NA;shares_5NFR_in_tandem_with=NA;initiates_from_3NFR_of_and_opposite_strand_to=NA;initiates_from_3NFR_of_and_same_strand_to=NA
S288c_chr04	Xu_2009_ORFs	transcript	244973	245621	.	-	.	ID=ST4078;Name=YDL121C;end_confidence=bothEndsMapped;source=Manual;shares_5NFR_in_divergent_configuration_with=ST0424;shares_5NFR_in_tandem_with=NA;initiates_from_3NFR_of_and_opposite_strand_to=NA;initiates_from_3NFR_of_and_same_strand_to=NA
S288c_chr04	Xu_2009_ORFs	transcript	246565	247781	.	-	.	ID=ST4079;Name=YDL119C;end_confidence=bothEndsMapped;source=Manual;shares_5NFR_in_divergent_configuration_with=NA;shares_5NFR_in_tandem_with=NA;initiates_from_3NFR_of_and_opposite_strand_to=NA;initiates_from_3NFR_of_and_same_strand_to=NA
S288c_chr04	Xu_2009_CUTs	transcript	247781	248021	.	-	.	ID=ST4080;Name=CUT481;end_confidence=mapped5;source=Automatic;shares_5NFR_in_divergent_configuration_with=ST0425;shares_5NFR_in_tandem_with=NA;initiates_from_3NFR_of_and_opposite_strand_to=NA;initiates_from_3NFR_of_and_same_strand_to=NA
S288c_chr04	Xu_2009_ORFs	transcript	253925	255173	.	-	.	ID=ST4081;Name=YDL115C;end_confidence=bothEndsMapped;source=Manual;shares_5NFR_in_divergent_configuration_with=NA;shares_5NFR_in_tandem_with=NA;initiates_from_3NFR_of_and_opposite_strand_to=NA;initiates_from_3NFR_of_and_same_strand_to=NA
S288c_chr04	Xu_2009_ORFs	transcript	256533	258629	.	-	.	ID=ST4082;Name=YDL113C;end_confidence=bothEndsMapped;source=Manual;shares_5NFR_in_divergent_configuration_with=NA;shares_5NFR_in_tandem_with=NA;initiates_from_3NFR_of_and_opposite_strand_to=NA;initiates_from_3NFR_of_and_same_strand_to=NA
S288c_chr04	Xu_2009_ORFs	transcript	263245	264181	.	-	.	ID=ST4083;Name=YDL111C;end_confidence=bothEndsMapped;source=Manual;shares_5NFR_in_divergent_configuration_with=NA;shares_5NFR_in_tandem_with=NA;initiates_from_3NFR_of_and_opposite_strand_to=NA;initiates_from_3NFR_of_and_same_strand_to=NA
S288c_chr04	Xu_2009_ORFs	transcript	264341	265029	.	-	.	ID=ST4084;Name=YDL110C;end_confidence=bothEndsMapped;source=Manual;shares_5NFR_in_divergent_configuration_with=NA;shares_5NFR_in_tandem_with=NA;initiates_from_3NFR_of_and_opposite_strand_to=NA;initiates_from_3NFR_of_and_same_strand_to=ST4085
S288c_chr04	Xu_2009_ORFs	transcript	265029	267509	.	-	.	ID=ST4085;Name=YDL109C;end_confidence=mapped5;source=Manual;shares_5NFR_in_divergent_configuration_with=NA;shares_5NFR_in_tandem_with=NA;initiates_from_3NFR_of_and_opposite_strand_to=NA;initiates_from_3NFR_of_and_same_strand_to=NA
S288c_chr04	Xu_2009_ORFs	transcript	270237	271973	.	-	.	ID=ST4086;Name=YDL106C;end_confidence=bothEndsMapped;source=Manual;shares_5NFR_in_divergent_configuration_with=NA;shares_5NFR_in_tandem_with=NA;initiates_from_3NFR_of_and_opposite_strand_to=NA;initiates_from_3NFR_of_and_same_strand_to=NA
S288c_chr04	Xu_2009_ORFs	transcript	273621	274885	.	-	.	ID=ST4087;Name=YDL104C;end_confidence=bothEndsMapped;source=Manual;shares_5NFR_in_divergent_configuration_with=NA;shares_5NFR_in_tandem_with=NA;initiates_from_3NFR_of_and_opposite_strand_to=NA;initiates_from_3NFR_of_and_same_strand_to=NA
S288c_chr04	Xu_2009_ORFs	transcript	274973	276653	.	-	.	ID=ST4088;Name=YDL103C;end_confidence=bothEndsMapped;source=Manual;shares_5NFR_in_divergent_configuration_with=ST0431;shares_5NFR_in_tandem_with=NA;initiates_from_3NFR_of_and_opposite_strand_to=NA;initiates_from_3NFR_of_and_same_strand_to=NA
S288c_chr04	Xu_2009_ORFs	transcript	280181	281981	.	-	.	ID=ST4089;Name=YDL101C;end_confidence=mapped3;source=Manual;shares_5NFR_in_divergent_configuration_with=NA;shares_5NFR_in_tandem_with=NA;initiates_from_3NFR_of_and_opposite_strand_to=NA;initiates_from_3NFR_of_and_same_strand_to=NA
S288c_chr04	Xu_2009_ORFs	transcript	281981	283221	.	-	.	ID=ST4090;Name=YDL100C;end_confidence=bothEndsMapped;source=Manual;shares_5NFR_in_divergent_configuration_with=ST0432;shares_5NFR_in_tandem_with=NA;initiates_from_3NFR_of_and_opposite_strand_to=NA;initiates_from_3NFR_of_and_same_strand_to=NA
S288c_chr04	Xu_2009_ORFs	transcript	284469	285181	.	-	.	ID=ST4091;Name=YDL098C;end_confidence=bothEndsMapped;source=Manual;shares_5NFR_in_divergent_configuration_with=NA;shares_5NFR_in_tandem_with=NA;initiates_from_3NFR_of_and_opposite_strand_to=NA;initiates_from_3NFR_of_and_same_strand_to=ST4092
S288c_chr04	Xu_2009_ORFs	transcript	285317	286749	.	-	.	ID=ST4092;Name=YDL097C;end_confidence=bothEndsMapped;source=Manual;shares_5NFR_in_divergent_configuration_with=ST0433;shares_5NFR_in_tandem_with=NA;initiates_from_3NFR_of_and_opposite_strand_to=NA;initiates_from_3NFR_of_and_same_strand_to=NA
S288c_chr04	Xu_2009_CUTs	transcript	292261	292573	.	-	.	ID=ST4093;Name=CUT482;end_confidence=bothEndsMapped;source=Automatic;shares_5NFR_in_divergent_configuration_with=ST0435;shares_5NFR_in_tandem_with=NA;initiates_from_3NFR_of_and_opposite_strand_to=NA;initiates_from_3NFR_of_and_same_strand_to=NA
S288c_chr04	Xu_2009_ORFs	transcript	293317	294917	.	-	.	ID=ST4094;Name=YDL091C;end_confidence=mapped3;source=Manual;shares_5NFR_in_divergent_configuration_with=NA;shares_5NFR_in_tandem_with=NA;initiates_from_3NFR_of_and_opposite_strand_to=NA;initiates_from_3NFR_of_and_same_strand_to=NA
S288c_chr04	Xu_2009_ORFs	transcript	294917	296357	.	-	.	ID=ST4095;Name=YDL090C;end_confidence=mapped5;source=Manual;shares_5NFR_in_divergent_configuration_with=ST0436;shares_5NFR_in_tandem_with=NA;initiates_from_3NFR_of_and_opposite_strand_to=NA;initiates_from_3NFR_of_and_same_strand_to=NA
S288c_chr04	Xu_2009_ORFs	transcript	298269	300109	.	-	.	ID=ST4096;Name=YDL088C;end_confidence=bothEndsMapped;source=Manual;shares_5NFR_in_divergent_configuration_with=NA;shares_5NFR_in_tandem_with=NA;initiates_from_3NFR_of_and_opposite_strand_to=NA;initiates_from_3NFR_of_and_same_strand_to=NA
S288c_chr04	Xu_2009_ORFs	transcript	300141	301021	.	-	.	ID=ST4097;Name=YDL087C;end_confidence=bothEndsMapped;source=Manual;shares_5NFR_in_divergent_configuration_with=NA;shares_5NFR_in_tandem_with=NA;initiates_from_3NFR_of_and_opposite_strand_to=NA;initiates_from_3NFR_of_and_same_strand_to=NA
S288c_chr04	Xu_2009_other	transcript	301517	302149	.	-	.	ID=ST4098;Name=YDL086C-A;Alias=YDL086C-A;end_confidence=bothEndsMapped;source=Manual;Shares_5NFR_in_divergent_configuration_with=NA;Shares_5NFR_in_tandem_with=NA;Initiates_from_3NFR_of_and_opposite_strand_to=ST0438;Initiates_from_3NFR_of_and_same_strand_to=ST4099
S288c_chr04	Xu_2009_ORFs	transcript	302317	302733	.	-	.	ID=ST4099;Name=YDL085C-A;end_confidence=bothEndsMapped;source=Manual;shares_5NFR_in_divergent_configuration_with=NA;shares_5NFR_in_tandem_with=NA;initiates_from_3NFR_of_and_opposite_strand_to=NA;initiates_from_3NFR_of_and_same_strand_to=NA
S288c_chr04	Xu_2009_CUTs	transcript	303837	304845	.	-	.	ID=ST4100;Name=CUT483;end_confidence=bothEndsMapped;source=Automatic;shares_5NFR_in_divergent_configuration_with=ST0440;shares_5NFR_in_tandem_with=NA;initiates_from_3NFR_of_and_opposite_strand_to=ST0439;initiates_from_3NFR_of_and_same_strand_to=NA
S288c_chr04	Xu_2009_ORFs	transcript	306669	307829	.	-	.	ID=ST4101;Name=YDL083C;end_confidence=bothEndsMapped;source=Manual;shares_5NFR_in_divergent_configuration_with=ST0441;shares_5NFR_in_tandem_with=NA;initiates_from_3NFR_of_and_opposite_strand_to=NA;initiates_from_3NFR_of_and_same_strand_to=NA
S288c_chr04	Xu_2009_CUTs	transcript	309525	309717	.	-	.	ID=ST4102;Name=CUT484;end_confidence=mapped3;source=Automatic;shares_5NFR_in_divergent_configuration_with=NA;shares_5NFR_in_tandem_with=NA;initiates_from_3NFR_of_and_opposite_strand_to=NA;initiates_from_3NFR_of_and_same_strand_to=NA
S288c_chr04	Xu_2009_ORFs	transcript	309717	310213	.	-	.	ID=ST4103;Name=YDL081C;end_confidence=bothEndsMapped;source=Manual;shares_5NFR_in_divergent_configuration_with=ST0442;shares_5NFR_in_tandem_with=NA;initiates_from_3NFR_of_and_opposite_strand_to=NA;initiates_from_3NFR_of_and_same_strand_to=NA
S288c_chr04	Xu_2009_ORFs	transcript	310501	312661	.	-	.	ID=ST4104;Name=YDL080C;end_confidence=bothEndsMapped;source=Manual;shares_5NFR_in_divergent_configuration_with=ST0443;shares_5NFR_in_tandem_with=NA;initiates_from_3NFR_of_and_opposite_strand_to=NA;initiates_from_3NFR_of_and_same_strand_to=NA
S288c_chr04	Xu_2009_ORFs	transcript	312773	314829	.	-	.	ID=ST4105;Name=YDL079C;end_confidence=bothEndsMapped;source=Manual;shares_5NFR_in_divergent_configuration_with=NA;shares_5NFR_in_tandem_with=NA;initiates_from_3NFR_of_and_opposite_strand_to=NA;initiates_from_3NFR_of_and_same_strand_to=NA
S288c_chr04	Xu_2009_ORFs	transcript	315205	316453	.	-	.	ID=ST4106;Name=YDL078C;end_confidence=bothEndsMapped;source=Manual;shares_5NFR_in_divergent_configuration_with=NA;shares_5NFR_in_tandem_with=NA;initiates_from_3NFR_of_and_opposite_strand_to=NA;initiates_from_3NFR_of_and_same_strand_to=NA
S288c_chr04	Xu_2009_ORFs	transcript	316869	320309	.	-	.	ID=ST4107;Name=YDL077C;end_confidence=bothEndsMapped;source=Manual;shares_5NFR_in_divergent_configuration_with=NA;shares_5NFR_in_tandem_with=NA;initiates_from_3NFR_of_and_opposite_strand_to=NA;initiates_from_3NFR_of_and_same_strand_to=NA
S288c_chr04	Xu_2009_ORFs	transcript	320461	321693	.	-	.	ID=ST4108;Name=YDL076C;end_confidence=bothEndsMapped;source=Manual;shares_5NFR_in_divergent_configuration_with=ST0446;shares_5NFR_in_tandem_with=NA;initiates_from_3NFR_of_and_opposite_strand_to=NA;initiates_from_3NFR_of_and_same_strand_to=NA
S288c_chr04	Xu_2009_other	transcript	323045	323653	.	-	.	ID=ST4109;Name=snR63;Alias=SNR63;end_confidence=bothEndsMapped;source=Manual;Shares_5NFR_in_divergent_configuration_with=ST0447;Shares_5NFR_in_tandem_with=NA;Initiates_from_3NFR_of_and_opposite_strand_to=NA;Initiates_from_3NFR_of_and_same_strand_to=NA
S288c_chr04	Xu_2009_ORFs	transcript	323957	326237	.	-	.	ID=ST4110;Name=YDL074C;end_confidence=bothEndsMapped;source=Manual;shares_5NFR_in_divergent_configuration_with=ST0448;shares_5NFR_in_tandem_with=NA;initiates_from_3NFR_of_and_opposite_strand_to=NA;initiates_from_3NFR_of_and_same_strand_to=NA
S288c_chr04	Xu_2009_ORFs	transcript	329618	330517	.	-	.	ID=ST4111;Name=YDL072C;end_confidence=bothEndsMapped;source=Manual;shares_5NFR_in_divergent_configuration_with=ST0450;shares_5NFR_in_tandem_with=NA;initiates_from_3NFR_of_and_opposite_strand_to=NA;initiates_from_3NFR_of_and_same_strand_to=NA
S288c_chr04	Xu_2009_ORFs	transcript	333061	333973	.	-	.	ID=ST4112;Name=YDL069C;end_confidence=mapped3;source=Manual;shares_5NFR_in_divergent_configuration_with=NA;shares_5NFR_in_tandem_with=NA;initiates_from_3NFR_of_and_opposite_strand_to=NA;initiates_from_3NFR_of_and_same_strand_to=NA
S288c_chr04	Xu_2009_ORFs	transcript	333973	334613	.	-	.	ID=ST4113;Name=YDL067C;end_confidence=bothEndsMapped;source=Manual;shares_5NFR_in_divergent_configuration_with=NA;shares_5NFR_in_tandem_with=NA;initiates_from_3NFR_of_and_opposite_strand_to=NA;initiates_from_3NFR_of_and_same_strand_to=NA
S288c_chr04	Xu_2009_ORFs	transcript	336197	337317	.	-	.	ID=ST4114;Name=YDL065C;end_confidence=bothEndsMapped;source=Manual;shares_5NFR_in_divergent_configuration_with=ST0453;shares_5NFR_in_tandem_with=NA;initiates_from_3NFR_of_and_opposite_strand_to=NA;initiates_from_3NFR_of_and_same_strand_to=NA
S288c_chr04	Xu_2009_ORFs	transcript	338069	340245	.	-	.	ID=ST4115;Name=YDL063C;end_confidence=bothEndsMapped;source=Manual;shares_5NFR_in_divergent_configuration_with=NA;shares_5NFR_in_tandem_with=NA;initiates_from_3NFR_of_and_opposite_strand_to=NA;initiates_from_3NFR_of_and_same_strand_to=NA
S288c_chr04	Xu_2009_CUTs	transcript	340245	340405	.	-	.	ID=ST4116;Name=CUT485;end_confidence=mappedNone;source=Automatic;shares_5NFR_in_divergent_configuration_with=NA;shares_5NFR_in_tandem_with=NA;initiates_from_3NFR_of_and_opposite_strand_to=NA;initiates_from_3NFR_of_and_same_strand_to=NA
S288c_chr04	Xu_2009_ORFs	transcript	340405	341277	.	-	.	ID=ST4117;Name=YDL061C;end_confidence=bothEndsMapped;source=Manual;shares_5NFR_in_divergent_configuration_with=ST0454;shares_5NFR_in_tandem_with=NA;initiates_from_3NFR_of_and_opposite_strand_to=NA;initiates_from_3NFR_of_and_same_strand_to=NA
S288c_chr04	Xu_2009_ORFs	transcript	343981	345077	.	-	.	ID=ST4118;Name=YDL059C;end_confidence=bothEndsMapped;source=Manual;shares_5NFR_in_divergent_configuration_with=NA;shares_5NFR_in_tandem_with=NA;initiates_from_3NFR_of_and_opposite_strand_to=NA;initiates_from_3NFR_of_and_same_strand_to=NA
S288c_chr04	Xu_2009_CUTs	transcript	345077	345445	.	-	.	ID=ST4119;Name=CUT486;end_confidence=mapped5;source=Automatic;shares_5NFR_in_divergent_configuration_with=ST0455;shares_5NFR_in_tandem_with=NA;initiates_from_3NFR_of_and_opposite_strand_to=NA;initiates_from_3NFR_of_and_same_strand_to=NA
S288c_chr04	Xu_2009_CUTs	transcript	352269	352621	.	-	.	ID=ST4120;Name=CUT487;end_confidence=bothEndsMapped;source=Automatic;shares_5NFR_in_divergent_configuration_with=ST0457;shares_5NFR_in_tandem_with=NA;initiates_from_3NFR_of_and_opposite_strand_to=NA;initiates_from_3NFR_of_and_same_strand_to=NA
S288c_chr04	Xu_2009_ORFs	transcript	355469	356909	.	-	.	ID=ST4121;Name=YDL055C;end_confidence=bothEndsMapped;source=Manual;shares_5NFR_in_divergent_configuration_with=NA;shares_5NFR_in_tandem_with=NA;initiates_from_3NFR_of_and_opposite_strand_to=NA;initiates_from_3NFR_of_and_same_strand_to=NA
S288c_chr04	Xu_2009_CUTs	transcript	356909	357141	.	-	.	ID=ST4122;Name=CUT488;end_confidence=mapped5;source=Automatic;shares_5NFR_in_divergent_configuration_with=NA;shares_5NFR_in_tandem_with=NA;initiates_from_3NFR_of_and_opposite_strand_to=NA;initiates_from_3NFR_of_and_same_strand_to=NA
S288c_chr04	Xu_2009_ORFs	transcript	359773	361381	.	-	.	ID=ST4123;Name=YDL054C;end_confidence=bothEndsMapped;source=Manual;shares_5NFR_in_divergent_configuration_with=NA;shares_5NFR_in_tandem_with=NA;initiates_from_3NFR_of_and_opposite_strand_to=NA;initiates_from_3NFR_of_and_same_strand_to=NA
S288c_chr04	Xu_2009_ORFs	transcript	361517	362445	.	-	.	ID=ST4124;Name=YDL053C;end_confidence=bothEndsMapped;source=Manual;shares_5NFR_in_divergent_configuration_with=NA;shares_5NFR_in_tandem_with=NA;initiates_from_3NFR_of_and_opposite_strand_to=NA;initiates_from_3NFR_of_and_same_strand_to=ST4125
S288c_chr04	Xu_2009_ORFs	transcript	362605	363629	.	-	.	ID=ST4125;Name=YDL052C;end_confidence=bothEndsMapped;source=Manual;shares_5NFR_in_divergent_configuration_with=ST0458;shares_5NFR_in_tandem_with=NA;initiates_from_3NFR_of_and_opposite_strand_to=NA;initiates_from_3NFR_of_and_same_strand_to=NA
S288c_chr04	Xu_2009_ORFs	transcript	364869	365973	.	-	.	ID=ST4126;Name=YDL049C;end_confidence=bothEndsMapped;source=Manual;shares_5NFR_in_divergent_configuration_with=NA;shares_5NFR_in_tandem_with=NA;initiates_from_3NFR_of_and_opposite_strand_to=NA;initiates_from_3NFR_of_and_same_strand_to=NA
S288c_chr04	Xu_2009_ORFs	transcript	366637	368261	.	-	.	ID=ST4127;Name=YDL048C;end_confidence=bothEndsMapped;source=Manual;shares_5NFR_in_divergent_configuration_with=NA;shares_5NFR_in_tandem_with=NA;initiates_from_3NFR_of_and_opposite_strand_to=NA;initiates_from_3NFR_of_and_same_strand_to=NA
S288c_chr04	Xu_2009_CUTs	transcript	368261	368429	.	-	.	ID=ST4128;Name=CUT489;end_confidence=mapped5;source=Automatic;shares_5NFR_in_divergent_configuration_with=NA;shares_5NFR_in_tandem_with=NA;initiates_from_3NFR_of_and_opposite_strand_to=NA;initiates_from_3NFR_of_and_same_strand_to=NA
S288c_chr04	Xu_2009_SUTs	transcript	370935	371984	.	-	.	ID=ST4129;Name=SUT462;end_confidence=bothEndsMapped;source=Manual;shares_5NFR_in_divergent_configuration_with=NA;shares_5NFR_in_tandem_with=NA;initiates_from_3NFR_of_and_opposite_strand_to=NA;initiates_from_3NFR_of_and_same_strand_to=NA;sense_antisense_pair_with=ST0459,ST0460;expr_in_YPE/YPD=-0.939040606275415;expr_in_YPGal/YPD=0.746650245072769;expr_of_SUT_in_sense_antisense_pair_in_YPE/YPD=-0.4…
S288c_chr04	Xu_2009_ORFs	transcript	372608	373736	.	-	.	ID=ST4130;Name=YDL045C;end_confidence=bothEndsMapped;source=Manual;shares_5NFR_in_divergent_configuration_with=NA;shares_5NFR_in_tandem_with=NA;initiates_from_3NFR_of_and_opposite_strand_to=NA;initiates_from_3NFR_of_and_same_strand_to=ST4131
S288c_chr04	Xu_2009_ORFs	transcript	373888	375320	.	-	.	ID=ST4131;Name=YDL044C;end_confidence=bothEndsMapped;source=Manual;shares_5NFR_in_divergent_configuration_with=NA;shares_5NFR_in_tandem_with=NA;initiates_from_3NFR_of_and_opposite_strand_to=NA;initiates_from_3NFR_of_and_same_strand_to=NA
S288c_chr04	Xu_2009_ORFs	transcript	375432	376528	.	-	.	ID=ST4132;Name=YDL043C;end_confidence=bothEndsMapped;source=Manual;shares_5NFR_in_divergent_configuration_with=NA;shares_5NFR_in_tandem_with=NA;initiates_from_3NFR_of_and_opposite_strand_to=NA;initiates_from_3NFR_of_and_same_strand_to=NA
S288c_chr04	Xu_2009_ORFs	transcript	376640	378512	.	-	.	ID=ST4133;Name=YDL042C;end_confidence=bothEndsMapped;source=Manual;shares_5NFR_in_divergent_configuration_with=NA;shares_5NFR_in_tandem_with=NA;initiates_from_3NFR_of_and_opposite_strand_to=NA;initiates_from_3NFR_of_and_same_strand_to=NA
S288c_chr04	Xu_2009_ORFs	transcript	378864	381480	.	-	.	ID=ST4134;Name=YDL040C;end_confidence=bothEndsMapped;source=Manual;shares_5NFR_in_divergent_configuration_with=ST0462;shares_5NFR_in_tandem_with=NA;initiates_from_3NFR_of_and_opposite_strand_to=NA;initiates_from_3NFR_of_and_same_strand_to=NA
S288c_chr04	Xu_2009_other	transcript	381959	385768	.	-	.	ID=ST4135;Name=YDL039C%2CYDL038C%2CYDL037C;Alias=PRM7%2CYDL038C%2CBSC1;end_confidence=bothEndsMapped;source=Manual;Shares_5NFR_in_divergent_configuration_with=NA;Shares_5NFR_in_tandem_with=NA;Initiates_from_3NFR_of_and_opposite_strand_to=NA;Initiates_from_3NFR_of_and_same_strand_to=NA
S288c_chr04	Xu_2009_ORFs	transcript	387352	388904	.	-	.	ID=ST4136;Name=YDL036C;end_confidence=bothEndsMapped;source=Manual;shares_5NFR_in_divergent_configuration_with=NA;shares_5NFR_in_tandem_with=NA;initiates_from_3NFR_of_and_opposite_strand_to=NA;initiates_from_3NFR_of_and_same_strand_to=NA
S288c_chr04	Xu_2009_ORFs	transcript	389048	392344	.	-	.	ID=ST4137;Name=YDL035C;end_confidence=bothEndsMapped;source=Manual;shares_5NFR_in_divergent_configuration_with=NA;shares_5NFR_in_tandem_with=NA;initiates_from_3NFR_of_and_opposite_strand_to=NA;initiates_from_3NFR_of_and_same_strand_to=NA
S288c_chr04	Xu_2009_ORFs	transcript	392496	393960	.	-	.	ID=ST4138;Name=YDL033C;end_confidence=bothEndsMapped;source=Manual;shares_5NFR_in_divergent_configuration_with=ST0463;shares_5NFR_in_tandem_with=NA;initiates_from_3NFR_of_and_opposite_strand_to=NA;initiates_from_3NFR_of_and_same_strand_to=NA
S288c_chr04	Xu_2009_ORFs	transcript	400848	403424	.	-	.	ID=ST4139;Name=YDL028C;end_confidence=bothEndsMapped;source=Manual;shares_5NFR_in_divergent_configuration_with=NA;shares_5NFR_in_tandem_with=NA;initiates_from_3NFR_of_and_opposite_strand_to=NA;initiates_from_3NFR_of_and_same_strand_to=ST4140
S288c_chr04	Xu_2009_ORFs	transcript	403496	405000	.	-	.	ID=ST4140;Name=YDL027C;end_confidence=bothEndsMapped;source=Manual;shares_5NFR_in_divergent_configuration_with=NA;shares_5NFR_in_tandem_with=NA;initiates_from_3NFR_of_and_opposite_strand_to=NA;initiates_from_3NFR_of_and_same_strand_to=NA
S288c_chr04	Xu_2009_ORFs	transcript	405128	407408	.	-	.	ID=ST4141;Name=YDL025C;end_confidence=bothEndsMapped;source=Manual;shares_5NFR_in_divergent_configuration_with=ST0466;shares_5NFR_in_tandem_with=ST4142;initiates_from_3NFR_of_and_opposite_strand_to=NA;initiates_from_3NFR_of_and_same_strand_to=NA
S288c_chr04	Xu_2009_CUTs	transcript	407408	407592	.	-	.	ID=ST4142;Name=CUT490;end_confidence=mapped5;source=Automatic;shares_5NFR_in_divergent_configuration_with=ST0466;shares_5NFR_in_tandem_with=ST4141;initiates_from_3NFR_of_and_opposite_strand_to=NA;initiates_from_3NFR_of_and_same_strand_to=NA
S288c_chr04	Xu_2009_ORFs	transcript	408208	409840	.	-	.	ID=ST4143;Name=YDL024C%2CYDL022C-A;end_confidence=bothEndsMapped;source=Manual;shares_5NFR_in_divergent_configuration_with=NA;shares_5NFR_in_tandem_with=NA;initiates_from_3NFR_of_and_opposite_strand_to=NA;initiates_from_3NFR_of_and_same_strand_to=NA
S288c_chr04	Xu_2009_SUTs	transcript	411400	411568	.	-	.	ID=ST4144;Name=SUT463;end_confidence=bothEndsMapped;source=Manual;shares_5NFR_in_divergent_configuration_with=NA;shares_5NFR_in_tandem_with=NA;initiates_from_3NFR_of_and_opposite_strand_to=NA;initiates_from_3NFR_of_and_same_strand_to=NA;sense_antisense_pair_with=NA;expr_in_YPE/YPD=NA;expr_in_YPGal/YPD=NA;expr_of_SUT_in_sense_antisense_pair_in_YPE/YPD=NA;expr_of_SUT_in_sense_antisense_pair_in_YPGa…
S288c_chr04	Xu_2009_CUTs	transcript	413840	414800	.	-	.	ID=ST4145;Name=CUT491;end_confidence=bothEndsMapped;source=Automatic;shares_5NFR_in_divergent_configuration_with=NA;shares_5NFR_in_tandem_with=NA;initiates_from_3NFR_of_and_opposite_strand_to=ST0469;initiates_from_3NFR_of_and_same_strand_to=ST4146
S288c_chr04	Xu_2009_ORFs	transcript	414976	416960	.	-	.	ID=ST4146;Name=YDL020C;end_confidence=bothEndsMapped;source=Manual;shares_5NFR_in_divergent_configuration_with=ST0470;shares_5NFR_in_tandem_with=NA;initiates_from_3NFR_of_and_opposite_strand_to=NA;initiates_from_3NFR_of_and_same_strand_to=NA
S288c_chr04	Xu_2009_ORFs	transcript	417512	421760	.	-	.	ID=ST4147;Name=YDL019C;end_confidence=bothEndsMapped;source=Manual;shares_5NFR_in_divergent_configuration_with=ST0471;shares_5NFR_in_tandem_with=NA;initiates_from_3NFR_of_and_opposite_strand_to=NA;initiates_from_3NFR_of_and_same_strand_to=NA
S288c_chr04	Xu_2009_ORFs	transcript	422648	423584	.	-	.	ID=ST4148;Name=YDL018C;end_confidence=bothEndsMapped;source=Manual;shares_5NFR_in_divergent_configuration_with=NA;shares_5NFR_in_tandem_with=NA;initiates_from_3NFR_of_and_opposite_strand_to=NA;initiates_from_3NFR_of_and_same_strand_to=NA
S288c_chr04	Xu_2009_other	transcript	425760	426984	.	-	.	ID=ST4149;Name=YDL016C%2CYDL015C;Alias=YDL016C%2CTSC13;end_confidence=bothEndsMapped;source=Manual;Shares_5NFR_in_divergent_configuration_with=ST0474;Shares_5NFR_in_tandem_with=NA;Initiates_from_3NFR_of_and_opposite_strand_to=NA;Initiates_from_3NFR_of_and_same_strand_to=NA
S288c_chr04	Xu_2009_CUTs	transcript	428464	428728	.	-	.	ID=ST4150;Name=CUT492;end_confidence=bothEndsMapped;source=Automatic;shares_5NFR_in_divergent_configuration_with=ST0475;shares_5NFR_in_tandem_with=NA;initiates_from_3NFR_of_and_opposite_strand_to=NA;initiates_from_3NFR_of_and_same_strand_to=NA
S288c_chr04	Xu_2009_ORFs	transcript	430936	432064	.	-	.	ID=ST4151;Name=YDL012C;end_confidence=bothEndsMapped;source=Manual;shares_5NFR_in_divergent_configuration_with=ST0476;shares_5NFR_in_tandem_with=NA;initiates_from_3NFR_of_and_opposite_strand_to=NA;initiates_from_3NFR_of_and_same_strand_to=NA
S288c_chr04	Xu_2009_SUTs	transcript	433312	434072	.	-	.	ID=ST4152;Name=SUT464;end_confidence=bothEndsMapped;source=Manual;shares_5NFR_in_divergent_configuration_with=NA;shares_5NFR_in_tandem_with=NA;initiates_from_3NFR_of_and_opposite_strand_to=ST0477;initiates_from_3NFR_of_and_same_strand_to=NA;sense_antisense_pair_with=NA;expr_in_YPE/YPD=-2.27138381884089;expr_in_YPGal/YPD=-1.21289219270329;expr_of_SUT_in_sense_antisense_pair_in_YPE/YPD=-0.218823998…
S288c_chr04	Xu_2009_ORFs	transcript	440816	442360	.	-	.	ID=ST4153;Name=YDL005C;end_confidence=bothEndsMapped;source=Manual;shares_5NFR_in_divergent_configuration_with=NA;shares_5NFR_in_tandem_with=NA;initiates_from_3NFR_of_and_opposite_strand_to=NA;initiates_from_3NFR_of_and_same_strand_to=NA
S288c_chr04	Xu_2009_SUTs	transcript	443808	444200	.	-	.	ID=ST4154;Name=SUT465;end_confidence=bothEndsMapped;source=Manual;shares_5NFR_in_divergent_configuration_with=NA;shares_5NFR_in_tandem_with=NA;initiates_from_3NFR_of_and_opposite_strand_to=NA;initiates_from_3NFR_of_and_same_strand_to=NA;sense_antisense_pair_with=NA;expr_in_YPE/YPD=NA;expr_in_YPGal/YPD=NA;expr_of_SUT_in_sense_antisense_pair_in_YPE/YPD=NA;expr_of_SUT_in_sense_antisense_pair_in_YPGa…
S288c_chr04	Xu_2009_ORFs	transcript	446712	447688	.	-	.	ID=ST4155;Name=YDL002C;end_confidence=bothEndsMapped;source=Manual;shares_5NFR_in_divergent_configuration_with=ST0483;shares_5NFR_in_tandem_with=NA;initiates_from_3NFR_of_and_opposite_strand_to=NA;initiates_from_3NFR_of_and_same_strand_to=NA
S288c_chr04	Xu_2009_ORFs	transcript	450152	452728	.	-	.	ID=ST4156;Name=YDR001C;end_confidence=bothEndsMapped;source=Manual;shares_5NFR_in_divergent_configuration_with=ST0484;shares_5NFR_in_tandem_with=NA;initiates_from_3NFR_of_and_opposite_strand_to=NA;initiates_from_3NFR_of_and_same_strand_to=NA
S288c_chr04	Xu_2009_ORFs	transcript	456680	458240	.	-	.	ID=ST4157;Name=YDR005C;end_confidence=bothEndsMapped;source=Manual;shares_5NFR_in_divergent_configuration_with=NA;shares_5NFR_in_tandem_with=NA;initiates_from_3NFR_of_and_opposite_strand_to=NA;initiates_from_3NFR_of_and_same_strand_to=NA
S288c_chr04	Xu_2009_ORFs	transcript	458528	461392	.	-	.	ID=ST4158;Name=YDR006C;end_confidence=bothEndsMapped;source=Manual;shares_5NFR_in_divergent_configuration_with=ST0489;shares_5NFR_in_tandem_with=NA;initiates_from_3NFR_of_and_opposite_strand_to=NA;initiates_from_3NFR_of_and_same_strand_to=NA
S288c_chr04	Xu_2009_other	transcript	461448	462360	.	-	.	ID=ST4159;Name=YDR008C;Alias=YDR008C;end_confidence=bothEndsMapped;source=Manual;Shares_5NFR_in_divergent_configuration_with=NA;Shares_5NFR_in_tandem_with=NA;Initiates_from_3NFR_of_and_opposite_strand_to=NA;Initiates_from_3NFR_of_and_same_strand_to=NA
S288c_chr04	Xu_2009_other	transcript	462536	463152	.	-	.	ID=ST4160;Name=YDR008C;Alias=YDR008C;end_confidence=bothEndsMapped;source=Manual;Shares_5NFR_in_divergent_configuration_with=NA;Shares_5NFR_in_tandem_with=NA;Initiates_from_3NFR_of_and_opposite_strand_to=NA;Initiates_from_3NFR_of_and_same_strand_to=NA
S288c_chr04	Xu_2009_CUTs	transcript	470536	470776	.	-	.	ID=ST4161;Name=CUT493;end_confidence=mapped3;source=Automatic;shares_5NFR_in_divergent_configuration_with=NA;shares_5NFR_in_tandem_with=NA;initiates_from_3NFR_of_and_opposite_strand_to=NA;initiates_from_3NFR_of_and_same_strand_to=NA
S288c_chr04	Xu_2009_SUTs	transcript	470776	471536	.	-	.	ID=ST4162;Name=SUT466;end_confidence=bothEndsMapped;source=Manual;shares_5NFR_in_divergent_configuration_with=ST0492;shares_5NFR_in_tandem_with=NA;initiates_from_3NFR_of_and_opposite_strand_to=NA;initiates_from_3NFR_of_and_same_strand_to=NA;sense_antisense_pair_with=NA;expr_in_YPE/YPD=-0.642857048858466;expr_in_YPGal/YPD=-1.10083552297643;expr_of_SUT_in_sense_antisense_pair_in_YPE/YPD=NA;expr_of_…
S288c_chr04	Xu_2009_ORFs	transcript	478361	478793	.	-	.	ID=ST4163;Name=YDR016C;end_confidence=bothEndsMapped;source=Manual;shares_5NFR_in_divergent_configuration_with=NA;shares_5NFR_in_tandem_with=NA;initiates_from_3NFR_of_and_opposite_strand_to=NA;initiates_from_3NFR_of_and_same_strand_to=NA
S288c_chr04	Xu_2009_ORFs	transcript	478969	482385	.	-	.	ID=ST4164;Name=YDR017C;end_confidence=bothEndsMapped;source=Manual;shares_5NFR_in_divergent_configuration_with=ST0496;shares_5NFR_in_tandem_with=NA;initiates_from_3NFR_of_and_opposite_strand_to=NA;initiates_from_3NFR_of_and_same_strand_to=ST4165
S288c_chr04	Xu_2009_ORFs	transcript	482497	483873	.	-	.	ID=ST4165;Name=YDR018C;end_confidence=bothEndsMapped;source=Manual;shares_5NFR_in_divergent_configuration_with=NA;shares_5NFR_in_tandem_with=NA;initiates_from_3NFR_of_and_opposite_strand_to=NA;initiates_from_3NFR_of_and_same_strand_to=NA
S288c_chr04	Xu_2009_other	transcript	484185	486569	.	-	.	ID=ST4166;Name=YDR019C%2CYDR020C;Alias=GCV1%2CYDR020C;end_confidence=bothEndsMapped;source=Manual;Shares_5NFR_in_divergent_configuration_with=ST0499;Shares_5NFR_in_tandem_with=NA;Initiates_from_3NFR_of_and_opposite_strand_to=NA;Initiates_from_3NFR_of_and_same_strand_to=NA
S288c_chr04	Xu_2009_ORFs	transcript	488049	488761	.	-	.	ID=ST4167;Name=YDR022C;end_confidence=bothEndsMapped;source=Manual;shares_5NFR_in_divergent_configuration_with=NA;shares_5NFR_in_tandem_with=NA;initiates_from_3NFR_of_and_opposite_strand_to=NA;initiates_from_3NFR_of_and_same_strand_to=NA
S288c_chr04	Xu_2009_SUTs	transcript	488937	489225	.	-	.	ID=ST4168;Name=SUT467;end_confidence=bothEndsMapped;source=Manual;shares_5NFR_in_divergent_configuration_with=ST0500;shares_5NFR_in_tandem_with=NA;initiates_from_3NFR_of_and_opposite_strand_to=NA;initiates_from_3NFR_of_and_same_strand_to=NA;sense_antisense_pair_with=NA;expr_in_YPE/YPD=0.609259450190773;expr_in_YPGal/YPD=-0.210621097717789;expr_of_SUT_in_sense_antisense_pair_in_YPE/YPD=NA;expr_of_…
S288c_chr04	Xu_2009_ORFs	transcript	492473	494417	.	-	.	ID=ST4169;Name=YDR026C;end_confidence=bothEndsMapped;source=Manual;shares_5NFR_in_divergent_configuration_with=NA;shares_5NFR_in_tandem_with=NA;initiates_from_3NFR_of_and_opposite_strand_to=NA;initiates_from_3NFR_of_and_same_strand_to=ST4170
S288c_chr04	Xu_2009_ORFs	transcript	494657	497441	.	-	.	ID=ST4170;Name=YDR027C;end_confidence=bothEndsMapped;source=Manual;shares_5NFR_in_divergent_configuration_with=NA;shares_5NFR_in_tandem_with=NA;initiates_from_3NFR_of_and_opposite_strand_to=NA;initiates_from_3NFR_of_and_same_strand_to=NA
S288c_chr04	Xu_2009_ORFs	transcript	497553	501393	.	-	.	ID=ST4171;Name=YDR028C;end_confidence=bothEndsMapped;source=Manual;shares_5NFR_in_divergent_configuration_with=ST0502;shares_5NFR_in_tandem_with=NA;initiates_from_3NFR_of_and_opposite_strand_to=NA;initiates_from_3NFR_of_and_same_strand_to=NA
S288c_chr04	Xu_2009_ORFs	transcript	501665	503305	.	-	.	ID=ST4172;Name=YDR030C;end_confidence=bothEndsMapped;source=Manual;shares_5NFR_in_divergent_configuration_with=ST0504;shares_5NFR_in_tandem_with=NA;initiates_from_3NFR_of_and_opposite_strand_to=NA;initiates_from_3NFR_of_and_same_strand_to=NA
S288c_chr04	Xu_2009_ORFs	transcript	503946	504826	.	-	.	ID=ST4173;Name=YDR032C;end_confidence=bothEndsMapped;source=Manual;shares_5NFR_in_divergent_configuration_with=NA;shares_5NFR_in_tandem_with=NA;initiates_from_3NFR_of_and_opposite_strand_to=NA;initiates_from_3NFR_of_and_same_strand_to=NA
S288c_chr04	Xu_2009_CUTs	transcript	505378	506538	.	-	.	ID=ST4174;Name=CUT494;end_confidence=bothEndsMapped;source=Automatic;shares_5NFR_in_divergent_configuration_with=NA;shares_5NFR_in_tandem_with=NA;initiates_from_3NFR_of_and_opposite_strand_to=NA;initiates_from_3NFR_of_and_same_strand_to=NA
S288c_chr04	Xu_2009_SUTs	transcript	506546	507450	.	-	.	ID=ST4175;Name=SUT468;end_confidence=bothEndsMapped;source=Manual;shares_5NFR_in_divergent_configuration_with=NA;shares_5NFR_in_tandem_with=NA;initiates_from_3NFR_of_and_opposite_strand_to=NA;initiates_from_3NFR_of_and_same_strand_to=NA;sense_antisense_pair_with=ST0505;expr_in_YPE/YPD=-0.319025982462479;expr_in_YPGal/YPD=-0.473247930181662;expr_of_SUT_in_sense_antisense_pair_in_YPE/YPD=-1.4238426…
S288c_chr04	Xu_2009_ORFs	transcript	509674	512258	.	-	.	ID=ST4176;Name=YDR034C;end_confidence=bothEndsMapped;source=Manual;shares_5NFR_in_divergent_configuration_with=NA;shares_5NFR_in_tandem_with=NA;initiates_from_3NFR_of_and_opposite_strand_to=NA;initiates_from_3NFR_of_and_same_strand_to=NA
S288c_chr04	Xu_2009_ORFs	transcript	523138	524786	.	-	.	ID=ST4177;Name=YDR036C;end_confidence=bothEndsMapped;source=Manual;shares_5NFR_in_divergent_configuration_with=NA;shares_5NFR_in_tandem_with=NA;initiates_from_3NFR_of_and_opposite_strand_to=NA;initiates_from_3NFR_of_and_same_strand_to=NA
S288c_chr04	Xu_2009_other	transcript	540602	541618	.	-	.	ID=ST4178;Name=YDR042C%2CsnR47;Alias=YDR042C%2CSNR47;end_confidence=mapped3;source=Manual;Shares_5NFR_in_divergent_configuration_with=NA;Shares_5NFR_in_tandem_with=NA;Initiates_from_3NFR_of_and_opposite_strand_to=NA;Initiates_from_3NFR_of_and_same_strand_to=NA
S288c_chr04	Xu_2009_other	transcript	541618	541698	.	-	.	ID=ST4179;Name=snR47;Alias=SNR47;end_confidence=bothEndsMapped;source=Manual;Shares_5NFR_in_divergent_configuration_with=NA;Shares_5NFR_in_tandem_with=NA;Initiates_from_3NFR_of_and_opposite_strand_to=NA;Initiates_from_3NFR_of_and_same_strand_to=NA
S288c_chr04	Xu_2009_ORFs	transcript	542633	543569	.	-	.	ID=ST4180;Name=YDR043C;end_confidence=bothEndsMapped;source=Manual;shares_5NFR_in_divergent_configuration_with=NA;shares_5NFR_in_tandem_with=NA;initiates_from_3NFR_of_and_opposite_strand_to=NA;initiates_from_3NFR_of_and_same_strand_to=NA
S288c_chr04	Xu_2009_SUTs	transcript	544985	545969	.	-	.	ID=ST4181;Name=SUT469;end_confidence=bothEndsMapped;source=Manual;shares_5NFR_in_divergent_configuration_with=ST0514;shares_5NFR_in_tandem_with=NA;initiates_from_3NFR_of_and_opposite_strand_to=NA;initiates_from_3NFR_of_and_same_strand_to=NA;sense_antisense_pair_with=NA;expr_in_YPE/YPD=-2.30612706538103;expr_in_YPGal/YPD=-1.83591623485265;expr_of_SUT_in_sense_antisense_pair_in_YPE/YPD=NA;expr_of_S…
S288c_chr04	Xu_2009_CUTs	transcript	547665	547801	.	-	.	ID=ST4182;Name=CUT495;end_confidence=mapped3;source=Automatic;shares_5NFR_in_divergent_configuration_with=NA;shares_5NFR_in_tandem_with=NA;initiates_from_3NFR_of_and_opposite_strand_to=NA;initiates_from_3NFR_of_and_same_strand_to=NA
S288c_chr04	Xu_2009_ORFs	transcript	547801	548457	.	-	.	ID=ST4183;Name=YDR045C;end_confidence=bothEndsMapped;source=Manual;shares_5NFR_in_divergent_configuration_with=NA;shares_5NFR_in_tandem_with=NA;initiates_from_3NFR_of_and_opposite_strand_to=NA;initiates_from_3NFR_of_and_same_strand_to=NA
S288c_chr04	Xu_2009_ORFs	transcript	548689	550689	.	-	.	ID=ST4184;Name=YDR046C;end_confidence=bothEndsMapped;source=Manual;shares_5NFR_in_divergent_configuration_with=NA;shares_5NFR_in_tandem_with=NA;initiates_from_3NFR_of_and_opposite_strand_to=NA;initiates_from_3NFR_of_and_same_strand_to=NA
S288c_chr04	Xu_2009_CUTs	transcript	555409	555649	.	-	.	ID=ST4185;Name=CUT496;end_confidence=mapped3;source=Automatic;shares_5NFR_in_divergent_configuration_with=NA;shares_5NFR_in_tandem_with=NA;initiates_from_3NFR_of_and_opposite_strand_to=NA;initiates_from_3NFR_of_and_same_strand_to=NA
S288c_chr04	Xu_2009_ORFs	transcript	555649	556513	.	-	.	ID=ST4186;Name=YDR050C;end_confidence=bothEndsMapped;source=Manual;shares_5NFR_in_divergent_configuration_with=NA;shares_5NFR_in_tandem_with=NA;initiates_from_3NFR_of_and_opposite_strand_to=NA;initiates_from_3NFR_of_and_same_strand_to=NA
S288c_chr04	Xu_2009_CUTs	transcript	556513	556673	.	-	.	ID=ST4187;Name=CUT497;end_confidence=mapped5;source=Automatic;shares_5NFR_in_divergent_configuration_with=ST0517;shares_5NFR_in_tandem_with=NA;initiates_from_3NFR_of_and_opposite_strand_to=NA;initiates_from_3NFR_of_and_same_strand_to=NA
S288c_chr04	Xu_2009_ORFs	transcript	557049	558105	.	-	.	ID=ST4188;Name=YDR051C;end_confidence=bothEndsMapped;source=Manual;shares_5NFR_in_divergent_configuration_with=NA;shares_5NFR_in_tandem_with=NA;initiates_from_3NFR_of_and_opposite_strand_to=NA;initiates_from_3NFR_of_and_same_strand_to=NA
S288c_chr04	Xu_2009_ORFs	transcript	558353	560777	.	-	.	ID=ST4189;Name=YDR052C;end_confidence=bothEndsMapped;source=Manual;shares_5NFR_in_divergent_configuration_with=NA;shares_5NFR_in_tandem_with=NA;initiates_from_3NFR_of_and_opposite_strand_to=NA;initiates_from_3NFR_of_and_same_strand_to=NA
S288c_chr04	Xu_2009_ORFs	transcript	561089	562513	.	-	.	ID=ST4190;Name=YDR054C;end_confidence=bothEndsMapped;source=Manual;shares_5NFR_in_divergent_configuration_with=NA;shares_5NFR_in_tandem_with=NA;initiates_from_3NFR_of_and_opposite_strand_to=NA;initiates_from_3NFR_of_and_same_strand_to=NA
S288c_chr04	Xu_2009_CUTs	transcript	562513	562857	.	-	.	ID=ST4191;Name=CUT498;end_confidence=mapped5;source=Automatic;shares_5NFR_in_divergent_configuration_with=NA;shares_5NFR_in_tandem_with=NA;initiates_from_3NFR_of_and_opposite_strand_to=NA;initiates_from_3NFR_of_and_same_strand_to=NA
S288c_chr04	Xu_2009_ORFs	transcript	565041	565721	.	-	.	ID=ST4192;Name=YDR056C;end_confidence=bothEndsMapped;source=Manual;shares_5NFR_in_divergent_configuration_with=ST0520;shares_5NFR_in_tandem_with=NA;initiates_from_3NFR_of_and_opposite_strand_to=NA;initiates_from_3NFR_of_and_same_strand_to=NA
S288c_chr04	Xu_2009_ORFs	transcript	567601	568737	.	-	.	ID=ST4193;Name=YDR058C;end_confidence=bothEndsMapped;source=Manual;shares_5NFR_in_divergent_configuration_with=NA;shares_5NFR_in_tandem_with=NA;initiates_from_3NFR_of_and_opposite_strand_to=NA;initiates_from_3NFR_of_and_same_strand_to=NA
S288c_chr04	Xu_2009_ORFs	transcript	569153	569833	.	-	.	ID=ST4194;Name=YDR059C;end_confidence=bothEndsMapped;source=Manual;shares_5NFR_in_divergent_configuration_with=NA;shares_5NFR_in_tandem_with=NA;initiates_from_3NFR_of_and_opposite_strand_to=NA;initiates_from_3NFR_of_and_same_strand_to=NA
S288c_chr04	Xu_2009_SUTs	transcript	575098	575858	.	-	.	ID=ST4195;Name=SUT470;end_confidence=bothEndsMapped;source=Manual;shares_5NFR_in_divergent_configuration_with=ST0523;shares_5NFR_in_tandem_with=NA;initiates_from_3NFR_of_and_opposite_strand_to=NA;initiates_from_3NFR_of_and_same_strand_to=NA;sense_antisense_pair_with=NA;expr_in_YPE/YPD=-0.922817099300103;expr_in_YPGal/YPD=-0.966909654629708;expr_of_SUT_in_sense_antisense_pair_in_YPE/YPD=-0.3940328…
S288c_chr04	Xu_2009_CUTs	transcript	578425	578985	.	-	.	ID=ST4196;Name=CUT499;end_confidence=bothEndsMapped;source=Automatic;shares_5NFR_in_divergent_configuration_with=NA;shares_5NFR_in_tandem_with=NA;initiates_from_3NFR_of_and_opposite_strand_to=NA;initiates_from_3NFR_of_and_same_strand_to=NA
S288c_chr04	Xu_2009_ORFs	transcript	581801	582665	.	-	.	ID=ST4197;Name=YDR066C;end_confidence=mapped3;source=Manual;shares_5NFR_in_divergent_configuration_with=NA;shares_5NFR_in_tandem_with=NA;initiates_from_3NFR_of_and_opposite_strand_to=NA;initiates_from_3NFR_of_and_same_strand_to=NA
S288c_chr04	Xu_2009_ORFs	transcript	582665	583529	.	-	.	ID=ST4198;Name=YDR067C;end_confidence=bothEndsMapped;source=Manual;shares_5NFR_in_divergent_configuration_with=ST0527;shares_5NFR_in_tandem_with=NA;initiates_from_3NFR_of_and_opposite_strand_to=NA;initiates_from_3NFR_of_and_same_strand_to=NA
S288c_chr04	Xu_2009_ORFs	transcript	584713	587777	.	-	.	ID=ST4199;Name=YDR069C;end_confidence=bothEndsMapped;source=Manual;shares_5NFR_in_divergent_configuration_with=ST0528;shares_5NFR_in_tandem_with=NA;initiates_from_3NFR_of_and_opposite_strand_to=NA;initiates_from_3NFR_of_and_same_strand_to=NA
S288c_chr04	Xu_2009_ORFs	transcript	588041	588449	.	-	.	ID=ST4200;Name=YDR070C;end_confidence=bothEndsMapped;source=Manual;shares_5NFR_in_divergent_configuration_with=NA;shares_5NFR_in_tandem_with=NA;initiates_from_3NFR_of_and_opposite_strand_to=NA;initiates_from_3NFR_of_and_same_strand_to=NA
S288c_chr04	Xu_2009_ORFs	transcript	588817	589537	.	-	.	ID=ST4201;Name=YDR071C;end_confidence=bothEndsMapped;source=Manual;shares_5NFR_in_divergent_configuration_with=NA;shares_5NFR_in_tandem_with=NA;initiates_from_3NFR_of_and_opposite_strand_to=NA;initiates_from_3NFR_of_and_same_strand_to=ST4202
S288c_chr04	Xu_2009_ORFs	transcript	589761	591537	.	-	.	ID=ST4202;Name=YDR072C;end_confidence=bothEndsMapped;source=Manual;shares_5NFR_in_divergent_configuration_with=NA;shares_5NFR_in_tandem_with=NA;initiates_from_3NFR_of_and_opposite_strand_to=NA;initiates_from_3NFR_of_and_same_strand_to=NA
S288c_chr04	Xu_2009_SUTs	transcript	593226	593498	.	-	.	ID=ST4203;Name=SUT471;end_confidence=bothEndsMapped;source=Manual;shares_5NFR_in_divergent_configuration_with=ST0530;shares_5NFR_in_tandem_with=NA;initiates_from_3NFR_of_and_opposite_strand_to=NA;initiates_from_3NFR_of_and_same_strand_to=NA;sense_antisense_pair_with=NA;expr_in_YPE/YPD=-1.55055794592168;expr_in_YPGal/YPD=-1.25836450910485;expr_of_SUT_in_sense_antisense_pair_in_YPE/YPD=NA;expr_of_S…
S288c_chr04	Xu_2009_CUTs	transcript	598426	598882	.	-	.	ID=ST4204;Name=CUT500;end_confidence=mapped3;source=Automatic;shares_5NFR_in_divergent_configuration_with=NA;shares_5NFR_in_tandem_with=NA;initiates_from_3NFR_of_and_opposite_strand_to=NA;initiates_from_3NFR_of_and_same_strand_to=NA
S288c_chr04	Xu_2009_SUTs	transcript	598882	600282	.	-	.	ID=ST4205;Name=SUT472;end_confidence=bothEndsMapped;source=Manual;shares_5NFR_in_divergent_configuration_with=NA;shares_5NFR_in_tandem_with=NA;initiates_from_3NFR_of_and_opposite_strand_to=NA;initiates_from_3NFR_of_and_same_strand_to=NA;sense_antisense_pair_with=ST0532;expr_in_YPE/YPD=0.0863658019184705;expr_in_YPGal/YPD=-0.162368485191123;expr_of_SUT_in_sense_antisense_pair_in_YPE/YPD=-0.2580510…
S288c_chr04	Xu_2009_ORFs	transcript	602058	602938	.	-	.	ID=ST4206;Name=YDR078C;end_confidence=bothEndsMapped;source=Manual;shares_5NFR_in_divergent_configuration_with=ST0534;shares_5NFR_in_tandem_with=NA;initiates_from_3NFR_of_and_opposite_strand_to=NA;initiates_from_3NFR_of_and_same_strand_to=NA
S288c_chr04	Xu_2009_CUTs	transcript	602938	603242	.	-	.	ID=ST4207;Name=CUT501;end_confidence=mapped5;source=Automatic;shares_5NFR_in_divergent_configuration_with=NA;shares_5NFR_in_tandem_with=NA;initiates_from_3NFR_of_and_opposite_strand_to=NA;initiates_from_3NFR_of_and_same_strand_to=NA
S288c_chr04	Xu_2009_ORFs	transcript	603426	603866	.	-	.	ID=ST4208;Name=YDR079C-A;end_confidence=bothEndsMapped;source=Manual;shares_5NFR_in_divergent_configuration_with=ST0535;shares_5NFR_in_tandem_with=NA;initiates_from_3NFR_of_and_opposite_strand_to=NA;initiates_from_3NFR_of_and_same_strand_to=NA
S288c_chr04	Xu_2009_ORFs	transcript	607122	610170	.	-	.	ID=ST4209;Name=YDR081C;end_confidence=bothEndsMapped;source=Manual;shares_5NFR_in_divergent_configuration_with=ST0536;shares_5NFR_in_tandem_with=NA;initiates_from_3NFR_of_and_opposite_strand_to=NA;initiates_from_3NFR_of_and_same_strand_to=NA
S288c_chr04	Xu_2009_ORFs	transcript	613178	614075	.	-	.	ID=ST4210;Name=YDR084C;end_confidence=bothEndsMapped;source=Manual;shares_5NFR_in_divergent_configuration_with=ST0538;shares_5NFR_in_tandem_with=NA;initiates_from_3NFR_of_and_opposite_strand_to=NA;initiates_from_3NFR_of_and_same_strand_to=NA
S288c_chr04	Xu_2009_ORFs	transcript	614235	616339	.	-	.	ID=ST4211;Name=YDR085C;end_confidence=bothEndsMapped;source=Manual;shares_5NFR_in_divergent_configuration_with=NA;shares_5NFR_in_tandem_with=NA;initiates_from_3NFR_of_and_opposite_strand_to=NA;initiates_from_3NFR_of_and_same_strand_to=NA
S288c_chr04	Xu_2009_ORFs	transcript	616739	617275	.	-	.	ID=ST4212;Name=YDR086C;end_confidence=bothEndsMapped;source=Manual;shares_5NFR_in_divergent_configuration_with=NA;shares_5NFR_in_tandem_with=NA;initiates_from_3NFR_of_and_opposite_strand_to=NA;initiates_from_3NFR_of_and_same_strand_to=ST4213
S288c_chr04	Xu_2009_ORFs	transcript	617435	618339	.	-	.	ID=ST4213;Name=YDR087C;end_confidence=bothEndsMapped;source=Manual;shares_5NFR_in_divergent_configuration_with=NA;shares_5NFR_in_tandem_with=NA;initiates_from_3NFR_of_and_opposite_strand_to=NA;initiates_from_3NFR_of_and_same_strand_to=NA
S288c_chr04	Xu_2009_other	transcript	618339	619987	.	-	.	ID=ST4214;Name=YDR088C%2CtR(ACG)D;Alias=SLU7%2CtR(ACG)D;end_confidence=mapped5;source=Manual;Shares_5NFR_in_divergent_configuration_with=NA;Shares_5NFR_in_tandem_with=NA;Initiates_from_3NFR_of_and_opposite_strand_to=NA;Initiates_from_3NFR_of_and_same_strand_to=NA
S288c_chr04	Xu_2009_CUTs	transcript	620811	621067	.	-	.	ID=ST4215;Name=CUT502;end_confidence=mapped3;source=Automatic;shares_5NFR_in_divergent_configuration_with=NA;shares_5NFR_in_tandem_with=NA;initiates_from_3NFR_of_and_opposite_strand_to=NA;initiates_from_3NFR_of_and_same_strand_to=NA
S288c_chr04	Xu_2009_SUTs	transcript	621067	621651	.	-	.	ID=ST4216;Name=SUT473;end_confidence=bothEndsMapped;source=Manual;shares_5NFR_in_divergent_configuration_with=NA;shares_5NFR_in_tandem_with=NA;initiates_from_3NFR_of_and_opposite_strand_to=NA;initiates_from_3NFR_of_and_same_strand_to=NA;sense_antisense_pair_with=NA;expr_in_YPE/YPD=NA;expr_in_YPGal/YPD=NA;expr_of_SUT_in_sense_antisense_pair_in_YPE/YPD=NA;expr_of_SUT_in_sense_antisense_pair_in_YPGa…
S288c_chr04	Xu_2009_ORFs	transcript	624739	626115	.	-	.	ID=ST4217;Name=YDR090C;end_confidence=bothEndsMapped;source=Manual;shares_5NFR_in_divergent_configuration_with=NA;shares_5NFR_in_tandem_with=NA;initiates_from_3NFR_of_and_opposite_strand_to=NA;initiates_from_3NFR_of_and_same_strand_to=NA
S288c_chr04	Xu_2009_ORFs	transcript	626371	628603	.	-	.	ID=ST4218;Name=YDR091C;end_confidence=bothEndsMapped;source=Manual;shares_5NFR_in_divergent_configuration_with=NA;shares_5NFR_in_tandem_with=NA;initiates_from_3NFR_of_and_opposite_strand_to=NA;initiates_from_3NFR_of_and_same_strand_to=NA
S288c_chr04	Xu_2009_CUTs	transcript	629443	630691	.	-	.	ID=ST4219;Name=CUT503;end_confidence=bothEndsMapped;source=Automatic;shares_5NFR_in_divergent_configuration_with=NA;shares_5NFR_in_tandem_with=NA;initiates_from_3NFR_of_and_opposite_strand_to=NA;initiates_from_3NFR_of_and_same_strand_to=NA
S288c_chr04	Xu_2009_ORFs	transcript	640171	643915	.	-	.	ID=ST4220;Name=YDR097C;end_confidence=bothEndsMapped;source=Manual;shares_5NFR_in_divergent_configuration_with=NA;shares_5NFR_in_tandem_with=NA;initiates_from_3NFR_of_and_opposite_strand_to=NA;initiates_from_3NFR_of_and_same_strand_to=ST4221
S288c_chr04	Xu_2009_ORFs	transcript	644147	644987	.	-	.	ID=ST4221;Name=YDR098C;end_confidence=bothEndsMapped;source=Manual;shares_5NFR_in_divergent_configuration_with=NA;shares_5NFR_in_tandem_with=NA;initiates_from_3NFR_of_and_opposite_strand_to=NA;initiates_from_3NFR_of_and_same_strand_to=NA
S288c_chr04	Xu_2009_other	transcript	651939	653123	.	-	.	ID=ST4222;Name=YDRCdelta9;Alias=YDRCdelta9;end_confidence=bothEndsMapped;source=Manual;Shares_5NFR_in_divergent_configuration_with=NA;Shares_5NFR_in_tandem_with=NA;Initiates_from_3NFR_of_and_opposite_strand_to=NA;Initiates_from_3NFR_of_and_same_strand_to=NA
S288c_chr04	Xu_2009_ORFs	transcript	655603	657515	.	-	.	ID=ST4223;Name=YDR101C;end_confidence=bothEndsMapped;source=Manual;shares_5NFR_in_divergent_configuration_with=ST0545;shares_5NFR_in_tandem_with=NA;initiates_from_3NFR_of_and_opposite_strand_to=NA;initiates_from_3NFR_of_and_same_strand_to=NA
S288c_chr04	Xu_2009_ORFs	transcript	661083	664971	.	-	.	ID=ST4224;Name=YDR104C;end_confidence=bothEndsMapped;source=Manual;shares_5NFR_in_divergent_configuration_with=NA;shares_5NFR_in_tandem_with=NA;initiates_from_3NFR_of_and_opposite_strand_to=NA;initiates_from_3NFR_of_and_same_strand_to=NA
S288c_chr04	Xu_2009_ORFs	transcript	665267	666835	.	-	.	ID=ST4225;Name=YDR105C;end_confidence=bothEndsMapped;source=Manual;shares_5NFR_in_divergent_configuration_with=NA;shares_5NFR_in_tandem_with=NA;initiates_from_3NFR_of_and_opposite_strand_to=NA;initiates_from_3NFR_of_and_same_strand_to=NA
S288c_chr04	Xu_2009_ORFs	transcript	668819	671043	.	-	.	ID=ST4226;Name=YDR107C;end_confidence=bothEndsMapped;source=Manual;shares_5NFR_in_divergent_configuration_with=ST0546;shares_5NFR_in_tandem_with=NA;initiates_from_3NFR_of_and_opposite_strand_to=NA;initiates_from_3NFR_of_and_same_strand_to=NA
S288c_chr04	Xu_2009_ORFs	transcript	673523	675859	.	-	.	ID=ST4227;Name=YDR109C;end_confidence=bothEndsMapped;source=Manual;shares_5NFR_in_divergent_configuration_with=ST0547;shares_5NFR_in_tandem_with=NA;initiates_from_3NFR_of_and_opposite_strand_to=NA;initiates_from_3NFR_of_and_same_strand_to=NA
S288c_chr04	Xu_2009_ORFs	transcript	677987	680003	.	-	.	ID=ST4228;Name=YDR111C;end_confidence=bothEndsMapped;source=Manual;shares_5NFR_in_divergent_configuration_with=NA;shares_5NFR_in_tandem_with=NA;initiates_from_3NFR_of_and_opposite_strand_to=NA;initiates_from_3NFR_of_and_same_strand_to=NA
S288c_chr04	Xu_2009_ORFs	transcript	680475	681731	.	-	.	ID=ST4229;Name=YDR113C;end_confidence=bothEndsMapped;source=Manual;shares_5NFR_in_divergent_configuration_with=NA;shares_5NFR_in_tandem_with=NA;initiates_from_3NFR_of_and_opposite_strand_to=NA;initiates_from_3NFR_of_and_same_strand_to=NA
S288c_chr04	Xu_2009_ORFs	transcript	682627	683627	.	-	.	ID=ST4230;Name=YDR116C;end_confidence=bothEndsMapped;source=Manual;shares_5NFR_in_divergent_configuration_with=NA;shares_5NFR_in_tandem_with=NA;initiates_from_3NFR_of_and_opposite_strand_to=NA;initiates_from_3NFR_of_and_same_strand_to=NA
S288c_chr04	Xu_2009_ORFs	transcript	683899	685691	.	-	.	ID=ST4231;Name=YDR117C;end_confidence=bothEndsMapped;source=Manual;shares_5NFR_in_divergent_configuration_with=ST0550;shares_5NFR_in_tandem_with=NA;initiates_from_3NFR_of_and_opposite_strand_to=NA;initiates_from_3NFR_of_and_same_strand_to=NA
S288c_chr04	Xu_2009_CUTs	transcript	687251	687859	.	-	.	ID=ST4232;Name=CUT504;end_confidence=bothEndsMapped;source=Automatic;shares_5NFR_in_divergent_configuration_with=ST0551;shares_5NFR_in_tandem_with=NA;initiates_from_3NFR_of_and_opposite_strand_to=NA;initiates_from_3NFR_of_and_same_strand_to=NA
S288c_chr04	Xu_2009_CUTs	transcript	690227	690483	.	-	.	ID=ST4233;Name=CUT505;end_confidence=bothEndsMapped;source=Automatic;shares_5NFR_in_divergent_configuration_with=NA;shares_5NFR_in_tandem_with=NA;initiates_from_3NFR_of_and_opposite_strand_to=NA;initiates_from_3NFR_of_and_same_strand_to=NA
S288c_chr04	Xu_2009_ORFs	transcript	691363	693243	.	-	.	ID=ST4234;Name=YDR120C;end_confidence=bothEndsMapped;source=Manual;shares_5NFR_in_divergent_configuration_with=ST0553;shares_5NFR_in_tandem_with=NA;initiates_from_3NFR_of_and_opposite_strand_to=NA;initiates_from_3NFR_of_and_same_strand_to=NA
S288c_chr04	Xu_2009_ORFs	transcript	698019	699555	.	-	.	ID=ST4235;Name=YDR123C;end_confidence=bothEndsMapped;source=Manual;shares_5NFR_in_divergent_configuration_with=ST0555;shares_5NFR_in_tandem_with=NA;initiates_from_3NFR_of_and_opposite_strand_to=NA;initiates_from_3NFR_of_and_same_strand_to=NA
S288c_chr04	Xu_2009_ORFs	transcript	700259	702739	.	-	.	ID=ST4236;Name=YDR125C;end_confidence=bothEndsMapped;source=Manual;shares_5NFR_in_divergent_configuration_with=NA;shares_5NFR_in_tandem_with=NA;initiates_from_3NFR_of_and_opposite_strand_to=NA;initiates_from_3NFR_of_and_same_strand_to=NA
S288c_chr04	Xu_2009_CUTs	transcript	703363	703835	.	-	.	ID=ST4237;Name=CUT506;end_confidence=mapped3;source=Automatic;shares_5NFR_in_divergent_configuration_with=NA;shares_5NFR_in_tandem_with=NA;initiates_from_3NFR_of_and_opposite_strand_to=NA;initiates_from_3NFR_of_and_same_strand_to=NA
S288c_chr04	Xu_2009_CUTs	transcript	703835	704187	.	-	.	ID=ST4238;Name=CUT507;end_confidence=bothEndsMapped;source=Automatic;shares_5NFR_in_divergent_configuration_with=NA;shares_5NFR_in_tandem_with=NA;initiates_from_3NFR_of_and_opposite_strand_to=ST0556;initiates_from_3NFR_of_and_same_strand_to=NA
S288c_chr04	Xu_2009_ORFs	transcript	713203	715403	.	-	.	ID=ST4239;Name=YDR129C;end_confidence=bothEndsMapped;source=Manual;shares_5NFR_in_divergent_configuration_with=ST0559;shares_5NFR_in_tandem_with=NA;initiates_from_3NFR_of_and_opposite_strand_to=NA;initiates_from_3NFR_of_and_same_strand_to=NA
S288c_chr04	Xu_2009_ORFs	transcript	715459	716643	.	-	.	ID=ST4240;Name=YDR130C;end_confidence=bothEndsMapped;source=Manual;shares_5NFR_in_divergent_configuration_with=NA;shares_5NFR_in_tandem_with=NA;initiates_from_3NFR_of_and_opposite_strand_to=NA;initiates_from_3NFR_of_and_same_strand_to=ST4241
S288c_chr04	Xu_2009_ORFs	transcript	716771	718555	.	-	.	ID=ST4241;Name=YDR131C;end_confidence=bothEndsMapped;source=Manual;shares_5NFR_in_divergent_configuration_with=NA;shares_5NFR_in_tandem_with=NA;initiates_from_3NFR_of_and_opposite_strand_to=NA;initiates_from_3NFR_of_and_same_strand_to=NA
S288c_chr04	Xu_2009_ORFs	transcript	718835	720419	.	-	.	ID=ST4242;Name=YDR132C;end_confidence=bothEndsMapped;source=Manual;shares_5NFR_in_divergent_configuration_with=NA;shares_5NFR_in_tandem_with=NA;initiates_from_3NFR_of_and_opposite_strand_to=NA;initiates_from_3NFR_of_and_same_strand_to=NA
S288c_chr04	Xu_2009_other	transcript	720771	721571	.	-	.	ID=ST4243;Name=YDR133C%2CYDR134C;Alias=YDR133C%2CYDR134C;end_confidence=bothEndsMapped;source=Manual;Shares_5NFR_in_divergent_configuration_with=NA;Shares_5NFR_in_tandem_with=NA;Initiates_from_3NFR_of_and_opposite_strand_to=NA;Initiates_from_3NFR_of_and_same_strand_to=NA
S288c_chr04	Xu_2009_ORFs	transcript	722915	727619	.	-	.	ID=ST4244;Name=YDR135C;end_confidence=bothEndsMapped;source=Manual;shares_5NFR_in_divergent_configuration_with=NA;shares_5NFR_in_tandem_with=NA;initiates_from_3NFR_of_and_opposite_strand_to=NA;initiates_from_3NFR_of_and_same_strand_to=NA
S288c_chr04	Xu_2009_ORFs	transcript	733451	733971	.	-	.	ID=ST4245;Name=YDR139C;end_confidence=bothEndsMapped;source=Manual;shares_5NFR_in_divergent_configuration_with=ST0565;shares_5NFR_in_tandem_with=NA;initiates_from_3NFR_of_and_opposite_strand_to=NA;initiates_from_3NFR_of_and_same_strand_to=NA
S288c_chr04	Xu_2009_ORFs	transcript	734723	740043	.	-	.	ID=ST4246;Name=YDR141C;end_confidence=bothEndsMapped;source=Manual;shares_5NFR_in_divergent_configuration_with=NA;shares_5NFR_in_tandem_with=NA;initiates_from_3NFR_of_and_opposite_strand_to=NA;initiates_from_3NFR_of_and_same_strand_to=NA
S288c_chr04	Xu_2009_ORFs	transcript	740467	741779	.	-	.	ID=ST4247;Name=YDR142C;end_confidence=bothEndsMapped;source=Manual;shares_5NFR_in_divergent_configuration_with=NA;shares_5NFR_in_tandem_with=NA;initiates_from_3NFR_of_and_opposite_strand_to=NA;initiates_from_3NFR_of_and_same_strand_to=NA
S288c_chr04	Xu_2009_ORFs	transcript	742043	744035	.	-	.	ID=ST4248;Name=YDR143C;end_confidence=bothEndsMapped;source=Manual;shares_5NFR_in_divergent_configuration_with=NA;shares_5NFR_in_tandem_with=NA;initiates_from_3NFR_of_and_opposite_strand_to=NA;initiates_from_3NFR_of_and_same_strand_to=NA
S288c_chr04	Xu_2009_ORFs	transcript	744227	746243	.	-	.	ID=ST4249;Name=YDR144C;end_confidence=bothEndsMapped;source=Manual;shares_5NFR_in_divergent_configuration_with=NA;shares_5NFR_in_tandem_with=NA;initiates_from_3NFR_of_and_opposite_strand_to=NA;initiates_from_3NFR_of_and_same_strand_to=NA
S288c_chr04	Xu_2009_ORFs	transcript	748587	750915	.	-	.	ID=ST4250;Name=YDR146C;end_confidence=bothEndsMapped;source=Manual;shares_5NFR_in_divergent_configuration_with=NA;shares_5NFR_in_tandem_with=NA;initiates_from_3NFR_of_and_opposite_strand_to=NA;initiates_from_3NFR_of_and_same_strand_to=NA
S288c_chr04	Xu_2009_CUTs	transcript	750915	751347	.	-	.	ID=ST4251;Name=CUT508;end_confidence=mapped5;source=Automatic;shares_5NFR_in_divergent_configuration_with=NA;shares_5NFR_in_tandem_with=NA;initiates_from_3NFR_of_and_opposite_strand_to=NA;initiates_from_3NFR_of_and_same_strand_to=NA
S288c_chr04	Xu_2009_ORFs	transcript	753515	755323	.	-	.	ID=ST4252;Name=YDR148C;end_confidence=bothEndsMapped;source=Manual;shares_5NFR_in_divergent_configuration_with=NA;shares_5NFR_in_tandem_with=NA;initiates_from_3NFR_of_and_opposite_strand_to=NA;initiates_from_3NFR_of_and_same_strand_to=NA
S288c_chr04	Xu_2009_ORFs	transcript	763963	765331	.	-	.	ID=ST4253;Name=YDR151C;end_confidence=bothEndsMapped;source=Manual;shares_5NFR_in_divergent_configuration_with=ST0569;shares_5NFR_in_tandem_with=NA;initiates_from_3NFR_of_and_opposite_strand_to=NA;initiates_from_3NFR_of_and_same_strand_to=NA
S288c_chr04	Xu_2009_ORFs	transcript	766699	768107	.	-	.	ID=ST4254;Name=YDR153C;end_confidence=bothEndsMapped;source=Manual;shares_5NFR_in_divergent_configuration_with=NA;shares_5NFR_in_tandem_with=NA;initiates_from_3NFR_of_and_opposite_strand_to=NA;initiates_from_3NFR_of_and_same_strand_to=NA
S288c_chr04	Xu_2009_CUTs	transcript	768107	768371	.	-	.	ID=ST4255;Name=CUT509;end_confidence=mapped5;source=Automatic;shares_5NFR_in_divergent_configuration_with=NA;shares_5NFR_in_tandem_with=NA;initiates_from_3NFR_of_and_opposite_strand_to=NA;initiates_from_3NFR_of_and_same_strand_to=NA
S288c_chr04	Xu_2009_ORFs	transcript	768403	769067	.	-	.	ID=ST4256;Name=YDR154C%2CYDR155C;end_confidence=bothEndsMapped;source=Manual;shares_5NFR_in_divergent_configuration_with=NA;shares_5NFR_in_tandem_with=NA;initiates_from_3NFR_of_and_opposite_strand_to=NA;initiates_from_3NFR_of_and_same_strand_to=NA
S288c_chr04	Xu_2009_CUTs	transcript	769699	770203	.	-	.	ID=ST4257;Name=CUT510;end_confidence=bothEndsMapped;source=Automatic;shares_5NFR_in_divergent_configuration_with=NA;shares_5NFR_in_tandem_with=NA;initiates_from_3NFR_of_and_opposite_strand_to=NA;initiates_from_3NFR_of_and_same_strand_to=NA
S288c_chr04	Xu_2009_ORFs	transcript	780307	781235	.	-	.	ID=ST4258;Name=YDR162C;end_confidence=bothEndsMapped;source=Manual;shares_5NFR_in_divergent_configuration_with=ST0575;shares_5NFR_in_tandem_with=ST4259;initiates_from_3NFR_of_and_opposite_strand_to=NA;initiates_from_3NFR_of_and_same_strand_to=NA
S288c_chr04	Xu_2009_CUTs	transcript	781235	781355	.	-	.	ID=ST4259;Name=CUT511;end_confidence=mapped5;source=Automatic;shares_5NFR_in_divergent_configuration_with=ST0575;shares_5NFR_in_tandem_with=ST4258;initiates_from_3NFR_of_and_opposite_strand_to=NA;initiates_from_3NFR_of_and_same_strand_to=NA
S288c_chr04	Xu_2009_ORFs	transcript	781883	784267	.	-	.	ID=ST4260;Name=YDR164C;end_confidence=bothEndsMapped;source=Manual;shares_5NFR_in_divergent_configuration_with=NA;shares_5NFR_in_tandem_with=NA;initiates_from_3NFR_of_and_opposite_strand_to=NA;initiates_from_3NFR_of_and_same_strand_to=NA
S288c_chr04	Xu_2009_CUTs	transcript	784267	784435	.	-	.	ID=ST4261;Name=CUT512;end_confidence=mappedNone;source=Automatic;shares_5NFR_in_divergent_configuration_with=NA;shares_5NFR_in_tandem_with=NA;initiates_from_3NFR_of_and_opposite_strand_to=NA;initiates_from_3NFR_of_and_same_strand_to=NA
S288c_chr04	Xu_2009_CUTs	transcript	784435	784643	.	-	.	ID=ST4262;Name=CUT513;end_confidence=bothEndsMapped;source=Automatic;shares_5NFR_in_divergent_configuration_with=ST0576;shares_5NFR_in_tandem_with=NA;initiates_from_3NFR_of_and_opposite_strand_to=NA;initiates_from_3NFR_of_and_same_strand_to=NA
S288c_chr04	Xu_2009_ORFs	transcript	786291	789283	.	-	.	ID=ST4263;Name=YDR166C;end_confidence=bothEndsMapped;source=Manual;shares_5NFR_in_divergent_configuration_with=ST0577;shares_5NFR_in_tandem_with=NA;initiates_from_3NFR_of_and_opposite_strand_to=NA;initiates_from_3NFR_of_and_same_strand_to=NA
S288c_chr04	Xu_2009_ORFs	transcript	792043	794259	.	-	.	ID=ST4264;Name=YDR169C;end_confidence=bothEndsMapped;source=Manual;shares_5NFR_in_divergent_configuration_with=ST0580;shares_5NFR_in_tandem_with=NA;initiates_from_3NFR_of_and_opposite_strand_to=NA;initiates_from_3NFR_of_and_same_strand_to=NA
S288c_chr04	Xu_2009_ORFs	transcript	796075	802435	.	-	.	ID=ST4265;Name=YDR170C;end_confidence=bothEndsMapped;source=Manual;shares_5NFR_in_divergent_configuration_with=NA;shares_5NFR_in_tandem_with=NA;initiates_from_3NFR_of_and_opposite_strand_to=NA;initiates_from_3NFR_of_and_same_strand_to=NA
S288c_chr04	Xu_2009_ORFs	transcript	810507	811675	.	-	.	ID=ST4266;Name=YDR173C;end_confidence=bothEndsMapped;source=Manual;shares_5NFR_in_divergent_configuration_with=NA;shares_5NFR_in_tandem_with=NA;initiates_from_3NFR_of_and_opposite_strand_to=NA;initiates_from_3NFR_of_and_same_strand_to=NA
S288c_chr04	Xu_2009_ORFs	transcript	813019	814203	.	-	.	ID=ST4267;Name=YDR175C;end_confidence=bothEndsMapped;source=Manual;shares_5NFR_in_divergent_configuration_with=ST0585;shares_5NFR_in_tandem_with=NA;initiates_from_3NFR_of_and_opposite_strand_to=NA;initiates_from_3NFR_of_and_same_strand_to=NA
S288c_chr04	Xu_2009_ORFs	transcript	818595	819227	.	-	.	ID=ST4268;Name=YDR179C;end_confidence=bothEndsMapped;source=Manual;shares_5NFR_in_divergent_configuration_with=ST0588;shares_5NFR_in_tandem_with=NA;initiates_from_3NFR_of_and_opposite_strand_to=NA;initiates_from_3NFR_of_and_same_strand_to=NA
S288c_chr04	Xu_2009_ORFs	transcript	825956	827404	.	-	.	ID=ST4269;Name=YDR181C;end_confidence=bothEndsMapped;source=Manual;shares_5NFR_in_divergent_configuration_with=ST0590;shares_5NFR_in_tandem_with=NA;initiates_from_3NFR_of_and_opposite_strand_to=NA;initiates_from_3NFR_of_and_same_strand_to=NA
S288c_chr04	Xu_2009_ORFs	transcript	830420	831564	.	-	.	ID=ST4270;Name=YDR183C-A%2CYDR184C;end_confidence=bothEndsMapped;source=Manual;shares_5NFR_in_divergent_configuration_with=ST0592;shares_5NFR_in_tandem_with=ST4271;initiates_from_3NFR_of_and_opposite_strand_to=NA;initiates_from_3NFR_of_and_same_strand_to=NA
S288c_chr04	Xu_2009_CUTs	transcript	831564	831756	.	-	.	ID=ST4271;Name=CUT514;end_confidence=mapped5;source=Automatic;shares_5NFR_in_divergent_configuration_with=ST0592;shares_5NFR_in_tandem_with=ST4270;initiates_from_3NFR_of_and_opposite_strand_to=NA;initiates_from_3NFR_of_and_same_strand_to=NA
S288c_chr04	Xu_2009_ORFs	transcript	831924	832580	.	-	.	ID=ST4272;Name=YDR185C;end_confidence=bothEndsMapped;source=Manual;shares_5NFR_in_divergent_configuration_with=NA;shares_5NFR_in_tandem_with=NA;initiates_from_3NFR_of_and_opposite_strand_to=NA;initiates_from_3NFR_of_and_same_strand_to=NA
S288c_chr04	Xu_2009_ORFs	transcript	832748	835588	.	-	.	ID=ST4273;Name=YDR186C;end_confidence=bothEndsMapped;source=Manual;shares_5NFR_in_divergent_configuration_with=NA;shares_5NFR_in_tandem_with=NA;initiates_from_3NFR_of_and_opposite_strand_to=NA;initiates_from_3NFR_of_and_same_strand_to=NA
S288c_chr04	Xu_2009_ORFs	transcript	840476	842060	.	-	.	ID=ST4274;Name=YDR190C;end_confidence=bothEndsMapped;source=Manual;shares_5NFR_in_divergent_configuration_with=ST0595;shares_5NFR_in_tandem_with=NA;initiates_from_3NFR_of_and_opposite_strand_to=NA;initiates_from_3NFR_of_and_same_strand_to=NA
S288c_chr04	Xu_2009_ORFs	transcript	843596	844932	.	-	.	ID=ST4275;Name=YDR192C;end_confidence=bothEndsMapped;source=Manual;shares_5NFR_in_divergent_configuration_with=NA;shares_5NFR_in_tandem_with=NA;initiates_from_3NFR_of_and_opposite_strand_to=NA;initiates_from_3NFR_of_and_same_strand_to=NA
S288c_chr04	Xu_2009_ORFs	transcript	845876	847980	.	-	.	ID=ST4276;Name=YDR194C;end_confidence=bothEndsMapped;source=Manual;shares_5NFR_in_divergent_configuration_with=NA;shares_5NFR_in_tandem_with=NA;initiates_from_3NFR_of_and_opposite_strand_to=NA;initiates_from_3NFR_of_and_same_strand_to=NA
S288c_chr04	Xu_2009_ORFs	transcript	850276	851044	.	-	.	ID=ST4277;Name=YDR196C;end_confidence=bothEndsMapped;source=Manual;shares_5NFR_in_divergent_configuration_with=ST0597;shares_5NFR_in_tandem_with=NA;initiates_from_3NFR_of_and_opposite_strand_to=NA;initiates_from_3NFR_of_and_same_strand_to=NA
S288c_chr04	Xu_2009_ORFs	transcript	852444	854012	.	-	.	ID=ST4278;Name=YDR198C;end_confidence=bothEndsMapped;source=Manual;shares_5NFR_in_divergent_configuration_with=NA;shares_5NFR_in_tandem_with=NA;initiates_from_3NFR_of_and_opposite_strand_to=NA;initiates_from_3NFR_of_and_same_strand_to=NA
S288c_chr04	Xu_2009_ORFs	transcript	854196	856172	.	-	.	ID=ST4279;Name=YDR200C;end_confidence=bothEndsMapped;source=Manual;shares_5NFR_in_divergent_configuration_with=ST0598;shares_5NFR_in_tandem_with=NA;initiates_from_3NFR_of_and_opposite_strand_to=NA;initiates_from_3NFR_of_and_same_strand_to=NA
S288c_chr04	Xu_2009_ORFs	transcript	856900	857988	.	-	.	ID=ST4280;Name=YDR202C;end_confidence=bothEndsMapped;source=Manual;shares_5NFR_in_divergent_configuration_with=ST0599;shares_5NFR_in_tandem_with=NA;initiates_from_3NFR_of_and_opposite_strand_to=NA;initiates_from_3NFR_of_and_same_strand_to=NA
S288c_chr04	Xu_2009_ORFs	transcript	864924	867724	.	-	.	ID=ST4281;Name=YDR207C;end_confidence=bothEndsMapped;source=Manual;shares_5NFR_in_divergent_configuration_with=NA;shares_5NFR_in_tandem_with=NA;initiates_from_3NFR_of_and_opposite_strand_to=NA;initiates_from_3NFR_of_and_same_strand_to=NA
S288c_chr04	Xu_2009_CUTs	transcript	892028	892444	.	-	.	ID=ST4282;Name=CUT515;end_confidence=bothEndsMapped;source=Automatic;shares_5NFR_in_divergent_configuration_with=NA;shares_5NFR_in_tandem_with=NA;initiates_from_3NFR_of_and_opposite_strand_to=NA;initiates_from_3NFR_of_and_same_strand_to=NA
S288c_chr04	Xu_2009_ORFs	transcript	899509	903541	.	-	.	ID=ST4283;Name=YDR217C;end_confidence=bothEndsMapped;source=Manual;shares_5NFR_in_divergent_configuration_with=NA;shares_5NFR_in_tandem_with=NA;initiates_from_3NFR_of_and_opposite_strand_to=NA;initiates_from_3NFR_of_and_same_strand_to=NA
S288c_chr04	Xu_2009_other	transcript	905333	907085	.	-	.	ID=ST4284;Name=YDR219C%2CYDR220C;Alias=MFB1%2CYDR220C;end_confidence=bothEndsMapped;source=Manual;Shares_5NFR_in_divergent_configuration_with=ST0609;Shares_5NFR_in_tandem_with=NA;Initiates_from_3NFR_of_and_opposite_strand_to=NA;Initiates_from_3NFR_of_and_same_strand_to=NA
S288c_chr04	Xu_2009_SUTs	transcript	908501	909413	.	-	.	ID=ST4285;Name=SUT474;end_confidence=bothEndsMapped;source=Manual;shares_5NFR_in_divergent_configuration_with=NA;shares_5NFR_in_tandem_with=NA;initiates_from_3NFR_of_and_opposite_strand_to=ST0609;initiates_from_3NFR_of_and_same_strand_to=NA;sense_antisense_pair_with=NA;expr_in_YPE/YPD=-0.567042117760176;expr_in_YPGal/YPD=-0.777481580790752;expr_of_SUT_in_sense_antisense_pair_in_YPE/YPD=-0.8273720…
S288c_chr04	Xu_2009_SUTs	transcript	910093	913773	.	-	.	ID=ST4286;Name=SUT475;end_confidence=bothEndsMapped;source=Manual;shares_5NFR_in_divergent_configuration_with=NA;shares_5NFR_in_tandem_with=NA;initiates_from_3NFR_of_and_opposite_strand_to=NA;initiates_from_3NFR_of_and_same_strand_to=NA;sense_antisense_pair_with=ST0610,ST0611;expr_in_YPE/YPD=-0.691356164527417;expr_in_YPGal/YPD=-0.24746339026872;expr_of_SUT_in_sense_antisense_pair_in_YPE/YPD=-2.1…
S288c_chr04	Xu_2009_ORFs	transcript	914205	914837	.	-	.	ID=ST4287;Name=YDR224C;end_confidence=bothEndsMapped;source=Manual;shares_5NFR_in_divergent_configuration_with=NA;shares_5NFR_in_tandem_with=NA;initiates_from_3NFR_of_and_opposite_strand_to=NA;initiates_from_3NFR_of_and_same_strand_to=NA
S288c_chr04	Xu_2009_SUTs	transcript	916061	916341	.	-	.	ID=ST4288;Name=SUT476;end_confidence=bothEndsMapped;source=Manual;shares_5NFR_in_divergent_configuration_with=NA;shares_5NFR_in_tandem_with=NA;initiates_from_3NFR_of_and_opposite_strand_to=NA;initiates_from_3NFR_of_and_same_strand_to=NA;sense_antisense_pair_with=ST0613;expr_in_YPE/YPD=-0.68463827697468;expr_in_YPGal/YPD=0.0533133844777107;expr_of_SUT_in_sense_antisense_pair_in_YPE/YPD=0.235545539…
S288c_chr04	Xu_2009_ORFs	transcript	921925	923901	.	-	.	ID=ST4289;Name=YDR228C;end_confidence=bothEndsMapped;source=Manual;shares_5NFR_in_divergent_configuration_with=NA;shares_5NFR_in_tandem_with=NA;initiates_from_3NFR_of_and_opposite_strand_to=NA;initiates_from_3NFR_of_and_same_strand_to=NA
S288c_chr04	Xu_2009_SUTs	transcript	924285	924541	.	-	.	ID=ST4290;Name=SUT477;end_confidence=bothEndsMapped;source=Manual;shares_5NFR_in_divergent_configuration_with=ST0616;shares_5NFR_in_tandem_with=NA;initiates_from_3NFR_of_and_opposite_strand_to=NA;initiates_from_3NFR_of_and_same_strand_to=NA;sense_antisense_pair_with=NA;expr_in_YPE/YPD=-0.0827612265497475;expr_in_YPGal/YPD=0.151392634724586;expr_of_SUT_in_sense_antisense_pair_in_YPE/YPD=NA;expr_of…
S288c_chr04	Xu_2009_ORFs	transcript	926237	926949	.	-	.	ID=ST4291;Name=YDR231C;end_confidence=bothEndsMapped;source=Manual;shares_5NFR_in_divergent_configuration_with=NA;shares_5NFR_in_tandem_with=NA;initiates_from_3NFR_of_and_opposite_strand_to=NA;initiates_from_3NFR_of_and_same_strand_to=NA
S288c_chr04	Xu_2009_SUTs	transcript	927525	927645	.	-	.	ID=ST4292;Name=SUT478;end_confidence=bothEndsMapped;source=Manual;shares_5NFR_in_divergent_configuration_with=NA;shares_5NFR_in_tandem_with=NA;initiates_from_3NFR_of_and_opposite_strand_to=NA;initiates_from_3NFR_of_and_same_strand_to=NA;sense_antisense_pair_with=ST0617;expr_in_YPE/YPD=0.58501823156686;expr_in_YPGal/YPD=-0.11289983245971;expr_of_SUT_in_sense_antisense_pair_in_YPE/YPD=-0.0094427234…
S288c_chr04	Xu_2009_ORFs	transcript	929349	930421	.	-	.	ID=ST4293;Name=YDR233C;end_confidence=bothEndsMapped;source=Manual;shares_5NFR_in_divergent_configuration_with=NA;shares_5NFR_in_tandem_with=NA;initiates_from_3NFR_of_and_opposite_strand_to=NA;initiates_from_3NFR_of_and_same_strand_to=NA
S288c_chr04	Xu_2009_ORFs	transcript	935205	935925	.	-	.	ID=ST4294;Name=YDR236C;end_confidence=bothEndsMapped;source=Manual;shares_5NFR_in_divergent_configuration_with=NA;shares_5NFR_in_tandem_with=NA;initiates_from_3NFR_of_and_opposite_strand_to=NA;initiates_from_3NFR_of_and_same_strand_to=NA
S288c_chr04	Xu_2009_ORFs	transcript	937645	940861	.	-	.	ID=ST4295;Name=YDR238C;end_confidence=bothEndsMapped;source=Manual;shares_5NFR_in_divergent_configuration_with=NA;shares_5NFR_in_tandem_with=NA;initiates_from_3NFR_of_and_opposite_strand_to=NA;initiates_from_3NFR_of_and_same_strand_to=ST4296
S288c_chr04	Xu_2009_ORFs	transcript	940981	943469	.	-	.	ID=ST4296;Name=YDR239C;end_confidence=bothEndsMapped;source=Manual;shares_5NFR_in_divergent_configuration_with=NA;shares_5NFR_in_tandem_with=NA;initiates_from_3NFR_of_and_opposite_strand_to=NA;initiates_from_3NFR_of_and_same_strand_to=NA
S288c_chr04	Xu_2009_ORFs	transcript	943661	945189	.	-	.	ID=ST4297;Name=YDR240C;end_confidence=bothEndsMapped;source=Manual;shares_5NFR_in_divergent_configuration_with=NA;shares_5NFR_in_tandem_with=NA;initiates_from_3NFR_of_and_opposite_strand_to=NA;initiates_from_3NFR_of_and_same_strand_to=NA
S288c_chr04	Xu_2009_ORFs	transcript	946853	950333	.	-	.	ID=ST4298;Name=YDR243C;end_confidence=bothEndsMapped;source=Manual;shares_5NFR_in_divergent_configuration_with=ST0622;shares_5NFR_in_tandem_with=NA;initiates_from_3NFR_of_and_opposite_strand_to=NA;initiates_from_3NFR_of_and_same_strand_to=NA
S288c_chr04	Xu_2009_ORFs	transcript	957525	958437	.	-	.	ID=ST4299;Name=YDR248C;end_confidence=bothEndsMapped;source=Manual;shares_5NFR_in_divergent_configuration_with=NA;shares_5NFR_in_tandem_with=NA;initiates_from_3NFR_of_and_opposite_strand_to=NA;initiates_from_3NFR_of_and_same_strand_to=NA
S288c_chr04	Xu_2009_other	transcript	958565	960125	.	-	.	ID=ST4300;Name=YDR249C%2CYDR250C;Alias=YDR249C%2CYDR250C;end_confidence=bothEndsMapped;source=Manual;Shares_5NFR_in_divergent_configuration_with=ST0627;Shares_5NFR_in_tandem_with=NA;Initiates_from_3NFR_of_and_opposite_strand_to=NA;Initiates_from_3NFR_of_and_same_strand_to=NA
S288c_chr04	Xu_2009_ORFs	transcript	964021	964805	.	-	.	ID=ST4301;Name=YDR253C;end_confidence=bothEndsMapped;source=Manual;shares_5NFR_in_divergent_configuration_with=ST0630;shares_5NFR_in_tandem_with=NA;initiates_from_3NFR_of_and_opposite_strand_to=NA;initiates_from_3NFR_of_and_same_strand_to=NA
S288c_chr04	Xu_2009_ORFs	transcript	966341	967869	.	-	.	ID=ST4302;Name=YDR255C;end_confidence=bothEndsMapped;source=Manual;shares_5NFR_in_divergent_configuration_with=ST0631;shares_5NFR_in_tandem_with=NA;initiates_from_3NFR_of_and_opposite_strand_to=NA;initiates_from_3NFR_of_and_same_strand_to=NA
S288c_chr04	Xu_2009_ORFs	transcript	967989	969677	.	-	.	ID=ST4303;Name=YDR256C;end_confidence=bothEndsMapped;source=Manual;shares_5NFR_in_divergent_configuration_with=NA;shares_5NFR_in_tandem_with=NA;initiates_from_3NFR_of_and_opposite_strand_to=NA;initiates_from_3NFR_of_and_same_strand_to=NA
S288c_chr04	Xu_2009_ORFs	transcript	969749	971493	.	-	.	ID=ST4304;Name=YDR257C;end_confidence=bothEndsMapped;source=Manual;shares_5NFR_in_divergent_configuration_with=NA;shares_5NFR_in_tandem_with=NA;initiates_from_3NFR_of_and_opposite_strand_to=NA;initiates_from_3NFR_of_and_same_strand_to=NA
S288c_chr04	Xu_2009_ORFs	transcript	971773	974309	.	-	.	ID=ST4305;Name=YDR258C;end_confidence=bothEndsMapped;source=Manual;shares_5NFR_in_divergent_configuration_with=ST0632;shares_5NFR_in_tandem_with=NA;initiates_from_3NFR_of_and_opposite_strand_to=NA;initiates_from_3NFR_of_and_same_strand_to=NA
S288c_chr04	Xu_2009_ORFs	transcript	974629	975997	.	-	.	ID=ST4306;Name=YDR259C;end_confidence=bothEndsMapped;source=Manual;shares_5NFR_in_divergent_configuration_with=NA;shares_5NFR_in_tandem_with=NA;initiates_from_3NFR_of_and_opposite_strand_to=NA;initiates_from_3NFR_of_and_same_strand_to=NA
S288c_chr04	Xu_2009_ORFs	transcript	976317	977277	.	-	.	ID=ST4307;Name=YDR260C;end_confidence=bothEndsMapped;source=Manual;shares_5NFR_in_divergent_configuration_with=NA;shares_5NFR_in_tandem_with=NA;initiates_from_3NFR_of_and_opposite_strand_to=NA;initiates_from_3NFR_of_and_same_strand_to=ST4308
S288c_chr04	Xu_2009_ORFs	transcript	977421	979285	.	-	.	ID=ST4308;Name=YDR261C;end_confidence=bothEndsMapped;source=Manual;shares_5NFR_in_divergent_configuration_with=NA;shares_5NFR_in_tandem_with=NA;initiates_from_3NFR_of_and_opposite_strand_to=NA;initiates_from_3NFR_of_and_same_strand_to=NA
S288c_chr04	Xu_2009_SUTs	transcript	980069	980925	.	-	.	ID=ST4309;Name=SUT479;end_confidence=bothEndsMapped;source=Manual;shares_5NFR_in_divergent_configuration_with=NA;shares_5NFR_in_tandem_with=NA;initiates_from_3NFR_of_and_opposite_strand_to=NA;initiates_from_3NFR_of_and_same_strand_to=NA;sense_antisense_pair_with=NA;expr_in_YPE/YPD=NA;expr_in_YPGal/YPD=NA;expr_of_SUT_in_sense_antisense_pair_in_YPE/YPD=NA;expr_of_SUT_in_sense_antisense_pair_in_YPGa…
S288c_chr04	Xu_2009_ORFs	transcript	994061	995773	.	-	.	ID=ST4310;Name=YDR263C;end_confidence=mapped3;source=Manual;shares_5NFR_in_divergent_configuration_with=NA;shares_5NFR_in_tandem_with=NA;initiates_from_3NFR_of_and_opposite_strand_to=NA;initiates_from_3NFR_of_and_same_strand_to=NA
S288c_chr04	Xu_2009_ORFs	transcript	995773	998445	.	-	.	ID=ST4311;Name=YDR264C;end_confidence=bothEndsMapped;source=Manual;shares_5NFR_in_divergent_configuration_with=ST0635;shares_5NFR_in_tandem_with=NA;initiates_from_3NFR_of_and_opposite_strand_to=NA;initiates_from_3NFR_of_and_same_strand_to=NA
S288c_chr04	Xu_2009_ORFs	transcript	999997	1002237	.	-	.	ID=ST4312;Name=YDR266C;end_confidence=bothEndsMapped;source=Manual;shares_5NFR_in_divergent_configuration_with=NA;shares_5NFR_in_tandem_with=NA;initiates_from_3NFR_of_and_opposite_strand_to=NA;initiates_from_3NFR_of_and_same_strand_to=NA
S288c_chr04	Xu_2009_ORFs	transcript	1002349	1003557	.	-	.	ID=ST4313;Name=YDR267C;end_confidence=bothEndsMapped;source=Manual;shares_5NFR_in_divergent_configuration_with=NA;shares_5NFR_in_tandem_with=NA;initiates_from_3NFR_of_and_opposite_strand_to=NA;initiates_from_3NFR_of_and_same_strand_to=NA
S288c_chr04	Xu_2009_CUTs	transcript	1004461	1005325	.	-	.	ID=ST4314;Name=CUT516;end_confidence=bothEndsMapped;source=Automatic;shares_5NFR_in_divergent_configuration_with=ST0637;shares_5NFR_in_tandem_with=NA;initiates_from_3NFR_of_and_opposite_strand_to=NA;initiates_from_3NFR_of_and_same_strand_to=NA
S288c_chr04	Xu_2009_CUTs	transcript	1010917	1011429	.	-	.	ID=ST4315;Name=CUT517;end_confidence=bothEndsMapped;source=Automatic;shares_5NFR_in_divergent_configuration_with=ST0640;shares_5NFR_in_tandem_with=NA;initiates_from_3NFR_of_and_opposite_strand_to=NA;initiates_from_3NFR_of_and_same_strand_to=NA
S288c_chr04	Xu_2009_ORFs	transcript	1013053	1013749	.	-	.	ID=ST4316;Name=YDR276C;end_confidence=bothEndsMapped;source=Manual;shares_5NFR_in_divergent_configuration_with=NA;shares_5NFR_in_tandem_with=NA;initiates_from_3NFR_of_and_opposite_strand_to=NA;initiates_from_3NFR_of_and_same_strand_to=NA
S288c_chr04	Xu_2009_ORFs	transcript	1014197	1015885	.	-	.	ID=ST4317;Name=YDR277C;end_confidence=bothEndsMapped;source=Manual;shares_5NFR_in_divergent_configuration_with=NA;shares_5NFR_in_tandem_with=NA;initiates_from_3NFR_of_and_opposite_strand_to=NA;initiates_from_3NFR_of_and_same_strand_to=NA
S288c_chr04	Xu_2009_SUTs	transcript	1018125	1019133	.	-	.	ID=ST4318;Name=SUT480;end_confidence=bothEndsMapped;source=Manual;shares_5NFR_in_divergent_configuration_with=ST0642;shares_5NFR_in_tandem_with=NA;initiates_from_3NFR_of_and_opposite_strand_to=NA;initiates_from_3NFR_of_and_same_strand_to=NA;sense_antisense_pair_with=NA;expr_in_YPE/YPD=-0.775103155995387;expr_in_YPGal/YPD=-0.604239738111273;expr_of_SUT_in_sense_antisense_pair_in_YPE/YPD=NA;expr_of…
S288c_chr04	Xu_2009_CUTs	transcript	1019973	1020389	.	-	.	ID=ST4319;Name=CUT518;end_confidence=bothEndsMapped;source=Automatic;shares_5NFR_in_divergent_configuration_with=ST0643;shares_5NFR_in_tandem_with=NA;initiates_from_3NFR_of_and_opposite_strand_to=ST0642;initiates_from_3NFR_of_and_same_strand_to=NA
S288c_chr04	Xu_2009_ORFs	transcript	1021741	1022429	.	-	.	ID=ST4320;Name=YDR281C;end_confidence=bothEndsMapped;source=Manual;shares_5NFR_in_divergent_configuration_with=NA;shares_5NFR_in_tandem_with=NA;initiates_from_3NFR_of_and_opposite_strand_to=NA;initiates_from_3NFR_of_and_same_strand_to=NA
S288c_chr04	Xu_2009_ORFs	transcript	1023485	1024765	.	-	.	ID=ST4321;Name=YDR282C;end_confidence=bothEndsMapped;source=Manual;shares_5NFR_in_divergent_configuration_with=NA;shares_5NFR_in_tandem_with=NA;initiates_from_3NFR_of_and_opposite_strand_to=NA;initiates_from_3NFR_of_and_same_strand_to=NA
S288c_chr04	Xu_2009_ORFs	transcript	1024949	1030285	.	-	.	ID=ST4322;Name=YDR283C;end_confidence=bothEndsMapped;source=Manual;shares_5NFR_in_divergent_configuration_with=NA;shares_5NFR_in_tandem_with=NA;initiates_from_3NFR_of_and_opposite_strand_to=NA;initiates_from_3NFR_of_and_same_strand_to=NA
S288c_chr04	Xu_2009_ORFs	transcript	1030485	1031733	.	-	.	ID=ST4323;Name=YDR284C;end_confidence=bothEndsMapped;source=Manual;shares_5NFR_in_divergent_configuration_with=NA;shares_5NFR_in_tandem_with=NA;initiates_from_3NFR_of_and_opposite_strand_to=NA;initiates_from_3NFR_of_and_same_strand_to=NA
S288c_chr04	Xu_2009_CUTs	transcript	1031733	1032101	.	-	.	ID=ST4324;Name=CUT519;end_confidence=mapped5;source=Automatic;shares_5NFR_in_divergent_configuration_with=NA;shares_5NFR_in_tandem_with=NA;initiates_from_3NFR_of_and_opposite_strand_to=NA;initiates_from_3NFR_of_and_same_strand_to=NA
S288c_chr04	Xu_2009_ORFs	transcript	1035157	1035589	.	-	.	ID=ST4325;Name=YDR286C;end_confidence=bothEndsMapped;source=Manual;shares_5NFR_in_divergent_configuration_with=NA;shares_5NFR_in_tandem_with=NA;initiates_from_3NFR_of_and_opposite_strand_to=NA;initiates_from_3NFR_of_and_same_strand_to=NA
S288c_chr04	Xu_2009_CUTs	transcript	1036637	1037005	.	-	.	ID=ST4326;Name=CUT520;end_confidence=bothEndsMapped;source=Automatic;shares_5NFR_in_divergent_configuration_with=ST0647;shares_5NFR_in_tandem_with=NA;initiates_from_3NFR_of_and_opposite_strand_to=NA;initiates_from_3NFR_of_and_same_strand_to=NA
S288c_chr04	Xu_2009_ORFs	transcript	1038125	1039613	.	-	.	ID=ST4327;Name=YDR289C;end_confidence=bothEndsMapped;source=Manual;shares_5NFR_in_divergent_configuration_with=ST0648;shares_5NFR_in_tandem_with=NA;initiates_from_3NFR_of_and_opposite_strand_to=NA;initiates_from_3NFR_of_and_same_strand_to=NA
S288c_chr04	Xu_2009_ORFs	transcript	1043005	1045165	.	-	.	ID=ST4328;Name=YDR292C;end_confidence=bothEndsMapped;source=Manual;shares_5NFR_in_divergent_configuration_with=NA;shares_5NFR_in_tandem_with=NA;initiates_from_3NFR_of_and_opposite_strand_to=NA;initiates_from_3NFR_of_and_same_strand_to=NA
S288c_chr04	Xu_2009_ORFs	transcript	1045405	1050245	.	-	.	ID=ST4329;Name=YDR293C;end_confidence=bothEndsMapped;source=Manual;shares_5NFR_in_divergent_configuration_with=NA;shares_5NFR_in_tandem_with=NA;initiates_from_3NFR_of_and_opposite_strand_to=NA;initiates_from_3NFR_of_and_same_strand_to=ST4330
S288c_chr04	Xu_2009_ORFs	transcript	1050429	1052293	.	-	.	ID=ST4330;Name=YDR294C;end_confidence=bothEndsMapped;source=Manual;shares_5NFR_in_divergent_configuration_with=NA;shares_5NFR_in_tandem_with=NA;initiates_from_3NFR_of_and_opposite_strand_to=NA;initiates_from_3NFR_of_and_same_strand_to=NA
S288c_chr04	Xu_2009_ORFs	transcript	1052557	1054909	.	-	.	ID=ST4331;Name=YDR295C;end_confidence=bothEndsMapped;source=Manual;shares_5NFR_in_divergent_configuration_with=ST0649;shares_5NFR_in_tandem_with=NA;initiates_from_3NFR_of_and_opposite_strand_to=NA;initiates_from_3NFR_of_and_same_strand_to=NA
S288c_chr04	Xu_2009_ORFs	transcript	1058005	1058997	.	-	.	ID=ST4332;Name=YDR298C;end_confidence=bothEndsMapped;source=Manual;shares_5NFR_in_divergent_configuration_with=NA;shares_5NFR_in_tandem_with=NA;initiates_from_3NFR_of_and_opposite_strand_to=NA;initiates_from_3NFR_of_and_same_strand_to=NA
S288c_chr04	Xu_2009_ORFs	transcript	1061429	1062869	.	-	.	ID=ST4333;Name=YDR300C;end_confidence=bothEndsMapped;source=Manual;shares_5NFR_in_divergent_configuration_with=NA;shares_5NFR_in_tandem_with=NA;initiates_from_3NFR_of_and_opposite_strand_to=NA;initiates_from_3NFR_of_and_same_strand_to=NA
S288c_chr04	Xu_2009_ORFs	transcript	1068709	1071693	.	-	.	ID=ST4334;Name=YDR303C;end_confidence=bothEndsMapped;source=Manual;shares_5NFR_in_divergent_configuration_with=NA;shares_5NFR_in_tandem_with=NA;initiates_from_3NFR_of_and_opposite_strand_to=NA;initiates_from_3NFR_of_and_same_strand_to=ST4335
S288c_chr04	Xu_2009_ORFs	transcript	1071853	1072605	.	-	.	ID=ST4335;Name=YDR304C;end_confidence=bothEndsMapped;source=Manual;shares_5NFR_in_divergent_configuration_with=ST0655;shares_5NFR_in_tandem_with=NA;initiates_from_3NFR_of_and_opposite_strand_to=NA;initiates_from_3NFR_of_and_same_strand_to=ST4336
S288c_chr04	Xu_2009_ORFs	transcript	1072693	1073485	.	-	.	ID=ST4336;Name=YDR305C;end_confidence=bothEndsMapped;source=Manual;shares_5NFR_in_divergent_configuration_with=NA;shares_5NFR_in_tandem_with=NA;initiates_from_3NFR_of_and_opposite_strand_to=NA;initiates_from_3NFR_of_and_same_strand_to=NA
S288c_chr04	Xu_2009_ORFs	transcript	1073669	1075221	.	-	.	ID=ST4337;Name=YDR306C;end_confidence=bothEndsMapped;source=Manual;shares_5NFR_in_divergent_configuration_with=NA;shares_5NFR_in_tandem_with=NA;initiates_from_3NFR_of_and_opposite_strand_to=NA;initiates_from_3NFR_of_and_same_strand_to=NA
S288c_chr04	Xu_2009_CUTs	transcript	1077461	1077893	.	-	.	ID=ST4338;Name=CUT521;end_confidence=mapped3;source=Automatic;shares_5NFR_in_divergent_configuration_with=NA;shares_5NFR_in_tandem_with=NA;initiates_from_3NFR_of_and_opposite_strand_to=NA;initiates_from_3NFR_of_and_same_strand_to=NA
S288c_chr04	Xu_2009_ORFs	transcript	1077893	1078501	.	-	.	ID=ST4339;Name=YDR308C;end_confidence=bothEndsMapped;source=Manual;shares_5NFR_in_divergent_configuration_with=NA;shares_5NFR_in_tandem_with=NA;initiates_from_3NFR_of_and_opposite_strand_to=NA;initiates_from_3NFR_of_and_same_strand_to=NA
S288c_chr04	Xu_2009_ORFs	transcript	1078797	1080269	.	-	.	ID=ST4340;Name=YDR309C;end_confidence=bothEndsMapped;source=Manual;shares_5NFR_in_divergent_configuration_with=NA;shares_5NFR_in_tandem_with=NA;initiates_from_3NFR_of_and_opposite_strand_to=NA;initiates_from_3NFR_of_and_same_strand_to=NA
S288c_chr04	Xu_2009_ORFs	transcript	1080941	1084604	.	-	.	ID=ST4341;Name=YDR310C;end_confidence=bothEndsMapped;source=Manual;shares_5NFR_in_divergent_configuration_with=NA;shares_5NFR_in_tandem_with=NA;initiates_from_3NFR_of_and_opposite_strand_to=NA;initiates_from_3NFR_of_and_same_strand_to=NA
S288c_chr04	Xu_2009_ORFs	transcript	1089164	1090140	.	-	.	ID=ST4342;Name=YDR313C;end_confidence=bothEndsMapped;source=Manual;shares_5NFR_in_divergent_configuration_with=ST0660;shares_5NFR_in_tandem_with=NA;initiates_from_3NFR_of_and_opposite_strand_to=NA;initiates_from_3NFR_of_and_same_strand_to=NA
S288c_chr04	Xu_2009_ORFs	transcript	1090140	1092556	.	-	.	ID=ST4343;Name=YDR314C;end_confidence=mapped5;source=Manual;shares_5NFR_in_divergent_configuration_with=ST0661;shares_5NFR_in_tandem_with=NA;initiates_from_3NFR_of_and_opposite_strand_to=NA;initiates_from_3NFR_of_and_same_strand_to=ST4344
S288c_chr04	Xu_2009_ORFs	transcript	1092684	1093596	.	-	.	ID=ST4344;Name=YDR315C;end_confidence=bothEndsMapped;source=Manual;shares_5NFR_in_divergent_configuration_with=ST0662;shares_5NFR_in_tandem_with=NA;initiates_from_3NFR_of_and_opposite_strand_to=NA;initiates_from_3NFR_of_and_same_strand_to=NA
S288c_chr04	Xu_2009_SUTs	transcript	1102468	1103564	.	-	.	ID=ST4345;Name=SUT481;end_confidence=bothEndsMapped;source=Manual;shares_5NFR_in_divergent_configuration_with=ST0664;shares_5NFR_in_tandem_with=NA;initiates_from_3NFR_of_and_opposite_strand_to=NA;initiates_from_3NFR_of_and_same_strand_to=NA;sense_antisense_pair_with=NA;expr_in_YPE/YPD=-0.379837674939823;expr_in_YPGal/YPD=-0.0863607437507936;expr_of_SUT_in_sense_antisense_pair_in_YPE/YPD=-0.013095…
S288c_chr04	Xu_2009_ORFs	transcript	1104940	1105932	.	-	.	ID=ST4346;Name=YDR319C;end_confidence=bothEndsMapped;source=Manual;shares_5NFR_in_divergent_configuration_with=ST0665;shares_5NFR_in_tandem_with=NA;initiates_from_3NFR_of_and_opposite_strand_to=NA;initiates_from_3NFR_of_and_same_strand_to=ST4347
S288c_chr04	Xu_2009_ORFs	transcript	1106012	1108180	.	-	.	ID=ST4347;Name=YDR320C;end_confidence=mapped3;source=Manual;shares_5NFR_in_divergent_configuration_with=NA;shares_5NFR_in_tandem_with=NA;initiates_from_3NFR_of_and_opposite_strand_to=NA;initiates_from_3NFR_of_and_same_strand_to=NA
S288c_chr04	Xu_2009_ORFs	transcript	1108180	1108532	.	-	.	ID=ST4348;Name=YDR320C-A;end_confidence=bothEndsMapped;source=Manual;shares_5NFR_in_divergent_configuration_with=ST0666;shares_5NFR_in_tandem_with=NA;initiates_from_3NFR_of_and_opposite_strand_to=NA;initiates_from_3NFR_of_and_same_strand_to=NA
S288c_chr04	Xu_2009_ORFs	transcript	1111804	1112332	.	-	.	ID=ST4349;Name=YDR322C-A;end_confidence=bothEndsMapped;source=Manual;shares_5NFR_in_divergent_configuration_with=NA;shares_5NFR_in_tandem_with=NA;initiates_from_3NFR_of_and_opposite_strand_to=NA;initiates_from_3NFR_of_and_same_strand_to=ST4350
S288c_chr04	Xu_2009_ORFs	transcript	1112332	1114060	.	-	.	ID=ST4350;Name=YDR323C;end_confidence=mapped5;source=Manual;shares_5NFR_in_divergent_configuration_with=NA;shares_5NFR_in_tandem_with=NA;initiates_from_3NFR_of_and_opposite_strand_to=NA;initiates_from_3NFR_of_and_same_strand_to=NA
S288c_chr04	Xu_2009_ORFs	transcript	1114252	1116732	.	-	.	ID=ST4351;Name=YDR324C;end_confidence=bothEndsMapped;source=Manual;shares_5NFR_in_divergent_configuration_with=NA;shares_5NFR_in_tandem_with=NA;initiates_from_3NFR_of_and_opposite_strand_to=NA;initiates_from_3NFR_of_and_same_strand_to=NA
S288c_chr04	Xu_2009_ORFs	transcript	1120486	1125118	.	-	.	ID=ST4352;Name=YDR326C;end_confidence=bothEndsMapped;source=Manual;shares_5NFR_in_divergent_configuration_with=NA;shares_5NFR_in_tandem_with=NA;initiates_from_3NFR_of_and_opposite_strand_to=NA;initiates_from_3NFR_of_and_same_strand_to=NA
S288c_chr04	Xu_2009_ORFs	transcript	1125182	1126086	.	-	.	ID=ST4353;Name=YDR328C;end_confidence=bothEndsMapped;source=Manual;shares_5NFR_in_divergent_configuration_with=NA;shares_5NFR_in_tandem_with=NA;initiates_from_3NFR_of_and_opposite_strand_to=NA;initiates_from_3NFR_of_and_same_strand_to=ST4354
S288c_chr04	Xu_2009_ORFs	transcript	1126246	1127630	.	-	.	ID=ST4354;Name=YDR329C;end_confidence=bothEndsMapped;source=Manual;shares_5NFR_in_divergent_configuration_with=ST0669;shares_5NFR_in_tandem_with=NA;initiates_from_3NFR_of_and_opposite_strand_to=NA;initiates_from_3NFR_of_and_same_strand_to=NA
S288c_chr04	Xu_2009_SUTs	transcript	1130854	1131350	.	-	.	ID=ST4355;Name=SUT482;end_confidence=bothEndsMapped;source=Manual;shares_5NFR_in_divergent_configuration_with=NA;shares_5NFR_in_tandem_with=NA;initiates_from_3NFR_of_and_opposite_strand_to=NA;initiates_from_3NFR_of_and_same_strand_to=NA;sense_antisense_pair_with=ST0670,ST0671;expr_in_YPE/YPD=0.643920585575685;expr_in_YPGal/YPD=0.0599055358374487;expr_of_SUT_in_sense_antisense_pair_in_YPE/YPD=-1.3…
S288c_chr04	Xu_2009_ORFs	transcript	1132982	1135462	.	-	.	ID=ST4356;Name=YDR333C;end_confidence=bothEndsMapped;source=Manual;shares_5NFR_in_divergent_configuration_with=ST0672;shares_5NFR_in_tandem_with=NA;initiates_from_3NFR_of_and_opposite_strand_to=NA;initiates_from_3NFR_of_and_same_strand_to=NA
S288c_chr04	Xu_2009_CUTs	transcript	1145727	1146063	.	-	.	ID=ST4357;Name=CUT522;end_confidence=bothEndsMapped;source=Automatic;shares_5NFR_in_divergent_configuration_with=ST0676;shares_5NFR_in_tandem_with=NA;initiates_from_3NFR_of_and_opposite_strand_to=NA;initiates_from_3NFR_of_and_same_strand_to=NA
S288c_chr04	Xu_2009_ORFs	transcript	1147255	1149527	.	-	.	ID=ST4358;Name=YDR338C;end_confidence=bothEndsMapped;source=Manual;shares_5NFR_in_divergent_configuration_with=ST0677;shares_5NFR_in_tandem_with=NA;initiates_from_3NFR_of_and_opposite_strand_to=NA;initiates_from_3NFR_of_and_same_strand_to=NA
S288c_chr04	Xu_2009_ORFs	transcript	1149823	1150559	.	-	.	ID=ST4359;Name=YDR339C;end_confidence=bothEndsMapped;source=Manual;shares_5NFR_in_divergent_configuration_with=NA;shares_5NFR_in_tandem_with=NA;initiates_from_3NFR_of_and_opposite_strand_to=NA;initiates_from_3NFR_of_and_same_strand_to=NA
S288c_chr04	Xu_2009_ORFs	transcript	1151623	1153679	.	-	.	ID=ST4360;Name=YDR341C;end_confidence=bothEndsMapped;source=Manual;shares_5NFR_in_divergent_configuration_with=ST0678;shares_5NFR_in_tandem_with=NA;initiates_from_3NFR_of_and_opposite_strand_to=NA;initiates_from_3NFR_of_and_same_strand_to=NA
S288c_chr04	Xu_2009_ORFs	transcript	1162791	1164695	.	-	.	ID=ST4361;Name=YDR345C;end_confidence=bothEndsMapped;source=Manual;shares_5NFR_in_divergent_configuration_with=NA;shares_5NFR_in_tandem_with=NA;initiates_from_3NFR_of_and_opposite_strand_to=NA;initiates_from_3NFR_of_and_same_strand_to=NA
S288c_chr04	Xu_2009_CUTs	transcript	1166159	1166439	.	-	.	ID=ST4362;Name=CUT523;end_confidence=bothEndsMapped;source=Automatic;shares_5NFR_in_divergent_configuration_with=NA;shares_5NFR_in_tandem_with=NA;initiates_from_3NFR_of_and_opposite_strand_to=NA;initiates_from_3NFR_of_and_same_strand_to=NA
S288c_chr04	Xu_2009_ORFs	transcript	1166951	1168863	.	-	.	ID=ST4363;Name=YDR346C;end_confidence=bothEndsMapped;source=Manual;shares_5NFR_in_divergent_configuration_with=ST0684;shares_5NFR_in_tandem_with=NA;initiates_from_3NFR_of_and_opposite_strand_to=NA;initiates_from_3NFR_of_and_same_strand_to=NA
S288c_chr04	Xu_2009_ORFs	transcript	1170183	1172063	.	-	.	ID=ST4364;Name=YDR348C;end_confidence=bothEndsMapped;source=Manual;shares_5NFR_in_divergent_configuration_with=NA;shares_5NFR_in_tandem_with=NA;initiates_from_3NFR_of_and_opposite_strand_to=NA;initiates_from_3NFR_of_and_same_strand_to=NA
S288c_chr04	Xu_2009_ORFs	transcript	1172303	1174279	.	-	.	ID=ST4365;Name=YDR349C;end_confidence=bothEndsMapped;source=Manual;shares_5NFR_in_divergent_configuration_with=ST0685;shares_5NFR_in_tandem_with=NA;initiates_from_3NFR_of_and_opposite_strand_to=NA;initiates_from_3NFR_of_and_same_strand_to=NA
S288c_chr04	Xu_2009_SUTs	transcript	1174615	1174823	.	-	.	ID=ST4366;Name=SUT483;end_confidence=bothEndsMapped;source=Manual;shares_5NFR_in_divergent_configuration_with=NA;shares_5NFR_in_tandem_with=NA;initiates_from_3NFR_of_and_opposite_strand_to=NA;initiates_from_3NFR_of_and_same_strand_to=NA;sense_antisense_pair_with=ST0685;expr_in_YPE/YPD=-0.0353593677706563;expr_in_YPGal/YPD=-0.440003066900792;expr_of_SUT_in_sense_antisense_pair_in_YPE/YPD=0.6222854…
S288c_chr04	Xu_2009_ORFs	transcript	1176015	1178216	.	-	.	ID=ST4367;Name=YDR350C;end_confidence=bothEndsMapped;source=Manual;shares_5NFR_in_divergent_configuration_with=ST0686;shares_5NFR_in_tandem_with=NA;initiates_from_3NFR_of_and_opposite_strand_to=NA;initiates_from_3NFR_of_and_same_strand_to=NA
S288c_chr04	Xu_2009_CUTs	transcript	1182392	1182952	.	-	.	ID=ST4368;Name=CUT524;end_confidence=bothEndsMapped;source=Automatic;shares_5NFR_in_divergent_configuration_with=NA;shares_5NFR_in_tandem_with=NA;initiates_from_3NFR_of_and_opposite_strand_to=NA;initiates_from_3NFR_of_and_same_strand_to=NA
S288c_chr04	Xu_2009_SUTs	transcript	1183024	1183472	.	-	.	ID=ST4369;Name=SUT484;end_confidence=bothEndsMapped;source=Manual;shares_5NFR_in_divergent_configuration_with=NA;shares_5NFR_in_tandem_with=NA;initiates_from_3NFR_of_and_opposite_strand_to=NA;initiates_from_3NFR_of_and_same_strand_to=NA;sense_antisense_pair_with=ST0688;expr_in_YPE/YPD=0.062480243987435;expr_in_YPGal/YPD=-0.709687449297053;expr_of_SUT_in_sense_antisense_pair_in_YPE/YPD=-0.73022679…
S288c_chr04	Xu_2009_ORFs	transcript	1189112	1189736	.	-	.	ID=ST4370;Name=YDR357C;end_confidence=bothEndsMapped;source=Manual;shares_5NFR_in_divergent_configuration_with=ST0692;shares_5NFR_in_tandem_with=NA;initiates_from_3NFR_of_and_opposite_strand_to=NA;initiates_from_3NFR_of_and_same_strand_to=NA
S288c_chr04	Xu_2009_ORFs	transcript	1191912	1195161	.	-	.	ID=ST4371;Name=YDR359C;end_confidence=mapped3;source=Manual;shares_5NFR_in_divergent_configuration_with=NA;shares_5NFR_in_tandem_with=NA;initiates_from_3NFR_of_and_opposite_strand_to=NA;initiates_from_3NFR_of_and_same_strand_to=NA
S288c_chr04	Xu_2009_ORFs	transcript	1195161	1196305	.	-	.	ID=ST4372;Name=YDR361C;end_confidence=bothEndsMapped;source=Manual;shares_5NFR_in_divergent_configuration_with=ST0693;shares_5NFR_in_tandem_with=NA;initiates_from_3NFR_of_and_opposite_strand_to=NA;initiates_from_3NFR_of_and_same_strand_to=NA
S288c_chr04	Xu_2009_ORFs	transcript	1196529	1198801	.	-	.	ID=ST4373;Name=YDR362C;end_confidence=bothEndsMapped;source=Manual;shares_5NFR_in_divergent_configuration_with=ST0694;shares_5NFR_in_tandem_with=NA;initiates_from_3NFR_of_and_opposite_strand_to=NA;initiates_from_3NFR_of_and_same_strand_to=NA
S288c_chr04	Xu_2009_ORFs	transcript	1202433	1204233	.	-	.	ID=ST4374;Name=YDR364C;end_confidence=bothEndsMapped;source=Manual;shares_5NFR_in_divergent_configuration_with=NA;shares_5NFR_in_tandem_with=ST4375;initiates_from_3NFR_of_and_opposite_strand_to=NA;initiates_from_3NFR_of_and_same_strand_to=ST4376
S288c_chr04	Xu_2009_CUTs	transcript	1204233	1204409	.	-	.	ID=ST4375;Name=CUT525;end_confidence=mapped5;source=Automatic;shares_5NFR_in_divergent_configuration_with=NA;shares_5NFR_in_tandem_with=ST4374;initiates_from_3NFR_of_and_opposite_strand_to=NA;initiates_from_3NFR_of_and_same_strand_to=ST4376
S288c_chr04	Xu_2009_ORFs	transcript	1204497	1206449	.	-	.	ID=ST4376;Name=YDR365C;end_confidence=bothEndsMapped;source=Manual;shares_5NFR_in_divergent_configuration_with=NA;shares_5NFR_in_tandem_with=NA;initiates_from_3NFR_of_and_opposite_strand_to=NA;initiates_from_3NFR_of_and_same_strand_to=NA
S288c_chr04	Xu_2009_ORFs	transcript	1215025	1217609	.	-	.	ID=ST4377;Name=YDR369C;end_confidence=bothEndsMapped;source=Manual;shares_5NFR_in_divergent_configuration_with=NA;shares_5NFR_in_tandem_with=NA;initiates_from_3NFR_of_and_opposite_strand_to=NA;initiates_from_3NFR_of_and_same_strand_to=NA
S288c_chr04	Xu_2009_ORFs	transcript	1217777	1219113	.	-	.	ID=ST4378;Name=YDR370C;end_confidence=bothEndsMapped;source=Manual;shares_5NFR_in_divergent_configuration_with=ST0698;shares_5NFR_in_tandem_with=NA;initiates_from_3NFR_of_and_opposite_strand_to=NA;initiates_from_3NFR_of_and_same_strand_to=NA
S288c_chr04	Xu_2009_ORFs	transcript	1220969	1222457	.	-	.	ID=ST4379;Name=YDR372C;end_confidence=bothEndsMapped;source=Manual;shares_5NFR_in_divergent_configuration_with=ST0699;shares_5NFR_in_tandem_with=NA;initiates_from_3NFR_of_and_opposite_strand_to=NA;initiates_from_3NFR_of_and_same_strand_to=NA
S288c_chr04	Xu_2009_ORFs	transcript	1225073	1226529	.	-	.	ID=ST4380;Name=YDR375C;end_confidence=bothEndsMapped;source=Manual;shares_5NFR_in_divergent_configuration_with=ST0701;shares_5NFR_in_tandem_with=NA;initiates_from_3NFR_of_and_opposite_strand_to=NA;initiates_from_3NFR_of_and_same_strand_to=NA
S288c_chr04	Xu_2009_ORFs	transcript	1226529	1228225	.	-	.	ID=ST4381;Name=YDR375C;end_confidence=mapped5;source=Manual;shares_5NFR_in_divergent_configuration_with=NA;shares_5NFR_in_tandem_with=NA;initiates_from_3NFR_of_and_opposite_strand_to=NA;initiates_from_3NFR_of_and_same_strand_to=NA
S288c_chr04	Xu_2009_ORFs	transcript	1229097	1229641	.	-	.	ID=ST4382;Name=YDR378C;end_confidence=bothEndsMapped;source=Manual;shares_5NFR_in_divergent_configuration_with=NA;shares_5NFR_in_tandem_with=NA;initiates_from_3NFR_of_and_opposite_strand_to=NA;initiates_from_3NFR_of_and_same_strand_to=NA
S288c_chr04	Xu_2009_ORFs	transcript	1233137	1233561	.	-	.	ID=ST4383;Name=YDR379C-A;end_confidence=bothEndsMapped;source=Manual;shares_5NFR_in_divergent_configuration_with=NA;shares_5NFR_in_tandem_with=ST4384;initiates_from_3NFR_of_and_opposite_strand_to=NA;initiates_from_3NFR_of_and_same_strand_to=NA
S288c_chr04	Xu_2009_CUTs	transcript	1233561	1233681	.	-	.	ID=ST4384;Name=CUT526;end_confidence=mapped5;source=Automatic;shares_5NFR_in_divergent_configuration_with=NA;shares_5NFR_in_tandem_with=ST4383;initiates_from_3NFR_of_and_opposite_strand_to=NA;initiates_from_3NFR_of_and_same_strand_to=NA
S288c_chr04	Xu_2009_SUTs	transcript	1234041	1236193	.	-	.	ID=ST4385;Name=SUT485;end_confidence=bothEndsMapped;source=Manual;shares_5NFR_in_divergent_configuration_with=NA;shares_5NFR_in_tandem_with=NA;initiates_from_3NFR_of_and_opposite_strand_to=NA;initiates_from_3NFR_of_and_same_strand_to=NA;sense_antisense_pair_with=ST0704;expr_in_YPE/YPD=-2.85962023028103;expr_in_YPGal/YPD=-1.44836817955389;expr_of_SUT_in_sense_antisense_pair_in_YPE/YPD=3.3274340666…
S288c_chr04	Xu_2009_ORFs	transcript	1238145	1239129	.	-	.	ID=ST4386;Name=YDR381C-A;end_confidence=bothEndsMapped;source=Manual;shares_5NFR_in_divergent_configuration_with=ST0707;shares_5NFR_in_tandem_with=NA;initiates_from_3NFR_of_and_opposite_strand_to=NA;initiates_from_3NFR_of_and_same_strand_to=NA
S288c_chr04	Xu_2009_ORFs	transcript	1239905	1240689	.	-	.	ID=ST4387;Name=YDR383C;end_confidence=bothEndsMapped;source=Manual;shares_5NFR_in_divergent_configuration_with=NA;shares_5NFR_in_tandem_with=NA;initiates_from_3NFR_of_and_opposite_strand_to=NA;initiates_from_3NFR_of_and_same_strand_to=NA
S288c_chr04	Xu_2009_ORFs	transcript	1241049	1242137	.	-	.	ID=ST4388;Name=YDR384C;end_confidence=bothEndsMapped;source=Manual;shares_5NFR_in_divergent_configuration_with=NA;shares_5NFR_in_tandem_with=NA;initiates_from_3NFR_of_and_opposite_strand_to=NA;initiates_from_3NFR_of_and_same_strand_to=NA
S288c_chr04	Xu_2009_ORFs	transcript	1248081	1249961	.	-	.	ID=ST4389;Name=YDR387C;end_confidence=bothEndsMapped;source=Manual;shares_5NFR_in_divergent_configuration_with=ST0712;shares_5NFR_in_tandem_with=NA;initiates_from_3NFR_of_and_opposite_strand_to=NA;initiates_from_3NFR_of_and_same_strand_to=NA
S288c_chr04	Xu_2009_SUTs	transcript	1251065	1251457	.	-	.	ID=ST4390;Name=SUT486;end_confidence=bothEndsMapped;source=Manual;shares_5NFR_in_divergent_configuration_with=NA;shares_5NFR_in_tandem_with=NA;initiates_from_3NFR_of_and_opposite_strand_to=NA;initiates_from_3NFR_of_and_same_strand_to=NA;sense_antisense_pair_with=ST0712;expr_in_YPE/YPD=0.640554468949128;expr_in_YPGal/YPD=0.332660647954286;expr_of_SUT_in_sense_antisense_pair_in_YPE/YPD=-0.306610566…
S288c_chr04	Xu_2009_ORFs	transcript	1254889	1256889	.	-	.	ID=ST4391;Name=YDR390C;end_confidence=bothEndsMapped;source=Manual;shares_5NFR_in_divergent_configuration_with=NA;shares_5NFR_in_tandem_with=NA;initiates_from_3NFR_of_and_opposite_strand_to=NA;initiates_from_3NFR_of_and_same_strand_to=NA
S288c_chr04	Xu_2009_ORFs	transcript	1257281	1258473	.	-	.	ID=ST4392;Name=YDR391C;end_confidence=bothEndsMapped;source=Manual;shares_5NFR_in_divergent_configuration_with=ST0714;shares_5NFR_in_tandem_with=NA;initiates_from_3NFR_of_and_opposite_strand_to=NA;initiates_from_3NFR_of_and_same_strand_to=NA
S288c_chr04	Xu_2009_SUTs	transcript	1259737	1260145	.	-	.	ID=ST4393;Name=SUT487;end_confidence=bothEndsMapped;source=Manual;shares_5NFR_in_divergent_configuration_with=NA;shares_5NFR_in_tandem_with=NA;initiates_from_3NFR_of_and_opposite_strand_to=NA;initiates_from_3NFR_of_and_same_strand_to=NA;sense_antisense_pair_with=ST0715;expr_in_YPE/YPD=-0.848095755929076;expr_in_YPGal/YPD=-0.642246115380122;expr_of_SUT_in_sense_antisense_pair_in_YPE/YPD=0.00131979…
S288c_chr04	Xu_2009_CUTs	transcript	1260369	1260577	.	-	.	ID=ST4394;Name=CUT527;end_confidence=mapped3;source=Automatic;shares_5NFR_in_divergent_configuration_with=NA;shares_5NFR_in_tandem_with=NA;initiates_from_3NFR_of_and_opposite_strand_to=NA;initiates_from_3NFR_of_and_same_strand_to=NA
S288c_chr04	Xu_2009_SUTs	transcript	1260577	1261393	.	-	.	ID=ST4395;Name=SUT488;end_confidence=bothEndsMapped;source=Manual;shares_5NFR_in_divergent_configuration_with=ST0716;shares_5NFR_in_tandem_with=NA;initiates_from_3NFR_of_and_opposite_strand_to=NA;initiates_from_3NFR_of_and_same_strand_to=NA;sense_antisense_pair_with=NA;expr_in_YPE/YPD=0.193360890394634;expr_in_YPGal/YPD=-0.520816994751627;expr_of_SUT_in_sense_antisense_pair_in_YPE/YPD=0.001319794…
S288c_chr04	Xu_2009_ORFs	transcript	1266281	1266977	.	-	.	ID=ST4396;Name=YDR397C;end_confidence=bothEndsMapped;source=Manual;shares_5NFR_in_divergent_configuration_with=ST0718;shares_5NFR_in_tandem_with=NA;initiates_from_3NFR_of_and_opposite_strand_to=NA;initiates_from_3NFR_of_and_same_strand_to=NA
S288c_chr04	Xu_2009_CUTs	transcript	1268929	1269753	.	-	.	ID=ST4397;Name=CUT528;end_confidence=bothEndsMapped;source=Automatic;shares_5NFR_in_divergent_configuration_with=NA;shares_5NFR_in_tandem_with=NA;initiates_from_3NFR_of_and_opposite_strand_to=NA;initiates_from_3NFR_of_and_same_strand_to=NA
S288c_chr04	Xu_2009_CUTs	transcript	1275041	1276513	.	-	.	ID=ST4398;Name=CUT529;end_confidence=bothEndsMapped;source=Automatic;shares_5NFR_in_divergent_configuration_with=NA;shares_5NFR_in_tandem_with=NA;initiates_from_3NFR_of_and_opposite_strand_to=NA;initiates_from_3NFR_of_and_same_strand_to=NA
S288c_chr04	Xu_2009_ORFs	transcript	1276585	1277369	.	-	.	ID=ST4399;Name=YDR404C;end_confidence=bothEndsMapped;source=Manual;shares_5NFR_in_divergent_configuration_with=ST0724;shares_5NFR_in_tandem_with=NA;initiates_from_3NFR_of_and_opposite_strand_to=NA;initiates_from_3NFR_of_and_same_strand_to=NA
S288c_chr04	Xu_2009_CUTs	transcript	1279073	1279177	.	-	.	ID=ST4400;Name=CUT530;end_confidence=mapped3;source=Automatic;shares_5NFR_in_divergent_configuration_with=NA;shares_5NFR_in_tandem_with=NA;initiates_from_3NFR_of_and_opposite_strand_to=NA;initiates_from_3NFR_of_and_same_strand_to=NA
S288c_chr04	Xu_2009_SUTs	transcript	1279177	1279945	.	-	.	ID=ST4401;Name=SUT489;end_confidence=bothEndsMapped;source=Manual;shares_5NFR_in_divergent_configuration_with=NA;shares_5NFR_in_tandem_with=NA;initiates_from_3NFR_of_and_opposite_strand_to=NA;initiates_from_3NFR_of_and_same_strand_to=NA;sense_antisense_pair_with=ST0725;expr_in_YPE/YPD=-0.846607981430188;expr_in_YPGal/YPD=-1.51006159715945;expr_of_SUT_in_sense_antisense_pair_in_YPE/YPD=-0.17866804…
S288c_chr04	Xu_2009_ORFs	transcript	1284017	1288017	.	-	.	ID=ST4402;Name=YDR407C;end_confidence=bothEndsMapped;source=Manual;shares_5NFR_in_divergent_configuration_with=NA;shares_5NFR_in_tandem_with=NA;initiates_from_3NFR_of_and_opposite_strand_to=NA;initiates_from_3NFR_of_and_same_strand_to=ST4403
S288c_chr04	Xu_2009_ORFs	transcript	1288081	1288937	.	-	.	ID=ST4403;Name=YDR408C;end_confidence=bothEndsMapped;source=Manual;shares_5NFR_in_divergent_configuration_with=NA;shares_5NFR_in_tandem_with=NA;initiates_from_3NFR_of_and_opposite_strand_to=NA;initiates_from_3NFR_of_and_same_strand_to=NA
S288c_chr04	Xu_2009_SUTs	transcript	1291089	1292153	.	-	.	ID=ST4404;Name=SUT490;end_confidence=bothEndsMapped;source=Manual;shares_5NFR_in_divergent_configuration_with=NA;shares_5NFR_in_tandem_with=NA;initiates_from_3NFR_of_and_opposite_strand_to=ST0726;initiates_from_3NFR_of_and_same_strand_to=ST4405;sense_antisense_pair_with=NA;expr_in_YPE/YPD=-0.981188006972993;expr_in_YPGal/YPD=-0.0911313261240698;expr_of_SUT_in_sense_antisense_pair_in_YPE/YPD=-0.29…
S288c_chr04	Xu_2009_ORFs	transcript	1292329	1293153	.	-	.	ID=ST4405;Name=YDR410C;end_confidence=bothEndsMapped;source=Manual;shares_5NFR_in_divergent_configuration_with=NA;shares_5NFR_in_tandem_with=NA;initiates_from_3NFR_of_and_opposite_strand_to=NA;initiates_from_3NFR_of_and_same_strand_to=ST4406
S288c_chr04	Xu_2009_ORFs	transcript	1293329	1294465	.	-	.	ID=ST4406;Name=YDR411C;end_confidence=bothEndsMapped;source=Manual;shares_5NFR_in_divergent_configuration_with=ST0727;shares_5NFR_in_tandem_with=NA;initiates_from_3NFR_of_and_opposite_strand_to=NA;initiates_from_3NFR_of_and_same_strand_to=NA
S288c_chr04	Xu_2009_other	transcript	1295401	1296873	.	-	.	ID=ST4407;Name=YDR413C%2CYDR414C;Alias=YDR413C%2CERD1;end_confidence=bothEndsMapped;source=Manual;Shares_5NFR_in_divergent_configuration_with=NA;Shares_5NFR_in_tandem_with=NA;Initiates_from_3NFR_of_and_opposite_strand_to=NA;Initiates_from_3NFR_of_and_same_strand_to=ST4408
S288c_chr04	Xu_2009_ORFs	transcript	1296993	1298209	.	-	.	ID=ST4408;Name=YDR415C;end_confidence=bothEndsMapped;source=Manual;shares_5NFR_in_divergent_configuration_with=NA;shares_5NFR_in_tandem_with=NA;initiates_from_3NFR_of_and_opposite_strand_to=NA;initiates_from_3NFR_of_and_same_strand_to=NA
S288c_chr04	Xu_2009_CUTs	transcript	1299961	1300313	.	-	.	ID=ST4409;Name=CUT531;end_confidence=mapped3;source=Automatic;shares_5NFR_in_divergent_configuration_with=NA;shares_5NFR_in_tandem_with=NA;initiates_from_3NFR_of_and_opposite_strand_to=NA;initiates_from_3NFR_of_and_same_strand_to=NA
S288c_chr04	Xu_2009_CUTs	transcript	1300313	1300977	.	-	.	ID=ST4410;Name=CUT532;end_confidence=bothEndsMapped;source=Automatic;shares_5NFR_in_divergent_configuration_with=NA;shares_5NFR_in_tandem_with=NA;initiates_from_3NFR_of_and_opposite_strand_to=ST0729;initiates_from_3NFR_of_and_same_strand_to=NA
S288c_chr04	Xu_2009_ORFs	transcript	1315041	1317841	.	-	.	ID=ST4411;Name=YDR422C;end_confidence=bothEndsMapped;source=Manual;shares_5NFR_in_divergent_configuration_with=NA;shares_5NFR_in_tandem_with=NA;initiates_from_3NFR_of_and_opposite_strand_to=NA;initiates_from_3NFR_of_and_same_strand_to=ST4412
S288c_chr04	Xu_2009_ORFs	transcript	1317993	1319241	.	-	.	ID=ST4412;Name=YDR423C;end_confidence=bothEndsMapped;source=Manual;shares_5NFR_in_divergent_configuration_with=ST0735;shares_5NFR_in_tandem_with=NA;initiates_from_3NFR_of_and_opposite_strand_to=NA;initiates_from_3NFR_of_and_same_strand_to=ST4413
S288c_chr04	Xu_2009_ORFs	transcript	1319409	1319897	.	-	.	ID=ST4413;Name=YDR424C;end_confidence=bothEndsMapped;source=Manual;shares_5NFR_in_divergent_configuration_with=ST0736;shares_5NFR_in_tandem_with=NA;initiates_from_3NFR_of_and_opposite_strand_to=NA;initiates_from_3NFR_of_and_same_strand_to=NA
S288c_chr04	Xu_2009_ORFs	transcript	1323409	1324353	.	-	.	ID=ST4414;Name=YDR428C;end_confidence=mapped3;source=Manual;shares_5NFR_in_divergent_configuration_with=NA;shares_5NFR_in_tandem_with=NA;initiates_from_3NFR_of_and_opposite_strand_to=NA;initiates_from_3NFR_of_and_same_strand_to=NA
S288c_chr04	Xu_2009_ORFs	transcript	1324353	1325337	.	-	.	ID=ST4415;Name=YDR429C;end_confidence=bothEndsMapped;source=Manual;shares_5NFR_in_divergent_configuration_with=NA;shares_5NFR_in_tandem_with=NA;initiates_from_3NFR_of_and_opposite_strand_to=NA;initiates_from_3NFR_of_and_same_strand_to=ST4416
S288c_chr04	Xu_2009_ORFs	transcript	1325513	1328545	.	-	.	ID=ST4416;Name=YDR430C;end_confidence=bothEndsMapped;source=Manual;shares_5NFR_in_divergent_configuration_with=ST0739;shares_5NFR_in_tandem_with=NA;initiates_from_3NFR_of_and_opposite_strand_to=NA;initiates_from_3NFR_of_and_same_strand_to=NA
S288c_chr04	Xu_2009_ORFs	transcript	1332817	1333993	.	-	.	ID=ST4417;Name=YDR435C;end_confidence=bothEndsMapped;source=Manual;shares_5NFR_in_divergent_configuration_with=NA;shares_5NFR_in_tandem_with=NA;initiates_from_3NFR_of_and_opposite_strand_to=NA;initiates_from_3NFR_of_and_same_strand_to=NA
S288c_chr04	Xu_2009_SUTs	transcript	1338265	1339417	.	-	.	ID=ST4418;Name=SUT491;end_confidence=bothEndsMapped;source=Manual;shares_5NFR_in_divergent_configuration_with=NA;shares_5NFR_in_tandem_with=NA;initiates_from_3NFR_of_and_opposite_strand_to=NA;initiates_from_3NFR_of_and_same_strand_to=NA;sense_antisense_pair_with=ST0743;expr_in_YPE/YPD=0.0499242102064321;expr_in_YPGal/YPD=0.988069227145388;expr_of_SUT_in_sense_antisense_pair_in_YPE/YPD=-0.85732365…
S288c_chr04	Xu_2009_SUTs	transcript	1340737	1342217	.	-	.	ID=ST4419;Name=SUT492;end_confidence=bothEndsMapped;source=Manual;shares_5NFR_in_divergent_configuration_with=ST0744;shares_5NFR_in_tandem_with=NA;initiates_from_3NFR_of_and_opposite_strand_to=NA;initiates_from_3NFR_of_and_same_strand_to=NA;sense_antisense_pair_with=NA;expr_in_YPE/YPD=-0.618251045884145;expr_in_YPGal/YPD=-0.180182037618355;expr_of_SUT_in_sense_antisense_pair_in_YPE/YPD=-0.8573236…
S288c_chr04	Xu_2009_ORFs	transcript	1344233	1345217	.	-	.	ID=ST4420;Name=YDR441C;end_confidence=bothEndsMapped;source=Manual;shares_5NFR_in_divergent_configuration_with=NA;shares_5NFR_in_tandem_with=NA;initiates_from_3NFR_of_and_opposite_strand_to=NA;initiates_from_3NFR_of_and_same_strand_to=NA
S288c_chr04	Xu_2009_ORFs	transcript	1345377	1350025	.	-	.	ID=ST4421;Name=YDR443C;end_confidence=bothEndsMapped;source=Manual;shares_5NFR_in_divergent_configuration_with=ST0745;shares_5NFR_in_tandem_with=NA;initiates_from_3NFR_of_and_opposite_strand_to=NA;initiates_from_3NFR_of_and_same_strand_to=NA
S288c_chr04	Xu_2009_SUTs	transcript	1353249	1353561	.	-	.	ID=ST4422;Name=SUT493;end_confidence=bothEndsMapped;source=Manual;shares_5NFR_in_divergent_configuration_with=NA;shares_5NFR_in_tandem_with=NA;initiates_from_3NFR_of_and_opposite_strand_to=NA;initiates_from_3NFR_of_and_same_strand_to=NA;sense_antisense_pair_with=NA;expr_in_YPE/YPD=NA;expr_in_YPGal/YPD=NA;expr_of_SUT_in_sense_antisense_pair_in_YPE/YPD=NA;expr_of_SUT_in_sense_antisense_pair_in_YPGa…
S288c_chr04	Xu_2009_ORFs	transcript	1354777	1355609	.	-	.	ID=ST4423;Name=YDR447C;end_confidence=bothEndsMapped;source=Manual;shares_5NFR_in_divergent_configuration_with=ST0746;shares_5NFR_in_tandem_with=NA;initiates_from_3NFR_of_and_opposite_strand_to=NA;initiates_from_3NFR_of_and_same_strand_to=NA
S288c_chr04	Xu_2009_ORFs	transcript	1357449	1358953	.	-	.	ID=ST4424;Name=YDR449C;end_confidence=bothEndsMapped;source=Manual;shares_5NFR_in_divergent_configuration_with=ST0747;shares_5NFR_in_tandem_with=NA;initiates_from_3NFR_of_and_opposite_strand_to=NA;initiates_from_3NFR_of_and_same_strand_to=NA
S288c_chr04	Xu_2009_ORFs	transcript	1360921	1362233	.	-	.	ID=ST4425;Name=YDR451C;end_confidence=bothEndsMapped;source=Manual;shares_5NFR_in_divergent_configuration_with=NA;shares_5NFR_in_tandem_with=NA;initiates_from_3NFR_of_and_opposite_strand_to=NA;initiates_from_3NFR_of_and_same_strand_to=NA
S288c_chr04	Xu_2009_ORFs	transcript	1365033	1365721	.	-	.	ID=ST4426;Name=YDR453C;end_confidence=bothEndsMapped;source=Manual;shares_5NFR_in_divergent_configuration_with=NA;shares_5NFR_in_tandem_with=NA;initiates_from_3NFR_of_and_opposite_strand_to=NA;initiates_from_3NFR_of_and_same_strand_to=NA
S288c_chr04	Xu_2009_ORFs	transcript	1366161	1366865	.	-	.	ID=ST4427;Name=YDR454C;end_confidence=bothEndsMapped;source=Manual;shares_5NFR_in_divergent_configuration_with=ST0751;shares_5NFR_in_tandem_with=NA;initiates_from_3NFR_of_and_opposite_strand_to=NA;initiates_from_3NFR_of_and_same_strand_to=NA
S288c_chr04	Xu_2009_ORFs	transcript	1379881	1382097	.	-	.	ID=ST4428;Name=YDR458C;end_confidence=bothEndsMapped;source=Manual;shares_5NFR_in_divergent_configuration_with=NA;shares_5NFR_in_tandem_with=NA;initiates_from_3NFR_of_and_opposite_strand_to=NA;initiates_from_3NFR_of_and_same_strand_to=NA
S288c_chr04	Xu_2009_ORFs	transcript	1382129	1383553	.	-	.	ID=ST4429;Name=YDR459C;end_confidence=bothEndsMapped;source=Manual;shares_5NFR_in_divergent_configuration_with=ST0754;shares_5NFR_in_tandem_with=NA;initiates_from_3NFR_of_and_opposite_strand_to=NA;initiates_from_3NFR_of_and_same_strand_to=NA
S288c_chr04	Xu_2009_CUTs	transcript	1383553	1383905	.	-	.	ID=ST4430;Name=CUT533;end_confidence=mapped5;source=Automatic;shares_5NFR_in_divergent_configuration_with=NA;shares_5NFR_in_tandem_with=NA;initiates_from_3NFR_of_and_opposite_strand_to=NA;initiates_from_3NFR_of_and_same_strand_to=NA
S288c_chr04	Xu_2009_CUTs	transcript	1383905	1384769	.	-	.	ID=ST4431;Name=CUT534;end_confidence=bothEndsMapped;source=Automatic;shares_5NFR_in_divergent_configuration_with=NA;shares_5NFR_in_tandem_with=NA;initiates_from_3NFR_of_and_opposite_strand_to=ST0754;initiates_from_3NFR_of_and_same_strand_to=NA
S288c_chr04	Xu_2009_ORFs	transcript	1385369	1385825	.	-	.	ID=ST4432;Name=YDR461C-A;end_confidence=bothEndsMapped;source=Manual;shares_5NFR_in_divergent_configuration_with=ST0756;shares_5NFR_in_tandem_with=NA;initiates_from_3NFR_of_and_opposite_strand_to=NA;initiates_from_3NFR_of_and_same_strand_to=NA
S288c_chr04	Xu_2009_ORFs	transcript	1393193	1394633	.	-	.	ID=ST4433;Name=YDR465C;end_confidence=bothEndsMapped;source=Manual;shares_5NFR_in_divergent_configuration_with=NA;shares_5NFR_in_tandem_with=NA;initiates_from_3NFR_of_and_opposite_strand_to=NA;initiates_from_3NFR_of_and_same_strand_to=NA
S288c_chr04	Xu_2009_ORFs	transcript	1397921	1398857	.	-	.	ID=ST4434;Name=YDR468C;end_confidence=bothEndsMapped;source=Manual;shares_5NFR_in_divergent_configuration_with=ST0760;shares_5NFR_in_tandem_with=NA;initiates_from_3NFR_of_and_opposite_strand_to=NA;initiates_from_3NFR_of_and_same_strand_to=NA
S288c_chr04	Xu_2009_ORFs	transcript	1399617	1401305	.	-	.	ID=ST4435;Name=YDR470C;end_confidence=bothEndsMapped;source=Manual;shares_5NFR_in_divergent_configuration_with=NA;shares_5NFR_in_tandem_with=NA;initiates_from_3NFR_of_and_opposite_strand_to=NA;initiates_from_3NFR_of_and_same_strand_to=NA
S288c_chr04	Xu_2009_ORFs	transcript	1404369	1405913	.	-	.	ID=ST4436;Name=YDR473C;end_confidence=bothEndsMapped;source=Manual;shares_5NFR_in_divergent_configuration_with=ST0764;shares_5NFR_in_tandem_with=NA;initiates_from_3NFR_of_and_opposite_strand_to=NA;initiates_from_3NFR_of_and_same_strand_to=NA
S288c_chr04	Xu_2009_ORFs	transcript	1407369	1410193	.	-	.	ID=ST4437;Name=YDR475C;end_confidence=bothEndsMapped;source=Manual;shares_5NFR_in_divergent_configuration_with=NA;shares_5NFR_in_tandem_with=NA;initiates_from_3NFR_of_and_opposite_strand_to=NA;initiates_from_3NFR_of_and_same_strand_to=NA
S288c_chr04	Xu_2009_ORFs	transcript	1410281	1411185	.	-	.	ID=ST4438;Name=YDR476C;end_confidence=bothEndsMapped;source=Manual;shares_5NFR_in_divergent_configuration_with=NA;shares_5NFR_in_tandem_with=NA;initiates_from_3NFR_of_and_opposite_strand_to=NA;initiates_from_3NFR_of_and_same_strand_to=NA
S288c_chr04	Xu_2009_ORFs	transcript	1415145	1416921	.	-	.	ID=ST4439;Name=YDR479C;end_confidence=bothEndsMapped;source=Manual;shares_5NFR_in_divergent_configuration_with=NA;shares_5NFR_in_tandem_with=NA;initiates_from_3NFR_of_and_opposite_strand_to=NA;initiates_from_3NFR_of_and_same_strand_to=NA
S288c_chr04	Xu_2009_ORFs	transcript	1418449	1420297	.	-	.	ID=ST4440;Name=YDR481C;end_confidence=bothEndsMapped;source=Manual;shares_5NFR_in_divergent_configuration_with=NA;shares_5NFR_in_tandem_with=NA;initiates_from_3NFR_of_and_opposite_strand_to=NA;initiates_from_3NFR_of_and_same_strand_to=ST4441
S288c_chr04	Xu_2009_ORFs	transcript	1420361	1420945	.	-	.	ID=ST4441;Name=YDR482C;end_confidence=bothEndsMapped;source=Manual;shares_5NFR_in_divergent_configuration_with=ST0769;shares_5NFR_in_tandem_with=NA;initiates_from_3NFR_of_and_opposite_strand_to=NA;initiates_from_3NFR_of_and_same_strand_to=NA
S288c_chr04	Xu_2009_ORFs	transcript	1424697	1427225	.	-	.	ID=ST4442;Name=YDR485C;end_confidence=bothEndsMapped;source=Manual;shares_5NFR_in_divergent_configuration_with=ST0771;shares_5NFR_in_tandem_with=NA;initiates_from_3NFR_of_and_opposite_strand_to=NA;initiates_from_3NFR_of_and_same_strand_to=ST4443
S288c_chr04	Xu_2009_ORFs	transcript	1427353	1428161	.	-	.	ID=ST4443;Name=YDR486C;end_confidence=bothEndsMapped;source=Manual;shares_5NFR_in_divergent_configuration_with=NA;shares_5NFR_in_tandem_with=NA;initiates_from_3NFR_of_and_opposite_strand_to=NA;initiates_from_3NFR_of_and_same_strand_to=NA
S288c_chr04	Xu_2009_ORFs	transcript	1428313	1429049	.	-	.	ID=ST4444;Name=YDR487C;end_confidence=bothEndsMapped;source=Manual;shares_5NFR_in_divergent_configuration_with=NA;shares_5NFR_in_tandem_with=NA;initiates_from_3NFR_of_and_opposite_strand_to=NA;initiates_from_3NFR_of_and_same_strand_to=ST4445
S288c_chr04	Xu_2009_ORFs	transcript	1429081	1430809	.	-	.	ID=ST4445;Name=YDR488C;end_confidence=bothEndsMapped;source=Manual;shares_5NFR_in_divergent_configuration_with=ST0772;shares_5NFR_in_tandem_with=NA;initiates_from_3NFR_of_and_opposite_strand_to=NA;initiates_from_3NFR_of_and_same_strand_to=NA
S288c_chr04	Xu_2009_ORFs	transcript	1431897	1434369	.	-	.	ID=ST4446;Name=YDR490C;end_confidence=bothEndsMapped;source=Manual;shares_5NFR_in_divergent_configuration_with=ST0773;shares_5NFR_in_tandem_with=NA;initiates_from_3NFR_of_and_opposite_strand_to=NA;initiates_from_3NFR_of_and_same_strand_to=NA
S288c_chr04	Xu_2009_CUTs	transcript	1435793	1436417	.	-	.	ID=ST4447;Name=CUT535;end_confidence=bothEndsMapped;source=Automatic;shares_5NFR_in_divergent_configuration_with=NA;shares_5NFR_in_tandem_with=NA;initiates_from_3NFR_of_and_opposite_strand_to=NA;initiates_from_3NFR_of_and_same_strand_to=NA
S288c_chr04	Xu_2009_CUTs	transcript	1436417	1436697	.	-	.	ID=ST4448;Name=CUT536;end_confidence=bothEndsMapped;source=Automatic;shares_5NFR_in_divergent_configuration_with=ST0775;shares_5NFR_in_tandem_with=NA;initiates_from_3NFR_of_and_opposite_strand_to=NA;initiates_from_3NFR_of_and_same_strand_to=NA
S288c_chr04	Xu_2009_ORFs	transcript	1438089	1441209	.	-	.	ID=ST4449;Name=YDR495C;end_confidence=bothEndsMapped;source=Manual;shares_5NFR_in_divergent_configuration_with=NA;shares_5NFR_in_tandem_with=NA;initiates_from_3NFR_of_and_opposite_strand_to=NA;initiates_from_3NFR_of_and_same_strand_to=ST4450
S288c_chr04	Xu_2009_ORFs	transcript	1441353	1443441	.	-	.	ID=ST4450;Name=YDR496C;end_confidence=bothEndsMapped;source=Manual;shares_5NFR_in_divergent_configuration_with=NA;shares_5NFR_in_tandem_with=NA;initiates_from_3NFR_of_and_opposite_strand_to=NA;initiates_from_3NFR_of_and_same_strand_to=ST4451
S288c_chr04	Xu_2009_ORFs	transcript	1443633	1445553	.	-	.	ID=ST4451;Name=YDR497C;end_confidence=bothEndsMapped;source=Manual;shares_5NFR_in_divergent_configuration_with=ST0776;shares_5NFR_in_tandem_with=NA;initiates_from_3NFR_of_and_opposite_strand_to=NA;initiates_from_3NFR_of_and_same_strand_to=NA
S288c_chr04	Xu_2009_ORFs	transcript	1445769	1447041	.	-	.	ID=ST4452;Name=YDR498C;end_confidence=bothEndsMapped;source=Manual;shares_5NFR_in_divergent_configuration_with=NA;shares_5NFR_in_tandem_with=NA;initiates_from_3NFR_of_and_opposite_strand_to=NA;initiates_from_3NFR_of_and_same_strand_to=NA
S288c_chr04	Xu_2009_ORFs	transcript	1450105	1450889	.	-	.	ID=ST4453;Name=YDR500C;end_confidence=bothEndsMapped;source=Manual;shares_5NFR_in_divergent_configuration_with=ST0778;shares_5NFR_in_tandem_with=NA;initiates_from_3NFR_of_and_opposite_strand_to=NA;initiates_from_3NFR_of_and_same_strand_to=NA
S288c_chr04	Xu_2009_SUTs	transcript	1451121	1452833	.	-	.	ID=ST4454;Name=SUT494;end_confidence=bothEndsMapped;source=Manual;shares_5NFR_in_divergent_configuration_with=NA;shares_5NFR_in_tandem_with=NA;initiates_from_3NFR_of_and_opposite_strand_to=NA;initiates_from_3NFR_of_and_same_strand_to=NA;sense_antisense_pair_with=ST0778;expr_in_YPE/YPD=-0.911823289236356;expr_in_YPGal/YPD=-0.11088777869104;expr_of_SUT_in_sense_antisense_pair_in_YPE/YPD=-0.37513048…
S288c_chr04	Xu_2009_ORFs	transcript	1453105	1454505	.	-	.	ID=ST4455;Name=YDR502C;end_confidence=bothEndsMapped;source=Manual;shares_5NFR_in_divergent_configuration_with=NA;shares_5NFR_in_tandem_with=NA;initiates_from_3NFR_of_and_opposite_strand_to=NA;initiates_from_3NFR_of_and_same_strand_to=NA
S288c_chr04	Xu_2009_ORFs	transcript	1454905	1455913	.	-	.	ID=ST4456;Name=YDR503C;end_confidence=bothEndsMapped;source=Manual;shares_5NFR_in_divergent_configuration_with=NA;shares_5NFR_in_tandem_with=NA;initiates_from_3NFR_of_and_opposite_strand_to=NA;initiates_from_3NFR_of_and_same_strand_to=NA
S288c_chr04	Xu_2009_ORFs	transcript	1456073	1459465	.	-	.	ID=ST4457;Name=YDR504C%2CYDR505C;end_confidence=bothEndsMapped;source=Manual;shares_5NFR_in_divergent_configuration_with=ST0780;shares_5NFR_in_tandem_with=NA;initiates_from_3NFR_of_and_opposite_strand_to=NA;initiates_from_3NFR_of_and_same_strand_to=ST4458
S288c_chr04	Xu_2009_ORFs	transcript	1459641	1461585	.	-	.	ID=ST4458;Name=YDR506C;end_confidence=bothEndsMapped;source=Manual;shares_5NFR_in_divergent_configuration_with=NA;shares_5NFR_in_tandem_with=NA;initiates_from_3NFR_of_and_opposite_strand_to=NA;initiates_from_3NFR_of_and_same_strand_to=NA
S288c_chr04	Xu_2009_ORFs	transcript	1462145	1465905	.	-	.	ID=ST4459;Name=YDR507C;end_confidence=bothEndsMapped;source=Manual;shares_5NFR_in_divergent_configuration_with=NA;shares_5NFR_in_tandem_with=NA;initiates_from_3NFR_of_and_opposite_strand_to=NA;initiates_from_3NFR_of_and_same_strand_to=NA
S288c_chr04	Xu_2009_ORFs	transcript	1466249	1468497	.	-	.	ID=ST4460;Name=YDR508C;end_confidence=bothEndsMapped;source=Manual;shares_5NFR_in_divergent_configuration_with=NA;shares_5NFR_in_tandem_with=NA;initiates_from_3NFR_of_and_opposite_strand_to=NA;initiates_from_3NFR_of_and_same_strand_to=NA
S288c_chr04	Xu_2009_ORFs	transcript	1470425	1470833	.	-	.	ID=ST4461;Name=YDR512C;end_confidence=bothEndsMapped;source=Manual;shares_5NFR_in_divergent_configuration_with=ST0785;shares_5NFR_in_tandem_with=NA;initiates_from_3NFR_of_and_opposite_strand_to=NA;initiates_from_3NFR_of_and_same_strand_to=NA
S288c_chr04	Xu_2009_ORFs	transcript	1471465	1473049	.	-	.	ID=ST4462;Name=YDR514C;end_confidence=bothEndsMapped;source=Manual;shares_5NFR_in_divergent_configuration_with=ST0786;shares_5NFR_in_tandem_with=NA;initiates_from_3NFR_of_and_opposite_strand_to=NA;initiates_from_3NFR_of_and_same_strand_to=NA
S288c_chr04	Xu_2009_ORFs	transcript	1474873	1476521	.	-	.	ID=ST4463;Name=YDR516C;end_confidence=bothEndsMapped;source=Manual;shares_5NFR_in_divergent_configuration_with=NA;shares_5NFR_in_tandem_with=NA;initiates_from_3NFR_of_and_opposite_strand_to=NA;initiates_from_3NFR_of_and_same_strand_to=NA
S288c_chr04	Xu_2009_CUTs	transcript	1476521	1476641	.	-	.	ID=ST4464;Name=CUT537;end_confidence=mapped5;source=Automatic;shares_5NFR_in_divergent_configuration_with=NA;shares_5NFR_in_tandem_with=NA;initiates_from_3NFR_of_and_opposite_strand_to=NA;initiates_from_3NFR_of_and_same_strand_to=NA
S288c_chr04	Xu_2009_SUTs	transcript	1476657	1477001	.	-	.	ID=ST4465;Name=SUT495;end_confidence=bothEndsMapped;source=Manual;shares_5NFR_in_divergent_configuration_with=ST0787;shares_5NFR_in_tandem_with=NA;initiates_from_3NFR_of_and_opposite_strand_to=NA;initiates_from_3NFR_of_and_same_strand_to=NA;sense_antisense_pair_with=NA;expr_in_YPE/YPD=0.338829041068345;expr_in_YPGal/YPD=-0.0611035853403872;expr_of_SUT_in_sense_antisense_pair_in_YPE/YPD=NA;expr_of…
S288c_chr04	Xu_2009_ORFs	transcript	1480969	1483497	.	-	.	ID=ST4466;Name=YDR520C;end_confidence=bothEndsMapped;source=Manual;shares_5NFR_in_divergent_configuration_with=ST0790;shares_5NFR_in_tandem_with=NA;initiates_from_3NFR_of_and_opposite_strand_to=NA;initiates_from_3NFR_of_and_same_strand_to=NA
S288c_chr04	Xu_2009_ORFs	transcript	1485689	1487033	.	-	.	ID=ST4467;Name=YDR523C;end_confidence=bothEndsMapped;source=Manual;shares_5NFR_in_divergent_configuration_with=NA;shares_5NFR_in_tandem_with=NA;initiates_from_3NFR_of_and_opposite_strand_to=NA;initiates_from_3NFR_of_and_same_strand_to=NA
S288c_chr04	Xu_2009_ORFs	transcript	1487265	1489089	.	-	.	ID=ST4468;Name=YDR524C;end_confidence=bothEndsMapped;source=Manual;shares_5NFR_in_divergent_configuration_with=NA;shares_5NFR_in_tandem_with=ST4469;initiates_from_3NFR_of_and_opposite_strand_to=NA;initiates_from_3NFR_of_and_same_strand_to=NA
S288c_chr04	Xu_2009_CUTs	transcript	1489089	1489233	.	-	.	ID=ST4469;Name=CUT538;end_confidence=mapped5;source=Automatic;shares_5NFR_in_divergent_configuration_with=NA;shares_5NFR_in_tandem_with=ST4468;initiates_from_3NFR_of_and_opposite_strand_to=NA;initiates_from_3NFR_of_and_same_strand_to=NA
S288c_chr04	Xu_2009_other	transcript	1489329	1489897	.	-	.	ID=ST4470;Name=YDR524C-B%2CYDR524C-A;Alias=YDR524C-B%2CYDR524C-A;end_confidence=bothEndsMapped;source=Manual;Shares_5NFR_in_divergent_configuration_with=ST0793;Shares_5NFR_in_tandem_with=NA;Initiates_from_3NFR_of_and_opposite_strand_to=NA;Initiates_from_3NFR_of_and_same_strand_to=NA
S288c_chr04	Xu_2009_CUTs	transcript	1492153	1492385	.	-	.	ID=ST4471;Name=CUT539;end_confidence=mapped3;source=Automatic;shares_5NFR_in_divergent_configuration_with=NA;shares_5NFR_in_tandem_with=NA;initiates_from_3NFR_of_and_opposite_strand_to=NA;initiates_from_3NFR_of_and_same_strand_to=NA
S288c_chr04	Xu_2009_other	transcript	1492385	1493121	.	-	.	ID=ST4472;Name=snR84;Alias=SNR84;end_confidence=bothEndsMapped;source=Manual;Shares_5NFR_in_divergent_configuration_with=NA;Shares_5NFR_in_tandem_with=NA;Initiates_from_3NFR_of_and_opposite_strand_to=NA;Initiates_from_3NFR_of_and_same_strand_to=NA
S288c_chr04	Xu_2009_SUTs	transcript	1493657	1493953	.	-	.	ID=ST4473;Name=SUT496;end_confidence=bothEndsMapped;source=Manual;shares_5NFR_in_divergent_configuration_with=NA;shares_5NFR_in_tandem_with=NA;initiates_from_3NFR_of_and_opposite_strand_to=NA;initiates_from_3NFR_of_and_same_strand_to=NA;sense_antisense_pair_with=NA;expr_in_YPE/YPD=NA;expr_in_YPGal/YPD=NA;expr_of_SUT_in_sense_antisense_pair_in_YPE/YPD=NA;expr_of_SUT_in_sense_antisense_pair_in_YPGa…
S288c_chr04	Xu_2009_ORFs	transcript	1495961	1496593	.	-	.	ID=ST4474;Name=YDR529C;end_confidence=bothEndsMapped;source=Manual;shares_5NFR_in_divergent_configuration_with=ST0795;shares_5NFR_in_tandem_with=NA;initiates_from_3NFR_of_and_opposite_strand_to=NA;initiates_from_3NFR_of_and_same_strand_to=ST4475
S288c_chr04	Xu_2009_ORFs	transcript	1496657	1497969	.	-	.	ID=ST4475;Name=YDR530C;end_confidence=bothEndsMapped;source=Manual;shares_5NFR_in_divergent_configuration_with=ST0796;shares_5NFR_in_tandem_with=NA;initiates_from_3NFR_of_and_opposite_strand_to=NA;initiates_from_3NFR_of_and_same_strand_to=NA
S288c_chr04	Xu_2009_ORFs	transcript	1499369	1500569	.	-	.	ID=ST4476;Name=YDR532C;end_confidence=bothEndsMapped;source=Manual;shares_5NFR_in_divergent_configuration_with=NA;shares_5NFR_in_tandem_with=NA;initiates_from_3NFR_of_and_opposite_strand_to=NA;initiates_from_3NFR_of_and_same_strand_to=NA
S288c_chr04	Xu_2009_ORFs	transcript	1501265	1502393	.	-	.	ID=ST4477;Name=YDR533C;end_confidence=bothEndsMapped;source=Manual;shares_5NFR_in_divergent_configuration_with=NA;shares_5NFR_in_tandem_with=NA;initiates_from_3NFR_of_and_opposite_strand_to=NA;initiates_from_3NFR_of_and_same_strand_to=NA
S288c_chr04	Xu_2009_other	transcript	1503330	1507082	.	-	.	ID=ST4478;Name=YDR534C%2CYDR535C;Alias=FIT1%2CYDR535C;end_confidence=bothEndsMapped;source=Manual;Shares_5NFR_in_divergent_configuration_with=NA;Shares_5NFR_in_tandem_with=NA;Initiates_from_3NFR_of_and_opposite_strand_to=NA;Initiates_from_3NFR_of_and_same_strand_to=NA
S288c_chr04	Xu_2009_SUTs	transcript	1507402	1507498	.	-	.	ID=ST4479;Name=SUT497;end_confidence=bothEndsMapped;source=Manual;shares_5NFR_in_divergent_configuration_with=NA;shares_5NFR_in_tandem_with=NA;initiates_from_3NFR_of_and_opposite_strand_to=NA;initiates_from_3NFR_of_and_same_strand_to=NA;sense_antisense_pair_with=NA;expr_in_YPE/YPD=NA;expr_in_YPGal/YPD=NA;expr_of_SUT_in_sense_antisense_pair_in_YPE/YPD=NA;expr_of_SUT_in_sense_antisense_pair_in_YPGa…
S288c_chr04	Xu_2009_CUTs	transcript	1507906	1508042	.	-	.	ID=ST4480;Name=CUT540;end_confidence=mapped3;source=Automatic;shares_5NFR_in_divergent_configuration_with=NA;shares_5NFR_in_tandem_with=NA;initiates_from_3NFR_of_and_opposite_strand_to=NA;initiates_from_3NFR_of_and_same_strand_to=NA
S288c_chr04	Xu_2009_SUTs	transcript	1508042	1509826	.	-	.	ID=ST4481;Name=SUT498;end_confidence=bothEndsMapped;source=Manual;shares_5NFR_in_divergent_configuration_with=ST0799;shares_5NFR_in_tandem_with=NA;initiates_from_3NFR_of_and_opposite_strand_to=NA;initiates_from_3NFR_of_and_same_strand_to=NA;sense_antisense_pair_with=NA;expr_in_YPE/YPD=-1.69066558646549;expr_in_YPGal/YPD=-0.387927017152872;expr_of_SUT_in_sense_antisense_pair_in_YPE/YPD=5.608283435…
S288c_chr04	Xu_2009_SUTs	transcript	1514051	1516443	.	-	.	ID=ST4482;Name=SUT499;end_confidence=bothEndsMapped;source=Manual;shares_5NFR_in_divergent_configuration_with=NA;shares_5NFR_in_tandem_with=NA;initiates_from_3NFR_of_and_opposite_strand_to=NA;initiates_from_3NFR_of_and_same_strand_to=NA;sense_antisense_pair_with=ST0801;expr_in_YPE/YPD=0.0163259896284167;expr_in_YPGal/YPD=-0.232114269992236;expr_of_SUT_in_sense_antisense_pair_in_YPE/YPD=0.85504016…
S288c_chr04	Xu_2009_ORFs	transcript	1516881	1517809	.	-	.	ID=ST4483;Name=YDR540C;end_confidence=bothEndsMapped;source=Manual;shares_5NFR_in_divergent_configuration_with=NA;shares_5NFR_in_tandem_with=NA;initiates_from_3NFR_of_and_opposite_strand_to=NA;initiates_from_3NFR_of_and_same_strand_to=NA
S288c_chr04	Xu_2009_ORFs	transcript	1519417	1520921	.	-	.	ID=ST4484;Name=YDR541C;end_confidence=bothEndsMapped;source=Manual;shares_5NFR_in_divergent_configuration_with=ST0803;shares_5NFR_in_tandem_with=NA;initiates_from_3NFR_of_and_opposite_strand_to=NA;initiates_from_3NFR_of_and_same_strand_to=NA
S288c_chr04	Xu_2009_ORFs	transcript	20193	21761	.	+	.	ID=ST0356;Name=YDL241W;end_confidence=bothEndsMapped;source=Manual;shares_5NFR_in_divergent_configuration_with=NA;shares_5NFR_in_tandem_with=NA;initiates_from_3NFR_of_and_opposite_strand_to=NA;initiates_from_3NFR_of_and_same_strand_to=NA
S288c_chr04	Xu_2009_ORFs	transcript	22641	26185	.	+	.	ID=ST0357;Name=YDL240W;end_confidence=bothEndsMapped;source=Manual;shares_5NFR_in_divergent_configuration_with=ST4012;shares_5NFR_in_tandem_with=NA;initiates_from_3NFR_of_and_opposite_strand_to=NA;initiates_from_3NFR_of_and_same_strand_to=NA
S288c_chr04	Xu_2009_ORFs	transcript	30625	32065	.	+	.	ID=ST0358;Name=YDL237W;end_confidence=bothEndsMapped;source=Manual;shares_5NFR_in_divergent_configuration_with=ST4014;shares_5NFR_in_tandem_with=NA;initiates_from_3NFR_of_and_opposite_strand_to=NA;initiates_from_3NFR_of_and_same_strand_to=NA
S288c_chr04	Xu_2009_ORFs	transcript	32249	33409	.	+	.	ID=ST0359;Name=YDL236W;end_confidence=bothEndsMapped;source=Manual;shares_5NFR_in_divergent_configuration_with=ST4015;shares_5NFR_in_tandem_with=NA;initiates_from_3NFR_of_and_opposite_strand_to=NA;initiates_from_3NFR_of_and_same_strand_to=NA
S288c_chr04	Xu_2009_ORFs	transcript	36776	38376	.	+	.	ID=ST0360;Name=YDL233W;end_confidence=bothEndsMapped;source=Manual;shares_5NFR_in_divergent_configuration_with=ST4017;shares_5NFR_in_tandem_with=NA;initiates_from_3NFR_of_and_opposite_strand_to=NA;initiates_from_3NFR_of_and_same_strand_to=NA
S288c_chr04	Xu_2009_ORFs	transcript	38464	38888	.	+	.	ID=ST0361;Name=YDL232W;end_confidence=bothEndsMapped;source=Manual;shares_5NFR_in_divergent_configuration_with=NA;shares_5NFR_in_tandem_with=NA;initiates_from_3NFR_of_and_opposite_strand_to=NA;initiates_from_3NFR_of_and_same_strand_to=NA
S288c_chr04	Xu_2009_ORFs	transcript	42656	43712	.	+	.	ID=ST0362;Name=YDL230W;end_confidence=bothEndsMapped;source=Manual;shares_5NFR_in_divergent_configuration_with=ST4018;shares_5NFR_in_tandem_with=NA;initiates_from_3NFR_of_and_opposite_strand_to=NA;initiates_from_3NFR_of_and_same_strand_to=NA
S288c_chr04	Xu_2009_ORFs	transcript	44040	46008	.	+	.	ID=ST0363;Name=YDL229W;end_confidence=bothEndsMapped;source=Manual;shares_5NFR_in_divergent_configuration_with=NA;shares_5NFR_in_tandem_with=NA;initiates_from_3NFR_of_and_opposite_strand_to=NA;initiates_from_3NFR_of_and_same_strand_to=ST0362
S288c_chr04	Xu_2009_ORFs	transcript	52392	54192	.	+	.	ID=ST0364;Name=YDL225W;end_confidence=bothEndsMapped;source=Manual;shares_5NFR_in_divergent_configuration_with=ST4019;shares_5NFR_in_tandem_with=NA;initiates_from_3NFR_of_and_opposite_strand_to=NA;initiates_from_3NFR_of_and_same_strand_to=NA
S288c_chr04	Xu_2009_CUTs	transcript	57032	57336	.	+	.	ID=ST0365;Name=CUT049;end_confidence=bothEndsMapped;source=Automatic;shares_5NFR_in_divergent_configuration_with=ST4020;shares_5NFR_in_tandem_with=NA;initiates_from_3NFR_of_and_opposite_strand_to=NA;initiates_from_3NFR_of_and_same_strand_to=NA
S288c_chr04	Xu_2009_SUTs	transcript	59128	60696	.	+	.	ID=ST0366;Name=SUT041;end_confidence=bothEndsMapped;source=Manual;shares_5NFR_in_divergent_configuration_with=NA;shares_5NFR_in_tandem_with=NA;initiates_from_3NFR_of_and_opposite_strand_to=NA;initiates_from_3NFR_of_and_same_strand_to=NA;sense_antisense_pair_with=ST4021,ST4022;expr_in_YPE/YPD=-2.105148927371;expr_in_YPGal/YPD=-1.9001332421429;expr_of_SUT_in_sense_antisense_pair_in_YPE/YPD=1.539456…
S288c_chr04	Xu_2009_ORFs	transcript	65200	65984	.	+	.	ID=ST0367;Name=YDL219W;end_confidence=bothEndsMapped;source=Manual;shares_5NFR_in_divergent_configuration_with=ST4023;shares_5NFR_in_tandem_with=NA;initiates_from_3NFR_of_and_opposite_strand_to=NA;initiates_from_3NFR_of_and_same_strand_to=NA
S288c_chr04	Xu_2009_CUTs	transcript	73600	74784	.	+	.	ID=ST0368;Name=CUT050;end_confidence=bothEndsMapped;source=Automatic;shares_5NFR_in_divergent_configuration_with=NA;shares_5NFR_in_tandem_with=NA;initiates_from_3NFR_of_and_opposite_strand_to=NA;initiates_from_3NFR_of_and_same_strand_to=NA
S288c_chr04	Xu_2009_ORFs	transcript	78360	79248	.	+	.	ID=ST0369;Name=YDL212W;end_confidence=bothEndsMapped;source=Manual;shares_5NFR_in_divergent_configuration_with=ST4029;shares_5NFR_in_tandem_with=NA;initiates_from_3NFR_of_and_opposite_strand_to=NA;initiates_from_3NFR_of_and_same_strand_to=NA
S288c_chr04	Xu_2009_SUTs	transcript	80712	82584	.	+	.	ID=ST0370;Name=SUT042;end_confidence=bothEndsMapped;source=Manual;shares_5NFR_in_divergent_configuration_with=ST4030;shares_5NFR_in_tandem_with=NA;initiates_from_3NFR_of_and_opposite_strand_to=NA;initiates_from_3NFR_of_and_same_strand_to=NA;sense_antisense_pair_with=NA;expr_in_YPE/YPD=-1.02023893865983;expr_in_YPGal/YPD=-0.569314140722301;expr_of_SUT_in_sense_antisense_pair_in_YPE/YPD=NA;expr_of_…
S288c_chr04	Xu_2009_ORFs	transcript	84536	85936	.	+	.	ID=ST0371;Name=YDL210W;end_confidence=bothEndsMapped;source=Manual;shares_5NFR_in_divergent_configuration_with=NA;shares_5NFR_in_tandem_with=NA;initiates_from_3NFR_of_and_opposite_strand_to=NA;initiates_from_3NFR_of_and_same_strand_to=NA
S288c_chr04	Xu_2009_ORFs	transcript	87464	88096	.	+	.	ID=ST0372;Name=YDL208W;end_confidence=bothEndsMapped;source=Manual;shares_5NFR_in_divergent_configuration_with=ST4031;shares_5NFR_in_tandem_with=NA;initiates_from_3NFR_of_and_opposite_strand_to=NA;initiates_from_3NFR_of_and_same_strand_to=NA
S288c_chr04	Xu_2009_ORFs	transcript	88216	89904	.	+	.	ID=ST0373;Name=YDL207W;end_confidence=bothEndsMapped;source=Manual;shares_5NFR_in_divergent_configuration_with=NA;shares_5NFR_in_tandem_with=NA;initiates_from_3NFR_of_and_opposite_strand_to=NA;initiates_from_3NFR_of_and_same_strand_to=ST0372
S288c_chr04	Xu_2009_ORFs	transcript	90024	92456	.	+	.	ID=ST0374;Name=YDL206W;end_confidence=bothEndsMapped;source=Manual;shares_5NFR_in_divergent_configuration_with=NA;shares_5NFR_in_tandem_with=NA;initiates_from_3NFR_of_and_opposite_strand_to=NA;initiates_from_3NFR_of_and_same_strand_to=NA
S288c_chr04	Xu_2009_ORFs	transcript	94120	94608	.	+	.	ID=ST0375;Name=YDL204W;end_confidence=mapped5;source=Manual;shares_5NFR_in_divergent_configuration_with=ST4033;shares_5NFR_in_tandem_with=NA;initiates_from_3NFR_of_and_opposite_strand_to=NA;initiates_from_3NFR_of_and_same_strand_to=NA
S288c_chr04	Xu_2009_ORFs	transcript	94608	95784	.	+	.	ID=ST0376;Name=YDL204W;end_confidence=bothEndsMapped;source=Manual;shares_5NFR_in_divergent_configuration_with=NA;shares_5NFR_in_tandem_with=NA;initiates_from_3NFR_of_and_opposite_strand_to=NA;initiates_from_3NFR_of_and_same_strand_to=NA
S288c_chr04	Xu_2009_ORFs	transcript	98424	99320	.	+	.	ID=ST0377;Name=YDL202W;end_confidence=bothEndsMapped;source=Manual;shares_5NFR_in_divergent_configuration_with=ST4034;shares_5NFR_in_tandem_with=NA;initiates_from_3NFR_of_and_opposite_strand_to=NA;initiates_from_3NFR_of_and_same_strand_to=NA
S288c_chr04	Xu_2009_ORFs	transcript	99496	100448	.	+	.	ID=ST0378;Name=YDL201W;end_confidence=bothEndsMapped;source=Manual;shares_5NFR_in_divergent_configuration_with=NA;shares_5NFR_in_tandem_with=NA;initiates_from_3NFR_of_and_opposite_strand_to=NA;initiates_from_3NFR_of_and_same_strand_to=NA
S288c_chr04	Xu_2009_ORFs	transcript	107088	111168	.	+	.	ID=ST0379;Name=YDL195W;end_confidence=bothEndsMapped;source=Manual;shares_5NFR_in_divergent_configuration_with=ST4039;shares_5NFR_in_tandem_with=NA;initiates_from_3NFR_of_and_opposite_strand_to=NA;initiates_from_3NFR_of_and_same_strand_to=NA
S288c_chr04	Xu_2009_ORFs	transcript	111368	114272	.	+	.	ID=ST0380;Name=YDL194W;end_confidence=bothEndsMapped;source=Manual;shares_5NFR_in_divergent_configuration_with=NA;shares_5NFR_in_tandem_with=NA;initiates_from_3NFR_of_and_opposite_strand_to=NA;initiates_from_3NFR_of_and_same_strand_to=NA
S288c_chr04	Xu_2009_ORFs	transcript	114568	116000	.	+	.	ID=ST0381;Name=YDL193W;end_confidence=bothEndsMapped;source=Manual;shares_5NFR_in_divergent_configuration_with=NA;shares_5NFR_in_tandem_with=NA;initiates_from_3NFR_of_and_opposite_strand_to=NA;initiates_from_3NFR_of_and_same_strand_to=NA
S288c_chr04	Xu_2009_ORFs	transcript	116264	117040	.	+	.	ID=ST0382;Name=YDL192W;end_confidence=bothEndsMapped;source=Manual;shares_5NFR_in_divergent_configuration_with=ST4040;shares_5NFR_in_tandem_with=NA;initiates_from_3NFR_of_and_opposite_strand_to=NA;initiates_from_3NFR_of_and_same_strand_to=NA
S288c_chr04	Xu_2009_ORFs	transcript	117616	118704	.	+	.	ID=ST0383;Name=YDL191W;end_confidence=bothEndsMapped;source=Manual;shares_5NFR_in_divergent_configuration_with=NA;shares_5NFR_in_tandem_with=NA;initiates_from_3NFR_of_and_opposite_strand_to=NA;initiates_from_3NFR_of_and_same_strand_to=NA
S288c_chr04	Xu_2009_ORFs	transcript	121968	123768	.	+	.	ID=ST0384;Name=YDL189W;end_confidence=bothEndsMapped;source=Manual;shares_5NFR_in_divergent_configuration_with=ST4041;shares_5NFR_in_tandem_with=NA;initiates_from_3NFR_of_and_opposite_strand_to=NA;initiates_from_3NFR_of_and_same_strand_to=NA
S288c_chr04	Xu_2009_ORFs	transcript	126680	130168	.	+	.	ID=ST0385;Name=YDL185W;end_confidence=bothEndsMapped;source=Manual;shares_5NFR_in_divergent_configuration_with=ST4043;shares_5NFR_in_tandem_with=NA;initiates_from_3NFR_of_and_opposite_strand_to=NA;initiates_from_3NFR_of_and_same_strand_to=NA
S288c_chr04	Xu_2009_ORFs	transcript	133408	134760	.	+	.	ID=ST0386;Name=YDL182W;end_confidence=bothEndsMapped;source=Manual;shares_5NFR_in_divergent_configuration_with=NA;shares_5NFR_in_tandem_with=NA;initiates_from_3NFR_of_and_opposite_strand_to=NA;initiates_from_3NFR_of_and_same_strand_to=NA
S288c_chr04	Xu_2009_ORFs	transcript	135008	135536	.	+	.	ID=ST0387;Name=YDL181W;end_confidence=bothEndsMapped;source=Manual;shares_5NFR_in_divergent_configuration_with=NA;shares_5NFR_in_tandem_with=NA;initiates_from_3NFR_of_and_opposite_strand_to=NA;initiates_from_3NFR_of_and_same_strand_to=NA
S288c_chr04	Xu_2009_ORFs	transcript	135728	137632	.	+	.	ID=ST0388;Name=YDL180W;end_confidence=bothEndsMapped;source=Manual;shares_5NFR_in_divergent_configuration_with=NA;shares_5NFR_in_tandem_with=NA;initiates_from_3NFR_of_and_opposite_strand_to=NA;initiates_from_3NFR_of_and_same_strand_to=NA
S288c_chr04	Xu_2009_ORFs	transcript	138104	139328	.	+	.	ID=ST0389;Name=YDL179W;end_confidence=bothEndsMapped;source=Manual;shares_5NFR_in_divergent_configuration_with=NA;shares_5NFR_in_tandem_with=NA;initiates_from_3NFR_of_and_opposite_strand_to=NA;initiates_from_3NFR_of_and_same_strand_to=NA
S288c_chr04	Xu_2009_ORFs	transcript	139488	141136	.	+	.	ID=ST0390;Name=YDL178W;end_confidence=bothEndsMapped;source=Manual;shares_5NFR_in_divergent_configuration_with=NA;shares_5NFR_in_tandem_with=NA;initiates_from_3NFR_of_and_opposite_strand_to=NA;initiates_from_3NFR_of_and_same_strand_to=NA
S288c_chr04	Xu_2009_ORFs	transcript	141952	144280	.	+	.	ID=ST0391;Name=YDL176W;end_confidence=bothEndsMapped;source=Manual;shares_5NFR_in_divergent_configuration_with=NA;shares_5NFR_in_tandem_with=NA;initiates_from_3NFR_of_and_opposite_strand_to=NA;initiates_from_3NFR_of_and_same_strand_to=NA
S288c_chr04	Xu_2009_ORFs	transcript	148152	149096	.	+	.	ID=ST0392;Name=YDL173W;end_confidence=bothEndsMapped;source=Manual;shares_5NFR_in_divergent_configuration_with=NA;shares_5NFR_in_tandem_with=NA;initiates_from_3NFR_of_and_opposite_strand_to=NA;initiates_from_3NFR_of_and_same_strand_to=NA
S288c_chr04	Xu_2009_ORFs	transcript	156312	157960	.	+	.	ID=ST0393;Name=YDL170W;end_confidence=bothEndsMapped;source=Manual;shares_5NFR_in_divergent_configuration_with=ST4053;shares_5NFR_in_tandem_with=NA;initiates_from_3NFR_of_and_opposite_strand_to=NA;initiates_from_3NFR_of_and_same_strand_to=NA
S288c_chr04	Xu_2009_ORFs	transcript	159536	160912	.	+	.	ID=ST0394;Name=YDL168W;end_confidence=bothEndsMapped;source=Manual;shares_5NFR_in_divergent_configuration_with=NA;shares_5NFR_in_tandem_with=NA;initiates_from_3NFR_of_and_opposite_strand_to=NA;initiates_from_3NFR_of_and_same_strand_to=NA
S288c_chr04	Xu_2009_CUTs	transcript	163432	163752	.	+	.	ID=ST0395;Name=CUT051;end_confidence=bothEndsMapped;source=Automatic;shares_5NFR_in_divergent_configuration_with=NA;shares_5NFR_in_tandem_with=NA;initiates_from_3NFR_of_and_opposite_strand_to=ST4056;initiates_from_3NFR_of_and_same_strand_to=NA
S288c_chr04	Xu_2009_ORFs	transcript	164240	164936	.	+	.	ID=ST0396;Name=YDL165W;end_confidence=bothEndsMapped;source=Manual;shares_5NFR_in_divergent_configuration_with=ST4056;shares_5NFR_in_tandem_with=NA;initiates_from_3NFR_of_and_opposite_strand_to=NA;initiates_from_3NFR_of_and_same_strand_to=NA
S288c_chr04	Xu_2009_ORFs	transcript	167696	169248	.	+	.	ID=ST0397;Name=YDL161W;end_confidence=bothEndsMapped;source=Manual;shares_5NFR_in_divergent_configuration_with=NA;shares_5NFR_in_tandem_with=NA;initiates_from_3NFR_of_and_opposite_strand_to=NA;initiates_from_3NFR_of_and_same_strand_to=NA
S288c_chr04	Xu_2009_ORFs	transcript	172432	174144	.	+	.	ID=ST0398;Name=YDL159W;end_confidence=bothEndsMapped;source=Manual;shares_5NFR_in_divergent_configuration_with=ST4059;shares_5NFR_in_tandem_with=NA;initiates_from_3NFR_of_and_opposite_strand_to=NA;initiates_from_3NFR_of_and_same_strand_to=NA
S288c_chr04	Xu_2009_ORFs	transcript	174824	176632	.	+	.	ID=ST0399;Name=YDL156W;end_confidence=mapped5;source=Manual;shares_5NFR_in_divergent_configuration_with=ST4060;shares_5NFR_in_tandem_with=NA;initiates_from_3NFR_of_and_opposite_strand_to=NA;initiates_from_3NFR_of_and_same_strand_to=NA
S288c_chr04	Xu_2009_ORFs	transcript	176632	178200	.	+	.	ID=ST0400;Name=YDL155W;end_confidence=bothEndsMapped;source=Manual;shares_5NFR_in_divergent_configuration_with=NA;shares_5NFR_in_tandem_with=NA;initiates_from_3NFR_of_and_opposite_strand_to=NA;initiates_from_3NFR_of_and_same_strand_to=ST0399
S288c_chr04	Xu_2009_ORFs	transcript	178200	180008	.	+	.	ID=ST0401;Name=YDL154W;end_confidence=mappedNone;source=Manual;shares_5NFR_in_divergent_configuration_with=NA;shares_5NFR_in_tandem_with=NA;initiates_from_3NFR_of_and_opposite_strand_to=NA;initiates_from_3NFR_of_and_same_strand_to=NA
S288c_chr04	Xu_2009_ORFs	transcript	180008	181096	.	+	.	ID=ST0402;Name=YDL154W;end_confidence=bothEndsMapped;source=Manual;shares_5NFR_in_divergent_configuration_with=NA;shares_5NFR_in_tandem_with=NA;initiates_from_3NFR_of_and_opposite_strand_to=NA;initiates_from_3NFR_of_and_same_strand_to=NA
S288c_chr04	Xu_2009_ORFs	transcript	183232	184712	.	+	.	ID=ST0403;Name=YDL150W;end_confidence=bothEndsMapped;source=Manual;shares_5NFR_in_divergent_configuration_with=ST4061;shares_5NFR_in_tandem_with=NA;initiates_from_3NFR_of_and_opposite_strand_to=NA;initiates_from_3NFR_of_and_same_strand_to=NA
S288c_chr04	Xu_2009_ORFs	transcript	184896	187976	.	+	.	ID=ST0404;Name=YDL149W;end_confidence=bothEndsMapped;source=Manual;shares_5NFR_in_divergent_configuration_with=NA;shares_5NFR_in_tandem_with=NA;initiates_from_3NFR_of_and_opposite_strand_to=NA;initiates_from_3NFR_of_and_same_strand_to=NA
S288c_chr04	Xu_2009_ORFs	transcript	190872	192400	.	+	.	ID=ST0405;Name=YDL147W;end_confidence=bothEndsMapped;source=Manual;shares_5NFR_in_divergent_configuration_with=ST4063;shares_5NFR_in_tandem_with=NA;initiates_from_3NFR_of_and_opposite_strand_to=NA;initiates_from_3NFR_of_and_same_strand_to=NA
S288c_chr04	Xu_2009_CUTs	transcript	192400	192568	.	+	.	ID=ST0406;Name=CUT052;end_confidence=mappedNone;source=Automatic;shares_5NFR_in_divergent_configuration_with=NA;shares_5NFR_in_tandem_with=NA;initiates_from_3NFR_of_and_opposite_strand_to=NA;initiates_from_3NFR_of_and_same_strand_to=NA
S288c_chr04	Xu_2009_ORFs	transcript	192568	194424	.	+	.	ID=ST0407;Name=YDL146W;end_confidence=bothEndsMapped;source=Manual;shares_5NFR_in_divergent_configuration_with=NA;shares_5NFR_in_tandem_with=NA;initiates_from_3NFR_of_and_opposite_strand_to=NA;initiates_from_3NFR_of_and_same_strand_to=NA
S288c_chr04	Xu_2009_ORFs	transcript	199960	201696	.	+	.	ID=ST0408;Name=YDL143W;end_confidence=bothEndsMapped;source=Manual;shares_5NFR_in_divergent_configuration_with=ST4066;shares_5NFR_in_tandem_with=NA;initiates_from_3NFR_of_and_opposite_strand_to=NA;initiates_from_3NFR_of_and_same_strand_to=NA
S288c_chr04	Xu_2009_ORFs	transcript	202808	205344	.	+	.	ID=ST0409;Name=YDL141W;end_confidence=bothEndsMapped;source=Manual;shares_5NFR_in_divergent_configuration_with=ST4067;shares_5NFR_in_tandem_with=NA;initiates_from_3NFR_of_and_opposite_strand_to=NA;initiates_from_3NFR_of_and_same_strand_to=NA
S288c_chr04	Xu_2009_ORFs	transcript	213064	215752	.	+	.	ID=ST0410;Name=YDL138W;end_confidence=bothEndsMapped;source=Manual;shares_5NFR_in_divergent_configuration_with=NA;shares_5NFR_in_tandem_with=NA;initiates_from_3NFR_of_and_opposite_strand_to=NA;initiates_from_3NFR_of_and_same_strand_to=NA
S288c_chr04	Xu_2009_ORFs	transcript	216009	217217	.	+	.	ID=ST0411;Name=YDL137W;end_confidence=bothEndsMapped;source=Manual;shares_5NFR_in_divergent_configuration_with=ST4070;shares_5NFR_in_tandem_with=NA;initiates_from_3NFR_of_and_opposite_strand_to=NA;initiates_from_3NFR_of_and_same_strand_to=NA
S288c_chr04	Xu_2009_ORFs	transcript	217529	218497	.	+	.	ID=ST0412;Name=YDL136W;end_confidence=bothEndsMapped;source=Manual;shares_5NFR_in_divergent_configuration_with=NA;shares_5NFR_in_tandem_with=NA;initiates_from_3NFR_of_and_opposite_strand_to=NA;initiates_from_3NFR_of_and_same_strand_to=NA
S288c_chr04	Xu_2009_ORFs	transcript	222281	223833	.	+	.	ID=ST0413;Name=YDL133W;end_confidence=bothEndsMapped;source=Manual;shares_5NFR_in_divergent_configuration_with=NA;shares_5NFR_in_tandem_with=NA;initiates_from_3NFR_of_and_opposite_strand_to=NA;initiates_from_3NFR_of_and_same_strand_to=NA
S288c_chr04	Xu_2009_ORFs	transcript	224001	226785	.	+	.	ID=ST0414;Name=YDL132W;end_confidence=bothEndsMapped;source=Manual;shares_5NFR_in_divergent_configuration_with=NA;shares_5NFR_in_tandem_with=NA;initiates_from_3NFR_of_and_opposite_strand_to=NA;initiates_from_3NFR_of_and_same_strand_to=NA
S288c_chr04	Xu_2009_ORFs	transcript	227313	228785	.	+	.	ID=ST0415;Name=YDL131W;end_confidence=bothEndsMapped;source=Manual;shares_5NFR_in_divergent_configuration_with=NA;shares_5NFR_in_tandem_with=NA;initiates_from_3NFR_of_and_opposite_strand_to=NA;initiates_from_3NFR_of_and_same_strand_to=NA
S288c_chr04	Xu_2009_ORFs	transcript	229113	229593	.	+	.	ID=ST0416;Name=YDL130W-A;end_confidence=bothEndsMapped;source=Manual;shares_5NFR_in_divergent_configuration_with=NA;shares_5NFR_in_tandem_with=NA;initiates_from_3NFR_of_and_opposite_strand_to=NA;initiates_from_3NFR_of_and_same_strand_to=NA
S288c_chr04	Xu_2009_ORFs	transcript	229809	230625	.	+	.	ID=ST0417;Name=YDL130W;end_confidence=bothEndsMapped;source=Manual;shares_5NFR_in_divergent_configuration_with=NA;shares_5NFR_in_tandem_with=NA;initiates_from_3NFR_of_and_opposite_strand_to=NA;initiates_from_3NFR_of_and_same_strand_to=NA
S288c_chr04	Xu_2009_ORFs	transcript	230897	232241	.	+	.	ID=ST0418;Name=YDL129W;end_confidence=bothEndsMapped;source=Manual;shares_5NFR_in_divergent_configuration_with=NA;shares_5NFR_in_tandem_with=NA;initiates_from_3NFR_of_and_opposite_strand_to=NA;initiates_from_3NFR_of_and_same_strand_to=NA
S288c_chr04	Xu_2009_ORFs	transcript	232569	234033	.	+	.	ID=ST0419;Name=YDL128W;end_confidence=bothEndsMapped;source=Manual;shares_5NFR_in_divergent_configuration_with=NA;shares_5NFR_in_tandem_with=NA;initiates_from_3NFR_of_and_opposite_strand_to=NA;initiates_from_3NFR_of_and_same_strand_to=NA
S288c_chr04	Xu_2009_ORFs	transcript	234865	236001	.	+	.	ID=ST0420;Name=YDL127W;end_confidence=bothEndsMapped;source=Manual;shares_5NFR_in_divergent_configuration_with=NA;shares_5NFR_in_tandem_with=NA;initiates_from_3NFR_of_and_opposite_strand_to=NA;initiates_from_3NFR_of_and_same_strand_to=NA
S288c_chr04	Xu_2009_ORFs	transcript	240177	241217	.	+	.	ID=ST0421;Name=YDL124W;end_confidence=bothEndsMapped;source=Manual;shares_5NFR_in_divergent_configuration_with=NA;shares_5NFR_in_tandem_with=NA;initiates_from_3NFR_of_and_opposite_strand_to=NA;initiates_from_3NFR_of_and_same_strand_to=NA
[truncated: 6,000 more rows]
